# Supplementary material for: Genome-wide census of ATF4 binding sites and functional profiling of trait-associated genetic variants overlapping ATF4 binding motifs
Source: PLoS Genet. 2023 Oct 31;19(10):e1011014. doi: 10.1371/journal.pgen.1011014 (PMC10637723; doi:10.1371/journal.pgen.1011014)
Supplement: S1 Table — (XLSX) [file pgen.1011014.s011.xlsx]

## Sheet: Sheet1
Supplementary Table S1. ATF4 ChIP-Seq datasets used in the study.
Sample group ID	Cell line	Cell type	Species	Treatment	ChIP antibody	Replicate	ChIP raw data accession	Input background raw data accession	Literature reference
HAP1	HAP1	fibroblast-like cell line of leukemia origin	human	HisOH 2mM 24h	anti-ATF4, Santa Cruz, sc200	rep1	GEO: GSM1697346	GEO: GSM1697345	PMID: 26565589
HAP1	HAP1	fibroblast-like cell line of leukemia origin	human	HisOH 2mM 24h	anti-ATF4, Cell Signaling Technology, D4B8	rep1	GEO: GSM1697347	GEO: GSM1697345	PMID: 26565589
HAP1	HAP1	fibroblast-like cell line of leukemia origin	human	HisOH 2mM 24h	anti-ATF4, Millipore, ABE387	rep1	GEO: GSM1697348	GEO: GSM1697345	PMID: 26565589
HepG2	HepG2 with FLAG tag at endogenous ATF4	hepatocellular carcinoma	human	untreated	anti-FLAG (targeting FLAG-ATF4), Sigma, clone M2	rep1	ENCODE: ENCSR669LCD_1	ENCODE: ENCSR633UAP	PMID: 22955616; PMID: 26355004
HepG2	HepG2 with FLAG tag at endogenous ATF4	hepatocellular carcinoma	human	untreated	anti-FLAG (targeting FLAG-ATF4), Sigma, clone M2	rep2	ENCODE: ENCSR669LCD_2	ENCODE: ENCSR633UAP	PMID: 22955616; PMID: 26355004
HepG2	HepG2	hepatocellular carcinoma	human	Bortezomib 50nM 9h	anti-ATF4, Santa Cruz, sc200	rep1	GEO: GSM5089839	GEO: GSM5089837 and GSM5089841	PMID: 34066165
HepG2	HepG2	hepatocellular carcinoma	human	Bortezomib 50nM 9h	anti-ATF4, Santa Cruz, sc200	rep2	GEO: GSM5089828	GEO: GSM5089837 and GSM5089841	PMID: 34066165
MSC	MSC	mesenchymal stem cell	human	untreated	anti-ATF4, Santa Cruz, sc200	rep1	GEO: GSM1684638	GEO: GSM1684651	PMID: 26111340
DLD1	DLD1	colorectal adenocarcinoma	human	untreated	anti-ATF4, Santa Cruz, sc200	rep1	GEO: GSM3289764	GEO: GSM3289770	PMID: 31263264
DLD1	DLD1	colorectal adenocarcinoma	human	untreated	anti-ATF4, Santa Cruz, sc200	rep2	GEO: GSM3289765	GEO: GSM3289770	PMID: 31263264
DLD1	DLD1	colorectal adenocarcinoma	human	MYC activation	anti-ATF4, Santa Cruz, sc200	rep1	GEO: GSM3289766	GEO: GSM3289770	PMID: 31263264
DLD1	DLD1	colorectal adenocarcinoma	human	MYC activation	anti-ATF4, Santa Cruz, sc200	rep2	GEO: GSM3289767	GEO: GSM3289770	PMID: 31263264
Erythroblast	Primary erythroblast	primary erythroblast	human	untreated	anti-ATF4, Cell Signaling Technology, D4B8	rep1	GEO: GSM4277348	GEO: GSM4277347	PMID: 32299090
Erythroblast	Primary erythroblast	primary erythroblast	human	untreated	anti-ATF4, Cell Signaling Technology, D4B8	rep2	GEO: GSM4277349	GEO: GSM4277347	PMID: 32299090
HUDEP2	HUDEP2	immortalized erythroid progenitor	human	untreated	anti-ATF4, Cell Signaling Technology, D4B8	rep1	GEO: GSM4277342	GEO: GSM4277341	PMID: 32299090
HUDEP2	HUDEP2	immortalized erythroid progenitor	human	untreated	anti-ATF4, Cell Signaling Technology, D4B8	rep2	GEO: GSM4277343	GEO: GSM4277341	PMID: 32299090
K562	K562	chronic myelogenous leukemia	human	untreated	anti-ATF4, Cell Signaling Technology, D4B8	rep1	ENCODE: ENCLB807FZV	ENCODE: ENCLB783NHP and ENCLB359ZTD	PMID: 22955616
K562	K562	chronic myelogenous leukemia	human	untreated	anti-ATF4, Cell Signaling Technology, D4B8	rep2	ENCODE: ENCLB002MVF	ENCODE: ENCLB783NHP and ENCLB359ZTD	PMID: 22955616
