# Supplementary material for: Genome-wide census of ATF4 binding sites and functional profiling of trait-associated genetic variants overlapping ATF4 binding motifs
Source: PLoS Genet. 2023 Oct 31;19(10):e1011014. doi: 10.1371/journal.pgen.1011014 (PMC10637723; doi:10.1371/journal.pgen.1011014)
Supplement: S2 Table — (XLSX) [file pgen.1011014.s012.xlsx]

## Sheet: Sheet1
Supplementary Table S2. Per-library metrics of ATF4 ChIP-Seq datasets reprocessed with an identical pipeline.
Sample group ID	IP or Input library	Treatment	Library accession	Reads	Mapped reads	Percent mapped	Percent unique (nonduplicate) reads	Reads after alignment filtering (not multimapping, not in blacklist region, less than 5 mismatches)	Number of peaks called	Peak width (bp) (mean)	Peak width (bp) (median)	Peak width (bp) (min.)	Peak width (bp) (max.)	Percent of peaks with CEBP-ATF motif (summit +/- 100bp; HOMER)	Percent of background regions with CEBP-ATF motif (HOMER)	CEBP-ATF motif enrichment p value (HOMER)
HAP1	IP	HisOH 2mM 24h	GEO: GSM1697346	27398384	24289561	0.886533	0.910098	20574141	21421	276.351	258	169	1803	0.8461	0.0416	1e-21091
HAP1	IP	HisOH 2mM 24h	GEO: GSM1697347	28202309	25335967	0.898365	0.9383	21634802	38061	319.161	294	189	2625	0.8247	0.0424	1e-35546
HAP1	IP	HisOH 2mM 24h	GEO: GSM1697348	27095528	24138768	0.890876	0.829256	20494948	28474	280.446	260	174	1821	0.8008	0.0458	1e-24470
HAP1	Input		GEO: GSM1697345	27020232	22507601	0.832991	0.962864	19012531
HepG2	IP	untreated	ENCODE: ENCSR669LCD_1	40258687	39258292	0.975151	0.934949	34587040	1678	206.883	186.5	130	776	0.8451	0.0321	1e-1808
HepG2	IP	untreated	ENCODE: ENCSR669LCD_2	23580305	23110935	0.980095	0.957437	20327690	3427	192.847	165	113	944	0.7245	0.0313	1e-2873
HepG2	Input		ENCODE: ENCSR633UAP	26408083	26040524	0.986082	0.92524	22862270
HepG2	IP	Bortezomib 50nM 9h	GEO: GSM5089839	27620725	27352039	0.990272	0.956564	25057121	10441	265.802	237	159	2690	0.7727	0.0394	1e-8946
HepG2	IP	Bortezomib 50nM 9h	GEO: GSM5089828	24607856	24488011	0.99513	0.960168	22526864	10873	275.817	244	161	2728	0.7488	0.0393	1e-8836
HepG2	Input		GEO: GSM5089837	28120263	27893956	0.991952	0.954609	25645433
HepG2	Input		GEO: GSM5089841	26496606	26412063	0.996809	0.957956	24324234
MSC	IP	untreated	GEO: GSM1684638	62198179	60131351	0.96677	0.733235	51498882	595	119.933	93	47	803	0.7542	0.0372	1e-500
MSC	Input		GEO: GSM1684651	27636564	26879538	0.972608	0.886662	21923272
DLD1	IP	untreated	GEO: GSM3289764	29392142	29139101	0.991391	0.932128	26027705	135	112.926	83	68	400	0.3704	0.0346	1e-36
DLD1	IP	untreated	GEO: GSM3289765	67579149	67082468	0.99265	0.906477	59884938	192	116.615	97	68	409	0.3438	0.0302	1e-49
DLD1	IP	MYC activation	GEO: GSM3289766	32719278	32478523	0.992642	0.931317	28993574	284	119.169	92.5	69	563	0.5493	0.0324	1e-150
DLD1	IP	MYC activation	GEO: GSM3289767	67658079	67122786	0.992088	0.888773	60437781	371	141.137	123	68	564	0.7736	0.0323	1e-344
DLD1	Input		GEO: GSM3289770	60317154	59397110	0.984747	0.869348	53669298
Erythroblast	IP	untreated	GEO: GSM4277348	27577545	27329549	0.991007	0.909771	24020323	4894	217.625	190	131	925	0.678	0.0357	1e-3493
Erythroblast	IP	untreated	GEO: GSM4277349	32951747	32297428	0.980143	0.918795	28395593	3446	214.423	187	119	814	0.7455	0.0363	1e-2866
Erythroblast	Input		GEO: GSM4277347	30927560	30768759	0.994865	0.961973	27310384
HUDEP2	IP	untreated	GEO: GSM4277342	46017404	44889671	0.975493	0.845049	39278932	5477	192.878	170	117	1165	0.8548	0.0391	1e-5621
HUDEP2	IP	untreated	GEO: GSM4277343	34607618	33629752	0.971744	0.84079	29392698	4162	180.164	154	110	768	0.8008	0.0392	1e-3803
HUDEP2	Input		GEO: GSM4277341	32575760	32383718	0.994105	0.959066	28620131
K562	IP	untreated	ENCODE: ENCLB807FZV	27344710	27104735	0.991224	0.870896	25026977	49811	337.395	308	193	2940	0.6915	0.0359	1e-36646
K562	IP	untreated	ENCODE: ENCLB002MVF	30971883	29743992	0.960355	0.875521	27680439	44484	383.283	345	213	3071	0.6279	0.0343	1e-28398
K562	Input		ENCODE: ENCLB783NHP	47606673	47343272	0.994467	0.895926	43648318
K562	Input		ENCODE: ENCLB359ZTD	45258873	44978137	0.993797	0.870997	41507053
