# Supplementary material for: Genome-wide census of ATF4 binding sites and functional profiling of trait-associated genetic variants overlapping ATF4 binding motifs
Source: PLoS Genet. 2023 Oct 31;19(10):e1011014. doi: 10.1371/journal.pgen.1011014 (PMC10637723; doi:10.1371/journal.pgen.1011014)
Supplement: S3 Table — Per-library peaks calls were combined into one table and sorted by coordinate. Genes with transcription start sites (TSS-s) within +/- 1 kb of the peak summit coordinate are shown (based on GENCODE version 32). (XLSX) [file pgen.1011014.s013.xlsx]

## Sheet: Sheet1
Supplementary Table S3. ATF4 peaks called in individual libraries. Per-library narrowPeak files were combined into one table and sorted by coordinate. Genes with transcription start sites (TSS-s) within +/- 1 kb of the peak summit coordinate are shown (based on GENCODE version 32).
chrom	start	end	name	score	strand	signalValue	pValue	qValue	peak summit (from start)	summit coordinate	Coding genes with TSS within +/- 1 kb of the peak summit	Coding gene IDs	Non-coding genes with TSS within +/- 1 kb of the peak summit	Non-coding gene IDs
chr1	9936	10281	ENCLB002MVF_K562_ATF4_IP_peak_1	66	.	3.94628	9.23041	6.63069	170	chr1-10107
chr1	10019	10550	ENCLB807FZV_K562_ATF4_IP_peak_1	77	.	3.96871	10.389	7.76667	379	chr1-10399
chr1	115563	115826	ENCLB002MVF_K562_ATF4_IP_peak_2	123	.	5.20909	15.1863	12.3952	173	chr1-115737
chr1	115584	115786	ENCLB807FZV_K562_ATF4_IP_peak_2	45	.	3.57972	7.04206	4.56895	139	chr1-115724
chr1	136376	136716	ENCLB807FZV_K562_ATF4_IP_peak_3	41	.	3.1476	6.62515	4.17118	313	chr1-136690
chr1	136410	136985	ENCLB002MVF_K562_ATF4_IP_peak_3	125	.	4.9986	15.3018	12.5089	290	chr1-136701
chr1	271156	271539	ENCLB807FZV_K562_ATF4_IP_peak_4	430	.	12.6119	46.2698	43.0931	150	chr1-271307
chr1	271170	271495	ENCLB002MVF_K562_ATF4_IP_peak_4	236	.	10.3654	26.665	23.6584	166	chr1-271337
chr1	605438	605743	ENCLB002MVF_K562_ATF4_IP_peak_5	50	.	3.42761	7.60263	5.08159	146	chr1-605585
chr1	718200	718424	ENCLB807FZV_K562_ATF4_IP_peak_5	103	.	6.81256	13.0221	10.316	131	chr1-718332
chr1	777821	778226	ENCLB807FZV_K562_ATF4_IP_peak_6	132	.	5.66592	16.0212	13.2429	268	chr1-778090			LINC01409	ENSG00000237491
chr1	777827	778611	ENCLB002MVF_K562_ATF4_IP_peak_6	138	.	3.61113	16.715	13.8863	731	chr1-778559			LINC01409	ENSG00000237491
chr1	778373	778591	ENCLB807FZV_K562_ATF4_IP_peak_7	74	.	2.89166	10.0741	7.46079	161	chr1-778535			LINC01409	ENSG00000237491
chr1	779169	779382	ENCLB002MVF_K562_ATF4_IP_peak_7	52	.	3.32556	7.76655	5.23808	52	chr1-779222			LINC01409	ENSG00000237491
chr1	779555	779992	ENCLB002MVF_K562_ATF4_IP_peak_8	274	.	10.1881	30.4984	27.442	203	chr1-779759			LINC01409	ENSG00000237491
chr1	779639	779843	GSM5089839_HepG2_Bortezomib_9h_ATF4_IP_peak_1	100	.	6.10504	13.8028	10.0973	103	chr1-779743			LINC01409	ENSG00000237491
chr1	779665	779888	GSM5089828_HepG2_Bortezomib_9h_ATF4_IP_peak_1	48	.	4.49935	8.14129	4.8269	95	chr1-779761			LINC01409	ENSG00000237491
chr1	779698	779928	ENCLB807FZV_K562_ATF4_IP_peak_8	159	.	6.99692	18.7597	15.9214	90	chr1-779789			LINC01409	ENSG00000237491
chr1	804642	805145	ENCLB002MVF_K562_ATF4_IP_peak_9	231	.	6.51988	26.1161	23.1188	308	chr1-804951
chr1	804666	805103	ENCLB807FZV_K562_ATF4_IP_peak_9	282	.	8.59134	31.2899	28.2621	255	chr1-804922			LINC01409	ENSG00000237491
chr1	812541	812927	ENCLB002MVF_K562_ATF4_IP_peak_10	59	.	3.20595	8.46682	5.90369	223	chr1-812765
chr1	839420	839696	ENCLB807FZV_K562_ATF4_IP_peak_10	76	.	5.46529	10.2579	7.63768	137	chr1-839558
chr1	880304	881040	GSM1697347_HAP1_HisOH_24h_ATF4_IP_peak_1	5300	.	104.342	534.567	530.051	504	chr1-880809
chr1	880411	881022	GSM1697348_HAP1_HisOH_24h_ATF4_IP_peak_1	4328	.	92.1162	437.445	432.853	399	chr1-880811
chr1	880434	880983	GSM1697346_HAP1_HisOH_24h_ATF4_IP_peak_1	2424	.	59.4591	246.965	242.471	365	chr1-880800
chr1	880659	880989	ENCLB807FZV_K562_ATF4_IP_peak_11	143	.	7.33381	17.1193	14.3166	141	chr1-880801
chr1	880664	881005	ENCLB002MVF_K562_ATF4_IP_peak_11	160	.	6.31144	18.9146	16.0381	156	chr1-880821
chr1	957691	958084	ENCLB002MVF_K562_ATF4_IP_peak_12	26	.	3.22995	4.95911	2.62363	105	chr1-957797
chr1	1000755	1001097	GSM1697348_HAP1_HisOH_24h_ATF4_IP_peak_2	872	.	30.8818	90.9195	87.2084	169	chr1-1000925	HES4	ENSG00000188290
chr1	1000760	1001084	ENCLB807FZV_K562_ATF4_IP_peak_12	340	.	6.38968	37.1138	34.0234	150	chr1-1000911	HES4	ENSG00000188290
chr1	1000761	1001110	ENCLB002MVF_K562_ATF4_IP_peak_13	613	.	10.0315	64.7226	61.3688	170	chr1-1000932	HES4	ENSG00000188290
chr1	1000770	1001167	GSM1697347_HAP1_HisOH_24h_ATF4_IP_peak_2	988	.	32.853	102.411	98.8228	176	chr1-1000947	HES4	ENSG00000188290
chr1	1000772	1001047	GSM4277342_HUDEP2_ATF4_IP_peak_1	51	.	5.85345	8.88711	5.15841	73	chr1-1000846	HES4	ENSG00000188290
chr1	1000785	1000964	ENCSR669LCD_1_HepG2_FLAGATF4_IP_peak_1	77	.	4.79372	12.0029	7.76203	112	chr1-1000898	HES4	ENSG00000188290
chr1	1000838	1001097	GSM1697346_HAP1_HisOH_24h_ATF4_IP_peak_2	300	.	14.8031	33.5031	30.036	125	chr1-1000964	HES4	ENSG00000188290
chr1	1000845	1000976	GSM4277348_Erythroblast_ATF4_IP_peak_1	36	.	5.07982	7.33195	3.66575	78	chr1-1000924	HES4	ENSG00000188290
chr1	1000855	1001057	GSM4277349_Erythroblast_ATF4_IP_peak_1	131	.	9.18266	17.2731	13.159	89	chr1-1000945	HES4	ENSG00000188290
chr1	1013120	1013343	ENCLB002MVF_K562_ATF4_IP_peak_14	56	.	3.33873	8.24981	5.69567	89	chr1-1013210			AL645608.1	ENSG00000224969
chr1	1057776	1058355	ENCLB002MVF_K562_ATF4_IP_peak_15	247	.	7.18064	27.7642	24.7442	403	chr1-1058180
chr1	1057850	1058431	ENCLB807FZV_K562_ATF4_IP_peak_13	116	.	5.80415	14.3748	11.6324	185	chr1-1058036
chr1	1059888	1060326	ENCLB002MVF_K562_ATF4_IP_peak_16	69	.	3.85606	9.52597	6.91587	240	chr1-1060129
chr1	1064010	1064610	ENCLB002MVF_K562_ATF4_IP_peak_17	1068	.	15.5955	110.464	106.885	247	chr1-1064258			AL645608.8	ENSG00000273443
chr1	1064088	1064615	ENCLB807FZV_K562_ATF4_IP_peak_14	487	.	9.08357	51.9445	48.7236	228	chr1-1064317
chr1	1064177	1064433	GSM5089828_HepG2_Bortezomib_9h_ATF4_IP_peak_2	149	.	6.8021	18.7784	14.9346	122	chr1-1064300
chr1	1104529	1104794	ENCLB002MVF_K562_ATF4_IP_peak_18	72	.	5.05897	9.85359	7.22774	181	chr1-1104711
chr1	1119856	1120076	ENCLB002MVF_K562_ATF4_IP_peak_19	29	.	3.54178	5.318	2.9557	47	chr1-1119904
chr1	1129777	1130211	ENCLB002MVF_K562_ATF4_IP_peak_20	217	.	6.94545	24.6928	21.7157	208	chr1-1129986
chr1	1129876	1130168	ENCLB807FZV_K562_ATF4_IP_peak_15	278	.	10.3442	30.8289	27.8061	131	chr1-1130008
chr1	1144381	1144829	ENCLB807FZV_K562_ATF4_IP_peak_16	501	.	12.1711	53.3726	50.1412	252	chr1-1144634
chr1	1144429	1144847	ENCLB002MVF_K562_ATF4_IP_peak_21	689	.	16.9188	72.3054	68.9071	206	chr1-1144636
chr1	1144497	1144820	GSM1697347_HAP1_HisOH_24h_ATF4_IP_peak_3	209	.	11.3627	23.9341	20.9248	182	chr1-1144680
chr1	1144535	1144788	GSM1697348_HAP1_HisOH_24h_ATF4_IP_peak_3	105	.	7.95328	13.5529	10.5801	130	chr1-1144666
chr1	1144537	1144818	GSM4277348_Erythroblast_ATF4_IP_peak_2	55	.	6.00343	9.39858	5.5997	102	chr1-1144640
chr1	1144590	1144759	GSM1697346_HAP1_HisOH_24h_ATF4_IP_peak_3	63	.	5.94202	9.29046	6.31368	67	chr1-1144658
chr1	1144607	1144733	GSM4277349_Erythroblast_ATF4_IP_peak_2	64	.	6.564	10.2999	6.40455	57	chr1-1144665
chr1	1144609	1144760	GSM4277342_HUDEP2_ATF4_IP_peak_2	73	.	6.95149	11.2178	7.34128	45	chr1-1144655
chr1	1153877	1154150	ENCLB807FZV_K562_ATF4_IP_peak_17	43	.	3.8286	6.83219	4.36685	124	chr1-1154002
chr1	1176961	1177282	ENCLB002MVF_K562_ATF4_IP_peak_22	66	.	4.90792	9.2297	6.63069	201	chr1-1177163
chr1	1177485	1177685	ENCLB807FZV_K562_ATF4_IP_peak_18	77	.	5.17212	10.4197	7.79515	100	chr1-1177586
chr1	1185640	1186134	ENCLB002MVF_K562_ATF4_IP_peak_23	150	.	4.21495	17.8923	15.037	295	chr1-1185936
chr1	1185775	1186303	ENCLB807FZV_K562_ATF4_IP_peak_19	298	.	8.01927	32.8499	29.8053	155	chr1-1185931
chr1	1207768	1208009	ENCLB002MVF_K562_ATF4_IP_peak_24	19	.	2.57071	4.24299	1.98751	203	chr1-1207972
chr1	1305501	1305749	ENCLB002MVF_K562_ATF4_IP_peak_25	63	.	4.04393	8.92315	6.33496	144	chr1-1305646
chr1	1308198	1308423	ENCLB002MVF_K562_ATF4_IP_peak_26	92	.	4.76342	11.9187	9.21774	71	chr1-1308270	ACAP3; PUSL1	ENSG00000131584; ENSG00000169972
chr1	1317366	1317790	ENCLB002MVF_K562_ATF4_IP_peak_27	35	.	3.75608	5.93873	3.5265	111	chr1-1317478
chr1	1325809	1326062	ENCLB002MVF_K562_ATF4_IP_peak_28	19	.	2.94844	4.23205	1.97884	44	chr1-1325854
chr1	1335000	1335115	ENCSR669LCD_2_HepG2_FLAGATF4_IP_peak_1	97	.	7.28651	13.8298	9.77858	70	chr1-1335071
chr1	1360889	1361082	ENCLB807FZV_K562_ATF4_IP_peak_20	51	.	4.55441	7.63854	5.1296	101	chr1-1360991	MXRA8	ENSG00000162576
chr1	1366478	1366726	ENCLB002MVF_K562_ATF4_IP_peak_29	50	.	4.3626	7.58801	5.06801	69	chr1-1366548
chr1	1367246	1367459	ENCLB807FZV_K562_ATF4_IP_peak_21	59	.	4.85804	8.48629	5.93685	131	chr1-1367378
chr1	1375567	1375866	ENCLB002MVF_K562_ATF4_IP_peak_30	86	.	3.06289	11.3219	8.6445	115	chr1-1375683	AURKAIP1	ENSG00000175756
chr1	1376104	1376368	ENCLB002MVF_K562_ATF4_IP_peak_31	15	.	2.18017	3.69787	1.52457	3	chr1-1376108	AURKAIP1	ENSG00000175756
chr1	1398238	1398608	ENCLB002MVF_K562_ATF4_IP_peak_32	81	.	3.61963	10.831	8.16937	109	chr1-1398348	CCNL2	ENSG00000221978
chr1	1406240	1406454	ENCLB002MVF_K562_ATF4_IP_peak_33	38	.	3.58966	6.3434	3.89397	187	chr1-1406428	MRPL20	ENSG00000242485	RN7SL657P	ENSG00000264293
chr1	1505880	1506104	ENCLB002MVF_K562_ATF4_IP_peak_34	48	.	3.25994	7.35871	4.84908	181	chr1-1506062
chr1	1565350	1565556	GSM5089839_HepG2_Bortezomib_9h_ATF4_IP_peak_2	63	.	5.87423	9.87734	6.39057	72	chr1-1565423
chr1	1567975	1568316	GSM1697347_HAP1_HisOH_24h_ATF4_IP_peak_4	101	.	7.59246	12.9855	10.1965	174	chr1-1568150
chr1	1567996	1568165	GSM1697346_HAP1_HisOH_24h_ATF4_IP_peak_4	53	.	5.52006	8.24902	5.33391	72	chr1-1568069
chr1	1572974	1574037	ENCLB002MVF_K562_ATF4_IP_peak_35	1305	.	23.3813	134.219	130.554	253	chr1-1573228			AL645728.1	ENSG00000215014
chr1	1573015	1573429	ENCLB807FZV_K562_ATF4_IP_peak_22	1003	.	20.6668	103.878	100.374	221	chr1-1573237			AL645728.1	ENSG00000215014
chr1	1579110	1579323	ENCLB002MVF_K562_ATF4_IP_peak_36	75	.	3.71893	10.1602	7.52319	78	chr1-1579189
chr1	1587070	1587283	ENCLB002MVF_K562_ATF4_IP_peak_37	41	.	3.59906	6.60321	4.1407	93	chr1-1587164
chr1	1587115	1587330	ENCLB807FZV_K562_ATF4_IP_peak_23	61	.	4.18857	8.69055	6.13626	121	chr1-1587237
chr1	1595188	1595467	ENCLB807FZV_K562_ATF4_IP_peak_24	64	.	4.80716	9.03898	6.47365	159	chr1-1595348
chr1	1596131	1597065	ENCLB807FZV_K562_ATF4_IP_peak_25	88	.	5.17987	11.4982	8.8383	611	chr1-1596743
chr1	1614853	1615054	ENCLB807FZV_K562_ATF4_IP_peak_26	61	.	3.34536	8.71657	6.16124	88	chr1-1614942	MIB2	ENSG00000197530	AL691432.2	ENSG00000272106
chr1	1647895	1648241	ENCLB002MVF_K562_ATF4_IP_peak_38	392	.	7.44941	42.4576	39.2735	174	chr1-1648070
chr1	1647925	1648254	ENCLB807FZV_K562_ATF4_IP_peak_27	595	.	12.8238	62.8619	59.5658	154	chr1-1648080
chr1	1647961	1648252	GSM4277348_Erythroblast_ATF4_IP_peak_3	198	.	7.41063	24.0436	19.8286	123	chr1-1648085
chr1	1648000	1648175	GSM4277349_Erythroblast_ATF4_IP_peak_3	80	.	4.81528	12.0029	8.04785	62	chr1-1648063
chr1	1660690	1660935	ENCLB002MVF_K562_ATF4_IP_peak_39	56	.	4.36361	8.17893	5.62737	62	chr1-1660753
chr1	1663525	1663763	ENCLB807FZV_K562_ATF4_IP_peak_28	61	.	4.99661	8.73166	6.17572	107	chr1-1663633
chr1	1685983	1686621	ENCLB002MVF_K562_ATF4_IP_peak_40	773	.	13.3006	80.7969	77.3516	429	chr1-1686413
chr1	1686225	1686632	ENCLB807FZV_K562_ATF4_IP_peak_29	680	.	12.055	71.3959	68.0485	195	chr1-1686421
chr1	1686311	1686477	GSM5089828_HepG2_Bortezomib_9h_ATF4_IP_peak_3	125	.	5.33809	16.2866	12.5354	93	chr1-1686405
chr1	1686315	1686521	GSM5089839_HepG2_Bortezomib_9h_ATF4_IP_peak_3	166	.	6.45677	20.6044	16.635	78	chr1-1686394
chr1	1714933	1715483	ENCLB002MVF_K562_ATF4_IP_peak_41	86	.	5.46742	11.3598	8.68115	384	chr1-1715318
chr1	1715027	1715446	ENCLB807FZV_K562_ATF4_IP_peak_30	178	.	7.43199	20.6791	17.8075	283	chr1-1715311
chr1	1715182	1715349	GSM4277348_Erythroblast_ATF4_IP_peak_4	184	.	11.0832	22.6825	18.492	97	chr1-1715280
chr1	1715209	1715350	GSM4277349_Erythroblast_ATF4_IP_peak_4	194	.	11.3649	23.6801	19.417	67	chr1-1715277
chr1	1729406	1729619	ENCLB002MVF_K562_ATF4_IP_peak_42	61	.	5.02563	8.78276	6.1995	148	chr1-1729555
chr1	1731540	1731766	ENCLB807FZV_K562_ATF4_IP_peak_31	67	.	5.16166	9.35989	6.77422	120	chr1-1731661
chr1	1731566	1731935	ENCLB002MVF_K562_ATF4_IP_peak_43	179	.	8.79486	20.9013	17.9873	168	chr1-1731735
chr1	1769150	1769311	GSM5089828_HepG2_Bortezomib_9h_ATF4_IP_peak_4	52	.	5.30276	8.5945	5.25259	78	chr1-1769229
chr1	1780433	1780749	ENCLB807FZV_K562_ATF4_IP_peak_32	71	.	3.83186	9.72253	7.12594	155	chr1-1780589	NADK	ENSG00000008130
chr1	1780435	1780713	ENCLB002MVF_K562_ATF4_IP_peak_44	72	.	3.55452	9.87287	7.24634	179	chr1-1780615	NADK	ENSG00000008130
chr1	1781770	1782134	ENCLB807FZV_K562_ATF4_IP_peak_33	167	.	6.78149	19.6402	16.7849	178	chr1-1781949
chr1	1781784	1782157	ENCLB002MVF_K562_ATF4_IP_peak_45	384	.	9.81406	41.5791	38.4038	197	chr1-1781982
chr1	1826773	1827246	GSM1697348_HAP1_HisOH_24h_ATF4_IP_peak_4	889	.	31.2987	92.6702	88.9512	210	chr1-1826984
chr1	1826791	1827197	GSM1697347_HAP1_HisOH_24h_ATF4_IP_peak_5	748	.	26.8206	78.3701	74.8935	188	chr1-1826980
chr1	1826826	1827134	GSM1697346_HAP1_HisOH_24h_ATF4_IP_peak_5	387	.	17.7567	42.3505	38.7823	160	chr1-1826987
chr1	1828851	1829349	ENCLB002MVF_K562_ATF4_IP_peak_46	1251	.	27.8686	128.844	125.197	237	chr1-1829089
chr1	1828896	1829309	ENCLB807FZV_K562_ATF4_IP_peak_34	1129	.	23.0971	116.518	112.965	223	chr1-1829120
chr1	1828922	1829263	GSM1697347_HAP1_HisOH_24h_ATF4_IP_peak_6	338	.	11.6743	37.0673	33.8922	183	chr1-1829106
chr1	1828961	1829235	GSM1697348_HAP1_HisOH_24h_ATF4_IP_peak_5	270	.	11.7746	30.322	27.0483	167	chr1-1829129
chr1	1828978	1829221	GSM1697346_HAP1_HisOH_24h_ATF4_IP_peak_6	87	.	5.56357	11.7967	8.73672	131	chr1-1829110
chr1	1829012	1829266	GSM5089839_HepG2_Bortezomib_9h_ATF4_IP_peak_4	23	.	3.25982	5.43481	2.33617	139	chr1-1829152
chr1	1829841	1830054	ENCLB002MVF_K562_ATF4_IP_peak_47	50	.	4.08245	7.61446	5.09228	108	chr1-1829950
chr1	1844292	1844508	GSM1697347_HAP1_HisOH_24h_ATF4_IP_peak_7	58	.	4.64397	8.44714	5.81665	82	chr1-1844375
chr1	1844298	1844511	ENCLB002MVF_K562_ATF4_IP_peak_48	56	.	4.08824	8.18476	5.63318	102	chr1-1844401
chr1	1844342	1844452	GSM4277343_HUDEP2_ATF4_IP_peak_1	73	.	7.06142	11.3662	7.34867	22	chr1-1844365
chr1	1863944	1864326	ENCLB002MVF_K562_ATF4_IP_peak_49	223	.	8.61371	25.3677	22.382	178	chr1-1864123
chr1	1864014	1864349	ENCLB807FZV_K562_ATF4_IP_peak_35	124	.	6.5986	15.2177	12.4534	105	chr1-1864120
chr1	1879777	1879901	GSM4277342_HUDEP2_ATF4_IP_peak_3	73	.	6.95149	11.2178	7.34128	56	chr1-1879834
chr1	1879796	1880009	ENCLB002MVF_K562_ATF4_IP_peak_50	38	.	3.35741	6.29736	3.85152	92	chr1-1879889
chr1	1883694	1883953	ENCLB002MVF_K562_ATF4_IP_peak_51	48	.	3.00057	7.36873	4.85828	73	chr1-1883768
chr1	1883867	1884216	ENCLB807FZV_K562_ATF4_IP_peak_36	43	.	3.47315	6.79338	4.33382	40	chr1-1883908
chr1	1897510	1897703	ENCLB807FZV_K562_ATF4_IP_peak_37	35	.	3.39075	5.92621	3.51957	70	chr1-1897581
chr1	1897528	1897763	ENCLB002MVF_K562_ATF4_IP_peak_52	73	.	3.93922	10.0299	7.39902	154	chr1-1897683
chr1	1907068	1907623	ENCLB002MVF_K562_ATF4_IP_peak_53	2728	.	37.5107	276.882	272.87	272	chr1-1907341
chr1	1907076	1907517	GSM1697347_HAP1_HisOH_24h_ATF4_IP_peak_8	526	.	18.2021	55.9602	52.6198	256	chr1-1907333
chr1	1907121	1907589	ENCLB807FZV_K562_ATF4_IP_peak_38	1487	.	21.2121	152.427	148.757	227	chr1-1907349
chr1	1907154	1907531	GSM1697348_HAP1_HisOH_24h_ATF4_IP_peak_6	1032	.	29.0911	106.993	103.212	186	chr1-1907341
chr1	1907172	1907463	GSM1697346_HAP1_HisOH_24h_ATF4_IP_peak_7	244	.	11.1145	27.847	24.4548	158	chr1-1907331
chr1	1907195	1907493	GSM5089839_HepG2_Bortezomib_9h_ATF4_IP_peak_5	79	.	6.423	11.5422	7.9511	191	chr1-1907387
chr1	1907258	1907428	ENCSR669LCD_2_HepG2_FLAGATF4_IP_peak_2	166	.	9.35833	20.8484	16.6225	79	chr1-1907338
chr1	1907890	1908164	ENCLB002MVF_K562_ATF4_IP_peak_54	16	.	2.52562	3.84432	1.65327	151	chr1-1908042
chr1	1909443	1909737	ENCLB002MVF_K562_ATF4_IP_peak_55	33	.	2.61213	5.72419	3.32271	152	chr1-1909596
chr1	1931997	1932190	ENCLB807FZV_K562_ATF4_IP_peak_39	25	.	3.54544	4.88178	2.55362	30	chr1-1932028
chr1	1983477	1983957	ENCLB002MVF_K562_ATF4_IP_peak_56	714	.	9.85419	74.8186	71.4061	238	chr1-1983716
chr1	1983505	1984160	ENCLB807FZV_K562_ATF4_IP_peak_40	1250	.	27.3268	128.62	125.024	235	chr1-1983741
chr1	1995910	1996690	ENCLB807FZV_K562_ATF4_IP_peak_41	3728	.	37.0243	376.989	372.867	427	chr1-1996338
chr1	1995984	1996606	ENCLB002MVF_K562_ATF4_IP_peak_57	2435	.	17.9945	247.527	243.571	361	chr1-1996346
chr1	2001665	2002259	ENCLB002MVF_K562_ATF4_IP_peak_58	1334	.	17.2172	137.132	133.456	319	chr1-2001985
chr1	2001751	2002257	ENCLB807FZV_K562_ATF4_IP_peak_42	2375	.	34.7315	241.46	237.571	246	chr1-2001998
chr1	2001848	2002157	GSM1697346_HAP1_HisOH_24h_ATF4_IP_peak_8	191	.	11.0055	22.4749	19.1687	168	chr1-2002017
chr1	2001856	2002195	GSM1697347_HAP1_HisOH_24h_ATF4_IP_peak_9	288	.	14.0018	32.0079	28.8886	162	chr1-2002019
chr1	2001864	2002180	GSM1697348_HAP1_HisOH_24h_ATF4_IP_peak_7	242	.	12.9559	27.5272	24.2905	145	chr1-2002010
chr1	2001966	2002103	ENCSR669LCD_2_HepG2_FLAGATF4_IP_peak_3	100	.	7.19871	14.1202	10.0604	53	chr1-2002020
chr1	2013187	2013420	GSM1697347_HAP1_HisOH_24h_ATF4_IP_peak_10	80	.	6.46139	10.7949	8.06779	97	chr1-2013285
chr1	2142936	2143244	ENCLB807FZV_K562_ATF4_IP_peak_43	215	.	9.85115	24.5315	21.5939	182	chr1-2143119
chr1	2142970	2143270	ENCLB002MVF_K562_ATF4_IP_peak_59	131	.	5.64553	15.9689	13.1594	139	chr1-2143110
chr1	2155167	2155510	ENCLB807FZV_K562_ATF4_IP_peak_44	66	.	5.11447	9.27508	6.69334	157	chr1-2155325
chr1	2189116	2189655	ENCLB807FZV_K562_ATF4_IP_peak_45	177	.	5.10381	20.6456	17.775	403	chr1-2189520
chr1	2189217	2189586	ENCLB002MVF_K562_ATF4_IP_peak_60	195	.	5.49653	22.5093	19.5695	194	chr1-2189412
chr1	2211658	2211954	ENCLB807FZV_K562_ATF4_IP_peak_46	61	.	4.18857	8.69055	6.13626	108	chr1-2211767			AL590822.1	ENSG00000234396
chr1	2211745	2212030	ENCLB002MVF_K562_ATF4_IP_peak_61	107	.	5.76778	13.504	10.7549	151	chr1-2211897			AL590822.1	ENSG00000234396
chr1	2230663	2230910	GSM1697348_HAP1_HisOH_24h_ATF4_IP_peak_8	177	.	10.4546	20.8927	17.7631	110	chr1-2230774
chr1	2230682	2230871	GSM1697347_HAP1_HisOH_24h_ATF4_IP_peak_11	51	.	5.33032	7.72216	5.12145	101	chr1-2230784
chr1	2230781	2231089	ENCLB002MVF_K562_ATF4_IP_peak_62	132	.	5.14141	16.0821	13.2684	157	chr1-2230939
chr1	2232619	2233011	ENCLB002MVF_K562_ATF4_IP_peak_63	28	.	3.06555	5.22229	2.86966	35	chr1-2232655
chr1	2234655	2234837	GSM5089839_HepG2_Bortezomib_9h_ATF4_IP_peak_6	75	.	5.34191	11.1118	7.55148	96	chr1-2234752
chr1	2234661	2234896	GSM5089828_HepG2_Bortezomib_9h_ATF4_IP_peak_5	156	.	6.3937	19.561	15.6895	107	chr1-2234769
chr1	2255564	2256401	ENCLB002MVF_K562_ATF4_IP_peak_64	161	.	4.45581	18.9786	16.1017	337	chr1-2255902
chr1	2255760	2256417	ENCLB807FZV_K562_ATF4_IP_peak_47	88	.	3.74974	11.5487	8.88745	442	chr1-2256203
chr1	2260240	2260522	ENCLB002MVF_K562_ATF4_IP_peak_65	22	.	2.82277	4.50535	2.22524	84	chr1-2260325
chr1	2264782	2264995	ENCLB002MVF_K562_ATF4_IP_peak_66	26	.	3.3846	5.03634	2.69561	173	chr1-2264956
chr1	2272051	2272451	ENCLB002MVF_K562_ATF4_IP_peak_67	140	.	6.19837	16.9268	14.0932	115	chr1-2272167
chr1	2272055	2272294	ENCLB807FZV_K562_ATF4_IP_peak_48	89	.	5.5754	11.5711	8.90948	98	chr1-2272154
chr1	2278115	2278371	GSM4277348_Erythroblast_ATF4_IP_peak_5	426	.	16.6723	47.205	42.6915	127	chr1-2278243
chr1	2278141	2278342	GSM4277349_Erythroblast_ATF4_IP_peak_5	235	.	11.2335	27.847	23.5154	99	chr1-2278241
chr1	2290749	2290952	ENCLB807FZV_K562_ATF4_IP_peak_49	45	.	3.57972	7.04206	4.56895	104	chr1-2290854
chr1	2327029	2327304	ENCLB002MVF_K562_ATF4_IP_peak_68	33	.	3.64495	5.73597	3.33293	89	chr1-2327119			AL589739.1	ENSG00000272161
chr1	2388609	2388917	ENCLB002MVF_K562_ATF4_IP_peak_69	117	.	6.05287	14.5147	11.7388	114	chr1-2388724
chr1	2388686	2388906	ENCLB807FZV_K562_ATF4_IP_peak_50	58	.	4.47642	8.40102	5.85716	56	chr1-2388743
chr1	2523201	2523645	ENCLB807FZV_K562_ATF4_IP_peak_51	1143	.	22.5385	117.876	114.319	241	chr1-2523443
chr1	2523229	2523638	ENCLB002MVF_K562_ATF4_IP_peak_70	1043	.	21.1944	107.947	104.378	212	chr1-2523442
chr1	2523331	2523615	GSM1697347_HAP1_HisOH_24h_ATF4_IP_peak_12	159	.	9.85459	18.8719	15.9445	113	chr1-2523445
chr1	2523343	2523615	GSM5089828_HepG2_Bortezomib_9h_ATF4_IP_peak_6	88	.	5.82269	12.4386	8.86169	150	chr1-2523494
chr1	2523385	2523559	GSM1697348_HAP1_HisOH_24h_ATF4_IP_peak_9	63	.	5.86886	9.13995	6.30396	77	chr1-2523463
chr1	2523396	2523580	GSM1697346_HAP1_HisOH_24h_ATF4_IP_peak_9	84	.	7.20788	11.4665	8.41397	62	chr1-2523459
chr1	2525002	2525655	ENCLB002MVF_K562_ATF4_IP_peak_71	59	.	4.26148	8.55885	5.99019	272	chr1-2525275
chr1	2573882	2574120	ENCLB807FZV_K562_ATF4_IP_peak_52	53	.	4.68432	7.86644	5.35012	132	chr1-2574015
chr1	2585806	2586053	ENCLB807FZV_K562_ATF4_IP_peak_53	95	.	4.18753	12.1879	9.504	122	chr1-2585929	PRXL2B	ENSG00000157870
chr1	2585895	2586026	GSM4277348_Erythroblast_ATF4_IP_peak_6	28	.	4.3493	6.4385	2.85614	17	chr1-2585913	PRXL2B	ENSG00000157870
chr1	2940702	2940907	GSM1697347_HAP1_HisOH_24h_ATF4_IP_peak_13	91	.	7.21543	11.8772	9.11642	129	chr1-2940832
chr1	3055769	3056070	ENCLB807FZV_K562_ATF4_IP_peak_54	83	.	6.09545	10.9886	8.34242	133	chr1-3055903
chr1	3055848	3056037	GSM1697347_HAP1_HisOH_24h_ATF4_IP_peak_14	50	.	4.42427	7.66459	5.07659	105	chr1-3055954
chr1	3069569	3069843	GSM1697348_HAP1_HisOH_24h_ATF4_IP_peak_10	190	.	10.8715	22.1856	19.0335	118	chr1-3069688	PRDM16	ENSG00000142611
chr1	3069573	3069834	GSM1697347_HAP1_HisOH_24h_ATF4_IP_peak_15	147	.	9.10055	17.6524	14.7535	112	chr1-3069686	PRDM16	ENSG00000142611
chr1	3176043	3176236	ENCLB807FZV_K562_ATF4_IP_peak_55	20	.	3.10327	4.33057	2.06397	153	chr1-3176197
chr1	3197960	3198168	ENCSR669LCD_2_HepG2_FLAGATF4_IP_peak_4	131	.	8.18941	17.2457	13.1045	82	chr1-3198043
chr1	3197970	3198135	GSM5089839_HepG2_Bortezomib_9h_ATF4_IP_peak_7	70	.	5.66941	10.6244	7.08734	131	chr1-3198102
chr1	3285970	3286181	GSM1697347_HAP1_HisOH_24h_ATF4_IP_peak_16	80	.	6.83841	10.7949	8.06779	89	chr1-3286060
chr1	3322052	3322506	ENCLB807FZV_K562_ATF4_IP_peak_56	218	.	8.35117	24.7793	21.8387	225	chr1-3322278			AL354743.2	ENSG00000287828
chr1	3322099	3322516	GSM1697347_HAP1_HisOH_24h_ATF4_IP_peak_17	1613	.	47.5569	165.118	161.311	228	chr1-3322328			AL354743.2	ENSG00000287828
chr1	3322120	3322512	GSM1697348_HAP1_HisOH_24h_ATF4_IP_peak_11	2354	.	65.4831	239.641	235.444	215	chr1-3322336			AL354743.2	ENSG00000287828
chr1	3322132	3322508	GSM1697346_HAP1_HisOH_24h_ATF4_IP_peak_10	740	.	27.4617	77.8947	74.0637	212	chr1-3322345			AL354743.2	ENSG00000287828
chr1	3322165	3322467	ENCLB002MVF_K562_ATF4_IP_peak_72	159	.	6.81836	18.8158	15.9411	149	chr1-3322315			AL354743.2	ENSG00000287828
chr1	3322213	3322606	GSM5089839_HepG2_Bortezomib_9h_ATF4_IP_peak_8	90	.	6.19026	12.742	9.09437	252	chr1-3322466			AL354743.2	ENSG00000287828
chr1	3322303	3322572	GSM5089828_HepG2_Bortezomib_9h_ATF4_IP_peak_7	111	.	7.3627	14.8532	11.165	80	chr1-3322384			AL354743.2	ENSG00000287828
chr1	3371079	3371290	ENCLB807FZV_K562_ATF4_IP_peak_57	64	.	5.37834	9.05331	6.47884	154	chr1-3371234
chr1	3604479	3604878	ENCLB807FZV_K562_ATF4_IP_peak_58	881	.	18.6476	91.6144	88.1629	186	chr1-3604666
chr1	3604484	3605221	ENCLB002MVF_K562_ATF4_IP_peak_73	684	.	12.9963	71.8836	68.4871	164	chr1-3604649
chr1	3604532	3604822	GSM1697347_HAP1_HisOH_24h_ATF4_IP_peak_18	124	.	7.36368	15.2573	12.4143	149	chr1-3604682
chr1	3604550	3604752	GSM1697348_HAP1_HisOH_24h_ATF4_IP_peak_12	105	.	7.95328	13.5529	10.5801	132	chr1-3604683
chr1	3605064	3605374	ENCLB807FZV_K562_ATF4_IP_peak_59	83	.	5.26597	10.9604	8.3232	126	chr1-3605191
chr1	3619317	3619559	ENCLB002MVF_K562_ATF4_IP_peak_74	54	.	3.67663	8.01444	5.46744	200	chr1-3619518
chr1	3619325	3619682	ENCLB807FZV_K562_ATF4_IP_peak_60	62	.	3.89585	8.83011	6.26938	189	chr1-3619515
chr1	3619394	3619706	GSM1697347_HAP1_HisOH_24h_ATF4_IP_peak_19	101	.	7.59246	12.9855	10.1965	154	chr1-3619549
chr1	3619431	3619544	GSM4277343_HUDEP2_ATF4_IP_peak_2	45	.	5.6207	8.34952	4.51816	46	chr1-3619478
chr1	3668953	3669191	ENCLB002MVF_K562_ATF4_IP_peak_75	52	.	4.0484	7.82071	5.29046	67	chr1-3669021			AL136528.1	ENSG00000227589
chr1	3679710	3679923	ENCLB002MVF_K562_ATF4_IP_peak_76	40	.	3.9053	6.46463	4.00846	36	chr1-3679747
chr1	3760091	3760289	ENCLB807FZV_K562_ATF4_IP_peak_61	90	.	4.54516	11.6857	9.02162	55	chr1-3760147
chr1	3761427	3761841	ENCLB002MVF_K562_ATF4_IP_peak_77	486	.	13.8427	51.9626	48.6976	150	chr1-3761578
chr1	3761433	3761811	ENCLB807FZV_K562_ATF4_IP_peak_62	278	.	7.72226	30.9083	27.8842	207	chr1-3761641
chr1	3761502	3761698	GSM1697347_HAP1_HisOH_24h_ATF4_IP_peak_20	33	.	4.57627	5.84103	3.34002	98	chr1-3761601
chr1	3793973	3794450	ENCLB002MVF_K562_ATF4_IP_peak_78	167	.	4.85582	19.6736	16.7856	305	chr1-3794279
chr1	3799535	3799732	ENCLB807FZV_K562_ATF4_IP_peak_63	71	.	4.39999	9.76559	7.16859	104	chr1-3799640
chr1	3804208	3804720	ENCLB002MVF_K562_ATF4_IP_peak_79	76	.	3.46844	10.2859	7.64446	143	chr1-3804352
chr1	3856082	3856595	ENCLB807FZV_K562_ATF4_IP_peak_64	48	.	3.81233	7.31428	4.81841	391	chr1-3856474	CEP104; DFFB	ENSG00000116198; ENSG00000169598
chr1	3867292	3867762	ENCLB002MVF_K562_ATF4_IP_peak_80	449	.	14.4511	48.1836	44.9492	270	chr1-3867563
chr1	3867358	3867794	ENCLB807FZV_K562_ATF4_IP_peak_65	764	.	21.4765	79.8264	76.434	201	chr1-3867560
chr1	3867412	3867726	GSM1697347_HAP1_HisOH_24h_ATF4_IP_peak_21	222	.	11.7397	25.2421	22.2122	137	chr1-3867550
chr1	3867428	3867714	GSM1697348_HAP1_HisOH_24h_ATF4_IP_peak_13	152	.	9.62081	18.3629	15.2859	133	chr1-3867562
chr1	3867431	3867652	GSM1697346_HAP1_HisOH_24h_ATF4_IP_peak_11	95	.	7.62984	12.5971	9.51299	99	chr1-3867531
chr1	3884507	3884705	ENCLB807FZV_K562_ATF4_IP_peak_66	49	.	4.62793	7.46726	4.96743	107	chr1-3884615
chr1	3900323	3900595	ENCLB807FZV_K562_ATF4_IP_peak_67	24	.	2.27805	4.82091	2.49634	169	chr1-3900493	C1orf174	ENSG00000198912	LINC01134	ENSG00000236423
chr1	3900354	3900773	ENCLB002MVF_K562_ATF4_IP_peak_81	115	.	3.5186	14.2838	11.5191	254	chr1-3900609	C1orf174	ENSG00000198912	LINC01134	ENSG00000236423
chr1	3901606	3902117	ENCLB002MVF_K562_ATF4_IP_peak_82	331	.	7.94665	36.2593	33.1364	249	chr1-3901856
chr1	3901612	3902096	ENCLB807FZV_K562_ATF4_IP_peak_68	312	.	8.70215	34.3407	31.2797	192	chr1-3901805
chr1	3930270	3930463	ENCLB807FZV_K562_ATF4_IP_peak_69	35	.	3.39075	5.92621	3.51957	63	chr1-3930334
chr1	3930334	3930753	ENCLB002MVF_K562_ATF4_IP_peak_83	115	.	6.81087	14.3119	11.545	107	chr1-3930442
chr1	3991865	3992599	ENCLB807FZV_K562_ATF4_IP_peak_70	765	.	22.4073	79.8928	76.5002	380	chr1-3992246
chr1	3992107	3992592	ENCLB002MVF_K562_ATF4_IP_peak_84	168	.	8.19962	19.7746	16.8836	131	chr1-3992239
chr1	4021764	4022112	ENCLB807FZV_K562_ATF4_IP_peak_71	263	.	11.8323	29.3563	26.3518	166	chr1-4021931
chr1	4021810	4022079	ENCLB002MVF_K562_ATF4_IP_peak_85	77	.	5.34182	10.3902	7.74632	148	chr1-4021959
chr1	4066240	4066433	ENCLB807FZV_K562_ATF4_IP_peak_72	31	.	3.94411	5.53033	3.14389	125	chr1-4066366
chr1	4144349	4144857	ENCLB807FZV_K562_ATF4_IP_peak_73	565	.	11.2219	59.7956	56.5194	206	chr1-4144556
chr1	4144380	4144767	ENCLB002MVF_K562_ATF4_IP_peak_86	197	.	6.28395	22.7243	19.78	175	chr1-4144556
chr1	4144449	4144831	GSM1697348_HAP1_HisOH_24h_ATF4_IP_peak_14	102	.	6.82702	13.1909	10.2308	241	chr1-4144691
chr1	4144480	4144616	GSM4277348_Erythroblast_ATF4_IP_peak_7	66	.	4.86928	10.4883	6.63715	73	chr1-4144554
chr1	4144493	4144668	GSM4277342_HUDEP2_ATF4_IP_peak_4	66	.	4.41706	10.5157	6.67505	62	chr1-4144556
chr1	4166744	4167027	ENCLB002MVF_K562_ATF4_IP_peak_87	79	.	5.65384	10.5966	7.94069	170	chr1-4166915
chr1	4166788	4167079	GSM1697347_HAP1_HisOH_24h_ATF4_IP_peak_22	159	.	9.85459	18.8719	15.9445	158	chr1-4166947
chr1	4166804	4167045	GSM1697348_HAP1_HisOH_24h_ATF4_IP_peak_15	128	.	8.78704	15.9136	12.8856	103	chr1-4166908
chr1	4166810	4167103	ENCLB807FZV_K562_ATF4_IP_peak_74	72	.	4.72945	9.86078	7.25952	121	chr1-4166932
chr1	4170918	4171281	ENCLB807FZV_K562_ATF4_IP_peak_75	187	.	7.6572	21.6753	18.7851	191	chr1-4171110
chr1	4170930	4171274	ENCLB002MVF_K562_ATF4_IP_peak_88	158	.	7.63454	18.6698	15.8011	148	chr1-4171079
chr1	4177473	4177855	ENCLB002MVF_K562_ATF4_IP_peak_89	389	.	11.997	42.1295	38.9478	188	chr1-4177662
chr1	4177513	4177838	ENCLB807FZV_K562_ATF4_IP_peak_76	211	.	8.7926	24.1262	21.197	173	chr1-4177687
chr1	4224773	4225021	GSM5089828_HepG2_Bortezomib_9h_ATF4_IP_peak_8	165	.	9.11572	20.4193	16.5181	131	chr1-4224905
chr1	4257970	4258199	ENCLB002MVF_K562_ATF4_IP_peak_90	70	.	5.33973	9.67747	7.05556	145	chr1-4258116
chr1	4257978	4258275	ENCLB807FZV_K562_ATF4_IP_peak_77	145	.	8.24679	17.3461	14.5346	133	chr1-4258112
chr1	4257978	4258245	GSM1697347_HAP1_HisOH_24h_ATF4_IP_peak_23	113	.	7.96948	14.1184	11.3036	118	chr1-4258097
chr1	4290783	4291153	ENCLB807FZV_K562_ATF4_IP_peak_78	184	.	8.72469	21.3006	18.4174	182	chr1-4290966
chr1	4344065	4344465	ENCLB807FZV_K562_ATF4_IP_peak_79	179	.	9.32245	20.7852	17.9077	171	chr1-4344237
chr1	4344067	4344433	ENCLB002MVF_K562_ATF4_IP_peak_91	117	.	6.91024	14.4938	11.7181	202	chr1-4344270
chr1	4344103	4344376	GSM1697347_HAP1_HisOH_24h_ATF4_IP_peak_24	80	.	6.83841	10.7949	8.06779	128	chr1-4344232
chr1	4344129	4344303	GSM1697348_HAP1_HisOH_24h_ATF4_IP_peak_16	63	.	5.86886	9.13995	6.30396	128	chr1-4344258
chr1	4344225	4344454	GSM5089828_HepG2_Bortezomib_9h_ATF4_IP_peak_9	46	.	4.90846	7.94042	4.64025	32	chr1-4344258
chr1	4570751	4571064	ENCLB807FZV_K562_ATF4_IP_peak_80	83	.	6.09545	10.9886	8.34242	131	chr1-4570883			LINC01646	ENSG00000232596
chr1	4570793	4571053	GSM1697347_HAP1_HisOH_24h_ATF4_IP_peak_25	80	.	6.83841	10.7949	8.06779	103	chr1-4570897			LINC01646	ENSG00000232596
chr1	4742448	4742698	ENCLB002MVF_K562_ATF4_IP_peak_92	127	.	7.22435	15.5183	12.717	73	chr1-4742522
chr1	4742456	4742809	ENCLB807FZV_K562_ATF4_IP_peak_81	436	.	16.4936	46.881	43.6987	182	chr1-4742639
chr1	4887506	4887703	GSM1697347_HAP1_HisOH_24h_ATF4_IP_peak_26	80	.	6.83841	10.7949	8.06779	60	chr1-4887567
chr1	5185162	5185451	ENCLB807FZV_K562_ATF4_IP_peak_82	47	.	4.66123	7.22862	4.73712	125	chr1-5185288
chr1	5361390	5361684	ENCLB002MVF_K562_ATF4_IP_peak_93	88	.	5.96794	11.539	8.8507	155	chr1-5361546
chr1	5361401	5361709	ENCLB807FZV_K562_ATF4_IP_peak_83	156	.	8.60534	18.475	15.6414	176	chr1-5361578
chr1	5361430	5361716	GSM1697347_HAP1_HisOH_24h_ATF4_IP_peak_27	113	.	7.96948	14.1184	11.3036	149	chr1-5361580
chr1	5361463	5361679	GSM1697348_HAP1_HisOH_24h_ATF4_IP_peak_17	94	.	7.53639	12.4088	9.46634	137	chr1-5361601
chr1	5361515	5361705	GSM1697346_HAP1_HisOH_24h_ATF4_IP_peak_12	63	.	6.36397	9.29046	6.31368	84	chr1-5361600
chr1	5368455	5368644	GSM1697347_HAP1_HisOH_24h_ATF4_IP_peak_28	60	.	5.70734	8.71541	6.07094	77	chr1-5368533
chr1	5397224	5397566	GSM1697347_HAP1_HisOH_24h_ATF4_IP_peak_29	171	.	10.2316	20.1106	17.1623	173	chr1-5397398
chr1	5397327	5397501	GSM1697346_HAP1_HisOH_24h_ATF4_IP_peak_13	73	.	6.78593	10.3637	7.34402	92	chr1-5397420
chr1	5397328	5397614	GSM1697348_HAP1_HisOH_24h_ATF4_IP_peak_18	216	.	11.7052	24.8237	21.6218	148	chr1-5397477
chr1	5397401	5397598	ENCLB807FZV_K562_ATF4_IP_peak_84	55	.	5.01978	8.12625	5.59142	126	chr1-5397528
chr1	5424746	5425099	GSM1697347_HAP1_HisOH_24h_ATF4_IP_peak_30	662	.	20.8747	69.6495	66.224	170	chr1-5424917
chr1	5424749	5425117	GSM1697346_HAP1_HisOH_24h_ATF4_IP_peak_14	229	.	11.0162	26.3488	22.9811	168	chr1-5424918
chr1	5424762	5425167	GSM1697348_HAP1_HisOH_24h_ATF4_IP_peak_19	463	.	16.8973	49.7832	46.3228	161	chr1-5424924
chr1	5428302	5428849	GSM1697347_HAP1_HisOH_24h_ATF4_IP_peak_31	2325	.	63.0148	236.52	232.529	227	chr1-5428530
chr1	5428308	5428749	GSM1697348_HAP1_HisOH_24h_ATF4_IP_peak_20	3379	.	87.161	342.338	337.92	215	chr1-5428524
chr1	5428358	5428742	GSM1697346_HAP1_HisOH_24h_ATF4_IP_peak_15	1129	.	37.5886	116.991	112.957	169	chr1-5428528
chr1	5429069	5429258	GSM1697347_HAP1_HisOH_24h_ATF4_IP_peak_32	42	.	4.9533	6.76308	4.20724	117	chr1-5429187
chr1	5450986	5451173	GSM1697346_HAP1_HisOH_24h_ATF4_IP_peak_16	95	.	7.62984	12.5971	9.51299	101	chr1-5451088
chr1	5450992	5451298	ENCLB807FZV_K562_ATF4_IP_peak_85	134	.	7.88823	16.2354	13.4473	156	chr1-5451149
chr1	5475624	5476146	GSM1697348_HAP1_HisOH_24h_ATF4_IP_peak_21	460	.	19.626	49.5073	46.0477	214	chr1-5475839
chr1	5475632	5476088	GSM1697347_HAP1_HisOH_24h_ATF4_IP_peak_33	699	.	25.3125	73.3861	69.9381	179	chr1-5475812
chr1	5475651	5475998	GSM1697346_HAP1_HisOH_24h_ATF4_IP_peak_17	479	.	20.2885	51.605	47.9588	160	chr1-5475812
chr1	5554871	5555137	ENCLB807FZV_K562_ATF4_IP_peak_86	145	.	8.24679	17.3461	14.5346	101	chr1-5554973
chr1	5610282	5610471	GSM1697347_HAP1_HisOH_24h_ATF4_IP_peak_34	43	.	4.80148	6.90494	4.34451	32	chr1-5610315
chr1	5687019	5687239	ENCLB002MVF_K562_ATF4_IP_peak_94	79	.	5.65384	10.5966	7.94069	106	chr1-5687126
chr1	5737066	5737359	ENCLB807FZV_K562_ATF4_IP_peak_87	43	.	3.8286	6.83219	4.36685	111	chr1-5737178
chr1	5787269	5787462	ENCLB807FZV_K562_ATF4_IP_peak_88	47	.	4.66123	7.22862	4.73712	141	chr1-5787411
chr1	5809260	5809553	ENCLB807FZV_K562_ATF4_IP_peak_89	36	.	3.94716	6.02718	3.61328	210	chr1-5809471
chr1	5828282	5828761	ENCLB002MVF_K562_ATF4_IP_peak_95	803	.	16.4073	83.8376	80.3763	250	chr1-5828533
chr1	5828330	5828744	ENCLB807FZV_K562_ATF4_IP_peak_90	1512	.	32.5843	154.977	151.299	187	chr1-5828518
chr1	5828362	5828762	GSM1697347_HAP1_HisOH_24h_ATF4_IP_peak_35	316	.	14.7559	34.8106	31.6567	155	chr1-5828518
chr1	5828378	5828632	GSM1697348_HAP1_HisOH_24h_ATF4_IP_peak_22	203	.	11.2883	23.4962	20.3206	153	chr1-5828532
chr1	5828425	5828665	GSM1697346_HAP1_HisOH_24h_ATF4_IP_peak_18	95	.	7.62984	12.5971	9.51299	83	chr1-5828509
chr1	5878242	5878692	ENCLB807FZV_K562_ATF4_IP_peak_91	364	.	14.5085	39.5774	36.4611	259	chr1-5878502
chr1	5878356	5878718	ENCLB002MVF_K562_ATF4_IP_peak_96	300	.	11.1792	33.1839	30.0947	219	chr1-5878576
chr1	5897029	5897343	GSM1697346_HAP1_HisOH_24h_ATF4_IP_peak_19	161	.	6.17331	19.3873	16.142	161	chr1-5897191
chr1	5897037	5897390	GSM1697347_HAP1_HisOH_24h_ATF4_IP_peak_36	378	.	9.8334	41.0365	37.8205	176	chr1-5897214
chr1	5897065	5897353	GSM1697348_HAP1_HisOH_24h_ATF4_IP_peak_23	324	.	9.13414	35.7491	32.4176	144	chr1-5897210
chr1	5917689	5918264	ENCLB002MVF_K562_ATF4_IP_peak_97	1265	.	10.9212	130.193	126.541	250	chr1-5917940
chr1	5917692	5918181	ENCLB807FZV_K562_ATF4_IP_peak_92	840	.	10.7616	87.5183	84.087	245	chr1-5917938
chr1	5955338	5955652	GSM5089828_HepG2_Bortezomib_9h_ATF4_IP_peak_10	69	.	5.56148	10.4312	6.9722	111	chr1-5955450
chr1	6007276	6007500	ENCLB002MVF_K562_ATF4_IP_peak_98	31	.	2.7592	5.53784	3.14821	123	chr1-6007400
chr1	6009734	6010180	ENCLB002MVF_K562_ATF4_IP_peak_99	45	.	3.92209	7.01998	4.53396	375	chr1-6010110
chr1	6009825	6010028	ENCLB807FZV_K562_ATF4_IP_peak_93	84	.	5.71618	11.0829	8.43457	106	chr1-6009932
chr1	6075705	6076026	ENCLB002MVF_K562_ATF4_IP_peak_100	123	.	5.46911	15.1307	12.3424	194	chr1-6075900
chr1	6075791	6076025	ENCLB807FZV_K562_ATF4_IP_peak_94	175	.	6.55122	20.4126	17.5452	115	chr1-6075907
chr1	6117650	6118040	ENCLB002MVF_K562_ATF4_IP_peak_101	202	.	8.59167	23.1705	20.2162	193	chr1-6117844
chr1	6117671	6117966	ENCLB807FZV_K562_ATF4_IP_peak_95	237	.	10.0945	26.7383	23.7718	158	chr1-6117830
chr1	6117718	6117975	GSM1697347_HAP1_HisOH_24h_ATF4_IP_peak_37	159	.	9.85459	18.8719	15.9445	139	chr1-6117858
chr1	6117727	6117908	GSM1697346_HAP1_HisOH_24h_ATF4_IP_peak_20	73	.	6.78593	10.3637	7.34402	104	chr1-6117832
chr1	6117756	6117962	GSM1697348_HAP1_HisOH_24h_ATF4_IP_peak_24	117	.	8.37016	14.7216	11.7204	96	chr1-6117853
chr1	6120645	6120850	ENCLB807FZV_K562_ATF4_IP_peak_96	51	.	4.3765	7.61372	5.10749	67	chr1-6120713
chr1	6150143	6150356	ENCLB002MVF_K562_ATF4_IP_peak_102	30	.	3.76922	5.47976	3.09438	192	chr1-6150336
chr1	6170784	6171233	ENCLB002MVF_K562_ATF4_IP_peak_103	723	.	21.673	75.7639	72.3452	240	chr1-6171025
chr1	6170796	6171199	GSM4277343_HUDEP2_ATF4_IP_peak_3	468	.	17.2111	51.6897	46.8588	220	chr1-6171017
chr1	6170810	6171199	GSM4277342_HUDEP2_ATF4_IP_peak_5	990	.	31.0382	104.106	99.0601	188	chr1-6170999
chr1	6170831	6171215	ENCLB807FZV_K562_ATF4_IP_peak_97	337	.	10.8102	36.8	33.7117	187	chr1-6171019
chr1	6170857	6171129	GSM5089839_HepG2_Bortezomib_9h_ATF4_IP_peak_9	96	.	7.27101	13.3709	9.68745	132	chr1-6170990
chr1	6170887	6171207	GSM1697347_HAP1_HisOH_24h_ATF4_IP_peak_38	159	.	9.85459	18.8719	15.9445	155	chr1-6171043
chr1	6170898	6171159	GSM1697348_HAP1_HisOH_24h_ATF4_IP_peak_25	203	.	11.2883	23.4962	20.3206	119	chr1-6171018
chr1	6170907	6171101	GSM4277348_Erythroblast_ATF4_IP_peak_8	122	.	8.77424	16.302	12.2567	104	chr1-6171012
chr1	6170952	6171095	ENCSR669LCD_1_HepG2_FLAGATF4_IP_peak_2	109	.	7.60441	15.2573	10.9051	63	chr1-6171016
chr1	6170952	6171083	ENCSR669LCD_2_HepG2_FLAGATF4_IP_peak_5	189	.	11.4004	23.2105	18.9395	70	chr1-6171023
chr1	6170978	6171097	GSM4277349_Erythroblast_ATF4_IP_peak_6	44	.	5.69111	8.19507	4.41049	47	chr1-6171026
chr1	6170991	6171152	GSM5089828_HepG2_Bortezomib_9h_ATF4_IP_peak_11	44	.	5.12105	7.67879	4.40097	71	chr1-6171063
chr1	6183432	6183626	ENCLB807FZV_K562_ATF4_IP_peak_98	58	.	3.9377	8.39368	5.84998	146	chr1-6183579
chr1	6187179	6187476	ENCLB002MVF_K562_ATF4_IP_peak_104	60	.	4.4527	8.65826	6.08733	96	chr1-6187276
chr1	6189542	6189847	ENCLB002MVF_K562_ATF4_IP_peak_105	69	.	4.92849	9.60182	6.98958	189	chr1-6189732
chr1	6240434	6240676	GSM1697347_HAP1_HisOH_24h_ATF4_IP_peak_39	50	.	4.42427	7.66459	5.07659	138	chr1-6240573
chr1	6240450	6240658	GSM1697346_HAP1_HisOH_24h_ATF4_IP_peak_21	70	.	5.10152	10.0802	7.08059	128	chr1-6240579
chr1	6240458	6240723	GSM1697348_HAP1_HisOH_24h_ATF4_IP_peak_26	106	.	6.04793	13.5895	10.6144	158	chr1-6240617
chr1	6245169	6245297	ENCSR669LCD_2_HepG2_FLAGATF4_IP_peak_6	230	.	9.81619	27.3573	23.0177	53	chr1-6245223
chr1	6258138	6258491	ENCLB807FZV_K562_ATF4_IP_peak_99	181	.	8.61003	21.0815	18.2	182	chr1-6258321
chr1	6259902	6260276	ENCLB002MVF_K562_ATF4_IP_peak_106	100	.	4.19879	12.8114	10.0828	198	chr1-6260101	GPR153	ENSG00000158292
chr1	6259982	6260230	ENCLB807FZV_K562_ATF4_IP_peak_100	117	.	5.36959	14.5007	11.7563	110	chr1-6260093
chr1	6260024	6260265	GSM4277342_HUDEP2_ATF4_IP_peak_6	211	.	10.573	25.4933	21.1638	138	chr1-6260163	GPR153	ENSG00000158292
chr1	6260027	6260193	GSM4277348_Erythroblast_ATF4_IP_peak_9	76	.	6.92703	11.5927	7.69641	71	chr1-6260099	GPR153	ENSG00000158292
chr1	6260028	6260199	GSM4277349_Erythroblast_ATF4_IP_peak_7	131	.	9.18266	17.2731	13.159	72	chr1-6260101	GPR153	ENSG00000158292
chr1	6260031	6260228	GSM4277343_HUDEP2_ATF4_IP_peak_4	112	.	6.57915	15.4524	11.2503	85	chr1-6260117	GPR153	ENSG00000158292
chr1	6390939	6391260	ENCLB002MVF_K562_ATF4_IP_peak_107	91	.	4.99869	11.8013	9.10519	174	chr1-6391114
chr1	6391022	6391303	ENCLB807FZV_K562_ATF4_IP_peak_101	58	.	3.9377	8.39368	5.84998	124	chr1-6391147
chr1	6406030	6406389	ENCLB807FZV_K562_ATF4_IP_peak_102	115	.	6.14955	14.3058	11.565	186	chr1-6406217
chr1	6407038	6407401	ENCLB807FZV_K562_ATF4_IP_peak_103	388	.	11.671	42.0346	38.8954	187	chr1-6407226
chr1	6407039	6407402	ENCLB002MVF_K562_ATF4_IP_peak_108	132	.	5.14141	16.0821	13.2684	174	chr1-6407214
chr1	6410271	6410611	ENCLB807FZV_K562_ATF4_IP_peak_104	269	.	7.57376	29.9497	26.9388	179	chr1-6410451
chr1	6410308	6410646	ENCLB002MVF_K562_ATF4_IP_peak_109	164	.	5.99834	19.3405	16.4576	150	chr1-6410459
chr1	6410325	6410621	GSM5089828_HepG2_Bortezomib_9h_ATF4_IP_peak_12	158	.	7.01466	19.7298	15.8506	158	chr1-6410484
chr1	6410348	6410522	GSM1697348_HAP1_HisOH_24h_ATF4_IP_peak_27	63	.	6.28575	9.13995	6.30396	107	chr1-6410456
chr1	6410350	6410649	GSM1697347_HAP1_HisOH_24h_ATF4_IP_peak_40	159	.	9.85459	18.8719	15.9445	149	chr1-6410500
chr1	6410379	6410737	GSM5089839_HepG2_Bortezomib_9h_ATF4_IP_peak_10	116	.	5.43728	15.4281	11.6569	120	chr1-6410500
chr1	6453147	6453545	ENCLB807FZV_K562_ATF4_IP_peak_105	50	.	4.05381	7.55604	5.05204	296	chr1-6453444
chr1	6453190	6453514	ENCLB002MVF_K562_ATF4_IP_peak_110	122	.	6.74757	15.0716	12.2848	171	chr1-6453362
chr1	6510172	6510641	ENCLB002MVF_K562_ATF4_IP_peak_111	649	.	16.2596	68.3133	64.9383	226	chr1-6510399
chr1	6510201	6510614	ENCLB807FZV_K562_ATF4_IP_peak_106	463	.	14.7707	49.588	46.3857	216	chr1-6510418
chr1	6557124	6557337	ENCLB002MVF_K562_ATF4_IP_peak_112	53	.	3.856	7.93488	5.39255	81	chr1-6557206
chr1	6569155	6569368	ENCLB002MVF_K562_ATF4_IP_peak_113	23	.	2.88523	4.64124	2.34589	92	chr1-6569248
chr1	6600959	6601220	ENCLB002MVF_K562_ATF4_IP_peak_114	14	.	1.85397	3.58659	1.42571	254	chr1-6601214
chr1	6601239	6601548	ENCLB807FZV_K562_ATF4_IP_peak_107	13	.	1.98321	3.5407	1.38295	2	chr1-6601242
chr1	6603141	6603840	ENCLB002MVF_K562_ATF4_IP_peak_115	84	.	3.39111	11.1389	8.46676	571	chr1-6603713	KLHL21	ENSG00000162413
chr1	6612401	6612644	ENCLB002MVF_K562_ATF4_IP_peak_116	61	.	3.35023	8.73251	6.15745	149	chr1-6612551
chr1	6615920	6616341	ENCLB002MVF_K562_ATF4_IP_peak_117	27	.	2.99919	5.07511	2.73008	51	chr1-6615972
chr1	6650032	6650430	ENCLB002MVF_K562_ATF4_IP_peak_118	138	.	6.87695	16.67	13.8416	185	chr1-6650218
chr1	6650102	6650418	ENCLB807FZV_K562_ATF4_IP_peak_108	312	.	11.7111	34.2616	31.2017	165	chr1-6650268
chr1	6650128	6650289	GSM5089828_HepG2_Bortezomib_9h_ATF4_IP_peak_13	86	.	6.82448	12.212	8.64917	97	chr1-6650226
chr1	6650133	6650301	GSM5089839_HepG2_Bortezomib_9h_ATF4_IP_peak_11	51	.	4.57878	8.6005	5.19555	19	chr1-6650153
chr1	6653144	6653524	ENCLB002MVF_K562_ATF4_IP_peak_119	196	.	8.85709	22.6293	19.6875	221	chr1-6653366
chr1	6653211	6653535	GSM1697347_HAP1_HisOH_24h_ATF4_IP_peak_41	116	.	6.40156	14.5125	11.6852	132	chr1-6653344
chr1	6653212	6653567	ENCLB807FZV_K562_ATF4_IP_peak_109	319	.	11.7734	35.0376	31.9676	180	chr1-6653393
chr1	6672598	6672819	GSM4277348_Erythroblast_ATF4_IP_peak_10	107	.	5.97593	14.7565	10.7572	86	chr1-6672685
chr1	6672619	6672822	GSM4277349_Erythroblast_ATF4_IP_peak_8	113	.	6.50159	15.4524	11.3807	94	chr1-6672714
chr1	6683398	6683657	GSM1697347_HAP1_HisOH_24h_ATF4_IP_peak_42	80	.	6.83841	10.7949	8.06779	96	chr1-6683495
chr1	6691645	6692012	GSM1697346_HAP1_HisOH_24h_ATF4_IP_peak_22	311	.	14.5695	34.587	31.1086	204	chr1-6691850
chr1	6691657	6692002	GSM1697347_HAP1_HisOH_24h_ATF4_IP_peak_43	492	.	20.0342	52.5957	49.2812	170	chr1-6691828
chr1	6691685	6691982	GSM1697348_HAP1_HisOH_24h_ATF4_IP_peak_28	570	.	22.5442	60.5934	57.0542	151	chr1-6691837
chr1	6702049	6702395	ENCLB002MVF_K562_ATF4_IP_peak_120	121	.	4.55868	14.9276	12.1435	144	chr1-6702194	DNAJC11	ENSG00000007923
chr1	6702056	6702348	ENCLB807FZV_K562_ATF4_IP_peak_110	90	.	4.24242	11.7648	9.09942	111	chr1-6702168	DNAJC11	ENSG00000007923
chr1	6704948	6705141	ENCLB807FZV_K562_ATF4_IP_peak_111	48	.	4.0817	7.3364	4.84026	116	chr1-6705065
chr1	6736687	6736951	ENCLB807FZV_K562_ATF4_IP_peak_112	108	.	6.3849	13.5197	10.8017	108	chr1-6736796
chr1	6736746	6736966	ENCLB002MVF_K562_ATF4_IP_peak_121	73	.	5.13668	10.0022	7.3717	34	chr1-6736781
chr1	6784412	6784625	ENCLB807FZV_K562_ATF4_IP_peak_113	84	.	4.10524	11.0689	8.4215	111	chr1-6784524	CAMTA1	ENSG00000171735	CAMTA1-DT	ENSG00000237436
chr1	6786303	6786548	ENCLB002MVF_K562_ATF4_IP_peak_122	78	.	4.46245	10.5311	7.8825	145	chr1-6786449	CAMTA1	ENSG00000171735
chr1	6794848	6795050	ENCLB807FZV_K562_ATF4_IP_peak_114	48	.	3.41562	7.34156	4.84469	47	chr1-6794896
chr1	6812972	6813185	ENCLB002MVF_K562_ATF4_IP_peak_123	35	.	3.39911	5.94395	3.52986	46	chr1-6813019
chr1	6944458	6944848	ENCLB002MVF_K562_ATF4_IP_peak_124	243	.	8.78896	27.3998	24.3842	208	chr1-6944667
chr1	6944497	6944817	ENCLB807FZV_K562_ATF4_IP_peak_115	234	.	8.58807	26.3906	23.427	168	chr1-6944666
chr1	6947469	6947666	ENCLB807FZV_K562_ATF4_IP_peak_116	73	.	5.292	9.94276	7.34013	69	chr1-6947539
chr1	6958348	6958845	ENCLB807FZV_K562_ATF4_IP_peak_117	2588	.	40.689	262.735	258.805	278	chr1-6958627
chr1	6958377	6958870	ENCLB002MVF_K562_ATF4_IP_peak_125	700	.	8.64853	73.4113	70.0066	232	chr1-6958610
chr1	6958459	6958783	GSM1697347_HAP1_HisOH_24h_ATF4_IP_peak_44	159	.	9.85459	18.8719	15.9445	162	chr1-6958622
chr1	6958496	6958782	GSM1697348_HAP1_HisOH_24h_ATF4_IP_peak_29	284	.	14.2065	31.6952	28.4066	146	chr1-6958643
chr1	7117475	7117884	GSM1697347_HAP1_HisOH_24h_ATF4_IP_peak_45	1130	.	36.2462	116.664	113.019	210	chr1-7117686
chr1	7117498	7117890	GSM1697346_HAP1_HisOH_24h_ATF4_IP_peak_23	607	.	24.0861	64.4844	60.7417	173	chr1-7117672
chr1	7117499	7117873	GSM1697348_HAP1_HisOH_24h_ATF4_IP_peak_30	1103	.	36.7182	114.143	110.333	200	chr1-7117700
chr1	7117503	7117832	ENCLB002MVF_K562_ATF4_IP_peak_126	286	.	9.66786	31.7149	28.6436	182	chr1-7117686
chr1	7117510	7117852	ENCLB807FZV_K562_ATF4_IP_peak_118	289	.	10.6028	31.985	28.9485	186	chr1-7117697
chr1	7147572	7147868	ENCLB807FZV_K562_ATF4_IP_peak_119	64	.	5.37834	9.05331	6.47884	144	chr1-7147717
chr1	7159420	7159657	ENCLB002MVF_K562_ATF4_IP_peak_127	90	.	5.30635	11.7666	9.07301	138	chr1-7159559
chr1	7159423	7159712	GSM1697347_HAP1_HisOH_24h_ATF4_IP_peak_46	101	.	7.59246	12.9855	10.1965	159	chr1-7159583
chr1	7159428	7159713	ENCLB807FZV_K562_ATF4_IP_peak_120	153	.	7.89431	18.1902	15.3642	179	chr1-7159608
chr1	7326459	7326701	ENCLB807FZV_K562_ATF4_IP_peak_121	61	.	4.18857	8.69055	6.13626	156	chr1-7326616
chr1	7401895	7402125	ENCLB807FZV_K562_ATF4_IP_peak_122	67	.	5.16166	9.35989	6.77422	88	chr1-7401984
chr1	7426708	7426937	ENCLB807FZV_K562_ATF4_IP_peak_123	93	.	6.45401	11.9937	9.31708	147	chr1-7426856
chr1	7499129	7499322	ENCLB807FZV_K562_ATF4_IP_peak_124	39	.	4.30267	6.36251	3.92136	152	chr1-7499282
chr1	7537997	7538381	ENCLB807FZV_K562_ATF4_IP_peak_125	280	.	12.101	31.1178	28.0923	219	chr1-7538217
chr1	7538028	7538301	ENCLB002MVF_K562_ATF4_IP_peak_128	147	.	7.36188	17.6472	14.797	171	chr1-7538200
chr1	7538091	7538305	GSM1697347_HAP1_HisOH_24h_ATF4_IP_peak_47	86	.	5.53123	11.3764	8.63297	77	chr1-7538169
chr1	7568286	7568725	ENCLB807FZV_K562_ATF4_IP_peak_126	42	.	4.36117	6.72998	4.27293	105	chr1-7568392
chr1	7568996	7569198	ENCLB807FZV_K562_ATF4_IP_peak_127	104	.	5.63029	13.2087	10.4958	125	chr1-7569122
chr1	7616478	7616608	ENCSR669LCD_1_HepG2_FLAGATF4_IP_peak_3	62	.	6.55306	10.4588	6.28938	52	chr1-7616531
chr1	7616506	7616635	ENCSR669LCD_2_HepG2_FLAGATF4_IP_peak_7	116	.	8.99882	15.7828	11.6752	84	chr1-7616591
chr1	7654483	7654902	ENCLB002MVF_K562_ATF4_IP_peak_129	45	.	3.92209	7.01998	4.53396	72	chr1-7654556
chr1	7672315	7672508	ENCLB807FZV_K562_ATF4_IP_peak_128	61	.	4.96231	8.67114	6.11808	118	chr1-7672434
chr1	7672383	7672596	ENCLB002MVF_K562_ATF4_IP_peak_130	53	.	4.70586	7.90402	5.37047	98	chr1-7672482
chr1	7699207	7699533	ENCLB807FZV_K562_ATF4_IP_peak_129	226	.	10.7567	25.5968	22.643	162	chr1-7699370			AL359881.2	ENSG00000270035
chr1	7752585	7752759	GSM1697348_HAP1_HisOH_24h_ATF4_IP_peak_31	28	.	3.72876	5.46828	2.86674	51	chr1-7752637
chr1	7760822	7761222	ENCLB002MVF_K562_ATF4_IP_peak_131	75	.	4.59879	10.2211	7.58115	210	chr1-7761033
chr1	7766378	7766726	ENCLB807FZV_K562_ATF4_IP_peak_130	66	.	4.59447	9.25866	6.6784	233	chr1-7766612
chr1	7769939	7770412	ENCLB002MVF_K562_ATF4_IP_peak_132	280	.	7.03502	31.1058	28.0418	230	chr1-7770170
chr1	7769975	7770290	ENCLB807FZV_K562_ATF4_IP_peak_131	315	.	7.6137	34.5992	31.5324	176	chr1-7770152
chr1	7789230	7789488	ENCLB807FZV_K562_ATF4_IP_peak_132	123	.	6.98343	15.0736	12.3177	121	chr1-7789352
chr1	7789235	7789509	ENCLB002MVF_K562_ATF4_IP_peak_133	90	.	5.30635	11.7666	9.07301	105	chr1-7789341
chr1	7795718	7796000	GSM1697347_HAP1_HisOH_24h_ATF4_IP_peak_48	98	.	5.297	12.6201	9.84371	99	chr1-7795818
chr1	7795723	7795978	ENCLB002MVF_K562_ATF4_IP_peak_134	82	.	5.07564	10.9249	8.2597	129	chr1-7795853
chr1	7827309	7827901	ENCLB002MVF_K562_ATF4_IP_peak_135	903	.	14.0702	93.8889	90.3803	237	chr1-7827547			Z98884.1	ENSG00000236266
chr1	7827354	7827712	ENCLB807FZV_K562_ATF4_IP_peak_133	377	.	9.20731	40.9233	37.7944	174	chr1-7827529			Z98884.1	ENSG00000236266
chr1	7827430	7827734	GSM1697347_HAP1_HisOH_24h_ATF4_IP_peak_49	82	.	6.64518	10.9856	8.25362	187	chr1-7827618			Z98884.1	ENSG00000236266
chr1	7827436	7827746	GSM1697348_HAP1_HisOH_24h_ATF4_IP_peak_32	118	.	8.11546	14.8339	11.8321	137	chr1-7827574			Z98884.1	ENSG00000236266
chr1	7827532	7827701	GSM1697346_HAP1_HisOH_24h_ATF4_IP_peak_24	38	.	4.71319	6.6435	3.82892	36	chr1-7827569			Z98884.1	ENSG00000236266
chr1	7831562	7831807	ENCLB002MVF_K562_ATF4_IP_peak_136	112	.	4.68962	14.0396	11.2793	102	chr1-7831665
chr1	7831564	7831830	ENCLB807FZV_K562_ATF4_IP_peak_134	144	.	5.68145	17.2446	14.4393	126	chr1-7831691
chr1	7840099	7840495	ENCLB002MVF_K562_ATF4_IP_peak_137	99	.	5.53707	12.6265	9.90405	195	chr1-7840295
chr1	7840229	7840497	ENCLB807FZV_K562_ATF4_IP_peak_135	186	.	6.80148	21.5183	18.631	145	chr1-7840375
chr1	7844518	7844628	GSM4277343_HUDEP2_ATF4_IP_peak_5	19	.	4.50758	5.41266	1.95289	13	chr1-7844532
chr1	7876914	7877112	ENCLB807FZV_K562_ATF4_IP_peak_136	57	.	4.94042	8.30997	5.7682	90	chr1-7877005
chr1	7877036	7877282	ENCLB002MVF_K562_ATF4_IP_peak_138	50	.	4.3626	7.58801	5.06801	81	chr1-7877118
chr1	7931235	7931596	ENCLB807FZV_K562_ATF4_IP_peak_137	196	.	8.07755	22.6048	19.698	201	chr1-7931437
chr1	7931293	7931609	ENCLB002MVF_K562_ATF4_IP_peak_139	84	.	4.04233	11.1651	8.49102	125	chr1-7931419
chr1	7939806	7940375	GSM1697347_HAP1_HisOH_24h_ATF4_IP_peak_50	748	.	23.182	78.3182	74.8433	384	chr1-7940191	TNFRSF9	ENSG00000049249
chr1	7939848	7940354	GSM1697346_HAP1_HisOH_24h_ATF4_IP_peak_25	220	.	10.4984	25.4237	22.064	355	chr1-7940204	TNFRSF9	ENSG00000049249
chr1	7939858	7940414	ENCLB807FZV_K562_ATF4_IP_peak_138	2129	.	35.9109	216.812	212.977	334	chr1-7940193	TNFRSF9	ENSG00000049249
chr1	7939858	7940400	GSM1697348_HAP1_HisOH_24h_ATF4_IP_peak_33	641	.	20.7421	67.6886	64.1036	329	chr1-7940188	TNFRSF9	ENSG00000049249
chr1	7939909	7940432	ENCLB002MVF_K562_ATF4_IP_peak_140	1310	.	19.9944	134.756	131.088	288	chr1-7940198	TNFRSF9	ENSG00000049249
chr1	7939925	7940220	GSM5089839_HepG2_Bortezomib_9h_ATF4_IP_peak_12	86	.	6.86706	12.2825	8.65309	118	chr1-7940044	TNFRSF9	ENSG00000049249
chr1	7939953	7940368	GSM5089828_HepG2_Bortezomib_9h_ATF4_IP_peak_14	40	.	4.23468	7.35009	4.09941	154	chr1-7940108	TNFRSF9	ENSG00000049249
chr1	7940117	7940248	GSM4277348_Erythroblast_ATF4_IP_peak_11	39	.	5.11061	7.66215	3.97649	15	chr1-7940133	TNFRSF9	ENSG00000049249
chr1	7940801	7941241	ENCLB002MVF_K562_ATF4_IP_peak_141	29	.	2.85634	5.28361	2.92577	401	chr1-7941203	TNFRSF9	ENSG00000049249
chr1	7941786	7942031	ENCLB807FZV_K562_ATF4_IP_peak_139	72	.	4.72945	9.86078	7.25952	144	chr1-7941931
chr1	7941811	7942039	ENCLB002MVF_K562_ATF4_IP_peak_142	84	.	5.0223	11.1593	8.48606	137	chr1-7941949
chr1	7967742	7967986	ENCLB002MVF_K562_ATF4_IP_peak_143	44	.	4.15092	6.91634	4.43785	84	chr1-7967827
chr1	7967760	7967928	GSM5089839_HepG2_Bortezomib_9h_ATF4_IP_peak_13	67	.	5.08753	10.2535	6.73892	115	chr1-7967876
chr1	7967768	7968007	GSM5089828_HepG2_Bortezomib_9h_ATF4_IP_peak_15	56	.	4.08487	9.02185	5.64269	127	chr1-7967896
chr1	7967834	7968041	GSM1697347_HAP1_HisOH_24h_ATF4_IP_peak_51	80	.	6.83841	10.7949	8.06779	104	chr1-7967939
chr1	8005120	8005358	ENCLB002MVF_K562_ATF4_IP_peak_144	36	.	2.57066	6.03276	3.61385	91	chr1-8005212
chr1	8025033	8025432	GSM1697348_HAP1_HisOH_24h_ATF4_IP_peak_34	934	.	27.2357	97.2376	93.4994	193	chr1-8025227
chr1	8025041	8025428	GSM1697347_HAP1_HisOH_24h_ATF4_IP_peak_52	598	.	19.6668	63.2351	59.8458	210	chr1-8025252
chr1	8025053	8025296	ENCLB807FZV_K562_ATF4_IP_peak_140	91	.	4.98639	11.773	9.10658	144	chr1-8025198
chr1	8025089	8025388	GSM1697346_HAP1_HisOH_24h_ATF4_IP_peak_26	268	.	11.7305	30.322	26.8957	160	chr1-8025250
chr1	8025099	8025396	ENCLB002MVF_K562_ATF4_IP_peak_145	47	.	3.47273	7.25761	4.75368	194	chr1-8025294
chr1	8027439	8027618	GSM5089828_HepG2_Bortezomib_9h_ATF4_IP_peak_16	61	.	3.96544	9.55464	6.14904	80	chr1-8027520			AL034417.2	ENSG00000238290
chr1	8027440	8027690	GSM5089839_HepG2_Bortezomib_9h_ATF4_IP_peak_14	266	.	9.8536	30.9617	26.6948	104	chr1-8027545			AL034417.2	ENSG00000238290
chr1	8027469	8027611	ENCSR669LCD_2_HepG2_FLAGATF4_IP_peak_8	91	.	4.31401	13.1865	9.15704	46	chr1-8027516			AL034417.2	ENSG00000238290
chr1	8047886	8048260	ENCLB002MVF_K562_ATF4_IP_peak_146	202	.	7.65213	23.1579	20.2067	196	chr1-8048083
chr1	8047916	8048195	ENCLB807FZV_K562_ATF4_IP_peak_141	48	.	4.24792	7.37484	4.87707	158	chr1-8048075
chr1	8060172	8060476	ENCLB807FZV_K562_ATF4_IP_peak_142	39	.	3.87909	6.41581	3.96989	211	chr1-8060384
chr1	8083980	8084256	ENCLB807FZV_K562_ATF4_IP_peak_143	80	.	5.12378	10.6743	8.04243	116	chr1-8084097
chr1	8083984	8084206	GSM5089839_HepG2_Bortezomib_9h_ATF4_IP_peak_15	59	.	4.80806	9.36689	5.91462	145	chr1-8084130
chr1	8092568	8092772	ENCLB807FZV_K562_ATF4_IP_peak_144	54	.	3.98911	7.96738	5.44589	151	chr1-8092720
chr1	8106004	8106311	ENCLB807FZV_K562_ATF4_IP_peak_145	75	.	4.58748	10.1954	7.57837	168	chr1-8106173
chr1	8116674	8116866	GSM5089828_HepG2_Bortezomib_9h_ATF4_IP_peak_17	55	.	4.76402	8.95682	5.58073	88	chr1-8116763
chr1	8122581	8122931	ENCLB002MVF_K562_ATF4_IP_peak_147	34	.	2.68886	5.81791	3.41089	164	chr1-8122746
chr1	8141906	8142236	ENCLB807FZV_K562_ATF4_IP_peak_146	102	.	5.7018	12.9736	10.2746	158	chr1-8142065
chr1	8162995	8163489	ENCLB807FZV_K562_ATF4_IP_peak_147	667	.	12.4535	70.0545	66.7152	301	chr1-8163297
chr1	8163139	8163487	ENCLB002MVF_K562_ATF4_IP_peak_148	217	.	6.94545	24.6928	21.7157	167	chr1-8163307
chr1	8163148	8163457	GSM1697347_HAP1_HisOH_24h_ATF4_IP_peak_53	183	.	10.6086	21.3677	18.3982	143	chr1-8163292
chr1	8163186	8163497	GSM1697348_HAP1_HisOH_24h_ATF4_IP_peak_35	105	.	7.95328	13.5529	10.5801	168	chr1-8163355
chr1	8163200	8163454	GSM1697346_HAP1_HisOH_24h_ATF4_IP_peak_27	106	.	8.05179	13.7537	10.6375	148	chr1-8163349
chr1	8167203	8167738	ENCLB002MVF_K562_ATF4_IP_peak_149	678	.	16.179	71.2817	67.8889	299	chr1-8167503
chr1	8167281	8167801	ENCLB807FZV_K562_ATF4_IP_peak_148	1296	.	20.3452	133.265	129.655	242	chr1-8167524
chr1	8174864	8175255	ENCLB807FZV_K562_ATF4_IP_peak_149	331	.	12.0165	36.1865	33.1039	173	chr1-8175038
chr1	8174909	8175182	GSM1697347_HAP1_HisOH_24h_ATF4_IP_peak_54	70	.	6.08436	9.74037	7.05647	122	chr1-8175032
chr1	8174925	8175272	ENCLB002MVF_K562_ATF4_IP_peak_150	221	.	8.06576	25.1636	22.1814	178	chr1-8175104
chr1	8182317	8182531	GSM5089839_HepG2_Bortezomib_9h_ATF4_IP_peak_16	108	.	5.26736	14.6095	10.8675	86	chr1-8182404
chr1	8182364	8182539	GSM5089828_HepG2_Bortezomib_9h_ATF4_IP_peak_18	107	.	5.32809	14.3959	10.7242	53	chr1-8182418
chr1	8194377	8194777	GSM5089828_HepG2_Bortezomib_9h_ATF4_IP_peak_19	71	.	5.29335	10.6559	7.18005	250	chr1-8194628
chr1	8194387	8194706	GSM5089839_HepG2_Bortezomib_9h_ATF4_IP_peak_17	141	.	7.80713	18.0259	14.1468	250	chr1-8194638
chr1	8194421	8194794	ENCLB002MVF_K562_ATF4_IP_peak_151	347	.	6.96568	37.9295	34.7886	182	chr1-8194604
chr1	8194424	8194788	ENCLB807FZV_K562_ATF4_IP_peak_150	692	.	14.3818	72.5613	69.207	174	chr1-8194599
chr1	8194455	8194660	GSM1697348_HAP1_HisOH_24h_ATF4_IP_peak_36	112	.	6.84745	14.1896	11.2072	119	chr1-8194575
chr1	8197521	8198096	ENCLB807FZV_K562_ATF4_IP_peak_151	3006	.	25.8816	304.625	300.619	303	chr1-8197825
chr1	8197524	8198100	ENCLB002MVF_K562_ATF4_IP_peak_152	3982	.	23.875	402.445	398.238	292	chr1-8197817
chr1	8197537	8197934	GSM5089839_HepG2_Bortezomib_9h_ATF4_IP_peak_18	133	.	7.1121	17.148	13.3056	294	chr1-8197832
chr1	8197592	8197989	GSM5089828_HepG2_Bortezomib_9h_ATF4_IP_peak_20	287	.	12.7702	32.9842	28.7431	192	chr1-8197785
chr1	8197698	8197910	GSM1697347_HAP1_HisOH_24h_ATF4_IP_peak_55	91	.	7.21543	11.8772	9.11642	89	chr1-8197788
chr1	8197723	8197976	GSM4277342_HUDEP2_ATF4_IP_peak_7	298	.	14.7576	34.3759	29.8869	124	chr1-8197848
chr1	8197777	8197948	GSM4277343_HUDEP2_ATF4_IP_peak_6	120	.	9.00302	16.2982	12.0737	68	chr1-8197846
chr1	8197785	8197899	GSM3289767_DLD1_MYC_8h_ATF4_IP_peak_1	92	.	7.53014	14.3523	9.2102	50	chr1-8197836
chr1	8197812	8197897	GSM3289766_DLD1_MYC_8h_ATF4_IP_peak_1	46	.	6.24864	9.79196	4.66548	46	chr1-8197859
chr1	8211696	8212569	ENCLB002MVF_K562_ATF4_IP_peak_153	13283	.	73.2752	1333.3	1328.32	487	chr1-8212184
chr1	8211726	8212540	ENCLB807FZV_K562_ATF4_IP_peak_152	17909	.	107.234	1796.2	1790.97	448	chr1-8212175
chr1	8211834	8212470	GSM1697347_HAP1_HisOH_24h_ATF4_IP_peak_56	1395	.	37.1398	143.32	139.582	345	chr1-8212180
chr1	8211868	8212466	GSM5089828_HepG2_Bortezomib_9h_ATF4_IP_peak_21	970	.	24.3494	102.46	97.0613	332	chr1-8212201
chr1	8211896	8212357	ENCSR669LCD_2_HepG2_FLAGATF4_IP_peak_9	2200	.	21.6131	225.461	220.068	269	chr1-8212166
chr1	8211909	8212334	GSM1697348_HAP1_HisOH_24h_ATF4_IP_peak_37	1237	.	35.2372	127.651	123.792	246	chr1-8212156
chr1	8211925	8212387	GSM5089839_HepG2_Bortezomib_9h_ATF4_IP_peak_19	563	.	13.2495	61.2583	56.3816	246	chr1-8212172
chr1	8211927	8212356	ENCSR669LCD_1_HepG2_FLAGATF4_IP_peak_4	859	.	11.045	91.3245	85.9966	251	chr1-8212179
chr1	8211989	8212213	GSM3289767_DLD1_MYC_8h_ATF4_IP_peak_2	151	.	9.80152	20.511	15.1541	170	chr1-8212160
chr1	8211994	8212369	GSM1697346_HAP1_HisOH_24h_ATF4_IP_peak_28	530	.	19.6095	56.7764	53.0894	190	chr1-8212185
chr1	8212045	8212286	GSM4277348_Erythroblast_ATF4_IP_peak_12	15	.	3.62442	4.79646	1.5421	43	chr1-8212089
chr1	8212121	8212190	GSM3289766_DLD1_MYC_8h_ATF4_IP_peak_2	20	.	4.80665	6.64845	2.01227	5	chr1-8212127
chr1	8212139	8212200	GSM1684638_MSC_ATF4_IP_peak_1	40	.	6.14258	8.91938	4.02633	2	chr1-8212142
chr1	8218470	8219142	ENCLB002MVF_K562_ATF4_IP_peak_154	2179	.	26.8619	221.876	217.975	383	chr1-8218854
chr1	8218578	8219104	ENCLB807FZV_K562_ATF4_IP_peak_153	5015	.	54.3528	505.857	501.571	267	chr1-8218846
chr1	8218677	8219018	GSM1697347_HAP1_HisOH_24h_ATF4_IP_peak_57	303	.	10.7955	33.5372	30.3983	166	chr1-8218844
chr1	8218720	8218966	GSM1697348_HAP1_HisOH_24h_ATF4_IP_peak_38	143	.	7.20752	17.3804	14.3226	112	chr1-8218833
chr1	8218733	8219004	GSM1697346_HAP1_HisOH_24h_ATF4_IP_peak_29	121	.	7.41809	15.2573	12.1018	145	chr1-8218879
chr1	8218766	8218897	GSM4277348_Erythroblast_ATF4_IP_peak_13	36	.	5.07982	7.33195	3.66575	56	chr1-8218823
chr1	8238964	8239223	ENCLB807FZV_K562_ATF4_IP_peak_154	140	.	6.53114	16.8268	14.0307	165	chr1-8239130
chr1	8244888	8245337	ENCLB002MVF_K562_ATF4_IP_peak_155	567	.	15.7575	60.087	56.7637	220	chr1-8245109
chr1	8244917	8245291	ENCLB807FZV_K562_ATF4_IP_peak_155	906	.	21.0655	94.1349	90.6724	183	chr1-8245101
chr1	8245070	8245259	GSM1697347_HAP1_HisOH_24h_ATF4_IP_peak_58	42	.	4.9533	6.76308	4.20724	77	chr1-8245148
chr1	8245090	8245259	GSM1697346_HAP1_HisOH_24h_ATF4_IP_peak_30	63	.	5.94202	9.29046	6.31368	111	chr1-8245202
chr1	8258926	8259122	GSM5089839_HepG2_Bortezomib_9h_ATF4_IP_peak_20	38	.	3.35162	7.17291	3.89227	55	chr1-8258982
chr1	8258927	8259100	GSM5089828_HepG2_Bortezomib_9h_ATF4_IP_peak_22	37	.	3.20738	6.99747	3.78182	138	chr1-8259066
chr1	8263327	8263470	ENCSR669LCD_2_HepG2_FLAGATF4_IP_peak_10	230	.	9.81619	27.3573	23.0177	53	chr1-8263381
chr1	8277034	8277248	ENCLB807FZV_K562_ATF4_IP_peak_156	94	.	6.07255	12.1222	9.44108	59	chr1-8277094
chr1	8290479	8290871	ENCLB807FZV_K562_ATF4_IP_peak_157	219	.	9.72437	24.8648	21.9228	184	chr1-8290664
chr1	8290530	8290846	ENCLB002MVF_K562_ATF4_IP_peak_156	187	.	6.85242	21.6509	18.7259	155	chr1-8290686
chr1	8300424	8300691	ENCLB807FZV_K562_ATF4_IP_peak_158	64	.	4.50423	9.0714	6.49477	100	chr1-8300525
chr1	8300433	8300641	GSM1697347_HAP1_HisOH_24h_ATF4_IP_peak_59	66	.	5.90133	9.34621	6.67897	112	chr1-8300546
chr1	8324985	8325352	ENCLB807FZV_K562_ATF4_IP_peak_159	278	.	11.6033	30.8392	27.8162	187	chr1-8325173
chr1	8325001	8325337	ENCLB002MVF_K562_ATF4_IP_peak_157	142	.	7.30986	17.0727	14.2361	175	chr1-8325177
chr1	8388874	8389203	ENCLB002MVF_K562_ATF4_IP_peak_158	66	.	3.18087	9.21389	6.61709	198	chr1-8389073
chr1	8396705	8396896	GSM1697347_HAP1_HisOH_24h_ATF4_IP_peak_60	101	.	6.60392	12.8869	10.1048	72	chr1-8396778
chr1	8396733	8396954	ENCLB807FZV_K562_ATF4_IP_peak_160	89	.	4.90726	11.59	8.92808	68	chr1-8396802
chr1	8398156	8398447	ENCLB002MVF_K562_ATF4_IP_peak_159	112	.	4.13671	14.0545	11.2937	172	chr1-8398329
chr1	8398167	8398492	ENCLB807FZV_K562_ATF4_IP_peak_161	266	.	10.0588	29.6269	26.6191	160	chr1-8398328
chr1	8425629	8425965	ENCLB807FZV_K562_ATF4_IP_peak_162	133	.	5.72756	16.1786	13.3965	182	chr1-8425812			RERE-AS1	ENSG00000232912
chr1	8476093	8476356	ENCLB807FZV_K562_ATF4_IP_peak_163	64	.	4.50423	9.0714	6.49477	109	chr1-8476203
chr1	8476142	8476331	GSM1697347_HAP1_HisOH_24h_ATF4_IP_peak_61	57	.	5.25061	8.39744	5.78122	69	chr1-8476212
chr1	8481915	8482251	GSM1697347_HAP1_HisOH_24h_ATF4_IP_peak_62	489	.	12.8546	52.2812	48.9694	187	chr1-8482103
chr1	8481917	8482191	GSM1697346_HAP1_HisOH_24h_ATF4_IP_peak_31	192	.	7.40797	22.5515	19.2411	194	chr1-8482112
chr1	8481948	8482308	GSM1697348_HAP1_HisOH_24h_ATF4_IP_peak_39	488	.	12.8163	52.2812	48.8028	161	chr1-8482110
chr1	8518088	8518364	ENCLB002MVF_K562_ATF4_IP_peak_160	29	.	2.06493	5.26247	2.90786	241	chr1-8518330
chr1	8518102	8518357	ENCLB807FZV_K562_ATF4_IP_peak_164	95	.	4.18753	12.1879	9.504	119	chr1-8518222
chr1	8525408	8526167	ENCLB807FZV_K562_ATF4_IP_peak_165	597	.	11.2253	63.0693	59.7711	566	chr1-8525975
chr1	8525534	8525819	GSM1697347_HAP1_HisOH_24h_ATF4_IP_peak_63	123	.	7.97453	15.2205	12.3848	126	chr1-8525661
chr1	8525565	8525734	GSM1697346_HAP1_HisOH_24h_ATF4_IP_peak_32	21	.	3.90514	4.82249	2.1449	103	chr1-8525669
chr1	8525876	8526152	GSM1697347_HAP1_HisOH_24h_ATF4_IP_peak_64	124	.	7.65662	15.2573	12.4143	129	chr1-8526006
chr1	8525896	8526150	GSM1697348_HAP1_HisOH_24h_ATF4_IP_peak_40	132	.	7.75469	16.3197	13.2816	90	chr1-8525987
chr1	8525900	8526166	ENCLB002MVF_K562_ATF4_IP_peak_161	93	.	2.73827	12.092	9.38756	109	chr1-8526010
chr1	8525929	8526110	GSM1697346_HAP1_HisOH_24h_ATF4_IP_peak_33	91	.	6.49399	12.1886	9.11708	59	chr1-8525989
chr1	8551814	8552003	GSM5089828_HepG2_Bortezomib_9h_ATF4_IP_peak_23	66	.	3.87558	10.1162	6.66703	126	chr1-8551941
chr1	8566411	8566624	ENCLB807FZV_K562_ATF4_IP_peak_166	51	.	4.12454	7.7	5.1894	53	chr1-8566465
chr1	8567195	8567612	ENCLB002MVF_K562_ATF4_IP_peak_162	460	.	11.4285	49.3088	46.0653	204	chr1-8567400
chr1	8567199	8567591	ENCLB807FZV_K562_ATF4_IP_peak_167	850	.	19.8186	88.5252	85.0881	201	chr1-8567401
chr1	8567250	8567608	GSM1697347_HAP1_HisOH_24h_ATF4_IP_peak_65	99	.	5.96216	12.6839	9.90492	130	chr1-8567381
chr1	8567295	8567599	GSM5089828_HepG2_Bortezomib_9h_ATF4_IP_peak_24	130	.	7.69905	16.8553	13.0878	135	chr1-8567431
chr1	8600676	8600988	ENCLB002MVF_K562_ATF4_IP_peak_163	68	.	4.42006	9.50544	6.8966	138	chr1-8600815
chr1	8600725	8600974	ENCLB807FZV_K562_ATF4_IP_peak_168	42	.	4.02978	6.6948	4.23917	114	chr1-8600840
chr1	8601690	8601904	ENCLB807FZV_K562_ATF4_IP_peak_169	58	.	4.65004	8.42427	5.87921	52	chr1-8601743
chr1	8611668	8612373	ENCLB002MVF_K562_ATF4_IP_peak_164	2098	.	20.5393	213.747	209.865	448	chr1-8612117
chr1	8611851	8612369	ENCLB807FZV_K562_ATF4_IP_peak_170	2374	.	35.4393	241.296	237.408	230	chr1-8612082
chr1	8611995	8612317	GSM1697347_HAP1_HisOH_24h_ATF4_IP_peak_66	259	.	11.4647	29.0782	25.996	165	chr1-8612161
chr1	8612018	8612219	GSM1697348_HAP1_HisOH_24h_ATF4_IP_peak_41	102	.	6.82702	13.1909	10.2308	159	chr1-8612178
chr1	8612928	8613162	ENCLB002MVF_K562_ATF4_IP_peak_165	84	.	4.587	11.1533	8.48018	68	chr1-8612997
chr1	8612967	8613191	ENCLB807FZV_K562_ATF4_IP_peak_171	78	.	4.4265	10.4432	7.81776	38	chr1-8613006
chr1	8621827	8622064	ENCLB807FZV_K562_ATF4_IP_peak_172	54	.	4.12364	7.97932	5.45722	132	chr1-8621960
chr1	8621886	8622086	GSM1697347_HAP1_HisOH_24h_ATF4_IP_peak_67	60	.	5.70734	8.71541	6.07094	110	chr1-8621997
chr1	8643663	8644183	GSM5089839_HepG2_Bortezomib_9h_ATF4_IP_peak_21	155	.	8.61046	19.5123	15.5833	390	chr1-8644054
chr1	8643677	8643959	GSM1697347_HAP1_HisOH_24h_ATF4_IP_peak_68	256	.	12.0831	28.7534	25.6771	163	chr1-8643841
chr1	8643714	8643900	GSM1697346_HAP1_HisOH_24h_ATF4_IP_peak_34	81	.	6.18596	11.2084	8.16807	75	chr1-8643790
chr1	8643990	8644288	GSM5089828_HepG2_Bortezomib_9h_ATF4_IP_peak_25	148	.	6.2161	18.6686	14.8311	91	chr1-8644082
chr1	8668754	8668967	ENCLB002MVF_K562_ATF4_IP_peak_166	55	.	3.72742	8.14265	5.59241	89	chr1-8668844
chr1	8673825	8674102	GSM1697346_HAP1_HisOH_24h_ATF4_IP_peak_35	157	.	8.96002	19.0271	15.7868	179	chr1-8674005
chr1	8673883	8674127	GSM1697347_HAP1_HisOH_24h_ATF4_IP_peak_69	98	.	6.73172	12.6103	9.83491	118	chr1-8674002
chr1	8684554	8684775	ENCLB807FZV_K562_ATF4_IP_peak_173	17	.	2.59723	4.00584	1.76655	174	chr1-8684729
chr1	8700968	8701847	GSM1697347_HAP1_HisOH_24h_ATF4_IP_peak_70	1066	.	29.9194	110.285	106.664	578	chr1-8701547
chr1	8700998	8701239	GSM1697348_HAP1_HisOH_24h_ATF4_IP_peak_42	202	.	10.8739	23.4328	20.2644	88	chr1-8701087
chr1	8701009	8701766	GSM1697346_HAP1_HisOH_24h_ATF4_IP_peak_36	589	.	23.5581	62.6652	58.936	498	chr1-8701508
chr1	8701080	8701723	ENCLB002MVF_K562_ATF4_IP_peak_167	274	.	6.08532	30.5437	27.4872	458	chr1-8701539
chr1	8701091	8701853	ENCLB807FZV_K562_ATF4_IP_peak_174	422	.	9.00954	45.4031	42.2344	371	chr1-8701463
chr1	8701281	8701808	GSM1697348_HAP1_HisOH_24h_ATF4_IP_peak_43	855	.	25.3804	89.2543	85.552	296	chr1-8701578
chr1	8701411	8701696	GSM5089839_HepG2_Bortezomib_9h_ATF4_IP_peak_22	54	.	4.27852	8.88997	5.46853	157	chr1-8701569
chr1	8701486	8701724	GSM5089828_HepG2_Bortezomib_9h_ATF4_IP_peak_26	100	.	6.02702	13.6445	10.0112	109	chr1-8701596
chr1	8712201	8712553	GSM1697347_HAP1_HisOH_24h_ATF4_IP_peak_71	579	.	16.7596	61.3519	57.9764	167	chr1-8712369
chr1	8712214	8712538	GSM1697348_HAP1_HisOH_24h_ATF4_IP_peak_44	613	.	18.2651	64.9507	61.3821	167	chr1-8712382
chr1	8712258	8712524	GSM1697346_HAP1_HisOH_24h_ATF4_IP_peak_37	578	.	17.7976	61.5344	57.8114	114	chr1-8712373
chr1	8712326	8712509	GSM5089839_HepG2_Bortezomib_9h_ATF4_IP_peak_23	79	.	5.20626	11.5545	7.96266	107	chr1-8712434
chr1	8742096	8742258	ENCSR669LCD_2_HepG2_FLAGATF4_IP_peak_11	295	.	8.404	34.0148	29.5821	99	chr1-8742196
chr1	8763956	8764291	ENCLB002MVF_K562_ATF4_IP_peak_168	44	.	2.99913	6.98127	4.49931	45	chr1-8764002
chr1	8765126	8765302	GSM1697346_HAP1_HisOH_24h_ATF4_IP_peak_38	104	.	7.95461	13.6005	10.4921	90	chr1-8765217
chr1	8765160	8765349	GSM1697347_HAP1_HisOH_24h_ATF4_IP_peak_72	89	.	7.12398	11.7348	8.98703	78	chr1-8765239
chr1	8781948	8782334	ENCLB807FZV_K562_ATF4_IP_peak_175	320	.	9.60587	35.083	32.0123	199	chr1-8782148
chr1	8781949	8782758	ENCLB002MVF_K562_ATF4_IP_peak_169	346	.	8.56902	37.7843	34.6461	200	chr1-8782150
chr1	8782004	8782370	GSM5089839_HepG2_Bortezomib_9h_ATF4_IP_peak_24	138	.	7.41556	17.7534	13.8861	130	chr1-8782135
chr1	8782030	8782276	GSM5089828_HepG2_Bortezomib_9h_ATF4_IP_peak_27	31	.	3.37445	6.33651	3.18512	116	chr1-8782147
chr1	8782102	8782228	ENCSR669LCD_2_HepG2_FLAGATF4_IP_peak_12	83	.	5.97982	12.3471	8.34807	50	chr1-8782153
chr1	8788422	8788718	ENCLB002MVF_K562_ATF4_IP_peak_170	54	.	3.46864	7.94673	5.40409	93	chr1-8788516
chr1	8789359	8789807	ENCLB002MVF_K562_ATF4_IP_peak_171	1533	.	13.2725	157.096	153.357	213	chr1-8789573
chr1	8789368	8789845	ENCLB807FZV_K562_ATF4_IP_peak_176	1030	.	11.8708	106.551	103.036	196	chr1-8789565
chr1	8791771	8792049	ENCLB002MVF_K562_ATF4_IP_peak_172	29	.	2.85634	5.28361	2.92577	189	chr1-8791961
chr1	8824860	8825297	ENCLB002MVF_K562_ATF4_IP_peak_173	493	.	11.2074	52.5863	49.3158	225	chr1-8825086
chr1	8824885	8825262	ENCLB807FZV_K562_ATF4_IP_peak_177	276	.	8.97551	30.6221	27.6048	186	chr1-8825072
chr1	8846931	8847341	ENCLB807FZV_K562_ATF4_IP_peak_178	130	.	6.4827	15.8498	13.0768	263	chr1-8847195
chr1	8846989	8847234	ENCLB002MVF_K562_ATF4_IP_peak_174	36	.	3.15702	6.03515	3.61506	211	chr1-8847201
chr1	8848368	8848644	ENCLB002MVF_K562_ATF4_IP_peak_175	22	.	2.93006	4.55662	2.27253	155	chr1-8848524
chr1	8857273	8857542	GSM5089828_HepG2_Bortezomib_9h_ATF4_IP_peak_28	196	.	7.86493	23.6604	19.6562	114	chr1-8857388
chr1	8857279	8857784	GSM5089839_HepG2_Bortezomib_9h_ATF4_IP_peak_25	207	.	7.94582	24.8751	20.768	145	chr1-8857425
chr1	8870082	8870378	ENCLB807FZV_K562_ATF4_IP_peak_179	198	.	7.26955	22.7144	19.8062	140	chr1-8870223
chr1	8870085	8870386	ENCLB002MVF_K562_ATF4_IP_peak_176	156	.	6.1748	18.5613	15.6944	155	chr1-8870241
chr1	8873325	8873538	ENCLB002MVF_K562_ATF4_IP_peak_177	35	.	3.05832	5.98778	3.57092	175	chr1-8873501
chr1	8876851	8877259	ENCLB002MVF_K562_ATF4_IP_peak_178	62	.	3.30464	8.80267	6.2191	265	chr1-8877117
chr1	8877655	8878031	ENCLB002MVF_K562_ATF4_IP_peak_179	151	.	4.45322	18.0251	15.1678	230	chr1-8877886	ENO1	ENSG00000074800	ENO1-AS1	ENSG00000230679
chr1	8877747	8877989	ENCLB807FZV_K562_ATF4_IP_peak_180	62	.	3.13396	8.83054	6.26979	163	chr1-8877911	ENO1	ENSG00000074800	ENO1-AS1	ENSG00000230679
chr1	8879842	8880358	ENCLB002MVF_K562_ATF4_IP_peak_180	447	.	7.07478	47.9503	44.7183	294	chr1-8880137
chr1	8879946	8880350	ENCLB807FZV_K562_ATF4_IP_peak_181	317	.	6.68367	34.8627	31.794	173	chr1-8880120
chr1	8879969	8880309	GSM1697347_HAP1_HisOH_24h_ATF4_IP_peak_73	136	.	8.44437	16.5636	13.6868	159	chr1-8880129
chr1	8879970	8880196	GSM5089839_HepG2_Bortezomib_9h_ATF4_IP_peak_26	183	.	9.00823	22.3796	18.3509	117	chr1-8880088
chr1	8879978	8880234	GSM5089828_HepG2_Bortezomib_9h_ATF4_IP_peak_29	140	.	6.58953	17.8403	14.029	147	chr1-8880126
chr1	8879992	8880279	GSM1697346_HAP1_HisOH_24h_ATF4_IP_peak_39	76	.	6.71155	10.7009	7.6762	129	chr1-8880122
chr1	8880036	8880291	GSM1697348_HAP1_HisOH_24h_ATF4_IP_peak_45	89	.	6.89713	11.8804	8.95611	155	chr1-8880192
chr1	8899783	8900268	ENCLB002MVF_K562_ATF4_IP_peak_181	55	.	2.99911	8.12907	5.57908	318	chr1-8900102
chr1	8903587	8903780	ENCLB807FZV_K562_ATF4_IP_peak_182	71	.	4.51452	9.71604	7.11997	147	chr1-8903735
chr1	8917894	8918216	ENCLB002MVF_K562_ATF4_IP_peak_182	37	.	2.99915	6.21659	3.78448	240	chr1-8918135
chr1	8965052	8965611	ENCLB807FZV_K562_ATF4_IP_peak_183	1112	.	27.883	114.807	111.26	250	chr1-8965303
chr1	8965078	8965526	ENCLB002MVF_K562_ATF4_IP_peak_183	661	.	16.7834	69.5644	66.1816	237	chr1-8965316
chr1	8965175	8965364	GSM1697347_HAP1_HisOH_24h_ATF4_IP_peak_74	75	.	5.89903	10.2513	7.54937	116	chr1-8965292
chr1	8965253	8965447	GSM1697348_HAP1_HisOH_24h_ATF4_IP_peak_46	102	.	6.82702	13.1909	10.2308	52	chr1-8965306
chr1	8980787	8981101	ENCLB002MVF_K562_ATF4_IP_peak_184	132	.	7.02872	16.0637	13.2507	140	chr1-8980928
chr1	8980844	8981098	ENCLB807FZV_K562_ATF4_IP_peak_184	96	.	5.40508	12.3447	9.65772	90	chr1-8980935
chr1	8984225	8984820	ENCLB807FZV_K562_ATF4_IP_peak_185	142	.	7.54641	17.0512	14.2493	411	chr1-8984637
chr1	8984453	8984841	ENCLB002MVF_K562_ATF4_IP_peak_185	275	.	10.8132	30.5662	27.5095	191	chr1-8984645
chr1	8984488	8984662	GSM1697348_HAP1_HisOH_24h_ATF4_IP_peak_47	83	.	7.11951	11.2908	8.37788	153	chr1-8984642
chr1	8984490	8984725	GSM1697347_HAP1_HisOH_24h_ATF4_IP_peak_75	80	.	6.46139	10.7949	8.06779	155	chr1-8984646
chr1	9003334	9003571	ENCLB002MVF_K562_ATF4_IP_peak_186	74	.	4.84493	10.1022	7.46683	165	chr1-9003500
chr1	9003355	9003692	GSM1697347_HAP1_HisOH_24h_ATF4_IP_peak_76	113	.	7.96948	14.1184	11.3036	188	chr1-9003544
chr1	9003427	9003652	ENCLB807FZV_K562_ATF4_IP_peak_186	35	.	3.39075	5.92621	3.51957	53	chr1-9003481
chr1	9005445	9005734	ENCLB807FZV_K562_ATF4_IP_peak_187	140	.	5.84298	16.8745	14.0777	137	chr1-9005583
chr1	9005474	9005785	ENCLB002MVF_K562_ATF4_IP_peak_187	98	.	5.19864	12.6169	9.89565	153	chr1-9005628
chr1	9023820	9024013	ENCLB807FZV_K562_ATF4_IP_peak_188	31	.	3.90784	5.47187	3.10409	76	chr1-9023897
chr1	9050753	9051066	GSM1697348_HAP1_HisOH_24h_ATF4_IP_peak_48	425	.	16.6161	45.992	42.5615	166	chr1-9050920
chr1	9050778	9051082	GSM1697347_HAP1_HisOH_24h_ATF4_IP_peak_77	282	.	12.7339	31.3433	28.2323	158	chr1-9050937
chr1	9050800	9051089	ENCLB002MVF_K562_ATF4_IP_peak_188	87	.	5.69116	11.4149	8.73508	113	chr1-9050914
chr1	9068726	9068857	GSM4277348_Erythroblast_ATF4_IP_peak_14	36	.	5.07982	7.33195	3.66575	76	chr1-9068803	SLC2A5	ENSG00000142583
chr1	9093319	9093520	ENCLB807FZV_K562_ATF4_IP_peak_189	51	.	4.76745	7.70349	5.19275	131	chr1-9093451
chr1	9100719	9101058	GSM5089828_HepG2_Bortezomib_9h_ATF4_IP_peak_30	173	.	7.70979	21.2943	17.3678	201	chr1-9100921
chr1	9100812	9101056	GSM5089839_HepG2_Bortezomib_9h_ATF4_IP_peak_27	139	.	8.4906	17.7703	13.9017	123	chr1-9100936
chr1	9100846	9101104	ENCLB807FZV_K562_ATF4_IP_peak_190	150	.	7.24096	17.8767	15.0565	141	chr1-9100988
chr1	9100851	9101057	GSM1697347_HAP1_HisOH_24h_ATF4_IP_peak_78	101	.	7.59246	12.9855	10.1965	47	chr1-9100899
chr1	9100863	9101055	GSM1697346_HAP1_HisOH_24h_ATF4_IP_peak_40	73	.	6.78593	10.3637	7.34402	76	chr1-9100940
chr1	9100880	9101143	ENCLB002MVF_K562_ATF4_IP_peak_189	98	.	5.19864	12.6169	9.89565	65	chr1-9100946
chr1	9100949	9100997	GSM1684638_MSC_ATF4_IP_peak_2	49	.	7.00655	9.94171	4.9557	11	chr1-9100961
chr1	9145350	9145566	ENCLB807FZV_K562_ATF4_IP_peak_191	17	.	2.68479	4.04267	1.7996	143	chr1-9145494
chr1	9147302	9147571	ENCLB002MVF_K562_ATF4_IP_peak_190	137	.	6.85216	16.6192	13.7927	133	chr1-9147436
chr1	9147312	9147524	GSM1697347_HAP1_HisOH_24h_ATF4_IP_peak_79	66	.	5.6061	9.31879	6.65476	94	chr1-9147407
chr1	9147364	9147557	ENCLB807FZV_K562_ATF4_IP_peak_192	60	.	4.29937	8.63973	6.08735	21	chr1-9147386
chr1	9151136	9151571	GSM1697348_HAP1_HisOH_24h_ATF4_IP_peak_49	1489	.	38.0585	152.949	149	230	chr1-9151367			MIR34A	ENSG00000284357
chr1	9151151	9151608	ENCLB807FZV_K562_ATF4_IP_peak_193	945	.	17.369	98.0514	94.5719	235	chr1-9151387			MIR34A	ENSG00000284357
chr1	9151156	9151585	GSM1697347_HAP1_HisOH_24h_ATF4_IP_peak_80	2033	.	48.0811	207.259	203.337	230	chr1-9151387			MIR34A	ENSG00000284357
chr1	9151174	9151545	GSM1697346_HAP1_HisOH_24h_ATF4_IP_peak_41	1112	.	30.8286	115.259	111.232	204	chr1-9151379			MIR34A	ENSG00000284357
chr1	9151177	9151570	ENCLB002MVF_K562_ATF4_IP_peak_191	530	.	12.4834	56.2992	53.0022	198	chr1-9151376			MIR34A	ENSG00000284357
chr1	9152520	9152895	ENCLB807FZV_K562_ATF4_IP_peak_194	746	.	15.7508	78.0227	74.6392	186	chr1-9152707			MIR34A	ENSG00000284357
chr1	9152588	9152892	ENCLB002MVF_K562_ATF4_IP_peak_192	215	.	6.56958	24.4865	21.5127	138	chr1-9152727			MIR34A	ENSG00000284357
chr1	9163949	9164212	ENCLB807FZV_K562_ATF4_IP_peak_195	95	.	4.87616	12.1981	9.51402	94	chr1-9164044
chr1	9232785	9233102	ENCLB002MVF_K562_ATF4_IP_peak_193	123	.	5.79848	15.1586	12.3688	192	chr1-9232978
chr1	9232893	9233168	ENCLB807FZV_K562_ATF4_IP_peak_196	110	.	6.0858	13.7639	11.0412	122	chr1-9233016
chr1	9235298	9235511	ENCLB002MVF_K562_ATF4_IP_peak_194	26	.	3.04102	4.97566	2.63921	136	chr1-9235435	H6PD	ENSG00000049239
chr1	9253736	9253935	ENCLB807FZV_K562_ATF4_IP_peak_197	40	.	3.8012	6.5224	4.07233	29	chr1-9253766
chr1	9289311	9289472	GSM5089828_HepG2_Bortezomib_9h_ATF4_IP_peak_31	13	.	3.23892	4.18062	1.30288	96	chr1-9289408
chr1	9289654	9290459	GSM5089828_HepG2_Bortezomib_9h_ATF4_IP_peak_32	149	.	5.79565	18.7624	14.9223	617	chr1-9290272
chr1	9289990	9290420	GSM5089839_HepG2_Bortezomib_9h_ATF4_IP_peak_28	125	.	5.24601	16.3914	12.5785	272	chr1-9290263
chr1	9290125	9290526	ENCLB807FZV_K562_ATF4_IP_peak_198	298	.	8.01927	32.8499	29.8053	214	chr1-9290340
chr1	9290151	9290461	GSM1697347_HAP1_HisOH_24h_ATF4_IP_peak_81	105	.	7.50783	13.3776	10.5805	165	chr1-9290317
chr1	9290204	9290466	ENCLB002MVF_K562_ATF4_IP_peak_195	50	.	3.70488	7.58131	5.06342	162	chr1-9290367
chr1	9290220	9290433	GSM1697348_HAP1_HisOH_24h_ATF4_IP_peak_50	39	.	4.35323	6.6833	3.98757	68	chr1-9290289
chr1	9299832	9300428	ENCLB807FZV_K562_ATF4_IP_peak_199	430	.	9.94984	46.1984	43.0228	267	chr1-9300100
chr1	9299858	9300234	ENCLB002MVF_K562_ATF4_IP_peak_196	179	.	6.25218	20.9062	17.9921	163	chr1-9300022
chr1	9300128	9300346	GSM5089828_HepG2_Bortezomib_9h_ATF4_IP_peak_33	27	.	3.70535	5.84642	2.73288	150	chr1-9300279
chr1	9331397	9331729	ENCLB807FZV_K562_ATF4_IP_peak_200	72	.	5.24084	9.84899	7.24917	164	chr1-9331562
chr1	9373687	9373976	GSM1697347_HAP1_HisOH_24h_ATF4_IP_peak_82	91	.	7.21543	11.8772	9.11642	108	chr1-9373796
chr1	9373712	9373918	ENCLB807FZV_K562_ATF4_IP_peak_201	33	.	3.78505	5.74637	3.34844	43	chr1-9373756
chr1	9373746	9373920	GSM1697348_HAP1_HisOH_24h_ATF4_IP_peak_51	63	.	6.28575	9.13995	6.30396	87	chr1-9373834
chr1	9410921	9411278	ENCLB807FZV_K562_ATF4_IP_peak_202	136	.	5.51912	16.4111	13.6206	178	chr1-9411100
chr1	9428815	9429099	GSM1697347_HAP1_HisOH_24h_ATF4_IP_peak_83	135	.	8.72352	16.453	13.5783	143	chr1-9428959			LINC02606	ENSG00000284693
chr1	9428874	9429081	GSM1697348_HAP1_HisOH_24h_ATF4_IP_peak_52	73	.	6.70263	10.2006	7.32649	136	chr1-9429011			LINC02606	ENSG00000284693
chr1	9439770	9440188	ENCLB807FZV_K562_ATF4_IP_peak_203	991	.	23.5715	102.636	99.1377	231	chr1-9440002			LINC02606	ENSG00000284693
chr1	9439829	9440185	ENCLB002MVF_K562_ATF4_IP_peak_197	289	.	10.0437	31.9828	28.9081	153	chr1-9439983			LINC02606	ENSG00000284693
chr1	9439868	9440127	GSM5089828_HepG2_Bortezomib_9h_ATF4_IP_peak_34	65	.	5.31655	9.98765	6.54719	145	chr1-9440014			LINC02606	ENSG00000284693
chr1	9444131	9444680	ENCLB002MVF_K562_ATF4_IP_peak_198	268	.	8.26368	29.8695	26.8211	233	chr1-9444365
chr1	9444135	9444875	ENCLB807FZV_K562_ATF4_IP_peak_204	612	.	14.7597	64.5769	61.2694	246	chr1-9444382
chr1	9444173	9444668	GSM5089839_HepG2_Bortezomib_9h_ATF4_IP_peak_29	116	.	5.90843	15.4161	11.6472	169	chr1-9444343
chr1	9444282	9444529	GSM5089828_HepG2_Bortezomib_9h_ATF4_IP_peak_35	91	.	4.97288	12.7824	9.18637	156	chr1-9444439
chr1	9503339	9503591	GSM5089828_HepG2_Bortezomib_9h_ATF4_IP_peak_36	181	.	8.34863	22.1399	18.1851	141	chr1-9503481			AL928921.1	ENSG00000235263
chr1	9503369	9503643	ENCLB807FZV_K562_ATF4_IP_peak_205	178	.	8.44358	20.761	17.888	101	chr1-9503471			AL928921.1	ENSG00000235263
chr1	9503373	9503656	ENCLB002MVF_K562_ATF4_IP_peak_199	59	.	4.38351	8.5174	5.95095	157	chr1-9503531			AL928921.1	ENSG00000235263
chr1	9503408	9503613	GSM5089839_HepG2_Bortezomib_9h_ATF4_IP_peak_30	182	.	6.26607	22.2381	18.2133	100	chr1-9503509			AL928921.1	ENSG00000235263
chr1	9503437	9503590	ENCSR669LCD_2_HepG2_FLAGATF4_IP_peak_13	176	.	10.2595	21.8554	17.6113	60	chr1-9503498			AL928921.1	ENSG00000235263
chr1	9522482	9522755	ENCLB807FZV_K562_ATF4_IP_peak_206	124	.	5.35136	15.2015	12.4374	159	chr1-9522642
chr1	9529222	9529484	ENCLB807FZV_K562_ATF4_IP_peak_207	40	.	2.95721	6.47394	4.02573	159	chr1-9529382
chr1	9529290	9529532	ENCLB002MVF_K562_ATF4_IP_peak_200	94	.	4.07882	12.1296	9.42431	128	chr1-9529419
chr1	9536099	9536433	ENCLB002MVF_K562_ATF4_IP_peak_201	231	.	6.51988	26.1161	23.1188	145	chr1-9536245
chr1	9536099	9536319	GSM1697347_HAP1_HisOH_24h_ATF4_IP_peak_84	42	.	4.9533	6.76308	4.20724	62	chr1-9536162
chr1	9536174	9536428	ENCLB807FZV_K562_ATF4_IP_peak_208	215	.	8.22786	24.4993	21.5618	124	chr1-9536299
chr1	9538994	9539281	ENCLB002MVF_K562_ATF4_IP_peak_202	33	.	2.37137	5.80574	3.39981	203	chr1-9539198	SLC25A33	ENSG00000171612
chr1	9540850	9541275	ENCLB002MVF_K562_ATF4_IP_peak_203	59	.	2.9991	8.51155	5.94689	327	chr1-9541178
chr1	9540937	9541185	ENCLB807FZV_K562_ATF4_IP_peak_209	54	.	3.64398	7.93156	5.4138	125	chr1-9541063
chr1	9550310	9550528	ENCSR669LCD_2_HepG2_FLAGATF4_IP_peak_14	194	.	6.78788	23.7759	19.4958	87	chr1-9550398
chr1	9550356	9550540	GSM5089839_HepG2_Bortezomib_9h_ATF4_IP_peak_31	117	.	6.33446	15.5348	11.7565	73	chr1-9550430
chr1	9550375	9550548	GSM5089828_HepG2_Bortezomib_9h_ATF4_IP_peak_37	43	.	3.50789	7.58215	4.32148	90	chr1-9550466
chr1	9552692	9552948	ENCLB002MVF_K562_ATF4_IP_peak_204	32	.	3.46067	5.61947	3.2248	44	chr1-9552737
chr1	9553857	9554274	GSM5089828_HepG2_Bortezomib_9h_ATF4_IP_peak_38	177	.	7.43979	21.6708	17.7251	217	chr1-9554075
chr1	9553889	9554131	ENCLB002MVF_K562_ATF4_IP_peak_205	125	.	6.2292	15.3087	12.5147	164	chr1-9554054
chr1	9553963	9554148	ENCSR669LCD_2_HepG2_FLAGATF4_IP_peak_15	384	.	9.13626	42.9882	38.4537	104	chr1-9554068
chr1	9553978	9554182	ENCLB807FZV_K562_ATF4_IP_peak_210	77	.	5.17212	10.4197	7.79515	102	chr1-9554081
chr1	9553986	9554198	GSM5089839_HepG2_Bortezomib_9h_ATF4_IP_peak_32	168	.	6.72089	20.8532	16.8763	104	chr1-9554091
chr1	9553988	9554130	ENCSR669LCD_1_HepG2_FLAGATF4_IP_peak_5	150	.	5.79868	19.5623	15.0914	67	chr1-9554056
chr1	9559233	9559491	GSM1697347_HAP1_HisOH_24h_ATF4_IP_peak_85	24	.	3.94918	4.91964	2.48415	138	chr1-9559372
chr1	9588236	9588557	ENCLB807FZV_K562_ATF4_IP_peak_211	73	.	4.00964	9.95067	7.34738	163	chr1-9588400	TMEM201	ENSG00000188807
chr1	9588318	9588616	GSM1697347_HAP1_HisOH_24h_ATF4_IP_peak_86	171	.	10.2316	20.1106	17.1623	130	chr1-9588449	TMEM201	ENSG00000188807
chr1	9588364	9588566	GSM1697348_HAP1_HisOH_24h_ATF4_IP_peak_53	128	.	8.78704	15.9136	12.8856	110	chr1-9588475	TMEM201	ENSG00000188807
chr1	9615762	9616232	ENCLB002MVF_K562_ATF4_IP_peak_206	800	.	12.878	83.5087	80.049	205	chr1-9615968
chr1	9615792	9616180	ENCLB807FZV_K562_ATF4_IP_peak_212	504	.	10.0247	53.7287	50.4947	223	chr1-9616016
chr1	9615847	9616111	GSM1697347_HAP1_HisOH_24h_ATF4_IP_peak_87	90	.	5.12125	11.8043	9.05086	96	chr1-9615944
chr1	9615876	9616037	GSM5089828_HepG2_Bortezomib_9h_ATF4_IP_peak_39	65	.	5.50617	9.97102	6.53198	120	chr1-9615997
chr1	9615914	9616108	GSM4277348_Erythroblast_ATF4_IP_peak_15	72	.	6.16152	11.1008	7.22327	80	chr1-9615995
chr1	9626729	9626996	ENCLB002MVF_K562_ATF4_IP_peak_207	112	.	4.56392	13.9803	11.2209	152	chr1-9626882
chr1	9657571	9658779	ENCLB002MVF_K562_ATF4_IP_peak_208	2345	.	22.1752	238.44	234.503	410	chr1-9657982
chr1	9657648	9658210	ENCLB807FZV_K562_ATF4_IP_peak_213	1071	.	16.4928	110.645	107.114	348	chr1-9657997
chr1	9685833	9686110	ENCLB002MVF_K562_ATF4_IP_peak_209	248	.	8.10037	27.8547	24.834	116	chr1-9685950
chr1	9685900	9686196	ENCLB807FZV_K562_ATF4_IP_peak_214	122	.	6.07891	14.9825	12.23	120	chr1-9686021
chr1	9687169	9687433	ENCLB807FZV_K562_ATF4_IP_peak_215	77	.	3.96871	10.389	7.76667	115	chr1-9687285			PIK3CD-AS2	ENSG00000231789
chr1	9687212	9687553	ENCLB002MVF_K562_ATF4_IP_peak_210	70	.	3.41279	9.62354	7.01033	198	chr1-9687411			PIK3CD-AS2	ENSG00000231789
chr1	9759425	9759878	ENCLB807FZV_K562_ATF4_IP_peak_216	363	.	10.1355	39.4572	36.3422	261	chr1-9759687
chr1	9759510	9759875	ENCLB002MVF_K562_ATF4_IP_peak_211	266	.	7.04147	29.7048	26.6576	183	chr1-9759694
chr1	9759519	9759738	GSM5089839_HepG2_Bortezomib_9h_ATF4_IP_peak_33	62	.	5.58614	9.75216	6.26971	120	chr1-9759640
chr1	9767651	9768266	ENCLB002MVF_K562_ATF4_IP_peak_212	222	.	8.53631	25.1953	22.2117	429	chr1-9768081
chr1	9767967	9768160	ENCLB807FZV_K562_ATF4_IP_peak_217	39	.	4.03719	6.44284	3.99556	164	chr1-9768132
chr1	9816241	9816498	ENCLB807FZV_K562_ATF4_IP_peak_218	79	.	4.47466	10.5609	7.93297	127	chr1-9816369
chr1	9816323	9816537	GSM5089828_HepG2_Bortezomib_9h_ATF4_IP_peak_40	106	.	7.28728	14.2728	10.6101	76	chr1-9816400
chr1	9827983	9828245	ENCLB807FZV_K562_ATF4_IP_peak_219	180	.	6.91622	20.8885	18.0095	137	chr1-9828121			AL357140.3	ENSG00000280113
chr1	9828098	9828267	GSM1697346_HAP1_HisOH_24h_ATF4_IP_peak_42	63	.	6.36397	9.29046	6.31368	49	chr1-9828148			AL357140.3	ENSG00000280113
chr1	9852342	9852849	ENCLB807FZV_K562_ATF4_IP_peak_220	872	.	23.66	90.6629	87.2166	265	chr1-9852608
chr1	9852350	9852849	ENCLB002MVF_K562_ATF4_IP_peak_213	556	.	15.6227	59.0103	55.6946	288	chr1-9852639
chr1	9853716	9854090	ENCLB002MVF_K562_ATF4_IP_peak_214	38	.	3.69138	6.30694	3.85871	261	chr1-9853978
chr1	9911240	9911657	ENCLB002MVF_K562_ATF4_IP_peak_215	66	.	3.19832	9.28028	6.6795	135	chr1-9911376
chr1	9922105	9922318	ENCLB002MVF_K562_ATF4_IP_peak_216	50	.	4.3626	7.58801	5.06801	66	chr1-9922172
chr1	9943447	9943709	ENCLB002MVF_K562_ATF4_IP_peak_217	40	.	2.65635	6.50262	4.04538	118	chr1-9943566	LZIC; NMNAT1	ENSG00000162441; ENSG00000173614	AL357140.2	ENSG00000228150
chr1	9949922	9950209	GSM1697348_HAP1_HisOH_24h_ATF4_IP_peak_54	56	.	5.2809	8.41215	5.62106	147	chr1-9950070
chr1	9949966	9950167	GSM1697346_HAP1_HisOH_24h_ATF4_IP_peak_43	54	.	5.26186	8.41215	5.48702	79	chr1-9950046
chr1	9949977	9950198	GSM1697347_HAP1_HisOH_24h_ATF4_IP_peak_88	75	.	5.89903	10.2513	7.54937	108	chr1-9950086
chr1	9959398	9959591	ENCLB807FZV_K562_ATF4_IP_peak_221	29	.	3.41586	5.31113	2.95321	77	chr1-9959476
chr1	10010922	10011171	GSM1697347_HAP1_HisOH_24h_ATF4_IP_peak_89	49	.	4.7273	7.53305	4.95005	110	chr1-10011033
chr1	10010962	10011155	ENCLB807FZV_K562_ATF4_IP_peak_222	47	.	4.03878	7.25182	4.75966	89	chr1-10011052
chr1	10011423	10011892	ENCLB002MVF_K562_ATF4_IP_peak_218	27	.	2.99919	5.07511	2.73008	283	chr1-10011707
chr1	10011582	10011960	ENCLB807FZV_K562_ATF4_IP_peak_223	40	.	3.65447	6.47726	4.02878	277	chr1-10011860
chr1	10031288	10031583	GSM1697348_HAP1_HisOH_24h_ATF4_IP_peak_55	102	.	6.82702	13.1909	10.2308	143	chr1-10031432
chr1	10033114	10033327	ENCLB002MVF_K562_ATF4_IP_peak_219	35	.	2.58298	5.9275	3.51627	24	chr1-10033139	UBE4B	ENSG00000130939
chr1	10033518	10033798	ENCLB002MVF_K562_ATF4_IP_peak_220	91	.	3.51323	11.8772	9.17773	143	chr1-10033662	UBE4B	ENSG00000130939
chr1	10035377	10035634	ENCLB002MVF_K562_ATF4_IP_peak_221	23	.	2.54719	4.62519	2.33427	13	chr1-10035391
chr1	10046045	10046403	ENCLB002MVF_K562_ATF4_IP_peak_222	33	.	2.61213	5.72419	3.32271	225	chr1-10046271
chr1	10055545	10056054	GSM5089828_HepG2_Bortezomib_9h_ATF4_IP_peak_41	193	.	8.17705	23.3406	19.3473	322	chr1-10055868
chr1	10055626	10056106	ENCLB002MVF_K562_ATF4_IP_peak_223	1511	.	17.124	154.854	151.122	247	chr1-10055874
chr1	10055640	10056193	ENCLB807FZV_K562_ATF4_IP_peak_224	3122	.	32.5293	316.324	312.297	243	chr1-10055884
chr1	10055701	10055997	GSM1697348_HAP1_HisOH_24h_ATF4_IP_peak_56	256	.	13.3728	28.902	25.6492	144	chr1-10055846
chr1	10055770	10056082	GSM1697347_HAP1_HisOH_24h_ATF4_IP_peak_90	154	.	7.28035	18.3673	15.4571	180	chr1-10055951
chr1	10055802	10055999	GSM5089839_HepG2_Bortezomib_9h_ATF4_IP_peak_34	86	.	4.75762	12.2373	8.61355	75	chr1-10055878
chr1	10055837	10056069	GSM1697346_HAP1_HisOH_24h_ATF4_IP_peak_44	161	.	7.64279	19.3689	16.1239	115	chr1-10055953
chr1	10074329	10074685	ENCLB002MVF_K562_ATF4_IP_peak_224	17	.	2.22515	3.9454	1.74244	264	chr1-10074594
chr1	10075378	10075614	GSM4277348_Erythroblast_ATF4_IP_peak_16	198	.	11.2384	24.0753	19.8602	114	chr1-10075493
chr1	10075385	10075605	GSM4277349_Erythroblast_ATF4_IP_peak_9	220	.	12.2599	26.3439	22.0384	111	chr1-10075497
chr1	10152982	10153113	GSM4277348_Erythroblast_ATF4_IP_peak_17	25	.	4.41033	6.02846	2.53128	28	chr1-10153011
chr1	10170494	10170693	GSM5089828_HepG2_Bortezomib_9h_ATF4_IP_peak_42	50	.	5.00336	8.4179	5.08818	68	chr1-10170563
chr1	10170713	10171051	GSM5089839_HepG2_Bortezomib_9h_ATF4_IP_peak_35	62	.	5.16404	9.70754	6.22927	133	chr1-10170847
chr1	10211637	10211830	ENCLB807FZV_K562_ATF4_IP_peak_225	39	.	3.05483	6.37085	3.92955	146	chr1-10211784	KIF1B	ENSG00000054523
chr1	10218519	10218717	ENCLB807FZV_K562_ATF4_IP_peak_226	77	.	5.15835	10.3927	7.77008	69	chr1-10218589
chr1	10235475	10235760	ENCLB002MVF_K562_ATF4_IP_peak_225	88	.	5.38897	11.5718	8.88326	170	chr1-10235646
chr1	10274995	10275227	ENCLB002MVF_K562_ATF4_IP_peak_226	52	.	3.90675	7.78486	5.25555	117	chr1-10275113
chr1	10295281	10295792	GSM1697347_HAP1_HisOH_24h_ATF4_IP_peak_91	4378	.	68.6552	442.211	437.831	264	chr1-10295546
chr1	10295297	10295718	GSM1697346_HAP1_HisOH_24h_ATF4_IP_peak_45	2615	.	49.1712	266.143	261.595	226	chr1-10295524
chr1	10295354	10295739	GSM1697348_HAP1_HisOH_24h_ATF4_IP_peak_57	3657	.	62.5973	370.264	365.796	173	chr1-10295528
chr1	10297644	10297847	GSM1697348_HAP1_HisOH_24h_ATF4_IP_peak_58	113	.	7.83263	14.3754	11.3856	93	chr1-10297738
chr1	10297670	10297896	GSM1697347_HAP1_HisOH_24h_ATF4_IP_peak_92	60	.	5.44098	8.70695	6.07094	112	chr1-10297783
chr1	10316234	10316423	GSM1697347_HAP1_HisOH_24h_ATF4_IP_peak_93	51	.	3.68184	7.73977	5.13833	80	chr1-10316315
chr1	10322629	10323116	ENCLB002MVF_K562_ATF4_IP_peak_227	678	.	16.179	71.2817	67.8889	252	chr1-10322882
chr1	10322649	10323039	GSM1697347_HAP1_HisOH_24h_ATF4_IP_peak_94	569	.	19.0809	60.3024	56.9346	188	chr1-10322838
chr1	10322671	10323159	ENCLB807FZV_K562_ATF4_IP_peak_227	608	.	13.7819	64.1899	60.8851	191	chr1-10322863
chr1	10322709	10322974	GSM1697346_HAP1_HisOH_24h_ATF4_IP_peak_46	215	.	11.3176	24.8944	21.5477	114	chr1-10322824
chr1	10322709	10323064	GSM1697348_HAP1_HisOH_24h_ATF4_IP_peak_59	359	.	14.2484	39.3523	35.9829	171	chr1-10322881
chr1	10322726	10322987	GSM5089828_HepG2_Bortezomib_9h_ATF4_IP_peak_43	157	.	8.96301	19.6201	15.7458	119	chr1-10322846
chr1	10322750	10323030	GSM5089839_HepG2_Bortezomib_9h_ATF4_IP_peak_36	116	.	7.97792	15.4466	11.6752	138	chr1-10322889
chr1	10352039	10352271	ENCLB807FZV_K562_ATF4_IP_peak_228	45	.	4.21788	7.03781	4.56576	48	chr1-10352088
chr1	10370806	10371069	GSM1697347_HAP1_HisOH_24h_ATF4_IP_peak_95	70	.	6.08436	9.74037	7.05647	132	chr1-10370939
chr1	10370815	10370974	GSM5089839_HepG2_Bortezomib_9h_ATF4_IP_peak_37	45	.	4.88788	7.90593	4.562	50	chr1-10370866
chr1	10374318	10374811	GSM1697347_HAP1_HisOH_24h_ATF4_IP_peak_96	1704	.	42.2225	174.307	170.473	237	chr1-10374556
chr1	10374326	10374870	ENCLB002MVF_K562_ATF4_IP_peak_228	1868	.	22.7934	190.72	186.892	235	chr1-10374562
chr1	10374336	10374835	ENCLB807FZV_K562_ATF4_IP_peak_229	2342	.	30.889	238.105	234.223	235	chr1-10374572
chr1	10374363	10374705	GSM5089839_HepG2_Bortezomib_9h_ATF4_IP_peak_38	163	.	9.69467	20.352	16.3916	229	chr1-10374593
chr1	10374373	10374783	GSM1697348_HAP1_HisOH_24h_ATF4_IP_peak_60	1114	.	30.9464	115.259	111.445	198	chr1-10374572
chr1	10374395	10374771	GSM1697346_HAP1_HisOH_24h_ATF4_IP_peak_47	565	.	19.1233	60.3024	56.5867	153	chr1-10374549
chr1	10374460	10374582	GSM4277342_HUDEP2_ATF4_IP_peak_8	48	.	5.62704	8.60156	4.88243	50	chr1-10374511
chr1	10374465	10374709	ENCSR669LCD_2_HepG2_FLAGATF4_IP_peak_16	281	.	15.2291	32.5936	28.1811	89	chr1-10374555
chr1	10374466	10374723	GSM5089828_HepG2_Bortezomib_9h_ATF4_IP_peak_44	211	.	10.5181	25.1706	21.1218	128	chr1-10374595
chr1	10374501	10374631	ENCSR669LCD_1_HepG2_FLAGATF4_IP_peak_6	62	.	6.55306	10.4588	6.28938	96	chr1-10374598
chr1	10374510	10374629	GSM4277349_Erythroblast_ATF4_IP_peak_10	74	.	7.00044	11.3978	7.46024	58	chr1-10374569
chr1	10377502	10378027	ENCLB002MVF_K562_ATF4_IP_peak_229	248	.	5.48407	27.8568	24.8352	235	chr1-10377738
chr1	10377607	10377934	ENCLB807FZV_K562_ATF4_IP_peak_230	463	.	9.68622	49.5239	46.3221	134	chr1-10377742
chr1	10377623	10377968	GSM1697347_HAP1_HisOH_24h_ATF4_IP_peak_97	91	.	7.21543	11.8772	9.11642	183	chr1-10377807
chr1	10378441	10378832	ENCLB002MVF_K562_ATF4_IP_peak_230	173	.	5.39844	20.2436	17.3421	155	chr1-10378597
chr1	10378512	10378862	ENCLB807FZV_K562_ATF4_IP_peak_231	93	.	3.73499	12.01	9.33313	169	chr1-10378682
chr1	10391060	10391573	ENCLB002MVF_K562_ATF4_IP_peak_231	1073	.	22.7165	110.9	107.319	264	chr1-10391325
chr1	10391102	10391553	ENCLB807FZV_K562_ATF4_IP_peak_232	998	.	25.1964	103.314	99.8122	219	chr1-10391322
chr1	10391202	10391423	GSM5089839_HepG2_Bortezomib_9h_ATF4_IP_peak_39	58	.	5.53735	9.31929	5.86861	101	chr1-10391304
chr1	10400539	10400890	ENCLB002MVF_K562_ATF4_IP_peak_232	247	.	5.72277	27.7458	24.7264	172	chr1-10400712
chr1	10400594	10400841	ENCLB807FZV_K562_ATF4_IP_peak_233	151	.	5.05799	17.9704	15.1492	106	chr1-10400701
chr1	10400653	10400852	GSM4277349_Erythroblast_ATF4_IP_peak_11	116	.	7.95102	15.7426	11.6663	97	chr1-10400751
chr1	10400675	10400827	GSM4277348_Erythroblast_ATF4_IP_peak_18	54	.	5.49797	9.2536	5.47244	28	chr1-10400704
chr1	10415186	10415796	ENCLB002MVF_K562_ATF4_IP_peak_233	636	.	7.78484	67.0014	63.6335	369	chr1-10415556
chr1	10415356	10415849	ENCLB807FZV_K562_ATF4_IP_peak_234	442	.	6.57134	47.4446	44.2589	185	chr1-10415542
chr1	10415501	10415701	GSM4277348_Erythroblast_ATF4_IP_peak_19	165	.	10.1956	20.6588	16.5124	101	chr1-10415603
chr1	10425730	10425975	ENCLB002MVF_K562_ATF4_IP_peak_234	25	.	2.84132	4.8947	2.56519	94	chr1-10425825
chr1	10428655	10428845	GSM1697347_HAP1_HisOH_24h_ATF4_IP_peak_98	70	.	6.08436	9.74037	7.05647	150	chr1-10428806
chr1	10474651	10474881	ENCLB002MVF_K562_ATF4_IP_peak_235	39	.	2.59381	6.42025	3.96734	125	chr1-10474777	PEX14	ENSG00000142655
chr1	10509887	10510277	ENCLB002MVF_K562_ATF4_IP_peak_236	92	.	4.77105	11.9377	9.23668	164	chr1-10510052
chr1	10510716	10511418	ENCLB002MVF_K562_ATF4_IP_peak_237	147	.	4.65605	17.5515	14.7076	474	chr1-10511191
chr1	10555496	10556963	ENCLB807FZV_K562_ATF4_IP_peak_235	3685	.	32.2389	372.667	368.552	1073	chr1-10556570
chr1	10555554	10556971	ENCLB002MVF_K562_ATF4_IP_peak_238	4218	.	35.0841	426.099	421.863	1018	chr1-10556573
chr1	10555697	10556012	GSM1697347_HAP1_HisOH_24h_ATF4_IP_peak_99	248	.	12.4938	27.9049	24.8346	148	chr1-10555846
chr1	10555730	10555920	GSM1697348_HAP1_HisOH_24h_ATF4_IP_peak_61	94	.	7.53639	12.4088	9.46634	104	chr1-10555835
chr1	10555741	10555996	ENCSR669LCD_2_HepG2_FLAGATF4_IP_peak_17	495	.	18.3567	54.1979	49.564	94	chr1-10555836
chr1	10555750	10555947	ENCSR669LCD_1_HepG2_FLAGATF4_IP_peak_7	268	.	12.0111	31.5779	26.8778	101	chr1-10555852
chr1	10555755	10555970	GSM5089839_HepG2_Bortezomib_9h_ATF4_IP_peak_40	100	.	6.10504	13.8028	10.0973	67	chr1-10555823
chr1	10555770	10555992	GSM1697346_HAP1_HisOH_24h_ATF4_IP_peak_48	191	.	11.0055	22.4749	19.1687	83	chr1-10555854
chr1	10555791	10556001	GSM5089828_HepG2_Bortezomib_9h_ATF4_IP_peak_45	103	.	7.68158	14.0511	10.3991	139	chr1-10555931
chr1	10556441	10556667	GSM5089828_HepG2_Bortezomib_9h_ATF4_IP_peak_46	82	.	6.82807	11.8178	8.26869	142	chr1-10556584
chr1	10556456	10556868	GSM5089839_HepG2_Bortezomib_9h_ATF4_IP_peak_41	76	.	6.46312	11.2188	7.64398	97	chr1-10556554
chr1	10567952	10568331	ENCLB807FZV_K562_ATF4_IP_peak_236	282	.	9.02936	31.3181	28.2898	217	chr1-10568170
chr1	10567978	10568331	ENCLB002MVF_K562_ATF4_IP_peak_239	197	.	5.99829	22.6642	19.7218	190	chr1-10568169
chr1	10568007	10568272	GSM1697348_HAP1_HisOH_24h_ATF4_IP_peak_62	314	.	13.0771	34.8141	31.4919	140	chr1-10568148
chr1	10568031	10568335	GSM1697347_HAP1_HisOH_24h_ATF4_IP_peak_100	341	.	13.4539	37.3733	34.1944	154	chr1-10568186
chr1	10568036	10568306	GSM5089828_HepG2_Bortezomib_9h_ATF4_IP_peak_47	140	.	8.83168	17.8526	14.0404	135	chr1-10568172
chr1	10568063	10568305	GSM1697346_HAP1_HisOH_24h_ATF4_IP_peak_49	182	.	9.72328	21.544	18.2543	99	chr1-10568163
chr1	10600176	10600390	GSM5089828_HepG2_Bortezomib_9h_ATF4_IP_peak_48	51	.	4.25131	8.53709	5.19998	93	chr1-10600270
chr1	10607312	10607673	GSM1697347_HAP1_HisOH_24h_ATF4_IP_peak_101	428	.	15.8587	46.1144	42.8536	176	chr1-10607489
chr1	10607313	10607685	ENCLB002MVF_K562_ATF4_IP_peak_240	203	.	7.91007	23.2558	20.3009	167	chr1-10607481
chr1	10607326	10607650	GSM1697348_HAP1_HisOH_24h_ATF4_IP_peak_63	154	.	8.37313	18.4988	15.4148	158	chr1-10607485
chr1	10607370	10607631	GSM1697346_HAP1_HisOH_24h_ATF4_IP_peak_50	174	.	9.26628	20.7457	17.4717	117	chr1-10607488
chr1	10607371	10607724	ENCLB807FZV_K562_ATF4_IP_peak_237	402	.	14.2705	43.444	40.292	191	chr1-10607563
chr1	10607415	10607612	GSM5089828_HepG2_Bortezomib_9h_ATF4_IP_peak_49	27	.	4.26754	5.80562	2.70168	151	chr1-10607567
chr1	10646378	10646804	ENCLB002MVF_K562_ATF4_IP_peak_241	41	.	3.31487	6.63658	4.17214	145	chr1-10646524
chr1	10646404	10646624	GSM1697347_HAP1_HisOH_24h_ATF4_IP_peak_102	60	.	5.70734	8.71541	6.07094	156	chr1-10646561
chr1	10646426	10646660	ENCLB807FZV_K562_ATF4_IP_peak_238	120	.	4.27054	14.845	12.0954	122	chr1-10646549
chr1	10661811	10662361	ENCLB002MVF_K562_ATF4_IP_peak_242	83	.	5.27244	10.9734	8.30518	281	chr1-10662093
chr1	10693403	10693695	ENCLB002MVF_K562_ATF4_IP_peak_243	35	.	3.39911	5.94395	3.52986	145	chr1-10693549
chr1	10704789	10704902	ENCSR669LCD_2_HepG2_FLAGATF4_IP_peak_18	22	.	3.98744	5.84417	2.2277	73	chr1-10704863
chr1	10706332	10706581	ENCLB807FZV_K562_ATF4_IP_peak_239	50	.	4.05381	7.55604	5.05204	150	chr1-10706483
chr1	10731057	10731383	ENCLB807FZV_K562_ATF4_IP_peak_240	63	.	3.55306	8.90262	6.34049	153	chr1-10731211
chr1	10734952	10735280	GSM1697348_HAP1_HisOH_24h_ATF4_IP_peak_64	837	.	30.0481	87.4371	83.7449	185	chr1-10735138
chr1	10734956	10735287	GSM1697347_HAP1_HisOH_24h_ATF4_IP_peak_103	388	.	14.687	42.0281	38.8024	160	chr1-10735117
chr1	10735056	10735277	GSM1697346_HAP1_HisOH_24h_ATF4_IP_peak_51	178	.	10.5835	21.1693	17.8871	68	chr1-10735125
chr1	10735066	10735263	ENCLB807FZV_K562_ATF4_IP_peak_241	43	.	3.8286	6.83219	4.36685	47	chr1-10735114
chr1	10793068	10793495	GSM1697347_HAP1_HisOH_24h_ATF4_IP_peak_104	1827	.	43.7079	186.603	182.735	195	chr1-10793264
chr1	10793086	10793463	ENCLB002MVF_K562_ATF4_IP_peak_244	351	.	10.3973	38.2958	35.1513	197	chr1-10793284
chr1	10793098	10793428	ENCLB807FZV_K562_ATF4_IP_peak_242	551	.	17.6104	58.441	55.1736	172	chr1-10793271
chr1	10793104	10793457	GSM1697348_HAP1_HisOH_24h_ATF4_IP_peak_65	982	.	28.6762	102.016	98.2592	180	chr1-10793285
chr1	10793109	10793427	GSM1697346_HAP1_HisOH_24h_ATF4_IP_peak_52	766	.	24.2684	80.4487	76.6007	156	chr1-10793266
chr1	10882241	10882434	ENCLB807FZV_K562_ATF4_IP_peak_243	45	.	3.57972	7.04206	4.56895	157	chr1-10882399
chr1	10882249	10882602	ENCLB002MVF_K562_ATF4_IP_peak_245	79	.	5.45066	10.5935	7.94069	168	chr1-10882418
chr1	10884697	10884910	ENCLB002MVF_K562_ATF4_IP_peak_246	36	.	3.81727	6.04951	3.62665	105	chr1-10884803
chr1	10900374	10900671	GSM1697347_HAP1_HisOH_24h_ATF4_IP_peak_105	261	.	12.8708	29.2585	26.169	151	chr1-10900526
chr1	10900400	10900610	GSM5089828_HepG2_Bortezomib_9h_ATF4_IP_peak_50	54	.	5.42531	8.79571	5.43845	111	chr1-10900512
chr1	10900425	10900709	GSM5089839_HepG2_Bortezomib_9h_ATF4_IP_peak_42	87	.	6.02472	12.4319	8.79228	162	chr1-10900588
chr1	10900443	10900681	ENCLB807FZV_K562_ATF4_IP_peak_244	83	.	6.09545	10.9886	8.34242	92	chr1-10900536
chr1	10900453	10900740	ENCLB002MVF_K562_ATF4_IP_peak_247	201	.	9.36996	23.0651	20.1162	167	chr1-10900621
chr1	10900463	10900681	GSM1697348_HAP1_HisOH_24h_ATF4_IP_peak_66	63	.	6.28575	9.13995	6.30396	96	chr1-10900560
chr1	10939850	10940321	ENCLB002MVF_K562_ATF4_IP_peak_248	39	.	2.88805	6.44698	3.99231	237	chr1-10940088
chr1	10940013	10940241	ENCLB807FZV_K562_ATF4_IP_peak_245	30	.	3.37818	5.45836	3.09145	116	chr1-10940130
chr1	10951345	10951694	ENCLB807FZV_K562_ATF4_IP_peak_246	581	.	20.0791	61.4693	58.1812	189	chr1-10951535
chr1	10951376	10951702	ENCLB002MVF_K562_ATF4_IP_peak_249	209	.	9.21763	23.8845	20.9214	139	chr1-10951516
chr1	10965568	10966018	ENCLB807FZV_K562_ATF4_IP_peak_247	1477	.	22.2758	151.464	147.797	243	chr1-10965812
chr1	10965585	10966134	ENCLB002MVF_K562_ATF4_IP_peak_250	613	.	8.9973	64.664	61.3109	206	chr1-10965792
chr1	10983005	10983282	ENCLB002MVF_K562_ATF4_IP_peak_251	61	.	5.02563	8.78276	6.1995	151	chr1-10983157
chr1	10984330	10984743	ENCLB807FZV_K562_ATF4_IP_peak_248	351	.	13.056	38.2524	35.1492	229	chr1-10984560
chr1	10984338	10984769	ENCLB002MVF_K562_ATF4_IP_peak_252	377	.	11.7663	40.936	37.7653	204	chr1-10984543
chr1	10984376	10984792	GSM1697347_HAP1_HisOH_24h_ATF4_IP_peak_106	666	.	24.5585	70.0998	66.6717	180	chr1-10984557
chr1	10984381	10984756	GSM1697348_HAP1_HisOH_24h_ATF4_IP_peak_67	570	.	22.5442	60.5934	57.0542	169	chr1-10984551
chr1	10984414	10984681	GSM1697346_HAP1_HisOH_24h_ATF4_IP_peak_53	231	.	12.6933	26.4948	23.1213	138	chr1-10984553
chr1	10984419	10984617	GSM5089839_HepG2_Bortezomib_9h_ATF4_IP_peak_43	66	.	6.05917	10.1811	6.67664	89	chr1-10984509
chr1	10986173	10986410	GSM1697347_HAP1_HisOH_24h_ATF4_IP_peak_107	70	.	6.08436	9.74037	7.05647	105	chr1-10986279
chr1	10986175	10986457	ENCLB807FZV_K562_ATF4_IP_peak_249	167	.	8.40274	19.6468	16.7911	116	chr1-10986292
chr1	10986189	10986513	ENCLB002MVF_K562_ATF4_IP_peak_253	122	.	6.74757	15.0716	12.2848	135	chr1-10986325
chr1	10991477	10991797	ENCLB002MVF_K562_ATF4_IP_peak_254	44	.	4.13467	6.88675	4.40928	201	chr1-10991679
chr1	11011666	11012150	ENCLB002MVF_K562_ATF4_IP_peak_255	93	.	3.38359	12.0141	9.31179	340	chr1-11012007	TARDBP	ENSG00000120948
chr1	11011825	11012112	ENCLB807FZV_K562_ATF4_IP_peak_250	118	.	4.45747	14.5868	11.8415	168	chr1-11011994	TARDBP	ENSG00000120948
chr1	11014124	11014593	ENCLB002MVF_K562_ATF4_IP_peak_256	159	.	4.99854	18.8253	15.9501	199	chr1-11014324	TARDBP	ENSG00000120948
chr1	11014212	11014427	GSM1697347_HAP1_HisOH_24h_ATF4_IP_peak_108	90	.	5.74246	11.7967	9.04411	105	chr1-11014318	TARDBP	ENSG00000120948
chr1	11014216	11014497	ENCLB807FZV_K562_ATF4_IP_peak_251	230	.	6.77353	26.0305	23.0718	128	chr1-11014345	TARDBP	ENSG00000120948
chr1	11060407	11060675	ENCLB002MVF_K562_ATF4_IP_peak_257	20	.	2.32189	4.36544	2.09688	140	chr1-11060548	SRM	ENSG00000116649
chr1	11061204	11061586	ENCLB002MVF_K562_ATF4_IP_peak_258	81	.	3.61963	10.831	8.16937	194	chr1-11061399
chr1	11061327	11061567	ENCLB807FZV_K562_ATF4_IP_peak_252	47	.	3.48555	7.28988	4.79505	83	chr1-11061411
chr1	11267688	11267903	GSM5089828_HepG2_Bortezomib_9h_ATF4_IP_peak_51	78	.	4.83102	11.4122	7.89454	82	chr1-11267771
chr1	11275881	11276108	ENCLB807FZV_K562_ATF4_IP_peak_253	32	.	3.08422	5.65797	3.26583	144	chr1-11276026
chr1	11275981	11276277	ENCLB002MVF_K562_ATF4_IP_peak_259	46	.	3.73212	7.13904	4.64022	152	chr1-11276134
chr1	11325585	11325778	ENCLB807FZV_K562_ATF4_IP_peak_254	29	.	3.41586	5.31113	2.95321	121	chr1-11325707
chr1	11325639	11325900	ENCLB002MVF_K562_ATF4_IP_peak_260	105	.	6.47282	13.2637	10.526	110	chr1-11325750
chr1	11330651	11330876	ENCLB002MVF_K562_ATF4_IP_peak_261	73	.	5.13668	10.0022	7.3717	104	chr1-11330756
chr1	11330658	11330945	ENCLB807FZV_K562_ATF4_IP_peak_255	175	.	8.8284	20.433	17.5655	159	chr1-11330818
chr1	11351017	11351283	ENCLB807FZV_K562_ATF4_IP_peak_256	78	.	5.81094	10.5012	7.87493	189	chr1-11351207
chr1	11353312	11353525	ENCLB807FZV_K562_ATF4_IP_peak_257	42	.	4.34504	6.70295	4.24655	99	chr1-11353412
chr1	11353352	11353527	GSM5089828_HepG2_Bortezomib_9h_ATF4_IP_peak_52	88	.	5.82269	12.4386	8.86169	108	chr1-11353461
chr1	11353362	11353522	GSM5089839_HepG2_Bortezomib_9h_ATF4_IP_peak_44	75	.	5.96109	11.1402	7.5765	65	chr1-11353428
chr1	11373978	11374411	ENCLB807FZV_K562_ATF4_IP_peak_258	55	.	5.01978	8.12625	5.59142	155	chr1-11374134
chr1	11448428	11448641	ENCLB002MVF_K562_ATF4_IP_peak_262	32	.	2.5447	5.6445	3.24825	51	chr1-11448480
chr1	11550803	11550977	ENCSR669LCD_2_HepG2_FLAGATF4_IP_peak_19	229	.	12.0501	27.2395	22.9027	84	chr1-11550888
chr1	11550804	11550959	ENCSR669LCD_1_HepG2_FLAGATF4_IP_peak_8	184	.	10.1994	22.9645	18.4187	84	chr1-11550889
chr1	11558173	11558342	GSM1697346_HAP1_HisOH_24h_ATF4_IP_peak_54	63	.	6.36397	9.29046	6.31368	40	chr1-11558214
chr1	11653517	11653681	GSM5089828_HepG2_Bortezomib_9h_ATF4_IP_peak_53	117	.	6.52927	15.5127	11.794	76	chr1-11653594	FBXO44; FBXO2	ENSG00000132879; ENSG00000116661
chr1	11657521	11657875	ENCLB002MVF_K562_ATF4_IP_peak_263	20	.	3.12424	4.36776	2.09808	312	chr1-11657834
chr1	11680889	11681085	ENCSR669LCD_2_HepG2_FLAGATF4_IP_peak_20	42	.	4.98486	8.06805	4.27169	99	chr1-11680989	MAD2L2	ENSG00000116670
chr1	11689719	11690017	GSM1697347_HAP1_HisOH_24h_ATF4_IP_peak_109	149	.	8.82956	17.8132	14.9105	115	chr1-11689835
chr1	11689813	11689987	GSM1697348_HAP1_HisOH_24h_ATF4_IP_peak_68	39	.	4.66246	6.6833	3.98757	111	chr1-11689925
chr1	11699964	11700474	ENCLB002MVF_K562_ATF4_IP_peak_264	139	.	5.52479	16.812	13.9818	357	chr1-11700322
chr1	11700125	11700475	ENCLB807FZV_K562_ATF4_IP_peak_259	211	.	8.7926	24.1262	21.197	170	chr1-11700296
chr1	11702286	11702548	ENCLB807FZV_K562_ATF4_IP_peak_260	93	.	5.61013	12.0177	9.34079	123	chr1-11702410
chr1	11702375	11702588	ENCLB002MVF_K562_ATF4_IP_peak_265	30	.	3.34811	5.39928	3.03027	148	chr1-11702524
chr1	11706748	11707018	ENCLB002MVF_K562_ATF4_IP_peak_266	85	.	4.24976	11.1917	8.51701	168	chr1-11706917
chr1	11706825	11707081	ENCLB807FZV_K562_ATF4_IP_peak_261	97	.	4.70749	12.4385	9.74933	103	chr1-11706929
chr1	11736991	11737358	ENCLB002MVF_K562_ATF4_IP_peak_267	41	.	2.72646	6.59742	4.13733	189	chr1-11737181
chr1	11739163	11739481	ENCLB807FZV_K562_ATF4_IP_peak_262	152	.	6.32642	18.09	15.2664	182	chr1-11739346
chr1	11739171	11739581	ENCLB002MVF_K562_ATF4_IP_peak_268	173	.	5.39844	20.2436	17.3421	178	chr1-11739350
chr1	11739295	11739410	GSM4277343_HUDEP2_ATF4_IP_peak_7	81	.	6.5002	12.1886	8.12541	69	chr1-11739365
chr1	11780606	11780821	ENCLB002MVF_K562_ATF4_IP_peak_269	50	.	4.3626	7.58801	5.06801	57	chr1-11780664
chr1	11793176	11793464	ENCLB002MVF_K562_ATF4_IP_peak_270	156	.	5.3463	18.5598	15.6936	161	chr1-11793338
chr1	11793214	11793512	ENCLB807FZV_K562_ATF4_IP_peak_263	122	.	5.13824	14.9902	12.2365	130	chr1-11793345
chr1	11796032	11796686	ENCLB002MVF_K562_ATF4_IP_peak_271	1693	.	22.0951	173.09	169.307	272	chr1-11796305
chr1	11796071	11796600	ENCLB807FZV_K562_ATF4_IP_peak_264	556	.	8.40747	58.9323	55.6613	225	chr1-11796297
chr1	11796840	11797237	ENCLB002MVF_K562_ATF4_IP_peak_272	45	.	3.01521	7.03199	4.54569	247	chr1-11797088
chr1	11797549	11798887	ENCLB002MVF_K562_ATF4_IP_peak_273	10456	.	46.7403	1050.42	1045.64	377	chr1-11797927
chr1	11797560	11798162	ENCLB807FZV_K562_ATF4_IP_peak_265	6872	.	35.1812	691.704	687.223	374	chr1-11797935
chr1	11797718	11798127	GSM4277348_Erythroblast_ATF4_IP_peak_20	1267	.	26.117	131.721	126.729	230	chr1-11797949
chr1	11797725	11798148	GSM4277349_Erythroblast_ATF4_IP_peak_12	1157	.	26.699	120.775	115.763	222	chr1-11797948
chr1	11797780	11798121	GSM4277343_HUDEP2_ATF4_IP_peak_8	403	.	17.5624	45.0948	40.3317	167	chr1-11797948
chr1	11797814	11798147	GSM4277342_HUDEP2_ATF4_IP_peak_9	746	.	25.7118	79.5171	74.6089	124	chr1-11797939
chr1	11798406	11798780	ENCLB807FZV_K562_ATF4_IP_peak_266	132	.	3.72394	16.0658	13.287	214	chr1-11798621
chr1	11809006	11809536	ENCLB002MVF_K562_ATF4_IP_peak_274	431	.	9.45141	46.3571	43.1371	269	chr1-11809276
chr1	11809130	11809659	ENCLB807FZV_K562_ATF4_IP_peak_267	352	.	8.75399	38.3716	35.2675	188	chr1-11809319
chr1	11859392	11859528	ENCSR669LCD_2_HepG2_FLAGATF4_IP_peak_21	123	.	6.36447	16.4567	12.3328	92	chr1-11859485	NPPB	ENSG00000120937
chr1	11859420	11859567	ENCSR669LCD_1_HepG2_FLAGATF4_IP_peak_9	92	.	5.01405	13.5501	9.25351	77	chr1-11859498	NPPB	ENSG00000120937
chr1	11876652	11876874	ENCLB002MVF_K562_ATF4_IP_peak_275	61	.	4.1989	8.71356	6.13891	149	chr1-11876802
chr1	11876667	11876894	ENCLB807FZV_K562_ATF4_IP_peak_268	85	.	5.40085	11.2286	8.57696	122	chr1-11876790
chr1	11901566	11901832	ENCLB002MVF_K562_ATF4_IP_peak_276	41	.	3.31487	6.63658	4.17214	132	chr1-11901699
chr1	11904281	11904480	ENCLB807FZV_K562_ATF4_IP_peak_269	63	.	4.1646	8.92451	6.36206	118	chr1-11904400
chr1	11907921	11910159	ENCLB002MVF_K562_ATF4_IP_peak_277	5849	.	28.3132	589.343	584.929	481	chr1-11908403			AL021155.5; RNU5E-1	ENSG00000285646; ENSG00000199347
chr1	11908033	11910084	ENCLB807FZV_K562_ATF4_IP_peak_270	2438	.	16.0377	247.714	243.813	380	chr1-11908414			AL021155.5; RNU5E-1	ENSG00000285646; ENSG00000199347
chr1	11908147	11908427	GSM1697348_HAP1_HisOH_24h_ATF4_IP_peak_69	46	.	4.76631	7.36574	4.63005	163	chr1-11908311			AL021155.5; RNU5E-1	ENSG00000285646; ENSG00000199347
chr1	11908153	11908665	GSM4277343_HUDEP2_ATF4_IP_peak_9	70	.	4.87384	11.0053	7.0062	210	chr1-11908364			AL021155.5; RNU5E-1	ENSG00000285646; ENSG00000199347
chr1	11908181	11908342	GSM4277342_HUDEP2_ATF4_IP_peak_10	87	.	5.89695	12.6839	8.74037	98	chr1-11908280			AL021155.5; RNU5E-1	ENSG00000285646; ENSG00000199347
chr1	11908231	11908671	GSM1697347_HAP1_HisOH_24h_ATF4_IP_peak_110	159	.	9.85459	18.8719	15.9445	241	chr1-11908473			AL021155.5; RNU5E-1	ENSG00000285646; ENSG00000199347
chr1	11908793	11909038	GSM1697347_HAP1_HisOH_24h_ATF4_IP_peak_111	33	.	4.14144	5.86499	3.35614	2	chr1-11908796			AL021155.5; RNU5E-1	ENSG00000285646; ENSG00000199347
chr1	11911106	11911470	ENCLB807FZV_K562_ATF4_IP_peak_271	93	.	4.44883	12.0547	9.37718	162	chr1-11911269
chr1	11911145	11911387	ENCLB002MVF_K562_ATF4_IP_peak_278	26	.	2.55481	4.94145	2.6091	135	chr1-11911281
chr1	11926594	11926862	ENCLB002MVF_K562_ATF4_IP_peak_279	63	.	2.79914	8.91748	6.32966	134	chr1-11926729	KIAA2013	ENSG00000116685
chr1	11926692	11927150	ENCLB807FZV_K562_ATF4_IP_peak_272	43	.	2.79137	6.82894	4.36534	88	chr1-11926781	KIAA2013	ENSG00000116685
chr1	11926970	11927191	ENCLB002MVF_K562_ATF4_IP_peak_280	52	.	3.17728	7.74442	5.21866	144	chr1-11927115	KIAA2013	ENSG00000116685
chr1	11934057	11934486	ENCLB807FZV_K562_ATF4_IP_peak_273	33	.	2.87969	5.7019	3.30539	52	chr1-11934110	PLOD1	ENSG00000083444
chr1	11935684	11936099	ENCLB002MVF_K562_ATF4_IP_peak_281	34	.	3.36745	5.87671	3.46686	67	chr1-11935752
chr1	11969971	11970222	ENCLB002MVF_K562_ATF4_IP_peak_282	31	.	3.68436	5.57013	3.17949	104	chr1-11970076
chr1	11984298	11984586	ENCLB807FZV_K562_ATF4_IP_peak_274	108	.	5.31153	13.6141	10.8942	171	chr1-11984470
chr1	12001448	12001973	ENCLB002MVF_K562_ATF4_IP_peak_283	1046	.	11.6888	108.238	104.668	272	chr1-12001721
chr1	12001480	12001912	ENCLB807FZV_K562_ATF4_IP_peak_275	1568	.	20.9377	160.496	156.802	226	chr1-12001707
chr1	12001533	12001842	GSM1697348_HAP1_HisOH_24h_ATF4_IP_peak_70	538	.	21.7104	57.3802	53.8637	144	chr1-12001678
chr1	12001543	12001876	GSM1697347_HAP1_HisOH_24h_ATF4_IP_peak_112	432	.	18.1491	46.4982	43.233	168	chr1-12001712
chr1	12001559	12001806	GSM1697346_HAP1_HisOH_24h_ATF4_IP_peak_55	204	.	11.4274	23.7981	20.4627	96	chr1-12001656
chr1	12001588	12001829	GSM5089828_HepG2_Bortezomib_9h_ATF4_IP_peak_54	128	.	7.82754	16.607	12.8442	137	chr1-12001726
chr1	12001595	12001811	GSM5089839_HepG2_Bortezomib_9h_ATF4_IP_peak_45	106	.	6.5985	14.3497	10.627	128	chr1-12001724
chr1	12001629	12001821	GSM4277348_Erythroblast_ATF4_IP_peak_21	102	.	7.24884	14.2066	10.217	97	chr1-12001727
chr1	12001641	12001788	GSM4277349_Erythroblast_ATF4_IP_peak_13	63	.	5.78343	10.2513	6.36388	89	chr1-12001731
chr1	12001650	12001763	ENCSR669LCD_2_HepG2_FLAGATF4_IP_peak_22	115	.	6.8168	15.65	11.5476	67	chr1-12001718
chr1	12005525	12005874	ENCLB002MVF_K562_ATF4_IP_peak_284	81	.	3.61963	10.831	8.16937	167	chr1-12005693
chr1	12013744	12014368	ENCLB002MVF_K562_ATF4_IP_peak_285	267	.	5.56388	29.7872	26.7395	260	chr1-12014005
chr1	12013853	12014202	ENCLB807FZV_K562_ATF4_IP_peak_276	297	.	7.99477	32.7745	29.7304	156	chr1-12014010
chr1	12016145	12016516	ENCLB002MVF_K562_ATF4_IP_peak_286	72	.	3.79901	9.88934	7.26271	160	chr1-12016306
chr1	12016147	12016394	ENCLB807FZV_K562_ATF4_IP_peak_277	69	.	4.20006	9.58839	6.99514	93	chr1-12016241
chr1	12018853	12019182	ENCLB002MVF_K562_ATF4_IP_peak_287	16	.	1.75269	3.81943	1.63176	323	chr1-12019177	MIIP	ENSG00000116691
chr1	12019021	12019218	ENCLB807FZV_K562_ATF4_IP_peak_278	78	.	3.65558	10.4583	7.8325	133	chr1-12019155	MIIP	ENSG00000116691
chr1	12020855	12021083	ENCLB807FZV_K562_ATF4_IP_peak_279	41	.	3.72536	6.62259	4.16925	84	chr1-12020940
chr1	12020873	12021167	ENCLB002MVF_K562_ATF4_IP_peak_288	57	.	3.89731	8.29764	5.74111	116	chr1-12020990
chr1	12030838	12031031	ENCLB807FZV_K562_ATF4_IP_peak_280	48	.	4.24792	7.37484	4.87707	77	chr1-12030916
chr1	12038679	12039131	ENCLB002MVF_K562_ATF4_IP_peak_289	46	.	2.63335	7.19326	4.69218	316	chr1-12038996
chr1	12038793	12039097	ENCLB807FZV_K562_ATF4_IP_peak_281	113	.	4.58132	14.0346	11.3064	130	chr1-12038924
chr1	12044028	12044296	ENCLB002MVF_K562_ATF4_IP_peak_290	34	.	2.99916	5.83492	3.42631	205	chr1-12044234
chr1	12044559	12044821	ENCLB002MVF_K562_ATF4_IP_peak_291	46	.	3.24671	7.10694	4.60892	131	chr1-12044691
chr1	12054182	12054513	ENCLB002MVF_K562_ATF4_IP_peak_292	131	.	5.78269	15.919	13.1109	128	chr1-12054311
chr1	12065822	12066099	ENCLB807FZV_K562_ATF4_IP_peak_282	90	.	3.87713	11.7319	9.0671	172	chr1-12065995
chr1	12065934	12066197	ENCLB002MVF_K562_ATF4_IP_peak_293	112	.	4.13671	14.0545	11.2937	74	chr1-12066009
chr1	12071258	12071481	ENCLB807FZV_K562_ATF4_IP_peak_283	48	.	3.41562	7.34156	4.84469	143	chr1-12071402
chr1	12073459	12073652	ENCLB807FZV_K562_ATF4_IP_peak_284	30	.	3.24643	5.40703	3.04445	110	chr1-12073570
chr1	12075790	12076055	ENCLB002MVF_K562_ATF4_IP_peak_294	66	.	3.18087	9.21389	6.61709	119	chr1-12075910
chr1	12076494	12076687	ENCLB807FZV_K562_ATF4_IP_peak_285	29	.	2.95838	5.35564	2.99529	111	chr1-12076606
chr1	12081358	12082282	ENCLB002MVF_K562_ATF4_IP_peak_295	1500	.	26.9566	153.77	150.041	532	chr1-12081891
chr1	12081449	12082169	ENCLB807FZV_K562_ATF4_IP_peak_286	973	.	13.4366	100.848	97.3567	232	chr1-12081682
chr1	12099123	12099456	ENCLB807FZV_K562_ATF4_IP_peak_287	122	.	6.09409	15.0156	12.2618	217	chr1-12099341
chr1	12137268	12137568	ENCLB807FZV_K562_ATF4_IP_peak_288	96	.	5.40508	12.3447	9.65772	169	chr1-12137438
chr1	12159333	12159607	ENCLB807FZV_K562_ATF4_IP_peak_289	114	.	5.72247	14.1911	11.4525	189	chr1-12159523
chr1	12175207	12175487	ENCLB002MVF_K562_ATF4_IP_peak_296	31	.	2.7592	5.53784	3.14821	25	chr1-12175233
chr1	12208870	12209178	ENCLB002MVF_K562_ATF4_IP_peak_297	72	.	4.18646	9.84603	7.22025	156	chr1-12209027
chr1	12217544	12217763	ENCLB807FZV_K562_ATF4_IP_peak_290	38	.	3.24654	6.25308	3.82862	138	chr1-12217683
chr1	12218162	12219199	ENCLB002MVF_K562_ATF4_IP_peak_298	20075	.	72.6617	2012.9	2007.54	476	chr1-12218639
chr1	12218202	12219034	ENCLB807FZV_K562_ATF4_IP_peak_291	19853	.	96.0821	1990.67	1985.34	441	chr1-12218644
chr1	12218478	12218768	GSM4277349_Erythroblast_ATF4_IP_peak_14	960	.	23.3328	100.98	96.0627	173	chr1-12218652
chr1	12218503	12218901	GSM4277348_Erythroblast_ATF4_IP_peak_22	1312	.	30.7811	136.237	131.228	148	chr1-12218652
chr1	12218536	12218781	GSM1697347_HAP1_HisOH_24h_ATF4_IP_peak_113	80	.	6.83841	10.7949	8.06779	137	chr1-12218674
chr1	12218553	12218773	GSM4277342_HUDEP2_ATF4_IP_peak_11	142	.	7.35422	18.3673	14.2201	89	chr1-12218643
chr1	12218587	12218698	GSM4277343_HUDEP2_ATF4_IP_peak_10	62	.	4.67909	10.2238	6.27758	62	chr1-12218650
chr1	12255732	12255986	ENCLB807FZV_K562_ATF4_IP_peak_292	75	.	5.1971	10.1172	7.50296	130	chr1-12255863
chr1	12286920	12287152	ENCLB807FZV_K562_ATF4_IP_peak_293	69	.	4.91351	9.57273	6.97986	148	chr1-12287069
chr1	12310051	12310565	ENCLB807FZV_K562_ATF4_IP_peak_294	3007	.	49.5466	304.796	300.789	252	chr1-12310304
chr1	12310059	12310595	ENCLB002MVF_K562_ATF4_IP_peak_299	2253	.	36.7904	229.271	225.354	263	chr1-12310323
chr1	12310078	12310527	GSM1697347_HAP1_HisOH_24h_ATF4_IP_peak_114	958	.	29.3272	99.4554	95.8793	211	chr1-12310290
chr1	12310120	12310469	GSM1697348_HAP1_HisOH_24h_ATF4_IP_peak_71	672	.	23.5272	70.9015	67.2976	171	chr1-12310292
chr1	12310137	12310538	GSM1697346_HAP1_HisOH_24h_ATF4_IP_peak_56	508	.	19.4578	54.5069	50.84	160	chr1-12310298
chr1	12373415	12373776	GSM1697347_HAP1_HisOH_24h_ATF4_IP_peak_115	207	.	10.4564	23.737	20.7348	173	chr1-12373589
chr1	12373457	12373637	GSM5089828_HepG2_Bortezomib_9h_ATF4_IP_peak_55	82	.	6.82807	11.8178	8.26869	118	chr1-12373576
chr1	12373478	12373723	GSM1697348_HAP1_HisOH_24h_ATF4_IP_peak_72	110	.	7.62018	14.0289	11.0478	142	chr1-12373621
chr1	12373507	12373707	GSM1697346_HAP1_HisOH_24h_ATF4_IP_peak_57	70	.	6.26163	10.002	7.00588	130	chr1-12373638
chr1	12380865	12381762	GSM1697347_HAP1_HisOH_24h_ATF4_IP_peak_116	1264	.	28.1517	130.149	126.455	209	chr1-12381075
chr1	12380884	12381735	GSM1697348_HAP1_HisOH_24h_ATF4_IP_peak_73	740	.	19.4991	77.7094	74.0673	190	chr1-12381075
chr1	12380940	12381723	GSM1697346_HAP1_HisOH_24h_ATF4_IP_peak_58	665	.	21.388	70.3181	66.5362	147	chr1-12381088
chr1	12381022	12381244	ENCLB807FZV_K562_ATF4_IP_peak_295	91	.	4.98639	11.773	9.10658	69	chr1-12381092
chr1	12381047	12381262	GSM5089828_HepG2_Bortezomib_9h_ATF4_IP_peak_56	104	.	5.8699	14.1207	10.4642	81	chr1-12381129
chr1	12422323	12422532	ENCLB807FZV_K562_ATF4_IP_peak_296	52	.	4.13503	7.72125	5.20936	66	chr1-12422390
chr1	12433263	12433497	ENCLB002MVF_K562_ATF4_IP_peak_300	29	.	2.85634	5.28361	2.92577	178	chr1-12433442
chr1	12433636	12434306	ENCLB002MVF_K562_ATF4_IP_peak_301	25	.	2.48203	4.8653	2.53856	177	chr1-12433814
chr1	12448718	12449165	ENCLB002MVF_K562_ATF4_IP_peak_302	225	.	3.92185	25.4992	22.5095	249	chr1-12448968
chr1	12448793	12449013	GSM4277349_Erythroblast_ATF4_IP_peak_15	235	.	11.2335	27.847	23.5154	112	chr1-12448906
chr1	12448826	12449148	ENCLB807FZV_K562_ATF4_IP_peak_297	69	.	2.58602	9.53956	6.94942	143	chr1-12448970
chr1	12448827	12449018	GSM4277348_Erythroblast_ATF4_IP_peak_23	177	.	8.51978	21.9611	17.7871	84	chr1-12448912
chr1	12471014	12471275	ENCLB002MVF_K562_ATF4_IP_peak_303	91	.	4.26747	11.8387	9.14208	161	chr1-12471176
chr1	12480599	12481131	ENCLB002MVF_K562_ATF4_IP_peak_304	138	.	4.27145	16.6495	13.8213	278	chr1-12480878
chr1	12480729	12481041	ENCLB807FZV_K562_ATF4_IP_peak_298	457	.	9.69577	48.9617	45.7634	134	chr1-12480864
chr1	12503990	12504393	ENCLB002MVF_K562_ATF4_IP_peak_305	250	.	8.3995	28.0899	25.0644	196	chr1-12504187
chr1	12504005	12504329	ENCLB807FZV_K562_ATF4_IP_peak_299	185	.	7.34907	21.4588	18.5725	178	chr1-12504184
chr1	12504040	12504332	GSM1697347_HAP1_HisOH_24h_ATF4_IP_peak_117	80	.	6.83841	10.7949	8.06779	129	chr1-12504170
chr1	12504118	12504340	GSM1697348_HAP1_HisOH_24h_ATF4_IP_peak_74	73	.	6.70263	10.2006	7.32649	72	chr1-12504191
chr1	12512271	12512613	ENCLB002MVF_K562_ATF4_IP_peak_306	90	.	3.88776	11.7683	9.07435	142	chr1-12512414
chr1	12512280	12512552	ENCLB807FZV_K562_ATF4_IP_peak_300	152	.	5.20269	18.0928	15.2688	128	chr1-12512409
chr1	12528639	12529120	ENCLB002MVF_K562_ATF4_IP_peak_307	212	.	4.74071	24.2373	21.2694	274	chr1-12528914
chr1	12528722	12529111	ENCLB807FZV_K562_ATF4_IP_peak_301	162	.	5.08073	19.1226	16.2784	249	chr1-12528972
chr1	12558531	12558812	ENCLB807FZV_K562_ATF4_IP_peak_302	56	.	3.73352	8.15802	5.6211	112	chr1-12558644
chr1	12558537	12558767	ENCLB002MVF_K562_ATF4_IP_peak_308	111	.	5.14617	13.9307	11.1723	71	chr1-12558609
chr1	12573852	12574172	ENCLB807FZV_K562_ATF4_IP_peak_303	149	.	6.38258	17.7939	14.9756	145	chr1-12573998
chr1	12580516	12580866	ENCLB002MVF_K562_ATF4_IP_peak_309	115	.	5.59853	14.2961	11.5302	169	chr1-12580686
chr1	12580566	12580783	ENCLB807FZV_K562_ATF4_IP_peak_304	51	.	4.55441	7.63854	5.1296	142	chr1-12580709
chr1	12580571	12580811	GSM1697347_HAP1_HisOH_24h_ATF4_IP_peak_118	101	.	7.59246	12.9855	10.1965	130	chr1-12580702
chr1	12580582	12580826	GSM1697346_HAP1_HisOH_24h_ATF4_IP_peak_59	191	.	11.0055	22.4749	19.1687	144	chr1-12580727
chr1	12580627	12580801	GSM1697348_HAP1_HisOH_24h_ATF4_IP_peak_75	63	.	5.86886	9.13995	6.30396	116	chr1-12580744
chr1	12585138	12585381	ENCLB807FZV_K562_ATF4_IP_peak_305	31	.	3.65549	5.51933	3.14389	183	chr1-12585322
chr1	12587012	12587219	ENCLB807FZV_K562_ATF4_IP_peak_306	54	.	3.98911	7.96738	5.44589	139	chr1-12587152
chr1	12596024	12596237	GSM4277348_Erythroblast_ATF4_IP_peak_24	87	.	7.38883	12.7323	8.79408	110	chr1-12596135
chr1	12596030	12596337	ENCLB002MVF_K562_ATF4_IP_peak_310	67	.	4.78737	9.32628	6.72296	155	chr1-12596186
chr1	12596032	12596166	GSM1684638_MSC_ATF4_IP_peak_3	177	.	12.3555	23.2475	17.7099	88	chr1-12596121
chr1	12604279	12604865	ENCLB002MVF_K562_ATF4_IP_peak_311	97	.	2.90074	12.4732	9.76082	233	chr1-12604513
chr1	12604421	12604584	GSM5089828_HepG2_Bortezomib_9h_ATF4_IP_peak_57	51	.	4.25131	8.53709	5.19998	111	chr1-12604533
chr1	12604433	12604592	GSM5089839_HepG2_Bortezomib_9h_ATF4_IP_peak_46	61	.	4.48226	9.64436	6.17073	101	chr1-12604535
chr1	12619451	12619949	ENCLB807FZV_K562_ATF4_IP_peak_307	31	.	3.01025	5.48087	3.11255	422	chr1-12619874			AC254633.1	ENSG00000272482
chr1	12620099	12620360	ENCLB002MVF_K562_ATF4_IP_peak_312	64	.	3.77867	9.04885	6.4563	124	chr1-12620224			AC254633.1	ENSG00000272482
chr1	12627409	12627601	GSM1697348_HAP1_HisOH_24h_ATF4_IP_peak_76	64	.	5.59013	9.31879	6.47212	112	chr1-12627522
chr1	12627450	12627657	GSM1697347_HAP1_HisOH_24h_ATF4_IP_peak_119	91	.	7.21543	11.8772	9.11642	101	chr1-12627552
chr1	12640461	12640654	ENCLB807FZV_K562_ATF4_IP_peak_308	38	.	4.10227	6.29277	3.86729	59	chr1-12640521
chr1	12640819	12641306	ENCLB807FZV_K562_ATF4_IP_peak_309	1063	.	27.9337	109.914	106.386	246	chr1-12641066
chr1	12640876	12641336	ENCLB002MVF_K562_ATF4_IP_peak_313	703	.	16.5451	73.7958	70.3882	190	chr1-12641067
chr1	12640937	12641130	GSM5089839_HepG2_Bortezomib_9h_ATF4_IP_peak_47	94	.	6.62343	13.1143	9.44392	110	chr1-12641048
chr1	12640944	12641215	GSM1697347_HAP1_HisOH_24h_ATF4_IP_peak_120	154	.	7.28035	18.3673	15.4571	131	chr1-12641076
chr1	12640982	12641219	GSM1697348_HAP1_HisOH_24h_ATF4_IP_peak_77	88	.	5.5841	11.7967	8.8761	75	chr1-12641058
chr1	12641032	12641169	GSM4277342_HUDEP2_ATF4_IP_peak_12	73	.	6.95149	11.2178	7.34128	64	chr1-12641097
chr1	12641034	12641165	GSM4277348_Erythroblast_ATF4_IP_peak_25	46	.	5.54162	8.34814	4.61043	62	chr1-12641097
chr1	12647992	12648563	ENCLB002MVF_K562_ATF4_IP_peak_314	1830	.	31.5917	186.847	183.028	302	chr1-12648295
chr1	12648018	12648529	ENCLB807FZV_K562_ATF4_IP_peak_310	2273	.	44.3523	231.203	227.337	287	chr1-12648306
chr1	12648162	12648356	GSM1697347_HAP1_HisOH_24h_ATF4_IP_peak_121	57	.	5.31317	8.41215	5.78444	154	chr1-12648317
chr1	12657345	12657616	ENCLB002MVF_K562_ATF4_IP_peak_315	141	.	4.19874	16.9341	14.1001	175	chr1-12657521
chr1	12657911	12658379	ENCLB807FZV_K562_ATF4_IP_peak_311	73	.	3.45074	9.98864	7.38495	120	chr1-12658032
chr1	12665394	12665902	ENCLB807FZV_K562_ATF4_IP_peak_312	973	.	13.9577	100.857	97.3663	315	chr1-12665710
chr1	12665437	12665929	ENCLB002MVF_K562_ATF4_IP_peak_316	401	.	7.54615	43.3803	40.1868	283	chr1-12665721
chr1	12665606	12665877	GSM1697347_HAP1_HisOH_24h_ATF4_IP_peak_122	183	.	10.5587	21.2863	18.3234	109	chr1-12665716
chr1	12665678	12665870	GSM1697348_HAP1_HisOH_24h_ATF4_IP_peak_78	62	.	6.25721	9.09745	6.28213	38	chr1-12665717
chr1	12676583	12676901	ENCLB807FZV_K562_ATF4_IP_peak_313	81	.	5.74021	10.7505	8.117	189	chr1-12676773
chr1	12693237	12693571	GSM1697347_HAP1_HisOH_24h_ATF4_IP_peak_123	235	.	12.1167	26.5659	23.5181	162	chr1-12693400
chr1	12693300	12693495	GSM1697348_HAP1_HisOH_24h_ATF4_IP_peak_79	117	.	8.37016	14.7216	11.7204	99	chr1-12693400
chr1	12693313	12693656	ENCLB807FZV_K562_ATF4_IP_peak_314	163	.	7.89795	19.1894	16.3439	161	chr1-12693475
chr1	12693344	12693488	ENCSR669LCD_1_HepG2_FLAGATF4_IP_peak_10	88	.	7.71294	13.1025	8.8214	81	chr1-12693426
chr1	12693359	12693525	ENCSR669LCD_2_HepG2_FLAGATF4_IP_peak_23	145	.	10.2661	18.7695	14.5883	79	chr1-12693439
chr1	12693371	12693626	ENCLB002MVF_K562_ATF4_IP_peak_317	107	.	5.39858	13.4487	10.7071	153	chr1-12693525
chr1	12745190	12745793	ENCLB807FZV_K562_ATF4_IP_peak_315	4708	.	48.8562	475.126	470.874	289	chr1-12745480	C1orf158	ENSG00000157330
chr1	12745196	12745693	ENCLB002MVF_K562_ATF4_IP_peak_318	1524	.	11.7332	156.224	152.487	276	chr1-12745473	C1orf158	ENSG00000157330
chr1	12745239	12745838	GSM1697347_HAP1_HisOH_24h_ATF4_IP_peak_124	2486	.	56.2832	252.693	248.665	221	chr1-12745461	C1orf158	ENSG00000157330
chr1	12745250	12745725	GSM1697348_HAP1_HisOH_24h_ATF4_IP_peak_80	2218	.	51.6644	225.994	221.831	197	chr1-12745448	C1orf158	ENSG00000157330
chr1	12745297	12745682	GSM1697346_HAP1_HisOH_24h_ATF4_IP_peak_60	1450	.	43.6441	149.205	145.035	155	chr1-12745453	C1orf158	ENSG00000157330
chr1	12745351	12745521	GSM5089828_HepG2_Bortezomib_9h_ATF4_IP_peak_58	140	.	8.83168	17.8526	14.0404	83	chr1-12745435	C1orf158	ENSG00000157330
chr1	12745373	12745582	GSM5089839_HepG2_Bortezomib_9h_ATF4_IP_peak_48	131	.	8.03008	16.9656	13.1295	97	chr1-12745471	C1orf158	ENSG00000157330
chr1	12765947	12766078	GSM4277348_Erythroblast_ATF4_IP_peak_26	28	.	4.3493	6.4385	2.85614	99	chr1-12766047
chr1	13231927	13232101	GSM1697348_HAP1_HisOH_24h_ATF4_IP_peak_81	53	.	5.45198	8.11109	5.33306	140	chr1-13232068
chr1	13422606	13422855	ENCLB807FZV_K562_ATF4_IP_peak_316	89	.	5.82316	11.6618	8.99853	99	chr1-13422706
chr1	13500805	13501049	ENCLB002MVF_K562_ATF4_IP_peak_319	82	.	5.45325	10.9638	8.29598	187	chr1-13500993
chr1	13646651	13647215	ENCLB807FZV_K562_ATF4_IP_peak_317	551	.	17.6104	58.441	55.1736	377	chr1-13647029
chr1	13646765	13647210	ENCLB002MVF_K562_ATF4_IP_peak_320	577	.	18.532	61.0621	57.7323	250	chr1-13647016
chr1	13646809	13647177	GSM1697347_HAP1_HisOH_24h_ATF4_IP_peak_125	247	.	9.69703	27.8561	24.7895	239	chr1-13647049
chr1	13646860	13647134	GSM1697348_HAP1_HisOH_24h_ATF4_IP_peak_82	147	.	6.50815	17.8356	14.7681	143	chr1-13647004
chr1	13646946	13647153	GSM1697346_HAP1_HisOH_24h_ATF4_IP_peak_61	104	.	6.02562	13.5895	10.4815	99	chr1-13647046
chr1	13651109	13651275	GSM3289767_DLD1_MYC_8h_ATF4_IP_peak_3	51	.	5.13405	10.0802	5.17041	56	chr1-13651166
chr1	13687340	13687604	GSM4277348_Erythroblast_ATF4_IP_peak_27	36	.	5.07982	7.33195	3.66575	149	chr1-13687490
chr1	13757587	13757837	GSM1697347_HAP1_HisOH_24h_ATF4_IP_peak_126	93	.	7.04502	12.1174	9.35261	101	chr1-13757689
chr1	13757612	13757781	GSM1697346_HAP1_HisOH_24h_ATF4_IP_peak_62	47	.	5.13996	7.6485	4.76488	84	chr1-13757697
chr1	13757619	13757875	ENCLB807FZV_K562_ATF4_IP_peak_318	72	.	4.4187	9.80889	7.21137	126	chr1-13757746
chr1	13799839	13800063	ENCLB807FZV_K562_ATF4_IP_peak_319	55	.	4.83469	8.12774	5.59238	68	chr1-13799908
chr1	13799902	13800098	GSM1697347_HAP1_HisOH_24h_ATF4_IP_peak_127	49	.	4.7273	7.53305	4.95005	92	chr1-13799995
chr1	13807459	13807809	ENCLB002MVF_K562_ATF4_IP_peak_321	40	.	4.09981	6.55355	4.09473	201	chr1-13807661
chr1	13808386	13808787	ENCLB002MVF_K562_ATF4_IP_peak_322	38	.	3.35204	6.285	3.83949	306	chr1-13808693
chr1	13815883	13816272	ENCLB002MVF_K562_ATF4_IP_peak_323	143	.	7.63885	17.2243	14.385	201	chr1-13816085
chr1	13815899	13816234	ENCLB807FZV_K562_ATF4_IP_peak_320	161	.	8.32078	18.9831	16.1407	175	chr1-13816075
chr1	13815936	13816125	GSM1697347_HAP1_HisOH_24h_ATF4_IP_peak_128	60	.	5.70734	8.71541	6.07094	145	chr1-13816082
chr1	13821512	13821714	ENCLB807FZV_K562_ATF4_IP_peak_321	64	.	5.13868	8.98087	6.41712	158	chr1-13821671
chr1	13863599	13863939	ENCLB002MVF_K562_ATF4_IP_peak_324	138	.	7.08922	16.6402	13.8123	184	chr1-13863784
chr1	13863613	13863930	ENCLB807FZV_K562_ATF4_IP_peak_322	149	.	6.75635	17.7691	14.9519	173	chr1-13863787
chr1	13863715	13863943	GSM1697347_HAP1_HisOH_24h_ATF4_IP_peak_129	125	.	8.09453	15.4194	12.5688	73	chr1-13863789
chr1	13885558	13885903	GSM1697348_HAP1_HisOH_24h_ATF4_IP_peak_83	384	.	17.1247	41.8842	38.4901	213	chr1-13885772
chr1	13885594	13885962	ENCLB807FZV_K562_ATF4_IP_peak_323	187	.	9.48016	21.6087	18.7197	216	chr1-13885811
chr1	13885602	13885944	GSM1697347_HAP1_HisOH_24h_ATF4_IP_peak_130	275	.	13.6248	30.6263	27.5221	172	chr1-13885775
chr1	13885606	13885980	ENCLB002MVF_K562_ATF4_IP_peak_325	445	.	14.6197	47.7951	44.5637	182	chr1-13885789
chr1	13885664	13885899	GSM1697346_HAP1_HisOH_24h_ATF4_IP_peak_63	63	.	5.56989	9.31879	6.33598	147	chr1-13885812
chr1	13935193	13935531	ENCLB002MVF_K562_ATF4_IP_peak_326	127	.	7.22435	15.5183	12.717	166	chr1-13935360
chr1	13935199	13935543	ENCLB807FZV_K562_ATF4_IP_peak_324	201	.	8.53399	23.0511	20.1388	173	chr1-13935373
chr1	13935242	13935439	GSM1697348_HAP1_HisOH_24h_ATF4_IP_peak_84	128	.	8.78704	15.9136	12.8856	126	chr1-13935369
chr1	13935249	13935533	GSM1697347_HAP1_HisOH_24h_ATF4_IP_peak_131	159	.	9.47757	18.8719	15.9445	124	chr1-13935374
chr1	14034224	14034553	ENCLB807FZV_K562_ATF4_IP_peak_325	232	.	10.7592	26.1979	23.2378	159	chr1-14034384
chr1	14034274	14034523	ENCLB002MVF_K562_ATF4_IP_peak_327	76	.	5.49997	10.3205	7.67822	133	chr1-14034408
chr1	14034286	14034460	GSM1697348_HAP1_HisOH_24h_ATF4_IP_peak_85	66	.	6.23538	9.49198	6.64039	64	chr1-14034351
chr1	14034295	14034515	GSM1697347_HAP1_HisOH_24h_ATF4_IP_peak_132	94	.	6.48489	12.1886	9.41917	103	chr1-14034399
chr1	14056077	14056470	ENCLB807FZV_K562_ATF4_IP_peak_326	515	.	18.2581	54.8247	51.5827	219	chr1-14056297
chr1	14056100	14056439	ENCLB002MVF_K562_ATF4_IP_peak_328	188	.	8.45253	21.8264	18.8982	144	chr1-14056245
chr1	14056164	14056446	GSM1697346_HAP1_HisOH_24h_ATF4_IP_peak_64	117	.	8.47375	14.935	11.7885	135	chr1-14056300
chr1	14056174	14056460	GSM1697347_HAP1_HisOH_24h_ATF4_IP_peak_133	80	.	6.83841	10.7949	8.06779	126	chr1-14056301
chr1	14056249	14056393	GSM4277343_HUDEP2_ATF4_IP_peak_11	132	.	9.45257	17.5338	13.2636	107	chr1-14056357
chr1	14182870	14183184	GSM1697347_HAP1_HisOH_24h_ATF4_IP_peak_134	343	.	15.3219	37.5252	34.3459	170	chr1-14183041
chr1	14182871	14183191	GSM1697348_HAP1_HisOH_24h_ATF4_IP_peak_86	397	.	17.3468	43.1807	39.7761	168	chr1-14183040
chr1	14182881	14183158	GSM1697346_HAP1_HisOH_24h_ATF4_IP_peak_65	232	.	12.3902	26.677	23.299	153	chr1-14183035
chr1	14182882	14183083	ENCLB807FZV_K562_ATF4_IP_peak_327	94	.	6.07255	12.1222	9.44108	100	chr1-14182983
chr1	14182898	14183177	ENCLB002MVF_K562_ATF4_IP_peak_329	57	.	3.88131	8.25946	5.70399	104	chr1-14183003
chr1	14262680	14262980	ENCLB807FZV_K562_ATF4_IP_peak_328	131	.	6.72375	15.9095	13.1332	140	chr1-14262821
chr1	14340022	14340329	ENCLB002MVF_K562_ATF4_IP_peak_330	82	.	5.61071	10.8896	8.22614	193	chr1-14340216
chr1	14340156	14340351	ENCLB807FZV_K562_ATF4_IP_peak_329	43	.	3.8286	6.83219	4.36685	106	chr1-14340263
chr1	14346153	14346430	ENCLB807FZV_K562_ATF4_IP_peak_330	41	.	3.5902	6.58416	4.13151	105	chr1-14346259
chr1	14421919	14422656	ENCLB002MVF_K562_ATF4_IP_peak_331	12411	.	60.0483	1246.07	1241.15	409	chr1-14422329
chr1	14421932	14422617	ENCLB807FZV_K562_ATF4_IP_peak_331	12713	.	67.9399	1276.27	1271.34	390	chr1-14422323
chr1	14422130	14422483	GSM1697347_HAP1_HisOH_24h_ATF4_IP_peak_135	423	.	13.4319	45.6216	42.3649	166	chr1-14422297
chr1	14422157	14422344	GSM5089839_HepG2_Bortezomib_9h_ATF4_IP_peak_49	39	.	4.84734	7.24177	3.94671	137	chr1-14422295
chr1	14422159	14422475	GSM1697346_HAP1_HisOH_24h_ATF4_IP_peak_66	161	.	7.64279	19.3689	16.1239	164	chr1-14422324
chr1	14422165	14422460	GSM1697348_HAP1_HisOH_24h_ATF4_IP_peak_87	325	.	11.382	35.881	32.5479	153	chr1-14422319
chr1	14435301	14435856	ENCLB807FZV_K562_ATF4_IP_peak_332	69	.	2.8288	9.58047	6.98735	426	chr1-14435728
chr1	14435470	14435932	ENCLB002MVF_K562_ATF4_IP_peak_332	259	.	6.11815	28.9881	25.9518	205	chr1-14435676
chr1	14437067	14437393	ENCLB002MVF_K562_ATF4_IP_peak_333	37	.	2.36098	6.14312	3.71585	192	chr1-14437260
chr1	14504320	14504893	GSM1697347_HAP1_HisOH_24h_ATF4_IP_peak_136	3959	.	56.267	400.225	395.915	331	chr1-14504652
chr1	14504431	14504864	GSM1697348_HAP1_HisOH_24h_ATF4_IP_peak_88	2401	.	38.791	244.366	240.158	213	chr1-14504645
chr1	14504458	14504860	GSM1697346_HAP1_HisOH_24h_ATF4_IP_peak_67	1620	.	29.0319	166.332	162.099	205	chr1-14504664
chr1	14504494	14504856	ENCLB807FZV_K562_ATF4_IP_peak_333	262	.	10.4366	29.2022	26.2017	170	chr1-14504665
chr1	14504591	14504857	ENCLB002MVF_K562_ATF4_IP_peak_334	75	.	3.99888	10.1988	7.5604	91	chr1-14504683
chr1	14514816	14515016	GSM1697347_HAP1_HisOH_24h_ATF4_IP_peak_137	80	.	6.46139	10.7949	8.06779	135	chr1-14514952
chr1	14514875	14515153	ENCLB807FZV_K562_ATF4_IP_peak_334	85	.	5.97204	11.1594	8.51013	102	chr1-14514978
chr1	14531532	14531862	ENCLB002MVF_K562_ATF4_IP_peak_335	167	.	8.13197	19.6443	16.7565	148	chr1-14531681
chr1	14531581	14531882	ENCLB807FZV_K562_ATF4_IP_peak_335	113	.	6.6798	14.0704	11.3362	130	chr1-14531712
chr1	14540170	14540631	ENCLB807FZV_K562_ATF4_IP_peak_336	419	.	12.4139	45.1213	41.9552	284	chr1-14540455
chr1	14540299	14540639	GSM1697347_HAP1_HisOH_24h_ATF4_IP_peak_138	686	.	18.2653	72.1054	68.6658	164	chr1-14540464
chr1	14540330	14540641	GSM1697346_HAP1_HisOH_24h_ATF4_IP_peak_68	451	.	18.6238	48.778	45.1561	143	chr1-14540474
chr1	14540334	14540648	GSM1697348_HAP1_HisOH_24h_ATF4_IP_peak_89	477	.	19.1428	51.2461	47.7745	147	chr1-14540482
chr1	14615888	14616184	ENCLB002MVF_K562_ATF4_IP_peak_336	351	.	12.7263	38.2865	35.143	177	chr1-14616066
chr1	14615895	14616216	ENCLB807FZV_K562_ATF4_IP_peak_337	209	.	9.22786	23.9045	20.9779	181	chr1-14616077
chr1	14619121	14619323	GSM1697347_HAP1_HisOH_24h_ATF4_IP_peak_139	52	.	5.17893	7.88237	5.27858	89	chr1-14619211
chr1	14661303	14661601	GSM1697347_HAP1_HisOH_24h_ATF4_IP_peak_140	196	.	10.9857	22.6424	19.652	140	chr1-14661444
chr1	14661350	14661598	GSM1697348_HAP1_HisOH_24h_ATF4_IP_peak_90	216	.	11.7052	24.8237	21.6218	149	chr1-14661500
chr1	14661361	14661559	GSM1697346_HAP1_HisOH_24h_ATF4_IP_peak_69	117	.	8.47375	14.935	11.7885	88	chr1-14661450
chr1	14700090	14700420	ENCLB807FZV_K562_ATF4_IP_peak_338	26	.	3.36188	4.99529	2.65799	145	chr1-14700236
chr1	14708545	14708719	GSM1697348_HAP1_HisOH_24h_ATF4_IP_peak_91	47	.	5.07192	7.51245	4.77223	61	chr1-14708607
chr1	14733255	14733575	GSM1697347_HAP1_HisOH_24h_ATF4_IP_peak_141	177	.	9.12127	20.7457	17.7857	136	chr1-14733392
chr1	14733317	14733547	GSM1697348_HAP1_HisOH_24h_ATF4_IP_peak_92	165	.	10.0377	19.6182	16.5103	97	chr1-14733415
chr1	14733334	14733505	GSM1697346_HAP1_HisOH_24h_ATF4_IP_peak_70	66	.	6.31866	9.65314	6.66279	66	chr1-14733401
chr1	14774324	14774682	ENCLB002MVF_K562_ATF4_IP_peak_337	381	.	9.95106	41.3727	38.199	186	chr1-14774511
chr1	14774360	14774649	ENCLB807FZV_K562_ATF4_IP_peak_339	404	.	9.69771	43.6147	40.4616	144	chr1-14774505
chr1	14776958	14777723	ENCLB002MVF_K562_ATF4_IP_peak_338	128	.	3.69655	15.6717	12.8664	653	chr1-14777612			AL031293.1	ENSG00000287756
chr1	14777439	14777650	ENCLB807FZV_K562_ATF4_IP_peak_340	47	.	2.51449	7.25635	4.76416	154	chr1-14777594			AL031293.1	ENSG00000287756
chr1	14780277	14780606	ENCLB002MVF_K562_ATF4_IP_peak_339	116	.	4.48791	14.3736	11.6056	140	chr1-14780418
chr1	14784577	14785064	ENCLB002MVF_K562_ATF4_IP_peak_340	54	.	3.39034	7.95492	5.4115	354	chr1-14784932
chr1	14791112	14791385	ENCLB807FZV_K562_ATF4_IP_peak_341	64	.	4.6358	9.02637	6.46113	112	chr1-14791225
chr1	14834645	14834858	ENCLB002MVF_K562_ATF4_IP_peak_341	85	.	5.05365	11.2272	8.55181	123	chr1-14834769
chr1	14840179	14840621	ENCLB807FZV_K562_ATF4_IP_peak_342	316	.	7.93743	34.671	31.6034	242	chr1-14840422
chr1	14840251	14840643	ENCLB002MVF_K562_ATF4_IP_peak_342	302	.	8.74848	33.3665	30.2756	203	chr1-14840455
chr1	14843055	14843386	ENCLB807FZV_K562_ATF4_IP_peak_343	24	.	3.24189	4.77702	2.45671	59	chr1-14843115
chr1	14896965	14897401	ENCLB002MVF_K562_ATF4_IP_peak_343	347	.	6.96568	37.9295	34.7886	232	chr1-14897198
chr1	14897040	14897395	ENCLB807FZV_K562_ATF4_IP_peak_344	515	.	10.1516	54.7946	51.5527	167	chr1-14897208
chr1	14897090	14897407	GSM1697347_HAP1_HisOH_24h_ATF4_IP_peak_142	113	.	7.07075	14.2141	11.3936	143	chr1-14897234
chr1	14897093	14897339	GSM1697346_HAP1_HisOH_24h_ATF4_IP_peak_71	73	.	6.78593	10.3637	7.34402	119	chr1-14897213
chr1	14897141	14897344	GSM1697348_HAP1_HisOH_24h_ATF4_IP_peak_93	83	.	7.11951	11.2908	8.37788	63	chr1-14897205
chr1	14903991	14904370	ENCLB002MVF_K562_ATF4_IP_peak_344	201	.	7.05692	23.1207	20.1698	200	chr1-14904192
chr1	14904086	14904351	ENCLB807FZV_K562_ATF4_IP_peak_345	132	.	5.98367	16.0007	13.2225	132	chr1-14904219
chr1	14925108	14925413	ENCLB002MVF_K562_ATF4_IP_peak_345	63	.	3.479	8.91416	6.32651	191	chr1-14925300
chr1	14925142	14925343	ENCLB807FZV_K562_ATF4_IP_peak_346	63	.	4.13859	8.86439	6.30302	70	chr1-14925213
chr1	14984882	14985075	ENCLB807FZV_K562_ATF4_IP_peak_347	64	.	4.94968	8.97666	6.41299	127	chr1-14985010
chr1	15017092	15017310	ENCLB807FZV_K562_ATF4_IP_peak_348	59	.	4.39829	8.54758	5.9971	140	chr1-15017233
chr1	15020421	15020614	ENCLB807FZV_K562_ATF4_IP_peak_349	24	.	3.15296	4.81129	2.48689	106	chr1-15020528
chr1	15028338	15028696	ENCLB002MVF_K562_ATF4_IP_peak_346	198	.	8.65126	22.7574	19.8127	190	chr1-15028529
chr1	15028371	15028717	ENCLB807FZV_K562_ATF4_IP_peak_350	283	.	10.3098	31.3616	28.3332	165	chr1-15028537
chr1	15151245	15151561	GSM5089839_HepG2_Bortezomib_9h_ATF4_IP_peak_50	27	.	4.01538	5.89046	2.74159	104	chr1-15151350
chr1	15151383	15151630	ENCLB807FZV_K562_ATF4_IP_peak_351	86	.	5.64139	11.3212	8.6649	114	chr1-15151498			TMEM51-AS1	ENSG00000175147
chr1	15172636	15172821	GSM5089839_HepG2_Bortezomib_9h_ATF4_IP_peak_51	68	.	5.75468	10.404	6.87925	59	chr1-15172696
chr1	15224938	15225173	ENCLB002MVF_K562_ATF4_IP_peak_347	130	.	6.47849	15.8409	13.034	69	chr1-15225008
chr1	15224950	15225214	ENCLB807FZV_K562_ATF4_IP_peak_352	585	.	15.1943	61.8575	58.5672	133	chr1-15225084
chr1	15229242	15229468	ENCLB807FZV_K562_ATF4_IP_peak_353	77	.	5.15835	10.3927	7.77008	74	chr1-15229317
chr1	15229270	15229521	ENCLB002MVF_K562_ATF4_IP_peak_348	65	.	4.70321	9.16026	6.5651	90	chr1-15229361
chr1	15238662	15239042	GSM5089839_HepG2_Bortezomib_9h_ATF4_IP_peak_52	67	.	5.08753	10.2535	6.73892	325	chr1-15238988
chr1	15238668	15239216	ENCLB807FZV_K562_ATF4_IP_peak_354	760	.	22.6419	79.4457	76.055	333	chr1-15239002
chr1	15238720	15239134	GSM1697347_HAP1_HisOH_24h_ATF4_IP_peak_143	316	.	14.7559	34.8106	31.6567	284	chr1-15239005
chr1	15238799	15239227	ENCLB002MVF_K562_ATF4_IP_peak_349	309	.	8.99757	34.0506	30.9507	207	chr1-15239007
chr1	15238816	15239098	GSM1697346_HAP1_HisOH_24h_ATF4_IP_peak_72	129	.	8.8957	16.1397	12.9662	121	chr1-15238938
chr1	15238922	15239052	ENCSR669LCD_1_HepG2_FLAGATF4_IP_peak_11	84	.	7.36971	12.7479	8.4806	75	chr1-15238998
chr1	15253626	15253795	GSM1697346_HAP1_HisOH_24h_ATF4_IP_peak_73	59	.	5.69659	8.89748	5.95362	77	chr1-15253704
chr1	15259246	15259638	ENCLB807FZV_K562_ATF4_IP_peak_355	377	.	10.2022	40.8569	37.7283	202	chr1-15259449
chr1	15259274	15259565	ENCLB002MVF_K562_ATF4_IP_peak_350	110	.	4.71296	13.7778	11.0212	149	chr1-15259424
chr1	15259292	15259579	GSM1697348_HAP1_HisOH_24h_ATF4_IP_peak_94	312	.	15.0403	34.5434	31.2248	153	chr1-15259446
chr1	15259299	15259621	GSM1697347_HAP1_HisOH_24h_ATF4_IP_peak_144	302	.	14.3789	33.4028	30.266	159	chr1-15259459
chr1	15259312	15259525	GSM1697346_HAP1_HisOH_24h_ATF4_IP_peak_74	153	.	9.73961	18.6143	15.3802	128	chr1-15259441
chr1	15260569	15260748	GSM5089828_HepG2_Bortezomib_9h_ATF4_IP_peak_59	65	.	5.50617	9.97102	6.53198	114	chr1-15260684
chr1	15290423	15290761	ENCLB002MVF_K562_ATF4_IP_peak_351	192	.	6.8805	22.1864	19.249	147	chr1-15290571
chr1	15290439	15290772	ENCLB807FZV_K562_ATF4_IP_peak_356	234	.	6.47164	26.3986	23.4348	143	chr1-15290583
chr1	15326317	15326546	ENCLB807FZV_K562_ATF4_IP_peak_357	78	.	4.71972	10.4932	7.86705	161	chr1-15326479
chr1	15326336	15326554	ENCLB002MVF_K562_ATF4_IP_peak_352	51	.	3.54774	7.68512	5.16178	98	chr1-15326435
chr1	15356325	15356740	GSM5089828_HepG2_Bortezomib_9h_ATF4_IP_peak_60	80	.	5.55802	11.5373	8.0102	114	chr1-15356440
chr1	15424123	15424667	ENCLB002MVF_K562_ATF4_IP_peak_353	63	.	3.479	8.91416	6.32651	141	chr1-15424265
chr1	15424157	15424377	ENCLB807FZV_K562_ATF4_IP_peak_358	53	.	3.4213	7.81487	5.30073	94	chr1-15424252
chr1	15434743	15434956	ENCLB002MVF_K562_ATF4_IP_peak_354	45	.	3.91877	7.01335	4.52943	193	chr1-15434937
chr1	15452631	15453000	ENCLB807FZV_K562_ATF4_IP_peak_359	219	.	8.6436	24.8932	21.9508	192	chr1-15452824
chr1	15452680	15453206	ENCLB002MVF_K562_ATF4_IP_peak_355	196	.	7.39806	22.5468	19.6058	174	chr1-15452855
chr1	15453938	15454225	ENCLB807FZV_K562_ATF4_IP_peak_360	95	.	4.87616	12.1981	9.51402	143	chr1-15454082
chr1	15454068	15454312	ENCLB002MVF_K562_ATF4_IP_peak_356	110	.	4.73733	13.849	11.0916	51	chr1-15454120
chr1	15515224	15515456	ENCLB002MVF_K562_ATF4_IP_peak_357	64	.	3.46	9.08813	6.49523	113	chr1-15515338
chr1	15524546	15524830	GSM1697348_HAP1_HisOH_24h_ATF4_IP_peak_95	177	.	10.4546	20.8927	17.7631	142	chr1-15524689	CASP9	ENSG00000132906
chr1	15524551	15524853	GSM1697347_HAP1_HisOH_24h_ATF4_IP_peak_145	113	.	7.96948	14.1184	11.3036	153	chr1-15524705	CASP9	ENSG00000132906
chr1	15524573	15524838	ENCLB807FZV_K562_ATF4_IP_peak_361	245	.	7.42038	27.507	24.5272	126	chr1-15524700	CASP9	ENSG00000132906
chr1	15524588	15524849	ENCLB002MVF_K562_ATF4_IP_peak_358	295	.	7.61959	32.6049	29.5244	128	chr1-15524717	CASP9	ENSG00000132906
chr1	15524620	15524796	GSM1697346_HAP1_HisOH_24h_ATF4_IP_peak_75	84	.	7.20788	11.4665	8.41397	55	chr1-15524676	CASP9	ENSG00000132906
chr1	15524646	15524796	GSM4277348_Erythroblast_ATF4_IP_peak_28	87	.	7.38883	12.7323	8.79408	66	chr1-15524713	CASP9	ENSG00000132906
chr1	15524946	15525135	GSM1697347_HAP1_HisOH_24h_ATF4_IP_peak_146	70	.	6.08436	9.74037	7.05647	127	chr1-15525074	CASP9	ENSG00000132906
chr1	15524961	15525157	ENCLB807FZV_K562_ATF4_IP_peak_362	93	.	4.57055	12.0728	9.39478	77	chr1-15525039	CASP9	ENSG00000132906
chr1	15543469	15544304	ENCLB002MVF_K562_ATF4_IP_peak_359	1431	.	10.6157	146.884	143.177	292	chr1-15543762
chr1	15543527	15544273	ENCLB807FZV_K562_ATF4_IP_peak_363	881	.	8.79285	91.6227	88.1713	221	chr1-15543749
chr1	15543679	15543876	GSM4277348_Erythroblast_ATF4_IP_peak_29	34	.	4.38988	7.05953	3.43894	71	chr1-15543751
chr1	15557747	15557945	ENCLB807FZV_K562_ATF4_IP_peak_364	50	.	4.05381	7.55604	5.05204	114	chr1-15557862
chr1	15595463	15595685	ENCLB807FZV_K562_ATF4_IP_peak_365	61	.	4.0542	8.66803	6.11501	58	chr1-15595522
chr1	15601470	15601702	ENCLB807FZV_K562_ATF4_IP_peak_366	22	.	2.67309	4.49224	2.21343	140	chr1-15601611
chr1	15601539	15601758	GSM5089839_HepG2_Bortezomib_9h_ATF4_IP_peak_53	115	.	6.88539	15.3364	11.5713	94	chr1-15601634
chr1	15622021	15622300	ENCLB807FZV_K562_ATF4_IP_peak_367	94	.	4.59459	12.1375	9.45613	104	chr1-15622126
chr1	15622903	15623180	ENCLB002MVF_K562_ATF4_IP_peak_360	65	.	3.64091	9.16444	6.56928	115	chr1-15623019
chr1	15628205	15628503	ENCLB002MVF_K562_ATF4_IP_peak_361	132	.	4.69018	16.0254	13.2141	176	chr1-15628382
chr1	15628260	15628488	ENCLB807FZV_K562_ATF4_IP_peak_368	126	.	4.92668	15.435	12.6674	96	chr1-15628357
chr1	15628269	15628487	GSM4277349_Erythroblast_ATF4_IP_peak_16	249	.	11.3381	29.3392	24.9874	88	chr1-15628358
chr1	15628274	15628514	GSM4277348_Erythroblast_ATF4_IP_peak_30	301	.	11.5429	34.5685	30.1929	114	chr1-15628389
chr1	15628340	15628487	GSM4277342_HUDEP2_ATF4_IP_peak_13	89	.	7.57138	12.9108	8.96303	41	chr1-15628382
chr1	15628369	15628479	GSM4277343_HUDEP2_ATF4_IP_peak_12	33	.	5.17036	6.97961	3.30136	5	chr1-15628375
chr1	15674884	15675257	ENCLB002MVF_K562_ATF4_IP_peak_362	392	.	8.18867	42.3895	39.2059	172	chr1-15675057
chr1	15674933	15675159	GSM4277349_Erythroblast_ATF4_IP_peak_17	189	.	11.1071	23.1793	18.9282	112	chr1-15675046
chr1	15674935	15675287	ENCLB807FZV_K562_ATF4_IP_peak_369	343	.	9.19473	37.4437	34.3482	169	chr1-15675105
chr1	15674946	15675190	GSM4277348_Erythroblast_ATF4_IP_peak_31	218	.	11.7518	26.1237	21.8723	118	chr1-15675065
chr1	15675044	15675154	GSM4277343_HUDEP2_ATF4_IP_peak_13	27	.	4.95712	6.35097	2.72758	39	chr1-15675084
chr1	15687508	15687849	ENCLB807FZV_K562_ATF4_IP_peak_370	259	.	9.23368	28.9812	25.9837	160	chr1-15687669
chr1	15687510	15687776	GSM1697348_HAP1_HisOH_24h_ATF4_IP_peak_96	140	.	9.20393	17.1277	14.0742	101	chr1-15687612
chr1	15687532	15687864	ENCLB002MVF_K562_ATF4_IP_peak_363	139	.	5.52479	16.812	13.9818	168	chr1-15687701
chr1	15687556	15687811	GSM1697347_HAP1_HisOH_24h_ATF4_IP_peak_147	135	.	8.72352	16.453	13.5783	113	chr1-15687670
chr1	15701738	15702038	ENCLB002MVF_K562_ATF4_IP_peak_364	173	.	6.1562	20.2062	17.3054	182	chr1-15701921
chr1	15701795	15702032	ENCLB807FZV_K562_ATF4_IP_peak_371	64	.	4.77891	8.98522	6.42117	144	chr1-15701940
chr1	15702474	15702796	ENCLB002MVF_K562_ATF4_IP_peak_365	90	.	5.46504	11.7261	9.03396	170	chr1-15702645
chr1	15755015	15755228	ENCLB002MVF_K562_ATF4_IP_peak_366	54	.	4.01824	8.03151	5.4842	183	chr1-15755199
chr1	15755017	15755233	ENCLB807FZV_K562_ATF4_IP_peak_372	92	.	5.74416	11.8979	9.22905	174	chr1-15755192
chr1	15776571	15777045	ENCLB807FZV_K562_ATF4_IP_peak_373	2608	.	50.7233	264.798	260.863	253	chr1-15776825
chr1	15776575	15777101	ENCLB002MVF_K562_ATF4_IP_peak_367	1400	.	28.6082	143.76	140.062	244	chr1-15776820
chr1	15776749	15776970	GSM1697347_HAP1_HisOH_24h_ATF4_IP_peak_148	101	.	7.59246	12.9855	10.1965	148	chr1-15776898
chr1	15785058	15785637	ENCLB002MVF_K562_ATF4_IP_peak_368	921	.	20.242	95.6976	92.1803	191	chr1-15785250
chr1	15785065	15785603	ENCLB807FZV_K562_ATF4_IP_peak_374	1778	.	32.4603	181.572	177.821	242	chr1-15785308
chr1	15785183	15785374	GSM5089839_HepG2_Bortezomib_9h_ATF4_IP_peak_54	125	.	7.98408	16.4021	12.5889	99	chr1-15785283
chr1	15785212	15785373	GSM5089828_HepG2_Bortezomib_9h_ATF4_IP_peak_61	63	.	5.60967	9.79221	6.3608	40	chr1-15785253
chr1	15788102	15788529	GSM5089839_HepG2_Bortezomib_9h_ATF4_IP_peak_55	92	.	5.85066	12.8873	9.22665	354	chr1-15788457
chr1	15788125	15788633	GSM5089828_HepG2_Bortezomib_9h_ATF4_IP_peak_62	84	.	4.79528	11.998	8.44003	317	chr1-15788443
chr1	15788203	15788527	ENCLB002MVF_K562_ATF4_IP_peak_369	103	.	5.245	13.0882	10.3545	176	chr1-15788380
chr1	15794904	15795289	ENCLB807FZV_K562_ATF4_IP_peak_375	35	.	2.39644	5.91047	3.50542	309	chr1-15795214
chr1	15795039	15795258	ENCLB002MVF_K562_ATF4_IP_peak_370	39	.	2.26246	6.39388	3.94318	172	chr1-15795212
chr1	15796764	15797198	GSM5089828_HepG2_Bortezomib_9h_ATF4_IP_peak_63	332	.	10.6283	37.6231	33.2718	278	chr1-15797043
chr1	15796846	15797175	GSM5089839_HepG2_Bortezomib_9h_ATF4_IP_peak_56	276	.	7.27095	31.9276	27.6372	190	chr1-15797037
chr1	15830264	15830471	GSM1697347_HAP1_HisOH_24h_ATF4_IP_peak_149	49	.	4.7273	7.53305	4.95005	72	chr1-15830337
chr1	15832048	15832462	ENCLB807FZV_K562_ATF4_IP_peak_376	153	.	4.14081	18.1303	15.306	202	chr1-15832251
chr1	15832126	15832489	ENCLB002MVF_K562_ATF4_IP_peak_371	52	.	2.52863	7.75545	5.22922	107	chr1-15832234
chr1	15833098	15833533	ENCLB002MVF_K562_ATF4_IP_peak_372	322	.	5.64944	35.3472	32.2333	231	chr1-15833330
chr1	15833110	15833689	ENCLB807FZV_K562_ATF4_IP_peak_377	212	.	5.83101	24.1411	21.2116	156	chr1-15833267
chr1	15844532	15844745	ENCLB002MVF_K562_ATF4_IP_peak_373	41	.	2.99913	6.59879	4.13803	113	chr1-15844646
chr1	15846750	15847026	ENCLB807FZV_K562_ATF4_IP_peak_378	40	.	2.95721	6.47394	4.02573	252	chr1-15847003	SPEN	ENSG00000065526
chr1	15846875	15847436	ENCLB002MVF_K562_ATF4_IP_peak_374	88	.	3.66664	11.5006	8.8187	297	chr1-15847173	SPEN	ENSG00000065526	AL450998.2	ENSG00000179743
chr1	15849124	15849463	ENCLB002MVF_K562_ATF4_IP_peak_375	63	.	2.79914	8.91748	6.32966	249	chr1-15849374
chr1	15849761	15850140	ENCLB002MVF_K562_ATF4_IP_peak_376	216	.	4.75465	24.6447	21.6685	258	chr1-15850020
chr1	15849785	15850123	ENCLB807FZV_K562_ATF4_IP_peak_379	120	.	3.97498	14.8334	12.084	157	chr1-15849943
chr1	15858321	15858735	ENCLB807FZV_K562_ATF4_IP_peak_380	187	.	7.23944	21.6794	18.7891	225	chr1-15858547
chr1	15858351	15858743	ENCLB002MVF_K562_ATF4_IP_peak_377	142	.	5.24134	17.1138	14.277	205	chr1-15858557
chr1	15862606	15863038	ENCLB807FZV_K562_ATF4_IP_peak_381	849	.	15.296	88.3419	84.9057	215	chr1-15862822
chr1	15862608	15863148	ENCLB002MVF_K562_ATF4_IP_peak_378	982	.	16.5089	101.831	98.2872	220	chr1-15862829
chr1	15862667	15862920	GSM1697346_HAP1_HisOH_24h_ATF4_IP_peak_76	38	.	4.64579	6.6833	3.8538	154	chr1-15862822
chr1	15866855	15867300	ENCLB807FZV_K562_ATF4_IP_peak_382	455	.	13.091	48.7842	45.5868	264	chr1-15867120
chr1	15866946	15867294	ENCLB002MVF_K562_ATF4_IP_peak_379	317	.	7.14716	34.8619	31.7548	158	chr1-15867105
chr1	15866958	15867186	GSM4277349_Erythroblast_ATF4_IP_peak_18	91	.	6.74522	13.1909	9.18909	127	chr1-15867086
chr1	15866989	15867243	GSM4277348_Erythroblast_ATF4_IP_peak_32	252	.	11.9606	29.5853	25.2772	129	chr1-15867119
chr1	15866990	15867230	GSM4277342_HUDEP2_ATF4_IP_peak_14	117	.	8.90302	15.8196	11.7434	163	chr1-15867154
chr1	15867025	15867195	GSM4277343_HUDEP2_ATF4_IP_peak_14	86	.	7.65439	12.7291	8.63617	75	chr1-15867101
chr1	15867079	15867268	GSM1697347_HAP1_HisOH_24h_ATF4_IP_peak_150	57	.	5.02023	8.41215	5.78444	53	chr1-15867133
chr1	15883835	15884143	ENCLB002MVF_K562_ATF4_IP_peak_380	106	.	4.29265	13.4188	10.6785	194	chr1-15884030
chr1	15883850	15884162	ENCLB807FZV_K562_ATF4_IP_peak_383	223	.	7.00669	25.3397	22.392	168	chr1-15884019
chr1	15885772	15886257	ENCLB807FZV_K562_ATF4_IP_peak_384	97	.	3.725	12.4849	9.79466	179	chr1-15885952
chr1	15897732	15898251	ENCLB807FZV_K562_ATF4_IP_peak_385	259	.	6.56891	28.9742	25.9774	252	chr1-15897985
chr1	15897747	15898154	ENCLB002MVF_K562_ATF4_IP_peak_381	178	.	4.25452	20.7634	17.8538	180	chr1-15897928
chr1	15901558	15901773	ENCLB002MVF_K562_ATF4_IP_peak_382	82	.	4.14169	10.8865	8.22329	135	chr1-15901694
chr1	15908588	15908947	ENCLB002MVF_K562_ATF4_IP_peak_383	235	.	7.98267	26.512	23.5096	208	chr1-15908797
chr1	15908614	15908978	ENCLB807FZV_K562_ATF4_IP_peak_386	303	.	8.94931	33.3578	30.3053	186	chr1-15908801
chr1	15908631	15908903	GSM1697347_HAP1_HisOH_24h_ATF4_IP_peak_151	269	.	12.4085	30.0419	26.9464	164	chr1-15908796
chr1	15908657	15908904	GSM1697348_HAP1_HisOH_24h_ATF4_IP_peak_97	79	.	6.53561	10.8423	7.95219	140	chr1-15908798
chr1	15908659	15908835	GSM5089839_HepG2_Bortezomib_9h_ATF4_IP_peak_57	86	.	6.86706	12.2825	8.65309	135	chr1-15908795
chr1	15908686	15908880	GSM1697346_HAP1_HisOH_24h_ATF4_IP_peak_77	111	.	7.72787	14.251	11.1228	107	chr1-15908794
chr1	15948747	15949247	ENCLB807FZV_K562_ATF4_IP_peak_387	452	.	9.39023	48.482	45.2879	249	chr1-15948997
chr1	15948762	15949271	ENCLB002MVF_K562_ATF4_IP_peak_384	655	.	10.8857	68.8965	65.5174	249	chr1-15949012
chr1	15949440	15950113	ENCLB002MVF_K562_ATF4_IP_peak_385	1276	.	13.6986	131.313	127.657	451	chr1-15949892
chr1	15949530	15950061	ENCLB807FZV_K562_ATF4_IP_peak_388	1594	.	20.2273	163.134	159.432	351	chr1-15949882
chr1	15949743	15950106	GSM5089828_HepG2_Bortezomib_9h_ATF4_IP_peak_64	219	.	10.3646	26.0707	21.9993	133	chr1-15949877
chr1	15949771	15950064	GSM5089839_HepG2_Bortezomib_9h_ATF4_IP_peak_58	137	.	7.08556	17.5576	13.7012	114	chr1-15949886
chr1	15952690	15953041	ENCLB002MVF_K562_ATF4_IP_peak_386	44	.	2.41102	6.89587	4.41771	305	chr1-15952996
chr1	15975265	15975562	ENCLB002MVF_K562_ATF4_IP_peak_387	80	.	4.66222	10.6884	8.03045	126	chr1-15975392	ZBTB17	ENSG00000116809
chr1	15988418	15988769	ENCLB002MVF_K562_ATF4_IP_peak_388	181	.	8.07096	21.0513	18.135	195	chr1-15988614
chr1	16002632	16003083	ENCLB807FZV_K562_ATF4_IP_peak_389	168	.	7.20677	19.6957	16.8376	259	chr1-16002892
chr1	16002780	16003141	ENCLB002MVF_K562_ATF4_IP_peak_389	204	.	8.20235	23.3964	20.4406	155	chr1-16002936
chr1	16009277	16009702	ENCLB002MVF_K562_ATF4_IP_peak_390	188	.	5.86789	21.824	18.8966	212	chr1-16009490
chr1	16009362	16009726	ENCLB807FZV_K562_ATF4_IP_peak_390	115	.	4.45585	14.2676	11.527	93	chr1-16009456
chr1	16100784	16100977	ENCLB807FZV_K562_ATF4_IP_peak_391	50	.	4.35017	7.56501	5.06039	95	chr1-16100880
chr1	16111856	16112069	ENCLB002MVF_K562_ATF4_IP_peak_391	41	.	3.59906	6.60321	4.1407	102	chr1-16111959
chr1	16126096	16126540	ENCLB002MVF_K562_ATF4_IP_peak_392	362	.	9.87969	39.3698	36.2145	207	chr1-16126304
chr1	16126165	16126544	ENCLB807FZV_K562_ATF4_IP_peak_392	540	.	16.2642	57.2922	54.032	139	chr1-16126305
chr1	16126302	16126495	GSM1697348_HAP1_HisOH_24h_ATF4_IP_peak_98	83	.	6.20857	11.2084	8.3049	86	chr1-16126389
chr1	16143591	16143926	ENCLB002MVF_K562_ATF4_IP_peak_393	42	.	2.80562	6.70685	4.23876	212	chr1-16143804
chr1	16144403	16144992	ENCLB002MVF_K562_ATF4_IP_peak_394	80	.	3.74466	10.7571	8.09733	178	chr1-16144582
chr1	16145964	16146315	ENCLB002MVF_K562_ATF4_IP_peak_395	133	.	3.95325	16.1175	13.3034	185	chr1-16146150
chr1	16154517	16154863	ENCLB002MVF_K562_ATF4_IP_peak_396	125	.	4.9986	15.3018	12.5089	190	chr1-16154708			AL451042.2	ENSG00000227959
chr1	16154523	16154866	ENCLB807FZV_K562_ATF4_IP_peak_393	120	.	6.62492	14.8339	12.0844	184	chr1-16154708			AL451042.2	ENSG00000227959
chr1	16157708	16157921	ENCLB002MVF_K562_ATF4_IP_peak_397	37	.	2.99915	6.21659	3.78448	207	chr1-16157916
chr1	16157760	16157953	ENCLB807FZV_K562_ATF4_IP_peak_394	30	.	3.48166	5.43414	3.06981	153	chr1-16157914
chr1	16164211	16164616	ENCLB002MVF_K562_ATF4_IP_peak_398	231	.	6.51988	26.1161	23.1188	188	chr1-16164400
chr1	16164242	16164718	ENCLB807FZV_K562_ATF4_IP_peak_395	113	.	3.52418	14.073	11.3367	181	chr1-16164424
chr1	16180055	16180268	ENCLB002MVF_K562_ATF4_IP_peak_399	25	.	3.16504	4.83456	2.50998	172	chr1-16180228
chr1	16185152	16185365	ENCLB002MVF_K562_ATF4_IP_peak_400	59	.	4.26148	8.55885	5.99019	141	chr1-16185294
chr1	16189001	16189224	ENCLB002MVF_K562_ATF4_IP_peak_401	36	.	2.87917	6.05976	3.6358	99	chr1-16189101
chr1	16195293	16195632	ENCLB807FZV_K562_ATF4_IP_peak_396	54	.	3.56412	7.96854	5.44651	172	chr1-16195466
chr1	16196444	16196845	ENCLB807FZV_K562_ATF4_IP_peak_397	314	.	10.3597	34.5185	31.4551	229	chr1-16196674
chr1	16196474	16196839	ENCLB002MVF_K562_ATF4_IP_peak_402	220	.	7.81349	25.0616	22.0809	193	chr1-16196668
chr1	16198662	16198894	ENCLB002MVF_K562_ATF4_IP_peak_403	23	.	2.99921	4.69884	2.39798	112	chr1-16198775			ARHGEF19-AS1	ENSG00000234166
chr1	16221701	16221965	ENCLB807FZV_K562_ATF4_IP_peak_398	54	.	3.98911	7.96738	5.44589	110	chr1-16221812
chr1	16248562	16249268	ENCLB807FZV_K562_ATF4_IP_peak_399	12407	.	64.5644	1245.71	1240.79	376	chr1-16248939
chr1	16248572	16249278	ENCLB002MVF_K562_ATF4_IP_peak_404	11213	.	42.4021	1126.16	1121.32	345	chr1-16248918
chr1	16248590	16249265	GSM1697347_HAP1_HisOH_24h_ATF4_IP_peak_152	5421	.	71.7338	546.684	542.149	352	chr1-16248943
chr1	16248639	16249145	GSM1697348_HAP1_HisOH_24h_ATF4_IP_peak_99	2863	.	44.1715	290.635	286.321	307	chr1-16248947
chr1	16248669	16249166	GSM4277349_Erythroblast_ATF4_IP_peak_19	6816	.	101.237	687.768	681.69	271	chr1-16248941
chr1	16248673	16249168	GSM4277348_Erythroblast_ATF4_IP_peak_33	8012	.	123.125	807.302	801.233	259	chr1-16248933
chr1	16248692	16249114	GSM4277342_HUDEP2_ATF4_IP_peak_15	2131	.	57.7229	218.608	213.1	246	chr1-16248939
chr1	16248714	16249095	GSM4277343_HUDEP2_ATF4_IP_peak_15	1277	.	40.1128	133.087	127.737	215	chr1-16248930
chr1	16248717	16249128	GSM1697346_HAP1_HisOH_24h_ATF4_IP_peak_78	2860	.	44.0023	290.635	286.016	224	chr1-16248942
chr1	16248809	16249018	GSM5089828_HepG2_Bortezomib_9h_ATF4_IP_peak_65	103	.	7.36293	13.9588	10.3118	118	chr1-16248928
chr1	16248817	16248974	GSM3289766_DLD1_MYC_8h_ATF4_IP_peak_3	54	.	6.10529	10.6261	5.44391	129	chr1-16248947
chr1	16252881	16253338	ENCLB807FZV_K562_ATF4_IP_peak_400	796	.	16.4182	83.0676	79.6583	253	chr1-16253135
chr1	16252900	16253348	ENCLB002MVF_K562_ATF4_IP_peak_405	666	.	12.8551	70.0022	66.6162	238	chr1-16253139
chr1	16252925	16253337	GSM1697347_HAP1_HisOH_24h_ATF4_IP_peak_153	1071	.	30.7541	110.751	107.129	231	chr1-16253157
chr1	16252959	16253302	GSM1697348_HAP1_HisOH_24h_ATF4_IP_peak_100	787	.	25.4188	82.3801	78.7132	171	chr1-16253131
chr1	16252982	16253322	GSM1697346_HAP1_HisOH_24h_ATF4_IP_peak_79	575	.	20.6401	61.2906	57.5685	165	chr1-16253148
chr1	16253039	16253227	GSM4277349_Erythroblast_ATF4_IP_peak_20	101	.	7.29712	14.1434	10.1162	100	chr1-16253140
chr1	16253041	16253254	GSM4277348_Erythroblast_ATF4_IP_peak_34	179	.	9.78594	22.1502	17.9695	111	chr1-16253153
chr1	16257388	16258090	ENCLB807FZV_K562_ATF4_IP_peak_401	4568	.	50.6402	461.095	456.86	349	chr1-16257738
chr1	16257482	16258013	ENCLB002MVF_K562_ATF4_IP_peak_406	3357	.	25.4538	339.912	335.795	254	chr1-16257737
chr1	16257551	16257864	GSM1697348_HAP1_HisOH_24h_ATF4_IP_peak_101	132	.	7.75469	16.3197	13.2816	144	chr1-16257696
chr1	16257588	16257869	GSM1697347_HAP1_HisOH_24h_ATF4_IP_peak_154	223	.	10.5859	25.4237	22.3905	124	chr1-16257713
chr1	16257650	16257859	GSM1697346_HAP1_HisOH_24h_ATF4_IP_peak_80	152	.	8.34219	18.4988	15.2712	65	chr1-16257716
chr1	16257678	16257885	GSM5089828_HepG2_Bortezomib_9h_ATF4_IP_peak_66	127	.	6.7804	16.4714	12.7118	69	chr1-16257748
chr1	16266546	16266818	ENCLB807FZV_K562_ATF4_IP_peak_402	77	.	3.57107	10.4142	7.79125	170	chr1-16266717
chr1	16266596	16266901	ENCLB002MVF_K562_ATF4_IP_peak_407	79	.	3.06883	10.5625	7.91346	173	chr1-16266770
chr1	16289221	16289549	GSM1697347_HAP1_HisOH_24h_ATF4_IP_peak_155	129	.	8.3457	15.8338	12.9765	228	chr1-16289450
chr1	16289300	16289634	GSM1697348_HAP1_HisOH_24h_ATF4_IP_peak_102	80	.	6.87319	10.9123	8.02076	166	chr1-16289467
chr1	16293153	16293499	ENCLB807FZV_K562_ATF4_IP_peak_403	171	.	7.56368	19.9908	17.1286	170	chr1-16293324
chr1	16348930	16349093	GSM5089828_HepG2_Bortezomib_9h_ATF4_IP_peak_67	70	.	4.44007	10.4764	7.01176	67	chr1-16348998
chr1	16349936	16351314	ENCLB807FZV_K562_ATF4_IP_peak_404	3776	.	47.123	381.762	377.633	301	chr1-16350238
chr1	16349944	16350509	ENCLB002MVF_K562_ATF4_IP_peak_408	2016	.	14.341	205.475	201.612	284	chr1-16350229
chr1	16350000	16350418	GSM1697347_HAP1_HisOH_24h_ATF4_IP_peak_156	2371	.	54.2327	241.186	237.185	202	chr1-16350203
chr1	16350023	16350388	GSM1697346_HAP1_HisOH_24h_ATF4_IP_peak_81	1383	.	36.0651	142.471	138.33	196	chr1-16350220
chr1	16350026	16350404	GSM1697348_HAP1_HisOH_24h_ATF4_IP_peak_103	2619	.	58.4673	266.234	261.976	187	chr1-16350214
chr1	16350051	16350459	GSM5089828_HepG2_Bortezomib_9h_ATF4_IP_peak_68	571	.	14.3261	61.9615	57.1418	157	chr1-16350209
chr1	16350053	16350429	GSM5089839_HepG2_Bortezomib_9h_ATF4_IP_peak_59	604	.	15.0767	65.387	60.4376	124	chr1-16350178
chr1	16350191	16350317	GSM4277349_Erythroblast_ATF4_IP_peak_21	81	.	6.37574	12.1037	8.14505	20	chr1-16350212
chr1	16350702	16351380	ENCLB002MVF_K562_ATF4_IP_peak_409	151	.	4.45322	18.0251	15.1678	409	chr1-16351112
chr1	16350932	16351244	GSM1697348_HAP1_HisOH_24h_ATF4_IP_peak_104	192	.	8.36711	22.4566	19.2987	153	chr1-16351086
chr1	16350955	16351311	GSM1697347_HAP1_HisOH_24h_ATF4_IP_peak_157	267	.	11.9011	29.8672	26.7729	185	chr1-16351141
chr1	16351035	16351241	GSM1697346_HAP1_HisOH_24h_ATF4_IP_peak_82	93	.	6.89884	12.3981	9.32337	84	chr1-16351120
chr1	16352677	16352899	ENCLB002MVF_K562_ATF4_IP_peak_410	42	.	2.80562	6.70685	4.23876	61	chr1-16352739	FBXO42	ENSG00000037637
chr1	16380836	16380995	GSM5089839_HepG2_Bortezomib_9h_ATF4_IP_peak_60	36	.	4.64289	6.91362	3.65564	108	chr1-16380945
chr1	16380869	16381215	ENCLB002MVF_K562_ATF4_IP_peak_411	129	.	6.43463	15.7481	12.9417	171	chr1-16381041
chr1	16380970	16381222	ENCLB807FZV_K562_ATF4_IP_peak_405	182	.	8.08778	21.0858	18.2041	118	chr1-16381089
chr1	16391408	16391938	ENCLB002MVF_K562_ATF4_IP_peak_412	857	.	14.2133	89.2071	85.7189	210	chr1-16391619
chr1	16391418	16391956	ENCLB807FZV_K562_ATF4_IP_peak_406	643	.	13.7129	67.6416	64.3164	242	chr1-16391661
chr1	16391533	16391692	GSM5089839_HepG2_Bortezomib_9h_ATF4_IP_peak_61	28	.	4.06212	5.96777	2.80544	29	chr1-16391563
chr1	16391562	16391782	GSM4277343_HUDEP2_ATF4_IP_peak_16	97	.	8.10393	13.8946	9.75361	39	chr1-16391602
chr1	16391568	16391788	GSM4277342_HUDEP2_ATF4_IP_peak_16	190	.	11.1798	23.3707	19.0868	92	chr1-16391661
chr1	16393816	16394276	ENCLB807FZV_K562_ATF4_IP_peak_407	511	.	16.7702	54.3931	51.1536	285	chr1-16394102
chr1	16393842	16394324	ENCLB002MVF_K562_ATF4_IP_peak_413	437	.	12.6029	46.9382	43.7148	229	chr1-16394072
chr1	16393907	16394199	GSM1697347_HAP1_HisOH_24h_ATF4_IP_peak_158	159	.	9.47757	18.8719	15.9445	119	chr1-16394027
chr1	16394020	16394233	GSM1697348_HAP1_HisOH_24h_ATF4_IP_peak_105	117	.	8.37016	14.7216	11.7204	95	chr1-16394116
chr1	16394038	16394217	GSM1697346_HAP1_HisOH_24h_ATF4_IP_peak_83	129	.	8.8957	16.1397	12.9662	107	chr1-16394146
chr1	16418931	16419200	ENCLB807FZV_K562_ATF4_IP_peak_408	26	.	3.35293	4.9791	2.64538	181	chr1-16419113
chr1	16418968	16419187	ENCLB002MVF_K562_ATF4_IP_peak_414	41	.	3.59906	6.60321	4.1407	178	chr1-16419147
chr1	16430773	16431015	ENCLB807FZV_K562_ATF4_IP_peak_409	34	.	2.70815	5.87959	3.47609	128	chr1-16430902	SPATA21	ENSG00000187144
chr1	16439410	16439705	ENCLB807FZV_K562_ATF4_IP_peak_410	52	.	3.79257	7.78728	5.27401	153	chr1-16439564
chr1	16462746	16463284	ENCLB002MVF_K562_ATF4_IP_peak_415	969	.	23.4326	100.452	96.9149	234	chr1-16462981
chr1	16462775	16463210	ENCLB807FZV_K562_ATF4_IP_peak_411	777	.	16.9063	81.1808	77.781	224	chr1-16463000
chr1	16462801	16463033	GSM1697347_HAP1_HisOH_24h_ATF4_IP_peak_159	91	.	7.21543	11.8772	9.11642	161	chr1-16462963
chr1	16462819	16463067	GSM1697346_HAP1_HisOH_24h_ATF4_IP_peak_84	117	.	8.47375	14.935	11.7885	174	chr1-16462994
chr1	16462850	16463074	GSM1697348_HAP1_HisOH_24h_ATF4_IP_peak_106	117	.	8.37016	14.7216	11.7204	114	chr1-16462965
chr1	16462866	16463034	GSM5089828_HepG2_Bortezomib_9h_ATF4_IP_peak_69	90	.	6.81783	12.6118	9.02785	70	chr1-16462937
chr1	16462886	16463090	GSM4277343_HUDEP2_ATF4_IP_peak_17	64	.	6.42211	10.3671	6.40398	63	chr1-16462950
chr1	16462951	16463096	GSM4277348_Erythroblast_ATF4_IP_peak_35	40	.	4.97501	7.74268	4.05337	115	chr1-16463067
chr1	16499487	16500015	ENCLB002MVF_K562_ATF4_IP_peak_416	114	.	4.43872	14.2107	11.4468	186	chr1-16499674
chr1	16512854	16513210	ENCLB807FZV_K562_ATF4_IP_peak_412	85	.	3.11631	11.19	8.53872	181	chr1-16513036
chr1	16513021	16513309	ENCLB002MVF_K562_ATF4_IP_peak_417	98	.	3.26567	12.5575	9.83794	115	chr1-16513137
chr1	16513413	16514460	ENCLB002MVF_K562_ATF4_IP_peak_418	7998	.	35.4805	804.488	799.885	544	chr1-16513958			RNU1-1; AL137802.2	ENSG00000206652; ENSG00000261135
chr1	16513430	16514476	ENCLB807FZV_K562_ATF4_IP_peak_413	4520	.	23.8783	456.324	452.096	551	chr1-16513982			RNU1-1; AL137802.2	ENSG00000206652; ENSG00000261135
chr1	16513948	16514161	GSM4277343_HUDEP2_ATF4_IP_peak_18	97	.	8.10393	13.8946	9.75361	106	chr1-16514055			RNU1-1; AL137802.2; AL137802.3	ENSG00000206652; ENSG00000261135; ENSG00000285853
chr1	16514009	16514131	GSM4277342_HUDEP2_ATF4_IP_peak_17	63	.	6.62623	10.1328	6.31328	26	chr1-16514036			RNU1-1; AL137802.2; AL137802.3	ENSG00000206652; ENSG00000261135; ENSG00000285853
chr1	16519298	16519805	ENCLB807FZV_K562_ATF4_IP_peak_414	3861	.	24.4534	390.243	386.102	258	chr1-16519557
chr1	16519366	16519845	ENCLB002MVF_K562_ATF4_IP_peak_419	2678	.	18.6677	271.869	267.867	211	chr1-16519578
chr1	16528763	16528976	ENCLB002MVF_K562_ATF4_IP_peak_420	73	.	4.49276	9.97939	7.34977	146	chr1-16528910
chr1	16528772	16529095	ENCLB807FZV_K562_ATF4_IP_peak_415	165	.	8.2605	19.3803	16.5324	150	chr1-16528923
chr1	16608331	16608521	GSM5089828_HepG2_Bortezomib_9h_ATF4_IP_peak_70	59	.	2.52639	9.32283	5.92731	117	chr1-16608449
chr1	16608353	16608636	GSM5089839_HepG2_Bortezomib_9h_ATF4_IP_peak_62	20	.	2.09823	5.13935	2.08574	44	chr1-16608398
chr1	16620731	16621169	ENCLB002MVF_K562_ATF4_IP_peak_421	161	.	2.76018	19.0576	16.1797	324	chr1-16621056
chr1	16621726	16621975	ENCLB807FZV_K562_ATF4_IP_peak_416	169	.	4.08207	19.8445	16.9849	127	chr1-16621854
chr1	16621728	16621954	ENCLB002MVF_K562_ATF4_IP_peak_422	98	.	3.15475	12.6096	9.88944	94	chr1-16621823
chr1	16622823	16623178	ENCLB807FZV_K562_ATF4_IP_peak_417	241	.	5.4046	27.1062	24.133	280	chr1-16623104
chr1	16622949	16623297	ENCLB002MVF_K562_ATF4_IP_peak_423	105	.	3.41756	13.314	10.5753	138	chr1-16623088
chr1	16643736	16643962	ENCLB807FZV_K562_ATF4_IP_peak_418	27	.	2.04011	5.13371	2.78924	170	chr1-16643907
chr1	16651527	16651967	GSM5089828_HepG2_Bortezomib_9h_ATF4_IP_peak_71	1441	.	19.1465	150.048	144.128	297	chr1-16651825
chr1	16651588	16651941	GSM5089839_HepG2_Bortezomib_9h_ATF4_IP_peak_63	1022	.	15.9451	107.843	102.282	213	chr1-16651802
chr1	16651650	16651991	ENCLB002MVF_K562_ATF4_IP_peak_424	417	.	5.08536	44.9868	41.7792	152	chr1-16651803
chr1	16651670	16651952	GSM1697347_HAP1_HisOH_24h_ATF4_IP_peak_160	75	.	5.89903	10.2513	7.54937	170	chr1-16651841
chr1	16651713	16651906	ENCLB807FZV_K562_ATF4_IP_peak_419	53	.	2.20133	7.81979	5.30564	54	chr1-16651768
chr1	16651750	16651896	ENCSR669LCD_1_HepG2_FLAGATF4_IP_peak_12	144	.	4.24635	18.8561	14.4019	95	chr1-16651846
chr1	16651769	16651943	GSM1697348_HAP1_HisOH_24h_ATF4_IP_peak_107	39	.	4.66246	6.6833	3.98757	92	chr1-16651862
chr1	16651791	16651907	ENCSR669LCD_2_HepG2_FLAGATF4_IP_peak_24	91	.	3.58315	13.142	9.11405	63	chr1-16651855
chr1	16685607	16685881	GSM1697347_HAP1_HisOH_24h_ATF4_IP_peak_161	183	.	10.6086	21.3677	18.3982	105	chr1-16685713
chr1	16685609	16685918	ENCLB002MVF_K562_ATF4_IP_peak_425	190	.	6.4719	21.9699	19.0389	141	chr1-16685751
chr1	16685620	16685958	ENCLB807FZV_K562_ATF4_IP_peak_420	115	.	5.58476	14.2638	11.5233	186	chr1-16685807
chr1	16685663	16685957	GSM1697348_HAP1_HisOH_24h_ATF4_IP_peak_108	190	.	10.8715	22.1856	19.0335	148	chr1-16685812
chr1	16685665	16685984	GSM1697346_HAP1_HisOH_24h_ATF4_IP_peak_85	141	.	9.31765	17.3664	14.1669	161	chr1-16685827
chr1	16705250	16705783	ENCLB807FZV_K562_ATF4_IP_peak_421	50	.	4.51277	7.56505	5.06039	136	chr1-16705387
chr1	16716242	16716455	ENCLB002MVF_K562_ATF4_IP_peak_426	32	.	2.86875	5.67198	3.2727	43	chr1-16716286
chr1	16755583	16755811	GSM5089828_HepG2_Bortezomib_9h_ATF4_IP_peak_72	79	.	6.1259	11.4279	7.90847	145	chr1-16755729
chr1	16860101	16860369	ENCLB807FZV_K562_ATF4_IP_peak_422	22	.	2.35894	4.48197	2.20555	121	chr1-16860223
chr1	16890301	16890975	ENCLB807FZV_K562_ATF4_IP_peak_423	1391	.	20.2541	142.753	139.112	447	chr1-16890749
chr1	16890525	16890942	ENCLB002MVF_K562_ATF4_IP_peak_427	419	.	7.4932	45.1427	41.9342	212	chr1-16890738
chr1	16891307	16891731	ENCLB002MVF_K562_ATF4_IP_peak_428	480	.	10.2068	51.3008	48.041	203	chr1-16891511
chr1	16891316	16891764	ENCLB807FZV_K562_ATF4_IP_peak_424	998	.	18.5718	103.322	99.8207	171	chr1-16891488
chr1	16895738	16897564	ENCLB002MVF_K562_ATF4_IP_peak_429	6013	.	37.3789	605.791	601.361	486	chr1-16896225			RNU1-2	ENSG00000207005
chr1	16895768	16897876	ENCLB807FZV_K562_ATF4_IP_peak_425	3824	.	24.9112	386.609	382.474	455	chr1-16896224			RNU1-2	ENSG00000207005
chr1	16896095	16896312	GSM4277342_HUDEP2_ATF4_IP_peak_18	194	.	10.8017	23.7558	19.4637	110	chr1-16896206			RNU1-2	ENSG00000207005
chr1	16896107	16896299	GSM4277343_HUDEP2_ATF4_IP_peak_19	332	.	15.169	37.8772	33.2121	103	chr1-16896211			RNU1-2	ENSG00000207005
chr1	16896142	16896331	GSM1697347_HAP1_HisOH_24h_ATF4_IP_peak_162	42	.	4.9533	6.76308	4.20724	76	chr1-16896219			RNU1-2	ENSG00000207005
chr1	16902968	16903500	ENCLB002MVF_K562_ATF4_IP_peak_430	180	.	4.74959	20.9257	18.0115	378	chr1-16903347
chr1	16903067	16903487	ENCLB807FZV_K562_ATF4_IP_peak_426	125	.	4.40877	15.3525	12.5861	272	chr1-16903340
chr1	16903103	16903485	GSM1697347_HAP1_HisOH_24h_ATF4_IP_peak_163	99	.	5.96216	12.6839	9.90492	256	chr1-16903360
chr1	16903293	16903481	GSM1697348_HAP1_HisOH_24h_ATF4_IP_peak_109	49	.	4.42451	7.66459	4.91372	78	chr1-16903372
chr1	16903787	16904176	ENCLB807FZV_K562_ATF4_IP_peak_427	30	.	2.75976	5.3714	3.01053	129	chr1-16903917			BX284668.6	ENSG00000272426
chr1	16904818	16905849	ENCLB002MVF_K562_ATF4_IP_peak_431	1257	.	9.80646	129.351	125.703	655	chr1-16905474			BX284668.6	ENSG00000272426
chr1	16904970	16905961	ENCLB807FZV_K562_ATF4_IP_peak_428	487	.	7.11333	51.993	48.7721	381	chr1-16905352			BX284668.6	ENSG00000272426
chr1	16905323	16905489	GSM4277343_HUDEP2_ATF4_IP_peak_20	72	.	6.21707	11.2788	7.26437	93	chr1-16905417			BX284668.6	ENSG00000272426
chr1	16923638	16923915	ENCLB002MVF_K562_ATF4_IP_peak_432	31	.	3.40204	5.50512	3.118	91	chr1-16923730
chr1	16951795	16952103	ENCLB807FZV_K562_ATF4_IP_peak_429	217	.	6.21785	24.6647	21.7259	154	chr1-16951950
chr1	16951854	16952137	ENCLB002MVF_K562_ATF4_IP_peak_433	152	.	3.97553	18.1578	15.298	117	chr1-16951972
chr1	17015336	17015638	GSM1697347_HAP1_HisOH_24h_ATF4_IP_peak_164	212	.	10.0001	24.2325	21.2164	149	chr1-17015486
chr1	17027616	17027827	ENCLB807FZV_K562_ATF4_IP_peak_430	30	.	3.37818	5.45836	3.09145	57	chr1-17027674
chr1	17053250	17053319	GSM3289766_DLD1_MYC_8h_ATF4_IP_peak_4	36	.	5.76648	8.70648	3.67419	46	chr1-17053297	SDHB	ENSG00000117118
chr1	17054331	17054863	ENCLB002MVF_K562_ATF4_IP_peak_434	3135	.	25.7171	317.651	313.57	233	chr1-17054565	SDHB	ENSG00000117118
chr1	17054340	17054910	ENCLB807FZV_K562_ATF4_IP_peak_431	3944	.	35.1965	398.578	394.426	236	chr1-17054577	SDHB	ENSG00000117118
chr1	17054400	17054590	GSM1697347_HAP1_HisOH_24h_ATF4_IP_peak_165	42	.	4.9533	6.76308	4.20724	163	chr1-17054564	SDHB	ENSG00000117118
chr1	17125593	17125820	ENCLB807FZV_K562_ATF4_IP_peak_432	64	.	4.50423	9.0714	6.49477	53	chr1-17125647
chr1	17192135	17192958	ENCLB002MVF_K562_ATF4_IP_peak_435	3118	.	25.0465	315.911	311.832	464	chr1-17192600
chr1	17192290	17192883	ENCLB807FZV_K562_ATF4_IP_peak_433	6693	.	57.3699	673.818	669.354	301	chr1-17192592
chr1	17192486	17192668	GSM1697346_HAP1_HisOH_24h_ATF4_IP_peak_86	63	.	6.36397	9.29046	6.31368	97	chr1-17192584
chr1	17192544	17192753	GSM1697347_HAP1_HisOH_24h_ATF4_IP_peak_166	80	.	6.46139	10.7949	8.06779	94	chr1-17192639
chr1	17198341	17198553	ENCLB807FZV_K562_ATF4_IP_peak_434	81	.	5.74021	10.7505	8.117	160	chr1-17198502
chr1	17198475	17198688	ENCLB002MVF_K562_ATF4_IP_peak_436	57	.	4.78502	8.35604	5.79759	52	chr1-17198528
chr1	17305484	17305884	ENCLB002MVF_K562_ATF4_IP_peak_437	86	.	5.64552	11.329	8.65158	191	chr1-17305676
chr1	17305542	17305830	ENCLB807FZV_K562_ATF4_IP_peak_435	75	.	5.1971	10.1172	7.50296	113	chr1-17305656
chr1	17309819	17310419	ENCLB002MVF_K562_ATF4_IP_peak_438	123	.	4.44315	15.1641	12.374	312	chr1-17310132
chr1	17309981	17310304	ENCLB807FZV_K562_ATF4_IP_peak_436	86	.	5.43072	11.2876	8.6327	190	chr1-17310172
chr1	17310015	17310275	GSM1697346_HAP1_HisOH_24h_ATF4_IP_peak_87	204	.	11.4274	23.7981	20.4627	119	chr1-17310135
chr1	17310023	17310326	GSM1697347_HAP1_HisOH_24h_ATF4_IP_peak_167	101	.	7.59246	12.9855	10.1965	114	chr1-17310138
chr1	17310049	17310294	GSM1697348_HAP1_HisOH_24h_ATF4_IP_peak_110	63	.	6.28575	9.13995	6.30396	92	chr1-17310142
chr1	17348301	17348696	ENCLB002MVF_K562_ATF4_IP_peak_439	149	.	5.2159	17.7691	14.9162	260	chr1-17348562
chr1	17348385	17348632	ENCLB807FZV_K562_ATF4_IP_peak_437	57	.	3.00332	8.33644	5.79421	174	chr1-17348560
chr1	17360028	17360507	ENCLB002MVF_K562_ATF4_IP_peak_440	86	.	4.41983	11.3536	8.67529	137	chr1-17360166
chr1	17378352	17378554	ENCLB807FZV_K562_ATF4_IP_peak_438	30	.	3.37818	5.45836	3.09145	59	chr1-17378412
chr1	17420422	17420643	GSM1697347_HAP1_HisOH_24h_ATF4_IP_peak_168	124	.	8.3465	15.2747	12.426	73	chr1-17420496
chr1	17420457	17420653	GSM1697346_HAP1_HisOH_24h_ATF4_IP_peak_88	117	.	8.47375	14.935	11.7885	66	chr1-17420524
chr1	17427983	17428351	ENCLB002MVF_K562_ATF4_IP_peak_441	291	.	10.7141	32.2192	29.1417	197	chr1-17428181
chr1	17427998	17428240	ENCLB807FZV_K562_ATF4_IP_peak_439	164	.	8.19794	19.2625	16.4155	124	chr1-17428123
chr1	17428034	17428354	GSM1697347_HAP1_HisOH_24h_ATF4_IP_peak_169	373	.	16.641	40.5642	37.3533	149	chr1-17428184
chr1	17428043	17428340	GSM1697348_HAP1_HisOH_24h_ATF4_IP_peak_111	312	.	15.0403	34.5434	31.2248	147	chr1-17428191
chr1	17428059	17428326	GSM1697346_HAP1_HisOH_24h_ATF4_IP_peak_89	191	.	11.0055	22.4749	19.1687	128	chr1-17428188
chr1	17428117	17428300	GSM5089839_HepG2_Bortezomib_9h_ATF4_IP_peak_64	76	.	6.46312	11.2188	7.64398	75	chr1-17428193
chr1	17439407	17439669	ENCLB002MVF_K562_ATF4_IP_peak_442	83	.	4.3959	10.982	8.31364	134	chr1-17439542	RCC2	ENSG00000179051
chr1	17439997	17442173	ENCLB002MVF_K562_ATF4_IP_peak_443	31217	.	92.6018	3127.57	3121.8	1583	chr1-17441581
chr1	17440865	17442047	ENCLB807FZV_K562_ATF4_IP_peak_440	47520	.	200.2	4758.16	4752.02	721	chr1-17441587
chr1	17441249	17442138	GSM1697347_HAP1_HisOH_24h_ATF4_IP_peak_170	25946	.	428.25	2601.45	2594.62	334	chr1-17441584
chr1	17441271	17441941	GSM1697348_HAP1_HisOH_24h_ATF4_IP_peak_112	27379	.	465.028	2747.13	2737.94	302	chr1-17441574
chr1	17441279	17441958	GSM5089828_HepG2_Bortezomib_9h_ATF4_IP_peak_73	1015	.	21.8943	107.011	101.545	289	chr1-17441569
chr1	17441302	17441887	GSM1697346_HAP1_HisOH_24h_ATF4_IP_peak_90	14536	.	276.24	1460.68	1453.68	269	chr1-17441572
chr1	17441327	17441841	GSM4277348_Erythroblast_ATF4_IP_peak_36	4985	.	117.315	504.281	498.515	227	chr1-17441555
chr1	17441335	17441894	GSM4277349_Erythroblast_ATF4_IP_peak_22	4763	.	112.065	482.151	476.321	222	chr1-17441558
chr1	17441386	17441763	GSM4277342_HUDEP2_ATF4_IP_peak_19	838	.	30.0446	88.8285	83.866	201	chr1-17441588
chr1	17441407	17441777	GSM4277343_HUDEP2_ATF4_IP_peak_21	960	.	33.728	101.281	96.0959	156	chr1-17441564
chr1	17441428	17441908	GSM5089839_HepG2_Bortezomib_9h_ATF4_IP_peak_65	897	.	21.9135	95.1949	89.7955	142	chr1-17441571
chr1	17441453	17441829	ENCSR669LCD_2_HepG2_FLAGATF4_IP_peak_25	584	.	20.5163	63.1166	58.4146	109	chr1-17441563
chr1	17441474	17441858	ENCSR669LCD_1_HepG2_FLAGATF4_IP_peak_13	243	.	9.99985	28.9709	24.3139	105	chr1-17441580
chr1	17441492	17441588	GSM3289767_DLD1_MYC_8h_ATF4_IP_peak_4	155	.	9.30023	20.8993	15.5329	58	chr1-17441551
chr1	17441537	17441584	GSM1684638_MSC_ATF4_IP_peak_4	31	.	5.8213	7.99793	3.17387	25	chr1-17441563
chr1	17452242	17452734	ENCLB002MVF_K562_ATF4_IP_peak_444	590	.	10.6769	62.3422	59.0044	288	chr1-17452531
chr1	17452330	17452720	ENCLB807FZV_K562_ATF4_IP_peak_441	1264	.	23.9474	130.07	126.469	189	chr1-17452520
chr1	17475795	17476015	ENCLB002MVF_K562_ATF4_IP_peak_445	95	.	5.37401	12.2779	9.56955	107	chr1-17475903
chr1	17487503	17487939	ENCLB002MVF_K562_ATF4_IP_peak_446	112	.	4.68962	14.0396	11.2793	247	chr1-17487751
chr1	17487617	17487900	ENCLB807FZV_K562_ATF4_IP_peak_442	45	.	3.0755	7.02264	4.55083	223	chr1-17487841
chr1	17488807	17489080	ENCLB002MVF_K562_ATF4_IP_peak_447	54	.	3.88641	8.00523	5.45856	135	chr1-17488943
chr1	17538679	17539134	ENCLB002MVF_K562_ATF4_IP_peak_448	127	.	7.22435	15.5183	12.717	268	chr1-17538948	ARHGEF10L	ENSG00000074964
chr1	17538777	17539141	GSM1697347_HAP1_HisOH_24h_ATF4_IP_peak_171	702	.	22.0102	73.7233	70.2705	150	chr1-17538928	ARHGEF10L	ENSG00000074964
chr1	17538816	17539116	GSM1697348_HAP1_HisOH_24h_ATF4_IP_peak_113	426	.	15.7945	46.1144	42.6816	126	chr1-17538943	ARHGEF10L	ENSG00000074964
chr1	17538844	17539086	GSM1697346_HAP1_HisOH_24h_ATF4_IP_peak_91	153	.	9.73961	18.6143	15.3802	135	chr1-17538980	ARHGEF10L	ENSG00000074964
chr1	17538857	17539116	ENCLB807FZV_K562_ATF4_IP_peak_443	131	.	7.22043	15.9705	13.1934	82	chr1-17538940	ARHGEF10L	ENSG00000074964
chr1	17540575	17540797	GSM1697347_HAP1_HisOH_24h_ATF4_IP_peak_172	91	.	7.21543	11.8772	9.11642	145	chr1-17540721
chr1	17581554	17581852	GSM5089828_HepG2_Bortezomib_9h_ATF4_IP_peak_74	267	.	9.35288	30.9724	26.7754	144	chr1-17581699
chr1	17581583	17581796	GSM5089839_HepG2_Bortezomib_9h_ATF4_IP_peak_66	140	.	5.94702	17.9617	14.0862	130	chr1-17581714
chr1	17596671	17596964	ENCLB002MVF_K562_ATF4_IP_peak_449	73	.	5.13668	10.0022	7.3717	98	chr1-17596770
chr1	17596744	17596977	ENCLB807FZV_K562_ATF4_IP_peak_444	94	.	5.68933	12.1753	9.49197	113	chr1-17596858
chr1	17596763	17596893	GSM3289767_DLD1_MYC_8h_ATF4_IP_peak_5	97	.	8.23064	14.9558	9.79445	55	chr1-17596819
chr1	17600584	17600745	GSM5089828_HepG2_Bortezomib_9h_ATF4_IP_peak_75	62	.	5.97456	9.68901	6.26989	45	chr1-17600630
chr1	17935912	17936271	ENCLB807FZV_K562_ATF4_IP_peak_445	136	.	7.4691	16.4331	13.6423	222	chr1-17936135
chr1	17935931	17936281	ENCLB002MVF_K562_ATF4_IP_peak_450	286	.	9.92058	31.7052	28.634	159	chr1-17936091
chr1	17984637	17984919	ENCLB807FZV_K562_ATF4_IP_peak_446	23	.	2.99184	4.68373	2.38598	195	chr1-17984833
chr1	18023405	18023615	ENCLB807FZV_K562_ATF4_IP_peak_447	73	.	5.73689	10.008	7.39558	106	chr1-18023512
chr1	18128443	18128627	ENCSR669LCD_2_HepG2_FLAGATF4_IP_peak_26	288	.	12.219	33.2886	28.8661	93	chr1-18128537
chr1	18300342	18300621	GSM1697347_HAP1_HisOH_24h_ATF4_IP_peak_173	42	.	4.9533	6.76308	4.20724	142	chr1-18300485
chr1	18300383	18300623	ENCLB002MVF_K562_ATF4_IP_peak_451	79	.	5.65384	10.5966	7.94069	90	chr1-18300474
chr1	18357729	18358021	GSM1697347_HAP1_HisOH_24h_ATF4_IP_peak_174	103	.	6.77782	13.1909	10.3959	188	chr1-18357918
chr1	18357742	18357954	GSM1697348_HAP1_HisOH_24h_ATF4_IP_peak_114	83	.	7.11951	11.2908	8.37788	130	chr1-18357873
chr1	18357802	18357971	GSM1697346_HAP1_HisOH_24h_ATF4_IP_peak_92	63	.	5.94202	9.29046	6.31368	101	chr1-18357904
chr1	18372485	18372678	ENCLB807FZV_K562_ATF4_IP_peak_448	29	.	3.64353	5.26743	2.91287	144	chr1-18372630
chr1	18417516	18418228	GSM1697347_HAP1_HisOH_24h_ATF4_IP_peak_175	2410	.	54.8186	245.011	241.001	272	chr1-18417789
chr1	18417562	18417988	GSM1697348_HAP1_HisOH_24h_ATF4_IP_peak_115	1529	.	39.5001	156.867	152.904	200	chr1-18417763
chr1	18417616	18417975	GSM1697346_HAP1_HisOH_24h_ATF4_IP_peak_93	1109	.	33.0072	114.94	110.916	174	chr1-18417791
chr1	18418093	18418444	GSM1697348_HAP1_HisOH_24h_ATF4_IP_peak_116	86	.	7.01103	11.59	8.6728	208	chr1-18418302
chr1	18503145	18503512	GSM1697348_HAP1_HisOH_24h_ATF4_IP_peak_117	264	.	8.05185	29.6682	26.4074	214	chr1-18503360
chr1	18503174	18503537	GSM1697347_HAP1_HisOH_24h_ATF4_IP_peak_176	378	.	9.8334	41.0365	37.8205	175	chr1-18503350
chr1	18503203	18503504	GSM1697346_HAP1_HisOH_24h_ATF4_IP_peak_94	78	.	4.23529	10.8899	7.8629	171	chr1-18503375
chr1	18503281	18503486	ENCLB807FZV_K562_ATF4_IP_peak_449	75	.	5.59914	10.1337	7.51937	90	chr1-18503372
chr1	18532086	18532299	ENCLB002MVF_K562_ATF4_IP_peak_452	26	.	3.22995	4.95911	2.62363	211	chr1-18532298
chr1	18676507	18676692	GSM5089828_HepG2_Bortezomib_9h_ATF4_IP_peak_76	38	.	4.55786	7.05771	3.83259	85	chr1-18676593
chr1	18676545	18676783	ENCLB002MVF_K562_ATF4_IP_peak_453	97	.	6.27448	12.4896	9.77691	101	chr1-18676647
chr1	18676561	18676786	ENCLB807FZV_K562_ATF4_IP_peak_450	134	.	7.88823	16.2354	13.4473	123	chr1-18676685
chr1	18676637	18676796	GSM5089839_HepG2_Bortezomib_9h_ATF4_IP_peak_67	48	.	5.25128	8.1906	4.81973	27	chr1-18676665
chr1	18681411	18681699	GSM1697347_HAP1_HisOH_24h_ATF4_IP_peak_177	113	.	7.96948	14.1184	11.3036	135	chr1-18681547
chr1	18681422	18681707	GSM1697348_HAP1_HisOH_24h_ATF4_IP_peak_118	105	.	7.95328	13.5529	10.5801	200	chr1-18681623
chr1	18681518	18681687	GSM1697346_HAP1_HisOH_24h_ATF4_IP_peak_95	53	.	5.52006	8.24902	5.33391	116	chr1-18681635
chr1	18796962	18797350	ENCLB807FZV_K562_ATF4_IP_peak_451	280	.	11.064	31.0639	28.0386	144	chr1-18797107
chr1	18796963	18797288	ENCLB002MVF_K562_ATF4_IP_peak_454	103	.	4.57014	13.0348	10.3019	195	chr1-18797159
chr1	18797016	18797242	GSM1697347_HAP1_HisOH_24h_ATF4_IP_peak_178	159	.	9.47757	18.8719	15.9445	128	chr1-18797145
chr1	18797029	18797302	GSM1697346_HAP1_HisOH_24h_ATF4_IP_peak_96	63	.	6.36397	9.29046	6.31368	128	chr1-18797158
chr1	18797074	18797261	GSM1697348_HAP1_HisOH_24h_ATF4_IP_peak_119	105	.	7.95328	13.5529	10.5801	124	chr1-18797199
chr1	18807577	18807790	ENCLB002MVF_K562_ATF4_IP_peak_455	46	.	3.19765	7.1798	4.67923	116	chr1-18807694
chr1	18891851	18892131	ENCLB807FZV_K562_ATF4_IP_peak_452	231	.	8.04791	26.158	23.1988	123	chr1-18891975
chr1	18906780	18907087	ENCLB807FZV_K562_ATF4_IP_peak_453	60	.	3.71263	8.6128	6.061	134	chr1-18906915
chr1	18909285	18909587	ENCLB002MVF_K562_ATF4_IP_peak_456	93	.	4.57768	12.092	9.38756	107	chr1-18909393
chr1	18952552	18952922	ENCLB002MVF_K562_ATF4_IP_peak_457	396	.	11.1971	42.8347	39.647	199	chr1-18952752
chr1	18952564	18952938	ENCLB807FZV_K562_ATF4_IP_peak_454	681	.	19.1472	71.5206	68.1727	187	chr1-18952752
chr1	18952574	18952887	GSM1697347_HAP1_HisOH_24h_ATF4_IP_peak_179	209	.	9.44072	23.9608	20.9511	177	chr1-18952752
chr1	18952581	18952883	GSM1697346_HAP1_HisOH_24h_ATF4_IP_peak_97	133	.	7.53909	16.5031	13.3195	167	chr1-18952749
chr1	18952603	18952881	GSM1697348_HAP1_HisOH_24h_ATF4_IP_peak_120	92	.	6.27868	12.2294	9.29597	130	chr1-18952734
chr1	18952676	18952845	GSM5089828_HepG2_Bortezomib_9h_ATF4_IP_peak_77	61	.	5.27682	9.56569	6.1581	101	chr1-18952778
chr1	18960985	18961178	ENCLB807FZV_K562_ATF4_IP_peak_455	22	.	2.75956	4.53324	2.25103	46	chr1-18961032
chr1	18965747	18966067	ENCLB807FZV_K562_ATF4_IP_peak_456	106	.	6.10639	13.3965	10.6807	131	chr1-18965879
chr1	18965803	18966060	GSM1697347_HAP1_HisOH_24h_ATF4_IP_peak_180	70	.	6.08436	9.74037	7.05647	83	chr1-18965887
chr1	18965805	18966019	GSM5089839_HepG2_Bortezomib_9h_ATF4_IP_peak_68	68	.	5.97504	10.4086	6.88373	64	chr1-18965870
chr1	18965807	18966061	ENCLB002MVF_K562_ATF4_IP_peak_458	64	.	4.97834	9.02882	6.43752	84	chr1-18965892
chr1	18965809	18966050	GSM5089828_HepG2_Bortezomib_9h_ATF4_IP_peak_78	142	.	8.09731	18.0706	14.2527	93	chr1-18965903
chr1	18986053	18986385	ENCLB002MVF_K562_ATF4_IP_peak_459	138	.	7.08922	16.6402	13.8123	182	chr1-18986236
chr1	18986065	18986397	ENCLB807FZV_K562_ATF4_IP_peak_457	93	.	6.44532	11.9789	9.30913	187	chr1-18986253
chr1	18986092	18986401	GSM1697347_HAP1_HisOH_24h_ATF4_IP_peak_181	135	.	6.84095	16.4086	13.5392	159	chr1-18986252
chr1	19026214	19026679	ENCLB002MVF_K562_ATF4_IP_peak_460	1044	.	19.5829	107.98	104.41	236	chr1-19026451
chr1	19026216	19026673	ENCLB807FZV_K562_ATF4_IP_peak_458	1557	.	30.4036	159.473	155.782	216	chr1-19026433
chr1	19038121	19038346	GSM1697348_HAP1_HisOH_24h_ATF4_IP_peak_121	63	.	6.28575	9.13995	6.30396	149	chr1-19038271
chr1	19038126	19038328	ENCLB807FZV_K562_ATF4_IP_peak_459	48	.	4.36737	7.30661	4.811	69	chr1-19038196
chr1	19051426	19051800	ENCLB002MVF_K562_ATF4_IP_peak_461	144	.	7.42853	17.3028	14.4627	199	chr1-19051626
chr1	19072823	19073043	ENCLB002MVF_K562_ATF4_IP_peak_462	38	.	3.69138	6.30694	3.85871	141	chr1-19072965
chr1	19081431	19081945	ENCLB002MVF_K562_ATF4_IP_peak_463	282	.	6.95799	31.3038	28.2381	208	chr1-19081640	UBR4	ENSG00000127481
chr1	19081460	19081843	ENCLB807FZV_K562_ATF4_IP_peak_460	306	.	7.21559	33.6718	30.6166	201	chr1-19081662	UBR4	ENSG00000127481
chr1	19083063	19083401	ENCLB807FZV_K562_ATF4_IP_peak_461	191	.	7.38739	22.0344	19.1354	172	chr1-19083236	UBR4	ENSG00000127481
chr1	19083154	19083398	ENCLB002MVF_K562_ATF4_IP_peak_464	119	.	4.69431	14.7152	11.934	91	chr1-19083246
chr1	19094646	19094895	GSM1697348_HAP1_HisOH_24h_ATF4_IP_peak_122	76	.	4.49579	10.5157	7.6324	86	chr1-19094733
chr1	19094679	19094868	GSM1697347_HAP1_HisOH_24h_ATF4_IP_peak_182	90	.	5.52276	11.7967	9.04411	81	chr1-19094761
chr1	19096056	19096292	GSM1697346_HAP1_HisOH_24h_ATF4_IP_peak_98	127	.	8.43365	15.929	12.7639	116	chr1-19096173
chr1	19096057	19096384	GSM1697347_HAP1_HisOH_24h_ATF4_IP_peak_183	191	.	10.3107	22.1769	19.1974	161	chr1-19096219
chr1	19096079	19096340	GSM1697348_HAP1_HisOH_24h_ATF4_IP_peak_123	249	.	12.5544	28.2414	24.9979	126	chr1-19096206
chr1	19129604	19129887	ENCLB807FZV_K562_ATF4_IP_peak_462	93	.	6.03713	12.0573	9.37971	146	chr1-19129751
chr1	19149907	19150150	GSM1697347_HAP1_HisOH_24h_ATF4_IP_peak_184	77	.	6.64533	10.499	7.7918	104	chr1-19150012
chr1	19198645	19198869	ENCLB807FZV_K562_ATF4_IP_peak_463	51	.	4.26293	7.68957	5.17932	114	chr1-19198760
chr1	19198796	19199122	GSM1697347_HAP1_HisOH_24h_ATF4_IP_peak_185	25	.	4.19925	4.95937	2.50702	43	chr1-19198840
chr1	19209372	19209807	ENCLB002MVF_K562_ATF4_IP_peak_465	105	.	3.2439	13.3021	10.5636	238	chr1-19209611	UBR4	ENSG00000127481	EMC1-AS1	ENSG00000230424
chr1	19210131	19210600	ENCLB002MVF_K562_ATF4_IP_peak_466	1803	.	13.0486	184.16	180.348	203	chr1-19210335	UBR4	ENSG00000127481	EMC1-AS1	ENSG00000230424
chr1	19210142	19210583	ENCLB807FZV_K562_ATF4_IP_peak_464	3112	.	25.6428	315.264	311.239	202	chr1-19210345	UBR4	ENSG00000127481	EMC1-AS1	ENSG00000230424
chr1	19210153	19210503	GSM1697347_HAP1_HisOH_24h_ATF4_IP_peak_186	492	.	17.9619	52.538	49.2256	170	chr1-19210324	UBR4	ENSG00000127481	EMC1-AS1	ENSG00000230424
chr1	19210159	19210495	GSM1697348_HAP1_HisOH_24h_ATF4_IP_peak_124	273	.	12.6986	30.5763	27.3019	141	chr1-19210301	UBR4	ENSG00000127481	EMC1-AS1	ENSG00000230424
chr1	19210202	19210417	GSM1697346_HAP1_HisOH_24h_ATF4_IP_peak_99	153	.	9.01286	18.5492	15.3208	77	chr1-19210280	UBR4	ENSG00000127481	EMC1-AS1	ENSG00000230424
chr1	19210205	19210510	GSM4277348_Erythroblast_ATF4_IP_peak_37	125	.	6.41859	16.5775	12.5221	114	chr1-19210320	UBR4	ENSG00000127481	EMC1-AS1	ENSG00000230424
chr1	19210225	19210429	GSM4277342_HUDEP2_ATF4_IP_peak_20	165	.	9.07699	20.7457	16.5251	88	chr1-19210314	UBR4	ENSG00000127481	EMC1-AS1	ENSG00000230424
chr1	19210225	19210433	GSM4277349_Erythroblast_ATF4_IP_peak_23	86	.	5.78025	12.6839	8.69757	108	chr1-19210334	UBR4	ENSG00000127481	EMC1-AS1	ENSG00000230424
chr1	19210227	19210405	GSM5089828_HepG2_Bortezomib_9h_ATF4_IP_peak_79	62	.	4.51126	9.70881	6.28897	118	chr1-19210346	UBR4	ENSG00000127481	EMC1-AS1	ENSG00000230424
chr1	19210239	19210379	ENCSR669LCD_1_HepG2_FLAGATF4_IP_peak_14	142	.	6.06622	18.6798	14.2292	87	chr1-19210327	UBR4	ENSG00000127481	EMC1-AS1	ENSG00000230424
chr1	19210239	19210368	ENCSR669LCD_2_HepG2_FLAGATF4_IP_peak_27	109	.	5.93537	15.0724	10.9859	69	chr1-19210309	UBR4	ENSG00000127481	EMC1-AS1	ENSG00000230424
chr1	19210257	19210508	GSM4277343_HUDEP2_ATF4_IP_peak_22	120	.	7.79849	16.3197	12.0888	64	chr1-19210322	UBR4	ENSG00000127481	EMC1-AS1	ENSG00000230424
chr1	19222970	19223221	ENCLB002MVF_K562_ATF4_IP_peak_467	77	.	4.41057	10.4041	7.75921	181	chr1-19223152
chr1	19222984	19223318	ENCLB807FZV_K562_ATF4_IP_peak_465	72	.	4.72945	9.86078	7.25952	151	chr1-19223136
chr1	19222997	19223209	GSM5089839_HepG2_Bortezomib_9h_ATF4_IP_peak_69	187	.	8.39443	22.7602	18.7194	138	chr1-19223136
chr1	19223004	19223263	GSM5089828_HepG2_Bortezomib_9h_ATF4_IP_peak_80	194	.	8.73403	23.4635	19.465	151	chr1-19223156
chr1	19223011	19223309	GSM1697347_HAP1_HisOH_24h_ATF4_IP_peak_187	183	.	10.6086	21.3677	18.3982	161	chr1-19223173
chr1	19223089	19223247	ENCSR669LCD_1_HepG2_FLAGATF4_IP_peak_15	132	.	5.89539	17.6571	13.2364	73	chr1-19223163
chr1	19223091	19223227	ENCSR669LCD_2_HepG2_FLAGATF4_IP_peak_28	88	.	5.48661	12.896	8.87699	98	chr1-19223190
chr1	19252200	19252413	ENCLB002MVF_K562_ATF4_IP_peak_468	23	.	2.54719	4.62519	2.33427	9	chr1-19252210	EMC1; MRTO4	ENSG00000127463; ENSG00000053372
chr1	19278308	19278595	ENCLB002MVF_K562_ATF4_IP_peak_469	36	.	3.81727	6.04951	3.62665	244	chr1-19278553
chr1	19313559	19313811	ENCLB002MVF_K562_ATF4_IP_peak_470	29	.	2.58545	5.33344	2.96769	89	chr1-19313649
chr1	19316360	19316573	ENCLB002MVF_K562_ATF4_IP_peak_471	41	.	3.49789	6.61749	4.15459	45	chr1-19316406
chr1	19329615	19329886	ENCLB002MVF_K562_ATF4_IP_peak_472	26	.	3.22995	4.95911	2.62363	202	chr1-19329818
chr1	19336510	19336717	GSM5089839_HepG2_Bortezomib_9h_ATF4_IP_peak_70	54	.	4.27852	8.88997	5.46853	93	chr1-19336604
chr1	19336539	19336745	GSM5089828_HepG2_Bortezomib_9h_ATF4_IP_peak_81	113	.	6.52237	15.0651	11.371	122	chr1-19336662
chr1	19338014	19338572	ENCLB002MVF_K562_ATF4_IP_peak_473	1428	.	24.3464	146.51	142.803	270	chr1-19338285
chr1	19338018	19338600	ENCLB807FZV_K562_ATF4_IP_peak_466	902	.	22.4987	93.7598	90.2993	278	chr1-19338297
chr1	19338054	19338484	GSM5089828_HepG2_Bortezomib_9h_ATF4_IP_peak_82	122	.	6.1644	16.0055	12.2676	213	chr1-19338268
chr1	19338100	19338491	GSM5089839_HepG2_Bortezomib_9h_ATF4_IP_peak_71	253	.	10.615	29.5577	25.3217	170	chr1-19338271
chr1	19338182	19338398	ENCSR669LCD_2_HepG2_FLAGATF4_IP_peak_29	565	.	14.0642	61.283	56.5959	110	chr1-19338293
chr1	19338187	19338446	GSM1697348_HAP1_HisOH_24h_ATF4_IP_peak_125	152	.	9.62081	18.3629	15.2859	94	chr1-19338282
chr1	19338238	19338378	ENCSR669LCD_1_HepG2_FLAGATF4_IP_peak_16	100	.	5.17035	14.4037	10.0776	56	chr1-19338295
chr1	19338272	19338461	GSM1697347_HAP1_HisOH_24h_ATF4_IP_peak_188	33	.	4.57627	5.84103	3.34002	119	chr1-19338392
chr1	19409735	19410103	GSM5089828_HepG2_Bortezomib_9h_ATF4_IP_peak_83	271	.	10.5867	31.3365	27.1294	221	chr1-19409957
chr1	19409814	19410081	GSM5089839_HepG2_Bortezomib_9h_ATF4_IP_peak_72	221	.	8.52812	26.252	22.1043	141	chr1-19409956
chr1	19409852	19410017	ENCSR669LCD_2_HepG2_FLAGATF4_IP_peak_30	197	.	8.99817	24.0008	19.7146	91	chr1-19409944
chr1	19409890	19410020	ENCSR669LCD_1_HepG2_FLAGATF4_IP_peak_17	39	.	4.03384	7.99138	3.95492	46	chr1-19409937
chr1	19430238	19430431	ENCLB807FZV_K562_ATF4_IP_peak_467	38	.	3.24654	6.25308	3.82862	138	chr1-19430377
chr1	19436046	19436314	GSM5089828_HepG2_Bortezomib_9h_ATF4_IP_peak_84	73	.	4.88901	10.8685	7.373	160	chr1-19436207
chr1	19436113	19436391	ENCLB807FZV_K562_ATF4_IP_peak_468	65	.	4.85016	9.12057	6.54232	185	chr1-19436299
chr1	19459530	19460127	ENCLB002MVF_K562_ATF4_IP_peak_474	1517	.	25.7867	155.512	151.778	284	chr1-19459815
chr1	19459588	19460031	ENCLB807FZV_K562_ATF4_IP_peak_469	1128	.	14.7906	116.435	112.883	227	chr1-19459816
chr1	19469791	19470012	ENCLB002MVF_K562_ATF4_IP_peak_475	68	.	3.57721	9.46159	6.85329	140	chr1-19469932
chr1	19486404	19486649	ENCLB807FZV_K562_ATF4_IP_peak_470	42	.	3.19575	6.75583	4.2973	89	chr1-19486494	CAPZB	ENSG00000077549
chr1	19497870	19498173	ENCLB002MVF_K562_ATF4_IP_peak_476	132	.	5.99843	16.0356	13.2232	171	chr1-19498042
chr1	19497911	19498186	ENCLB807FZV_K562_ATF4_IP_peak_471	80	.	4.95466	10.67	8.03843	96	chr1-19498008
chr1	19502329	19502736	ENCLB002MVF_K562_ATF4_IP_peak_477	385	.	10.9971	41.6881	38.5114	207	chr1-19502537
chr1	19502350	19502664	ENCLB807FZV_K562_ATF4_IP_peak_472	250	.	8.81371	28.008	25.024	173	chr1-19502524
chr1	19508869	19509269	ENCLB807FZV_K562_ATF4_IP_peak_473	932	.	15.4643	96.6818	93.2082	218	chr1-19509088
chr1	19508883	19509296	ENCLB002MVF_K562_ATF4_IP_peak_478	399	.	5.47199	43.188	39.9963	206	chr1-19509090
chr1	19510428	19510795	ENCLB002MVF_K562_ATF4_IP_peak_479	42	.	3.56311	6.76423	4.2944	177	chr1-19510606			RNU4-28P	ENSG00000201609
chr1	19514131	19514350	ENCLB002MVF_K562_ATF4_IP_peak_480	34	.	3.47224	5.86936	3.45976	52	chr1-19514184
chr1	19526248	19526678	ENCLB807FZV_K562_ATF4_IP_peak_474	455	.	12.2396	48.7885	45.5911	177	chr1-19526426
chr1	19526269	19526528	ENCLB002MVF_K562_ATF4_IP_peak_481	78	.	3.91193	10.4942	7.8463	122	chr1-19526392
chr1	19557627	19558166	ENCLB807FZV_K562_ATF4_IP_peak_475	3314	.	45.6915	335.511	331.452	294	chr1-19557922
chr1	19557682	19558159	ENCLB002MVF_K562_ATF4_IP_peak_482	878	.	16.2587	91.3944	87.8962	257	chr1-19557940
chr1	19557761	19558109	GSM1697347_HAP1_HisOH_24h_ATF4_IP_peak_189	244	.	11.7578	27.4782	24.4192	184	chr1-19557946
chr1	19557819	19558135	GSM1697346_HAP1_HisOH_24h_ATF4_IP_peak_100	51	.	5.16195	8.03763	5.13846	109	chr1-19557929
chr1	19557830	19558076	GSM1697348_HAP1_HisOH_24h_ATF4_IP_peak_126	110	.	7.62018	14.0289	11.0478	109	chr1-19557940
chr1	19562236	19562635	ENCLB807FZV_K562_ATF4_IP_peak_476	226	.	9.53087	25.6296	22.6758	186	chr1-19562423
chr1	19562277	19562517	ENCLB002MVF_K562_ATF4_IP_peak_483	88	.	4.63155	11.5873	8.89826	124	chr1-19562402
chr1	19564775	19565058	ENCLB807FZV_K562_ATF4_IP_peak_477	46	.	4.13769	7.16786	4.68923	155	chr1-19564931
chr1	19578772	19579137	ENCLB807FZV_K562_ATF4_IP_peak_478	104	.	5.8087	13.1962	10.485	188	chr1-19578961
chr1	19578897	19579152	ENCLB002MVF_K562_ATF4_IP_peak_484	115	.	5.59853	14.2961	11.5302	146	chr1-19579044
chr1	19588615	19588939	ENCLB807FZV_K562_ATF4_IP_peak_479	90	.	5.84198	11.6969	9.03273	189	chr1-19588805
chr1	19616604	19616926	ENCLB807FZV_K562_ATF4_IP_peak_480	112	.	6.19002	13.9741	11.2482	179	chr1-19616784
chr1	19616653	19616953	GSM1697348_HAP1_HisOH_24h_ATF4_IP_peak_127	333	.	13.6299	36.7173	33.3739	160	chr1-19616814
chr1	19616657	19616925	GSM1697346_HAP1_HisOH_24h_ATF4_IP_peak_101	110	.	7.11006	14.2141	11.0875	146	chr1-19616804
chr1	19616720	19616998	ENCLB002MVF_K562_ATF4_IP_peak_485	37	.	2.99915	6.21659	3.78448	94	chr1-19616815
chr1	19616731	19616977	GSM1697347_HAP1_HisOH_24h_ATF4_IP_peak_190	94	.	6.48489	12.1886	9.41917	77	chr1-19616809
chr1	19632153	19632425	ENCLB807FZV_K562_ATF4_IP_peak_481	20	.	3.10327	4.33057	2.06397	53	chr1-19632207
chr1	19662664	19662887	ENCLB002MVF_K562_ATF4_IP_peak_486	97	.	6.02442	12.4313	9.71932	132	chr1-19662797
chr1	19662733	19663015	ENCLB807FZV_K562_ATF4_IP_peak_482	72	.	4.29567	9.82086	7.22248	99	chr1-19662833
chr1	19741803	19742057	ENCLB002MVF_K562_ATF4_IP_peak_487	61	.	5.01958	8.77211	6.19612	171	chr1-19741975
chr1	19741859	19742090	ENCLB807FZV_K562_ATF4_IP_peak_483	86	.	5.64139	11.3212	8.6649	92	chr1-19741952
chr1	19790101	19790488	ENCLB002MVF_K562_ATF4_IP_peak_488	575	.	14.1963	60.8862	57.5578	159	chr1-19790261
chr1	19790125	19790468	ENCLB807FZV_K562_ATF4_IP_peak_484	233	.	9.30981	26.3139	23.3509	189	chr1-19790315
chr1	19800524	19800757	ENCLB002MVF_K562_ATF4_IP_peak_489	45	.	3.92209	7.01998	4.53396	174	chr1-19800699	TMCO4	ENSG00000162542
chr1	19851254	19851595	ENCLB807FZV_K562_ATF4_IP_peak_485	143	.	7.33381	17.1193	14.3166	155	chr1-19851410
chr1	19863917	19864063	ENCSR669LCD_2_HepG2_FLAGATF4_IP_peak_31	63	.	6.34728	10.2906	6.37454	54	chr1-19863972
chr1	19865107	19865321	GSM1697347_HAP1_HisOH_24h_ATF4_IP_peak_191	171	.	9.84372	20.1131	17.1638	143	chr1-19865251
chr1	19865131	19865366	GSM1697348_HAP1_HisOH_24h_ATF4_IP_peak_128	177	.	10.1136	20.9251	17.7942	113	chr1-19865245
chr1	19865538	19865754	ENCLB807FZV_K562_ATF4_IP_peak_486	56	.	4.34489	8.14184	5.60589	29	chr1-19865568
chr1	19865622	19865896	GSM5089839_HepG2_Bortezomib_9h_ATF4_IP_peak_73	18	.	3.3069	4.89559	1.86308	74	chr1-19865697
chr1	19894238	19894524	GSM1697347_HAP1_HisOH_24h_ATF4_IP_peak_192	125	.	6.62126	15.4524	12.5994	106	chr1-19894345
chr1	19894279	19894452	GSM5089839_HepG2_Bortezomib_9h_ATF4_IP_peak_74	84	.	6.73947	12.0708	8.45315	96	chr1-19894376
chr1	19894305	19894551	GSM1697348_HAP1_HisOH_24h_ATF4_IP_peak_129	102	.	6.82702	13.1909	10.2308	112	chr1-19894418
chr1	19914072	19914323	ENCLB002MVF_K562_ATF4_IP_peak_490	33	.	3.64495	5.73597	3.33293	164	chr1-19914237
chr1	19916123	19916316	ENCLB807FZV_K562_ATF4_IP_peak_487	30	.	3.72173	5.39976	3.03754	41	chr1-19916165
chr1	19921246	19921478	GSM5089828_HepG2_Bortezomib_9h_ATF4_IP_peak_85	74	.	5.83006	10.9096	7.41076	106	chr1-19921353
chr1	19921248	19921462	GSM5089839_HepG2_Bortezomib_9h_ATF4_IP_peak_75	86	.	4.75762	12.2373	8.61355	113	chr1-19921362
chr1	19921272	19921429	GSM3289767_DLD1_MYC_8h_ATF4_IP_peak_6	13	.	3.2747	5.85335	1.36689	107	chr1-19921380
chr1	19923567	19923805	GSM5089828_HepG2_Bortezomib_9h_ATF4_IP_peak_86	114	.	5.95184	15.1097	11.4109	110	chr1-19923678	PLA2G2E	ENSG00000188784
chr1	19942569	19942954	ENCLB002MVF_K562_ATF4_IP_peak_491	376	.	12.3024	40.7951	37.626	182	chr1-19942752
chr1	19942573	19942974	ENCLB807FZV_K562_ATF4_IP_peak_488	392	.	9.90195	42.4353	39.293	172	chr1-19942746
chr1	19942631	19942939	GSM1697348_HAP1_HisOH_24h_ATF4_IP_peak_130	202	.	10.8892	23.4526	20.2821	137	chr1-19942769
chr1	19942641	19942931	GSM1697347_HAP1_HisOH_24h_ATF4_IP_peak_193	124	.	7.65662	15.2573	12.4143	122	chr1-19942764
chr1	19942762	19942947	GSM1697346_HAP1_HisOH_24h_ATF4_IP_peak_102	30	.	4.35416	5.78089	3.02398	37	chr1-19942800
chr1	19951807	19952261	ENCLB002MVF_K562_ATF4_IP_peak_492	686	.	20.2503	72.0708	68.6739	261	chr1-19952069
chr1	19951826	19952274	ENCLB807FZV_K562_ATF4_IP_peak_489	1013	.	27.3867	104.856	101.348	203	chr1-19952030
chr1	19951879	19952208	GSM5089839_HepG2_Bortezomib_9h_ATF4_IP_peak_76	206	.	10.9652	24.778	20.677	183	chr1-19952063
chr1	19951891	19952218	GSM1697348_HAP1_HisOH_24h_ATF4_IP_peak_131	522	.	21.2935	55.787	52.2825	182	chr1-19952074
chr1	19951897	19952263	GSM1697347_HAP1_HisOH_24h_ATF4_IP_peak_194	462	.	18.9031	49.5275	46.2357	178	chr1-19952076
chr1	19951940	19952213	GSM1697346_HAP1_HisOH_24h_ATF4_IP_peak_103	191	.	11.0055	22.4749	19.1687	121	chr1-19952062
chr1	19951985	19952172	GSM5089828_HepG2_Bortezomib_9h_ATF4_IP_peak_87	106	.	6.35202	14.2976	10.6295	98	chr1-19952084
chr1	19969926	19970311	ENCLB002MVF_K562_ATF4_IP_peak_493	407	.	11.397	43.9889	40.7905	194	chr1-19970121			RN7SL304P	ENSG00000242688
chr1	19969931	19970284	ENCLB807FZV_K562_ATF4_IP_peak_490	794	.	16.9306	82.8695	79.4618	170	chr1-19970102			RN7SL304P	ENSG00000242688
chr1	20056040	20056376	ENCLB807FZV_K562_ATF4_IP_peak_491	45	.	4.51193	6.98149	4.51117	152	chr1-20056193
chr1	20088984	20089320	ENCLB807FZV_K562_ATF4_IP_peak_492	48	.	3.41562	7.34156	4.84469	183	chr1-20089168
chr1	20089028	20089333	ENCLB002MVF_K562_ATF4_IP_peak_494	81	.	4.46001	10.8365	8.17465	129	chr1-20089158
chr1	20167228	20167443	ENCLB807FZV_K562_ATF4_IP_peak_493	66	.	4.76445	9.28118	6.69889	120	chr1-20167349
chr1	20175131	20175619	ENCLB002MVF_K562_ATF4_IP_peak_495	143	.	4.91858	17.1442	14.3067	304	chr1-20175436
chr1	20175282	20175597	ENCLB807FZV_K562_ATF4_IP_peak_494	303	.	9.88855	33.4159	30.3625	180	chr1-20175463
chr1	20175368	20175578	GSM1697347_HAP1_HisOH_24h_ATF4_IP_peak_195	77	.	6.59338	10.4192	7.71285	82	chr1-20175451
chr1	20182336	20183379	ENCLB002MVF_K562_ATF4_IP_peak_496	1306	.	20.9321	134.274	130.608	785	chr1-20183122
chr1	20182432	20182735	ENCLB807FZV_K562_ATF4_IP_peak_495	53	.	3.83085	7.8765	5.36011	185	chr1-20182618
chr1	20182873	20183366	ENCLB807FZV_K562_ATF4_IP_peak_496	1143	.	15.5085	117.95	114.392	232	chr1-20183106
chr1	20182963	20183247	GSM1697347_HAP1_HisOH_24h_ATF4_IP_peak_196	135	.	8.72352	16.453	13.5783	142	chr1-20183106
chr1	20183023	20183275	GSM1697348_HAP1_HisOH_24h_ATF4_IP_peak_132	63	.	6.28575	9.13995	6.30396	128	chr1-20183152
chr1	20184669	20185770	ENCLB002MVF_K562_ATF4_IP_peak_497	791	.	9.84317	82.6036	79.1489	731	chr1-20185401	UBXN10	ENSG00000162543
chr1	20184700	20185560	ENCLB807FZV_K562_ATF4_IP_peak_497	862	.	10.9297	89.669	86.2263	690	chr1-20185391	UBXN10	ENSG00000162543
chr1	20219045	20219697	ENCLB807FZV_K562_ATF4_IP_peak_498	768	.	17.1532	80.2026	76.807	191	chr1-20219237
chr1	20219059	20219541	ENCLB002MVF_K562_ATF4_IP_peak_498	502	.	12.9966	53.4838	50.2072	187	chr1-20219247
chr1	20219074	20219362	GSM1697347_HAP1_HisOH_24h_ATF4_IP_peak_197	177	.	9.12127	20.7457	17.7857	166	chr1-20219241
chr1	20219079	20219276	GSM1697348_HAP1_HisOH_24h_ATF4_IP_peak_133	83	.	6.20857	11.2084	8.3049	142	chr1-20219222
chr1	20224106	20224366	GSM1697347_HAP1_HisOH_24h_ATF4_IP_peak_198	124	.	8.3465	15.2747	12.426	175	chr1-20224282
chr1	20224129	20224332	GSM1697346_HAP1_HisOH_24h_ATF4_IP_peak_104	84	.	7.20788	11.4665	8.41397	64	chr1-20224194
chr1	20245948	20246262	ENCLB002MVF_K562_ATF4_IP_peak_499	39	.	3.14197	6.40572	3.95365	110	chr1-20246059
chr1	20245996	20246228	ENCLB807FZV_K562_ATF4_IP_peak_499	131	.	6.72375	15.9095	13.1332	94	chr1-20246091
chr1	20257102	20257271	GSM1697346_HAP1_HisOH_24h_ATF4_IP_peak_105	61	.	6.23959	9.10455	6.15526	83	chr1-20257186
chr1	20271416	20271758	ENCLB002MVF_K562_ATF4_IP_peak_500	68	.	4.39885	9.45783	6.84969	208	chr1-20271625			Z98257.2	ENSG00000284710
chr1	20271445	20271748	ENCLB807FZV_K562_ATF4_IP_peak_500	103	.	6.37617	13.0863	10.3766	162	chr1-20271608			Z98257.2	ENSG00000284710
chr1	20339429	20339953	ENCLB807FZV_K562_ATF4_IP_peak_501	431	.	15.7673	46.3027	43.1259	351	chr1-20339781
chr1	20339603	20339948	ENCLB002MVF_K562_ATF4_IP_peak_501	91	.	4.99869	11.8013	9.10519	183	chr1-20339787
chr1	20339670	20339957	GSM1697347_HAP1_HisOH_24h_ATF4_IP_peak_199	67	.	4.59397	9.46042	6.78979	104	chr1-20339775
chr1	20339672	20339857	GSM1697348_HAP1_HisOH_24h_ATF4_IP_peak_134	45	.	3.91068	7.28745	4.55744	94	chr1-20339767
chr1	20445225	20445528	GSM1697347_HAP1_HisOH_24h_ATF4_IP_peak_200	135	.	8.72352	16.453	13.5783	153	chr1-20445379
chr1	20445296	20445480	GSM1697346_HAP1_HisOH_24h_ATF4_IP_peak_106	73	.	6.78593	10.3637	7.34402	70	chr1-20445367
chr1	20467929	20468140	GSM1697347_HAP1_HisOH_24h_ATF4_IP_peak_201	60	.	5.70734	8.71541	6.07094	79	chr1-20468009
chr1	20474325	20474671	ENCLB002MVF_K562_ATF4_IP_peak_502	77	.	4.41057	10.4041	7.75921	178	chr1-20474504
chr1	20474355	20474639	ENCLB807FZV_K562_ATF4_IP_peak_502	103	.	5.9321	13.0506	10.344	141	chr1-20474497
chr1	20485956	20486174	ENCLB807FZV_K562_ATF4_IP_peak_503	83	.	4.78694	10.9755	8.33686	88	chr1-20486045	CAMK2N1	ENSG00000162545
chr1	20526211	20526429	ENCLB807FZV_K562_ATF4_IP_peak_504	50	.	4.05381	7.55604	5.05204	159	chr1-20526371
chr1	20574243	20574472	ENCLB002MVF_K562_ATF4_IP_peak_503	41	.	4.00909	6.65671	4.19112	36	chr1-20574280
chr1	20575918	20576329	ENCLB002MVF_K562_ATF4_IP_peak_504	316	.	11.0078	34.721	31.6152	199	chr1-20576118
chr1	20575943	20576264	ENCLB807FZV_K562_ATF4_IP_peak_505	260	.	9.77965	29.0344	26.0359	159	chr1-20576103
chr1	20576024	20576195	GSM5089839_HepG2_Bortezomib_9h_ATF4_IP_peak_77	66	.	5.62992	10.1874	6.68076	136	chr1-20576161
chr1	20592008	20592201	ENCLB807FZV_K562_ATF4_IP_peak_506	75	.	5.24472	10.2073	7.59014	119	chr1-20592128
chr1	20606762	20607068	ENCLB002MVF_K562_ATF4_IP_peak_505	128	.	6.81656	15.6496	12.8449	193	chr1-20606956
chr1	20606775	20607032	ENCLB807FZV_K562_ATF4_IP_peak_507	131	.	6.30593	15.8991	13.124	132	chr1-20606908
chr1	20606823	20607010	GSM5089839_HepG2_Bortezomib_9h_ATF4_IP_peak_78	57	.	5.65463	9.17011	5.73171	104	chr1-20606928
chr1	20606837	20607022	GSM5089828_HepG2_Bortezomib_9h_ATF4_IP_peak_88	48	.	4.85838	8.16868	4.85097	28	chr1-20606866
chr1	20621073	20621403	ENCLB002MVF_K562_ATF4_IP_peak_506	194	.	8.45641	22.3612	19.4221	140	chr1-20621214
chr1	20621091	20621382	ENCLB807FZV_K562_ATF4_IP_peak_508	186	.	7.18041	21.5365	18.6486	136	chr1-20621228
chr1	20621121	20621310	GSM1697347_HAP1_HisOH_24h_ATF4_IP_peak_202	70	.	6.08436	9.74037	7.05647	52	chr1-20621174
chr1	20630714	20630963	ENCLB807FZV_K562_ATF4_IP_peak_509	56	.	4.39181	8.23468	5.69597	66	chr1-20630781
chr1	20630821	20631134	ENCLB002MVF_K562_ATF4_IP_peak_507	42	.	3.78253	6.73895	4.27024	115	chr1-20630937
chr1	20711533	20711891	ENCLB002MVF_K562_ATF4_IP_peak_508	131	.	5.64553	15.9689	13.1594	201	chr1-20711735
chr1	20711559	20711878	ENCLB807FZV_K562_ATF4_IP_peak_510	154	.	6.56657	18.2302	15.4038	161	chr1-20711721
chr1	20718471	20718949	ENCLB002MVF_K562_ATF4_IP_peak_509	549	.	11.774	58.2867	54.9759	272	chr1-20718744	KIF17	ENSG00000117245
chr1	20718504	20718994	ENCLB807FZV_K562_ATF4_IP_peak_511	785	.	18.4974	81.9114	78.5068	229	chr1-20718734	KIF17	ENSG00000117245
chr1	20751452	20751948	GSM1697347_HAP1_HisOH_24h_ATF4_IP_peak_203	2621	.	58.3337	266.234	262.177	242	chr1-20751695
chr1	20751482	20751912	GSM1697348_HAP1_HisOH_24h_ATF4_IP_peak_135	1756	.	43.3153	179.726	175.691	202	chr1-20751685
chr1	20751490	20751935	GSM1697346_HAP1_HisOH_24h_ATF4_IP_peak_107	1212	.	32.9848	125.333	121.262	196	chr1-20751687
chr1	20751512	20751872	ENCLB002MVF_K562_ATF4_IP_peak_510	105	.	4.43352	13.2575	10.5198	177	chr1-20751690
chr1	20751576	20751782	ENCLB807FZV_K562_ATF4_IP_peak_512	72	.	5.04441	9.82562	7.22686	89	chr1-20751666
chr1	20787890	20788102	GSM1697347_HAP1_HisOH_24h_ATF4_IP_peak_204	32	.	4.27454	5.73662	3.24994	45	chr1-20787936
chr1	20789608	20789934	ENCLB002MVF_K562_ATF4_IP_peak_511	190	.	6.65088	22.0246	19.0917	207	chr1-20789816
chr1	20789653	20789881	ENCLB807FZV_K562_ATF4_IP_peak_513	54	.	3.85419	7.93069	5.41303	79	chr1-20789733
chr1	20789711	20789912	GSM5089828_HepG2_Bortezomib_9h_ATF4_IP_peak_89	125	.	7.4153	16.3336	12.5808	97	chr1-20789809
chr1	20789717	20789975	GSM5089839_HepG2_Bortezomib_9h_ATF4_IP_peak_79	51	.	4.57878	8.6005	5.19555	128	chr1-20789846
chr1	20808578	20808792	ENCLB807FZV_K562_ATF4_IP_peak_514	87	.	5.89274	11.4035	8.74585	67	chr1-20808646
chr1	20813801	20813994	ENCLB807FZV_K562_ATF4_IP_peak_515	29	.	3.64353	5.26743	2.91287	130	chr1-20813932
chr1	20840509	20840914	ENCLB002MVF_K562_ATF4_IP_peak_512	390	.	8.73664	42.202	39.0193	235	chr1-20840745			RNU7-200P	ENSG00000251914
chr1	20840552	20840895	ENCLB807FZV_K562_ATF4_IP_peak_516	407	.	10.8726	43.9137	40.7589	174	chr1-20840727			RNU7-200P	ENSG00000251914
chr1	20840633	20840878	GSM1697347_HAP1_HisOH_24h_ATF4_IP_peak_205	89	.	5.48982	11.7305	8.98294	81	chr1-20840715			RNU7-200P	ENSG00000251914
chr1	20842160	20842782	GSM1697347_HAP1_HisOH_24h_ATF4_IP_peak_206	2675	.	70.1782	271.642	267.573	285	chr1-20842446
chr1	20842195	20842731	GSM1697346_HAP1_HisOH_24h_ATF4_IP_peak_108	1020	.	35.0569	106.043	102.058	251	chr1-20842447
chr1	20842206	20842715	GSM1697348_HAP1_HisOH_24h_ATF4_IP_peak_136	1457	.	45.0558	149.674	145.736	223	chr1-20842430
chr1	20843578	20843874	ENCLB002MVF_K562_ATF4_IP_peak_513	45	.	3.91877	7.01335	4.52943	159	chr1-20843738
chr1	20877246	20877523	GSM1697347_HAP1_HisOH_24h_ATF4_IP_peak_207	361	.	11.7099	39.3121	36.1134	117	chr1-20877364
chr1	20877266	20877540	GSM1697348_HAP1_HisOH_24h_ATF4_IP_peak_137	151	.	7.61894	18.1988	15.1288	169	chr1-20877436
chr1	20877284	20877549	GSM1697346_HAP1_HisOH_24h_ATF4_IP_peak_109	248	.	9.99996	28.2968	24.8977	131	chr1-20877416
chr1	20893645	20893899	ENCLB807FZV_K562_ATF4_IP_peak_517	84	.	5.31017	11.0486	8.40132	88	chr1-20893734
chr1	20893673	20893930	ENCLB002MVF_K562_ATF4_IP_peak_514	59	.	4.40868	8.56874	5.99923	96	chr1-20893770
chr1	20931283	20931492	GSM1697346_HAP1_HisOH_24h_ATF4_IP_peak_110	115	.	8.30813	14.6713	11.534	140	chr1-20931424
chr1	20931296	20931564	GSM1697347_HAP1_HisOH_24h_ATF4_IP_peak_208	134	.	7.94955	16.3197	13.4531	165	chr1-20931462
chr1	20931313	20931530	GSM1697348_HAP1_HisOH_24h_ATF4_IP_peak_138	174	.	10.2476	20.5515	17.4324	103	chr1-20931417
chr1	20952583	20952829	ENCLB002MVF_K562_ATF4_IP_peak_515	33	.	3.44042	5.80494	3.39915	172	chr1-20952756
chr1	20994289	20994480	GSM1697347_HAP1_HisOH_24h_ATF4_IP_peak_209	85	.	6.55205	11.325	8.58168	97	chr1-20994387
chr1	21022357	21022593	ENCLB807FZV_K562_ATF4_IP_peak_518	220	.	5.34616	24.9529	22.0104	109	chr1-21022467
chr1	21022377	21022682	ENCLB002MVF_K562_ATF4_IP_peak_516	156	.	3.79475	18.5205	15.6552	122	chr1-21022500
chr1	21069816	21070029	GSM5089839_HepG2_Bortezomib_9h_ATF4_IP_peak_80	44	.	4.3244	7.80798	4.46837	114	chr1-21069931
chr1	21077237	21077447	ENCLB807FZV_K562_ATF4_IP_peak_519	35	.	3.39075	5.92621	3.51957	151	chr1-21077389
chr1	21100380	21100826	ENCLB002MVF_K562_ATF4_IP_peak_517	292	.	8.20826	32.3663	29.2877	194	chr1-21100575
chr1	21100406	21100850	GSM1697347_HAP1_HisOH_24h_ATF4_IP_peak_210	138	.	8.23648	16.7797	13.8997	166	chr1-21100573
chr1	21100407	21100677	GSM1697346_HAP1_HisOH_24h_ATF4_IP_peak_111	123	.	8.14906	15.4616	12.3019	108	chr1-21100516
chr1	21100448	21100814	ENCLB807FZV_K562_ATF4_IP_peak_520	294	.	9.02966	32.4453	29.4041	151	chr1-21100600
chr1	21100470	21100656	GSM4277348_Erythroblast_ATF4_IP_peak_38	69	.	5.97856	10.7891	6.9289	79	chr1-21100550
chr1	21101674	21101923	GSM1697348_HAP1_HisOH_24h_ATF4_IP_peak_139	69	.	6.17409	9.83029	6.9733	116	chr1-21101791
chr1	21101747	21101945	ENCLB807FZV_K562_ATF4_IP_peak_521	64	.	4.46949	8.99884	6.43463	90	chr1-21101838
chr1	21117684	21117958	GSM1697347_HAP1_HisOH_24h_ATF4_IP_peak_211	51	.	3.68184	7.73977	5.13833	174	chr1-21117859
chr1	21117698	21117867	GSM1697346_HAP1_HisOH_24h_ATF4_IP_peak_112	54	.	5.26186	8.41215	5.48702	166	chr1-21117865
chr1	21117717	21117891	GSM1697348_HAP1_HisOH_24h_ATF4_IP_peak_140	118	.	7.23329	14.8823	11.8795	119	chr1-21117837
chr1	21117814	21118007	ENCLB807FZV_K562_ATF4_IP_peak_522	34	.	3.17737	5.87856	3.47526	32	chr1-21117847
chr1	21174930	21175376	GSM5089828_HepG2_Bortezomib_9h_ATF4_IP_peak_90	342	.	13.6035	38.6088	34.2397	251	chr1-21175182	EIF4G3	ENSG00000075151
chr1	21174948	21175409	GSM1697347_HAP1_HisOH_24h_ATF4_IP_peak_212	2948	.	35.6712	298.947	294.823	226	chr1-21175175	EIF4G3	ENSG00000075151
chr1	21174965	21175389	ENCLB002MVF_K562_ATF4_IP_peak_518	601	.	9.74979	63.5063	60.1606	192	chr1-21175158	EIF4G3	ENSG00000075151
chr1	21174977	21175370	GSM1697346_HAP1_HisOH_24h_ATF4_IP_peak_113	1857	.	32.1738	190.07	185.751	204	chr1-21175182	EIF4G3	ENSG00000075151
chr1	21174991	21175388	ENCLB807FZV_K562_ATF4_IP_peak_523	363	.	8.26863	39.4831	36.3679	183	chr1-21175175	EIF4G3	ENSG00000075151
chr1	21174995	21175410	GSM1697348_HAP1_HisOH_24h_ATF4_IP_peak_141	2836	.	38.6649	287.953	283.646	183	chr1-21175179	EIF4G3	ENSG00000075151
chr1	21175054	21175332	GSM5089839_HepG2_Bortezomib_9h_ATF4_IP_peak_81	207	.	7.94582	24.8751	20.768	138	chr1-21175193	EIF4G3	ENSG00000075151
chr1	21175089	21175247	ENCSR669LCD_1_HepG2_FLAGATF4_IP_peak_18	111	.	6.54593	15.486	11.1262	95	chr1-21175185	EIF4G3	ENSG00000075151
chr1	21175094	21175296	ENCSR669LCD_2_HepG2_FLAGATF4_IP_peak_32	193	.	9.36311	23.6091	19.3311	99	chr1-21175194	EIF4G3	ENSG00000075151
chr1	21177739	21178081	ENCLB002MVF_K562_ATF4_IP_peak_519	223	.	7.3404	25.3226	22.3374	191	chr1-21177931			AL031005.2	ENSG00000287192
chr1	21177774	21177967	ENCLB807FZV_K562_ATF4_IP_peak_524	80	.	4.95319	10.6669	8.03664	136	chr1-21177911			AL031005.2	ENSG00000287192
chr1	21186088	21186409	ENCLB807FZV_K562_ATF4_IP_peak_525	57	.	4.95849	8.341	5.79872	163	chr1-21186252
chr1	21200740	21201109	ENCLB807FZV_K562_ATF4_IP_peak_526	362	.	12.5824	39.3551	36.2408	179	chr1-21200920
chr1	21200794	21201071	ENCLB002MVF_K562_ATF4_IP_peak_520	69	.	3.17048	9.58888	6.97706	139	chr1-21200934
chr1	21215602	21215914	ENCLB807FZV_K562_ATF4_IP_peak_527	130	.	7.12554	15.7923	13.0204	154	chr1-21215757
chr1	21243089	21243291	ENCLB807FZV_K562_ATF4_IP_peak_528	37	.	3.61131	6.14829	3.72752	99	chr1-21243189
chr1	21261319	21262407	ENCLB002MVF_K562_ATF4_IP_peak_521	6364	.	54.2067	640.959	636.495	683	chr1-21262003
chr1	21261659	21262318	ENCLB807FZV_K562_ATF4_IP_peak_529	2330	.	24.9212	236.939	233.061	347	chr1-21262007
chr1	21261692	21262223	GSM5089828_HepG2_Bortezomib_9h_ATF4_IP_peak_91	358	.	13.0136	40.2363	35.8327	333	chr1-21262026
chr1	21261821	21262203	GSM5089839_HepG2_Bortezomib_9h_ATF4_IP_peak_82	195	.	7.82496	23.5667	19.5004	139	chr1-21261961
chr1	21261883	21262048	GSM4277348_Erythroblast_ATF4_IP_peak_39	27	.	4.54903	6.24504	2.72956	88	chr1-21261972
chr1	21261943	21262122	GSM4277349_Erythroblast_ATF4_IP_peak_24	116	.	8.56807	15.7618	11.6848	66	chr1-21262010
chr1	21262574	21263095	ENCLB002MVF_K562_ATF4_IP_peak_522	24	.	2.36293	4.75016	2.43187	91	chr1-21262666
chr1	21262862	21263093	ENCLB807FZV_K562_ATF4_IP_peak_530	98	.	4.10557	12.5035	9.8132	99	chr1-21262962
chr1	21320408	21320621	ENCLB002MVF_K562_ATF4_IP_peak_523	31	.	2.48497	5.5766	3.18548	51	chr1-21320460
chr1	21324623	21324992	ENCLB002MVF_K562_ATF4_IP_peak_524	58	.	3.45347	8.36925	5.81021	255	chr1-21324879
chr1	21324825	21325020	ENCLB807FZV_K562_ATF4_IP_peak_531	42	.	3.19575	6.75583	4.2973	126	chr1-21324952
chr1	21338087	21338450	ENCLB807FZV_K562_ATF4_IP_peak_532	446	.	11.3777	47.8585	44.6697	201	chr1-21338289
chr1	21338120	21338458	ENCLB002MVF_K562_ATF4_IP_peak_525	64	.	3.08479	9.0444	6.45193	198	chr1-21338319
chr1	21338169	21338400	GSM4277349_Erythroblast_ATF4_IP_peak_25	86	.	7.21666	12.6195	8.63782	158	chr1-21338328
chr1	21338187	21338441	GSM4277348_Erythroblast_ATF4_IP_peak_40	329	.	15.257	37.3422	32.9336	126	chr1-21338314
chr1	21338190	21338370	GSM4277342_HUDEP2_ATF4_IP_peak_21	128	.	7.82886	16.9062	12.8017	105	chr1-21338296
chr1	21338207	21338354	GSM4277343_HUDEP2_ATF4_IP_peak_23	51	.	5.36552	9.04944	5.17915	79	chr1-21338287
chr1	21345660	21345873	ENCLB002MVF_K562_ATF4_IP_peak_526	69	.	3.59896	9.5302	6.91943	162	chr1-21345823	ECE1	ENSG00000117298
chr1	21345782	21346141	ENCLB807FZV_K562_ATF4_IP_peak_533	35	.	2.76938	5.90525	3.50039	284	chr1-21346067	ECE1	ENSG00000117298
chr1	21346348	21346670	ENCLB807FZV_K562_ATF4_IP_peak_534	92	.	4.18864	11.8982	9.22936	135	chr1-21346484	ECE1	ENSG00000117298
chr1	21352354	21352858	ENCLB807FZV_K562_ATF4_IP_peak_535	79	.	4.47466	10.5609	7.93297	326	chr1-21352681
chr1	21352529	21353073	ENCLB002MVF_K562_ATF4_IP_peak_527	142	.	6.45079	17.084	14.2473	242	chr1-21352772
chr1	21352645	21352845	GSM1697347_HAP1_HisOH_24h_ATF4_IP_peak_213	19	.	3.55558	4.33257	1.92248	15	chr1-21352661
chr1	21366407	21366717	ENCLB807FZV_K562_ATF4_IP_peak_536	153	.	6.96251	18.2217	15.3955	152	chr1-21366560
chr1	21366435	21366719	GSM1697348_HAP1_HisOH_24h_ATF4_IP_peak_142	56	.	5.2809	8.41215	5.62106	135	chr1-21366571
chr1	21366441	21366667	GSM1697347_HAP1_HisOH_24h_ATF4_IP_peak_214	57	.	5.31317	8.41215	5.78444	113	chr1-21366555
chr1	21389731	21389944	ENCLB002MVF_K562_ATF4_IP_peak_528	50	.	3.1102	7.53088	5.0157	136	chr1-21389868
chr1	21453994	21454285	ENCLB807FZV_K562_ATF4_IP_peak_537	83	.	3.6761	11.0315	8.38445	176	chr1-21454171
chr1	21454027	21454377	ENCLB002MVF_K562_ATF4_IP_peak_529	77	.	2.99908	10.4218	7.77628	181	chr1-21454209
chr1	21458787	21459098	ENCLB807FZV_K562_ATF4_IP_peak_538	120	.	5.19447	14.782	12.0332	178	chr1-21458966
chr1	21458854	21459117	ENCLB002MVF_K562_ATF4_IP_peak_530	60	.	4.02911	8.60929	6.03934	110	chr1-21458965
chr1	21473915	21474373	ENCLB807FZV_K562_ATF4_IP_peak_539	2251	.	36.6998	229.03	225.169	237	chr1-21474153
chr1	21473932	21474372	ENCLB002MVF_K562_ATF4_IP_peak_531	1086	.	24.0583	112.254	108.668	205	chr1-21474138
chr1	21473952	21474271	GSM1697347_HAP1_HisOH_24h_ATF4_IP_peak_215	570	.	21.9193	60.4263	57.0547	174	chr1-21474127
chr1	21473994	21474201	GSM1697346_HAP1_HisOH_24h_ATF4_IP_peak_114	178	.	10.5835	21.1693	17.8871	153	chr1-21474148
chr1	21474013	21474209	GSM5089828_HepG2_Bortezomib_9h_ATF4_IP_peak_92	93	.	7.25482	12.9221	9.31705	74	chr1-21474088
chr1	21474014	21474278	GSM1697348_HAP1_HisOH_24h_ATF4_IP_peak_143	216	.	11.7052	24.8237	21.6218	126	chr1-21474141
chr1	21474029	21474240	GSM4277348_Erythroblast_ATF4_IP_peak_41	72	.	6.16152	11.1008	7.22327	127	chr1-21474157
chr1	21474049	21474159	GSM4277343_HUDEP2_ATF4_IP_peak_24	62	.	4.67909	10.2238	6.27758	81	chr1-21474131
chr1	21496921	21497149	ENCLB002MVF_K562_ATF4_IP_peak_532	68	.	4.39885	9.45783	6.84969	112	chr1-21497034
chr1	21545312	21545559	ENCLB807FZV_K562_ATF4_IP_peak_540	103	.	6.36023	13.0569	10.3502	152	chr1-21545465
chr1	21545993	21546391	ENCLB002MVF_K562_ATF4_IP_peak_533	107	.	5.11627	13.4956	10.7478	205	chr1-21546199
chr1	21545995	21546355	ENCLB807FZV_K562_ATF4_IP_peak_541	109	.	5.1906	13.6826	10.961	148	chr1-21546144
chr1	21555539	21555790	ENCLB002MVF_K562_ATF4_IP_peak_534	68	.	4.68706	9.44903	6.84227	111	chr1-21555651
chr1	21588288	21588636	ENCLB002MVF_K562_ATF4_IP_peak_535	140	.	6.57728	16.9283	14.0946	174	chr1-21588463
chr1	21588339	21588817	ENCLB807FZV_K562_ATF4_IP_peak_542	317	.	11.0335	34.7765	31.7083	182	chr1-21588522
chr1	21638316	21638527	ENCLB807FZV_K562_ATF4_IP_peak_543	39	.	3.01065	6.4407	3.99413	125	chr1-21638442
chr1	21652300	21652572	ENCLB002MVF_K562_ATF4_IP_peak_536	41	.	3.73531	6.64289	4.17755	143	chr1-21652444	RAP1GAP	ENSG00000076864
chr1	21659234	21659368	ENCSR669LCD_1_HepG2_FLAGATF4_IP_peak_19	60	.	4.69485	10.2238	6.06468	57	chr1-21659292
chr1	21659241	21659402	ENCSR669LCD_2_HepG2_FLAGATF4_IP_peak_33	211	.	10.6818	25.4634	21.1535	50	chr1-21659292
chr1	21666585	21666904	ENCLB002MVF_K562_ATF4_IP_peak_537	194	.	7.14525	22.4015	19.4621	131	chr1-21666717
chr1	21666638	21666868	ENCLB807FZV_K562_ATF4_IP_peak_544	98	.	5.31104	12.5082	9.81778	67	chr1-21666706
chr1	21670342	21670942	ENCLB002MVF_K562_ATF4_IP_peak_538	1281	.	17.5283	131.763	128.106	330	chr1-21670673
chr1	21670416	21670920	ENCLB807FZV_K562_ATF4_IP_peak_545	1270	.	19.8104	130.606	127.004	241	chr1-21670658
chr1	21670507	21670807	GSM1697348_HAP1_HisOH_24h_ATF4_IP_peak_144	152	.	9.62081	18.3629	15.2859	163	chr1-21670671
chr1	21670512	21670835	GSM5089828_HepG2_Bortezomib_9h_ATF4_IP_peak_93	69	.	5.78557	10.4574	6.99506	194	chr1-21670707
chr1	21670549	21670836	GSM1697347_HAP1_HisOH_24h_ATF4_IP_peak_216	135	.	8.72352	16.453	13.5783	136	chr1-21670686
chr1	21670591	21670810	GSM1697346_HAP1_HisOH_24h_ATF4_IP_peak_115	73	.	6.78593	10.3637	7.34402	70	chr1-21670662
chr1	21675556	21676098	ENCLB002MVF_K562_ATF4_IP_peak_539	69	.	3.17048	9.58888	6.97706	418	chr1-21675975
chr1	21687019	21687465	ENCLB002MVF_K562_ATF4_IP_peak_540	842	.	9.39713	87.6913	84.2108	203	chr1-21687223
chr1	21687021	21687445	ENCLB807FZV_K562_ATF4_IP_peak_546	928	.	12.581	96.3306	92.8587	191	chr1-21687213
chr1	21687114	21687278	GSM4277348_Erythroblast_ATF4_IP_peak_42	37	.	3.98396	7.41278	3.74059	95	chr1-21687210
chr1	21688149	21688428	ENCLB002MVF_K562_ATF4_IP_peak_541	80	.	3.51802	10.7045	8.04645	176	chr1-21688326
chr1	21688179	21688443	ENCLB807FZV_K562_ATF4_IP_peak_547	63	.	3.16355	8.94111	6.37839	95	chr1-21688275
chr1	21702795	21703161	ENCLB807FZV_K562_ATF4_IP_peak_548	205	.	5.64954	23.4713	20.5512	187	chr1-21702983
chr1	21702805	21703179	ENCLB002MVF_K562_ATF4_IP_peak_542	303	.	7.55583	33.3959	30.3049	167	chr1-21702973
chr1	21702817	21703078	GSM1697346_HAP1_HisOH_24h_ATF4_IP_peak_116	57	.	4.26603	8.71601	5.77727	162	chr1-21702980
chr1	21702830	21703105	GSM1697348_HAP1_HisOH_24h_ATF4_IP_peak_145	152	.	7.43944	18.3673	15.2886	135	chr1-21702966
chr1	21702890	21703114	GSM1697347_HAP1_HisOH_24h_ATF4_IP_peak_217	39	.	3.38891	6.46191	3.93353	100	chr1-21702991
chr1	21722486	21722700	ENCLB807FZV_K562_ATF4_IP_peak_549	35	.	3.64999	5.98396	3.57471	90	chr1-21722577
chr1	21730499	21730983	ENCLB002MVF_K562_ATF4_IP_peak_543	394	.	10.409	42.6545	39.4688	193	chr1-21730693
chr1	21730533	21730913	ENCLB807FZV_K562_ATF4_IP_peak_550	544	.	13.544	57.7436	54.481	183	chr1-21730717
chr1	21730539	21730819	GSM1697347_HAP1_HisOH_24h_ATF4_IP_peak_218	166	.	9.1598	19.5848	16.6469	111	chr1-21730651
chr1	21730568	21730856	GSM1697348_HAP1_HisOH_24h_ATF4_IP_peak_146	138	.	8.4193	16.9344	13.8884	129	chr1-21730698
chr1	21730663	21730822	GSM5089839_HepG2_Bortezomib_9h_ATF4_IP_peak_83	39	.	4.84734	7.24177	3.94671	107	chr1-21730771
chr1	21749669	21750094	ENCLB002MVF_K562_ATF4_IP_peak_544	19	.	2.15319	4.25071	1.99478	342	chr1-21750012
chr1	21764565	21764860	ENCLB807FZV_K562_ATF4_IP_peak_551	42	.	3.26711	6.73256	4.27493	145	chr1-21764711
chr1	21764649	21764906	GSM1697347_HAP1_HisOH_24h_ATF4_IP_peak_219	60	.	5.70734	8.71541	6.07094	161	chr1-21764811
chr1	21767936	21768626	ENCLB002MVF_K562_ATF4_IP_peak_545	183	.	5.17089	21.2679	18.347	540	chr1-21768477
chr1	21768397	21768614	ENCLB807FZV_K562_ATF4_IP_peak_552	81	.	3.93374	10.8327	8.1981	96	chr1-21768494
chr1	21778048	21778261	ENCLB002MVF_K562_ATF4_IP_peak_546	54	.	3.39034	7.95492	5.4115	122	chr1-21778171
chr1	21778101	21778367	ENCLB807FZV_K562_ATF4_IP_peak_553	13	.	2.37608	3.50257	1.34989	103	chr1-21778205
chr1	21779589	21779993	ENCLB002MVF_K562_ATF4_IP_peak_547	54	.	3.33823	8.02584	5.47881	97	chr1-21779687
chr1	21780651	21781004	ENCLB807FZV_K562_ATF4_IP_peak_554	92	.	4.30731	11.9559	9.28642	265	chr1-21780917
chr1	21780713	21780926	ENCLB002MVF_K562_ATF4_IP_peak_548	45	.	2.91489	7.08018	4.58389	92	chr1-21780806
chr1	21791111	21791532	ENCLB002MVF_K562_ATF4_IP_peak_549	435	.	6.6817	46.7232	43.5012	241	chr1-21791353
chr1	21791114	21791535	ENCLB807FZV_K562_ATF4_IP_peak_555	750	.	11.4484	78.4018	75.0171	270	chr1-21791385
chr1	21797407	21797623	ENCLB002MVF_K562_ATF4_IP_peak_550	50	.	3.80127	7.54851	5.033	73	chr1-21797481
chr1	21866532	21866663	GSM4277348_Erythroblast_ATF4_IP_peak_43	36	.	4.71175	7.31184	3.66575	27	chr1-21866560
chr1	21866834	21867125	ENCLB002MVF_K562_ATF4_IP_peak_551	19	.	2.53236	4.14879	1.90259	117	chr1-21866952
chr1	21905051	21905521	ENCLB002MVF_K562_ATF4_IP_peak_552	238	.	4.9741	26.8188	23.8115	187	chr1-21905239
chr1	21905071	21905569	ENCLB807FZV_K562_ATF4_IP_peak_556	159	.	4.21749	18.7921	15.9534	126	chr1-21905198
chr1	21915570	21915855	ENCLB002MVF_K562_ATF4_IP_peak_553	57	.	3.35903	8.31251	5.75526	145	chr1-21915716
chr1	21937904	21938158	ENCLB002MVF_K562_ATF4_IP_peak_554	105	.	4.55169	13.3013	10.5629	72	chr1-21937977	HSPG2	ENSG00000142798
chr1	21937912	21938117	ENCLB807FZV_K562_ATF4_IP_peak_557	45	.	3.57972	7.04206	4.56895	76	chr1-21937989	HSPG2	ENSG00000142798
chr1	21940695	21941027	ENCLB002MVF_K562_ATF4_IP_peak_555	100	.	4.8563	12.8291	10.1	161	chr1-21940857
chr1	21940838	21941135	ENCLB807FZV_K562_ATF4_IP_peak_558	106	.	5.38167	13.4093	10.6933	178	chr1-21941017
chr1	21943135	21943386	ENCLB002MVF_K562_ATF4_IP_peak_556	20	.	2.2279	4.29471	2.03606	178	chr1-21943314
chr1	21947673	21948085	ENCLB002MVF_K562_ATF4_IP_peak_557	31	.	3.23108	5.58411	3.19238	12	chr1-21947686
chr1	21965181	21965508	ENCLB002MVF_K562_ATF4_IP_peak_558	108	.	5.64238	13.6217	10.87	175	chr1-21965357
chr1	21965192	21965519	ENCLB807FZV_K562_ATF4_IP_peak_559	182	.	8.13475	21.1821	18.2999	159	chr1-21965352
chr1	21969239	21969654	ENCLB002MVF_K562_ATF4_IP_peak_559	148	.	5.99838	17.6846	14.8327	278	chr1-21969518
chr1	21969377	21969650	ENCLB807FZV_K562_ATF4_IP_peak_560	113	.	5.8555	14.0894	11.352	154	chr1-21969532
chr1	21983411	21983649	ENCLB807FZV_K562_ATF4_IP_peak_561	47	.	3.78966	7.26492	4.77125	125	chr1-21983537			AL590556.3	ENSG00000285959
chr1	22019002	22019666	ENCLB002MVF_K562_ATF4_IP_peak_560	782	.	8.99725	81.7183	78.2683	205	chr1-22019208
chr1	22019013	22019450	ENCLB807FZV_K562_ATF4_IP_peak_562	684	.	9.50045	71.8333	68.4842	209	chr1-22019223
chr1	22024460	22024866	ENCLB002MVF_K562_ATF4_IP_peak_561	68	.	3.08015	9.42371	6.81763	193	chr1-22024654			LINC00339; LINC01635	ENSG00000218510; ENSG00000228397
chr1	22024505	22024741	ENCLB807FZV_K562_ATF4_IP_peak_563	28	.	2.90827	5.23383	2.88335	135	chr1-22024641			LINC00339; LINC01635	ENSG00000218510; ENSG00000228397
chr1	22025511	22026475	ENCLB002MVF_K562_ATF4_IP_peak_562	108	.	3.0499	13.5997	10.8494	612	chr1-22026124			LINC00339; LINC01635	ENSG00000218510; ENSG00000228397
chr1	22025944	22026328	ENCLB807FZV_K562_ATF4_IP_peak_564	76	.	3.23217	10.2605	7.64023	95	chr1-22026040			LINC00339; LINC01635	ENSG00000218510; ENSG00000228397
chr1	22048494	22049184	ENCLB002MVF_K562_ATF4_IP_peak_563	622	.	7.35067	65.634	62.2748	268	chr1-22048763
chr1	22048520	22049035	ENCLB807FZV_K562_ATF4_IP_peak_565	788	.	8.73784	82.3039	78.8977	240	chr1-22048761
chr1	22049614	22049913	ENCLB807FZV_K562_ATF4_IP_peak_566	71	.	3.83186	9.72253	7.12594	157	chr1-22049772
chr1	22049637	22049925	ENCLB002MVF_K562_ATF4_IP_peak_564	52	.	3.23907	7.72572	5.20023	107	chr1-22049745
chr1	22053394	22053877	ENCLB002MVF_K562_ATF4_IP_peak_565	1347	.	14.1849	138.408	134.728	259	chr1-22053654	CDC42	ENSG00000070831	CDC42-AS1	ENSG00000285752
chr1	22053424	22053915	ENCLB807FZV_K562_ATF4_IP_peak_567	1613	.	22.4438	165.066	161.359	215	chr1-22053640	CDC42	ENSG00000070831	CDC42-AS1	ENSG00000285752
chr1	22053466	22053804	GSM1697347_HAP1_HisOH_24h_ATF4_IP_peak_220	315	.	11.0152	34.7042	31.5541	170	chr1-22053637	CDC42	ENSG00000070831	CDC42-AS1	ENSG00000285752
chr1	22053474	22053804	GSM1697348_HAP1_HisOH_24h_ATF4_IP_peak_147	182	.	8.13519	21.4139	18.2758	171	chr1-22053646	CDC42	ENSG00000070831	CDC42-AS1	ENSG00000285752
chr1	22053498	22053761	GSM1697346_HAP1_HisOH_24h_ATF4_IP_peak_117	104	.	6.02562	13.5895	10.4815	126	chr1-22053625	CDC42	ENSG00000070831	CDC42-AS1	ENSG00000285752
chr1	22053577	22053725	GSM4277348_Erythroblast_ATF4_IP_peak_44	44	.	5.07419	8.21672	4.49629	99	chr1-22053677	CDC42	ENSG00000070831	CDC42-AS1	ENSG00000285752
chr1	22053590	22053714	GSM4277349_Erythroblast_ATF4_IP_peak_26	72	.	6.10403	11.2084	7.28023	60	chr1-22053651	CDC42	ENSG00000070831	CDC42-AS1	ENSG00000285752
chr1	22058246	22058512	GSM1697348_HAP1_HisOH_24h_ATF4_IP_peak_148	64	.	5.59013	9.31879	6.47212	150	chr1-22058397			CDC42-IT1	ENSG00000230068
chr1	22058272	22058585	GSM1697347_HAP1_HisOH_24h_ATF4_IP_peak_221	183	.	10.6086	21.3677	18.3982	171	chr1-22058444			CDC42-IT1	ENSG00000230068
chr1	22058319	22058633	ENCLB002MVF_K562_ATF4_IP_peak_566	94	.	4.72254	12.1472	9.44149	124	chr1-22058444			CDC42-IT1	ENSG00000230068
chr1	22058340	22058521	GSM1697346_HAP1_HisOH_24h_ATF4_IP_peak_118	106	.	8.05179	13.7537	10.6375	80	chr1-22058421			CDC42-IT1	ENSG00000230068
chr1	22162203	22162411	ENCLB807FZV_K562_ATF4_IP_peak_568	61	.	4.78026	8.66596	6.11306	148	chr1-22162352
chr1	22174486	22174899	ENCLB002MVF_K562_ATF4_IP_peak_567	575	.	14.1963	60.8862	57.5578	202	chr1-22174689
chr1	22174526	22174876	ENCLB807FZV_K562_ATF4_IP_peak_569	216	.	8.77661	24.6367	21.6981	178	chr1-22174705
chr1	22185210	22185448	ENCLB002MVF_K562_ATF4_IP_peak_568	108	.	6.1943	13.5693	10.8192	163	chr1-22185374
chr1	22185248	22185558	ENCLB807FZV_K562_ATF4_IP_peak_570	178	.	8.71395	20.7502	17.8776	145	chr1-22185394
chr1	22225038	22225260	ENCLB002MVF_K562_ATF4_IP_peak_569	52	.	4.1528	7.75722	5.22931	159	chr1-22225198
chr1	22232432	22232775	ENCLB807FZV_K562_ATF4_IP_peak_571	69	.	4.91351	9.57273	6.97986	251	chr1-22232684
chr1	22237546	22237975	ENCLB002MVF_K562_ATF4_IP_peak_570	75	.	4.59879	10.2211	7.58115	249	chr1-22237796
chr1	22237561	22237844	ENCLB807FZV_K562_ATF4_IP_peak_572	94	.	5.28497	12.0852	9.40684	156	chr1-22237718
chr1	22279604	22280161	ENCLB002MVF_K562_ATF4_IP_peak_571	1868	.	22.7934	190.72	186.892	288	chr1-22279893
chr1	22279644	22280094	ENCLB807FZV_K562_ATF4_IP_peak_573	3215	.	44.3886	325.64	321.597	228	chr1-22279873
chr1	22279730	22279977	GSM1697347_HAP1_HisOH_24h_ATF4_IP_peak_222	80	.	6.46139	10.7949	8.06779	140	chr1-22279871
chr1	22284477	22284670	ENCLB807FZV_K562_ATF4_IP_peak_574	37	.	3.60339	6.1325	3.71381	133	chr1-22284611
chr1	22337208	22337401	ENCLB807FZV_K562_ATF4_IP_peak_575	36	.	3.94716	6.02718	3.61328	62	chr1-22337271
chr1	22355281	22355536	ENCLB002MVF_K562_ATF4_IP_peak_572	53	.	4.49838	7.83773	5.30675	121	chr1-22355403
chr1	22365429	22365890	ENCLB002MVF_K562_ATF4_IP_peak_573	1622	.	25.353	166.033	162.269	255	chr1-22365685			AL591122.1	ENSG00000279625
chr1	22365472	22365894	ENCLB807FZV_K562_ATF4_IP_peak_576	1251	.	23.4383	128.704	125.109	215	chr1-22365688			AL591122.1	ENSG00000279625
chr1	22410951	22411231	GSM1697347_HAP1_HisOH_24h_ATF4_IP_peak_223	101	.	7.59246	12.9855	10.1965	178	chr1-22411130
chr1	22410959	22411160	GSM1697348_HAP1_HisOH_24h_ATF4_IP_peak_149	83	.	7.11951	11.2908	8.37788	101	chr1-22411061
chr1	22418180	22418505	GSM5089828_HepG2_Bortezomib_9h_ATF4_IP_peak_94	62	.	5.97456	9.68901	6.26989	233	chr1-22418414
chr1	22429225	22429473	ENCLB002MVF_K562_ATF4_IP_peak_574	22	.	2.51927	4.54802	2.26483	61	chr1-22429287
[truncated: 226,229+ more rows]
