# Supplementary material for: Genome-wide census of ATF4 binding sites and functional profiling of trait-associated genetic variants overlapping ATF4 binding motifs
Source: PLoS Genet. 2023 Oct 31;19(10):e1011014. doi: 10.1371/journal.pgen.1011014 (PMC10637723; doi:10.1371/journal.pgen.1011014)
Supplement: S4 Table — The regions were annotated using HOMER. The true/false columns at the right of the table indicate which individual experiments contributed peaks to each merged interval. (XLSX) [file pgen.1011014.s014.xlsx]

## Sheet: Sheet1
Supplementary Table S4. Merged peak set across all ATF4 ChIP-Seq experiments. The regions were annotated using HOMER. The TRUE/FALSE columns at the right of the table indicate which individual experiments contributed peaks to each merged interval.
chr	start	end	interval_id	num_peaks	num_samples	Annotation	Detailed Annotation	Distance to TSS	Nearest PromoterID	Entrez ID	Nearest Unigene	Nearest Refseq	Nearest Ensembl	Gene Name	Gene Alias	Gene Description	Gene Type	GSM5089839_HepG2_Bortezomib_9h_ATF4_IP	GSM5089828_HepG2_Bortezomib_9h_ATF4_IP	GSM3289764_DLD1_ATF4_IP	GSM3289765_DLD1_ATF4_IP	GSM3289766_DLD1_MYC_8h_ATF4_IP	GSM3289767_DLD1_MYC_8h_ATF4_IP	ENCSR669LCD_1_HepG2_FLAGATF4_IP	ENCSR669LCD_2_HepG2_FLAGATF4_IP	ENCLB807FZV_K562_ATF4_IP	ENCLB002MVF_K562_ATF4_IP	GSM1684638_MSC_ATF4_IP	GSM1697346_HAP1_HisOH_24h_ATF4_IP	GSM1697347_HAP1_HisOH_24h_ATF4_IP	GSM1697348_HAP1_HisOH_24h_ATF4_IP	GSM4277342_HUDEP2_ATF4_IP	GSM4277343_HUDEP2_ATF4_IP	GSM4277348_Erythroblast_ATF4_IP	GSM4277349_Erythroblast_ATF4_IP
chr1	9936	10550	Interval_1	2	2	Intergenic	(TAACCC)n|Simple_repeat|Simple_repeat	-1631	NR_046018	100287102	Hs.618434	NR_046018	ENSG00000223972	DDX11L1	-	DEAD/H-box helicase 11 like 1	pseudo	FALSE	FALSE	FALSE	FALSE	FALSE	FALSE	FALSE	FALSE	TRUE	TRUE	FALSE	FALSE	FALSE	FALSE	FALSE	FALSE	FALSE	FALSE
chr1	115563	115826	Interval_2	2	2	Intergenic	MER65D|LTR|ERV1	24871	NR_039983	729737	Hs.534942	NR_039983		LOC729737	-	uncharacterized LOC729737	ncRNA	FALSE	FALSE	FALSE	FALSE	FALSE	FALSE	FALSE	FALSE	TRUE	TRUE	FALSE	FALSE	FALSE	FALSE	FALSE	FALSE	FALSE	FALSE
chr1	136376	136985	Interval_3	2	2	non-coding (NR_039983, exon 3 of 3)	non-coding (NR_039983, exon 3 of 3)	3885	NR_039983	729737	Hs.534942	NR_039983		LOC729737	-	uncharacterized LOC729737	ncRNA	FALSE	FALSE	FALSE	FALSE	FALSE	FALSE	FALSE	FALSE	TRUE	TRUE	FALSE	FALSE	FALSE	FALSE	FALSE	FALSE	FALSE	FALSE
chr1	271156	271539	Interval_4	2	2	Intergenic	MLT1H|LTR|ERVL-MaLR	-64751	NR_026823	677784	Hs.722487	NR_026823	ENSG00000249054	FAM138D	F379	family with sequence similarity 138 member D	ncRNA	FALSE	FALSE	FALSE	FALSE	FALSE	FALSE	FALSE	FALSE	TRUE	TRUE	FALSE	FALSE	FALSE	FALSE	FALSE	FALSE	FALSE	FALSE
chr1	605438	605743	Interval_5	1	1	Intergenic	L1ME1|LINE|L1	23418	NR_125957	101928626	Hs.637667	NR_125957	ENSG00000230021	LOC101928626	-	uncharacterized LOC101928626	ncRNA	FALSE	FALSE	FALSE	FALSE	FALSE	FALSE	FALSE	FALSE	FALSE	TRUE	FALSE	FALSE	FALSE	FALSE	FALSE	FALSE	FALSE	FALSE
chr1	718200	718424	Interval_6	1	1	Intergenic	Intergenic	12039	NR_028327	100133331	Hs.728864	NR_028327		LOC100133331	-	uncharacterized LOC100133331	ncRNA	FALSE	FALSE	FALSE	FALSE	FALSE	FALSE	FALSE	FALSE	TRUE	FALSE	FALSE	FALSE	FALSE	FALSE	FALSE	FALSE	FALSE	FALSE
chr1	777821	778611	Interval_7	3	2	intron (NR_033908, intron 1 of 6)	intron (NR_033908, intron 1 of 6)	472	NR_033908	100288069	Hs.527521	NR_033908		LOC100288069	-	uncharacterized LOC100288069	ncRNA	FALSE	FALSE	FALSE	FALSE	FALSE	FALSE	FALSE	FALSE	TRUE	TRUE	FALSE	FALSE	FALSE	FALSE	FALSE	FALSE	FALSE	FALSE
chr1	779169	779382	Interval_8	1	1	promoter-TSS (NR_033908)	promoter-TSS (NR_033908)	-588	NR_033908	100288069	Hs.527521	NR_033908		LOC100288069	-	uncharacterized LOC100288069	ncRNA	FALSE	FALSE	FALSE	FALSE	FALSE	FALSE	FALSE	FALSE	FALSE	TRUE	FALSE	FALSE	FALSE	FALSE	FALSE	FALSE	FALSE	FALSE
chr1	779555	779992	Interval_9	4	4	Intergenic	AluSg4|SINE|Alu	-1086	NR_033908	100288069	Hs.527521	NR_033908		LOC100288069	-	uncharacterized LOC100288069	ncRNA	TRUE	TRUE	FALSE	FALSE	FALSE	FALSE	FALSE	FALSE	TRUE	TRUE	FALSE	FALSE	FALSE	FALSE	FALSE	FALSE	FALSE	FALSE
chr1	804642	805145	Interval_10	2	2	Intergenic	Intergenic	-12477	NR_103536	400728	Hs.568078	NM_207464	ENSG00000177757	FAM87B	-	family with sequence similarity 87 member B	ncRNA	FALSE	FALSE	FALSE	FALSE	FALSE	FALSE	FALSE	FALSE	TRUE	TRUE	FALSE	FALSE	FALSE	FALSE	FALSE	FALSE	FALSE	FALSE
chr1	812541	812927	Interval_11	1	1	Intergenic	L1MB3|LINE|L1	-4637	NR_103536	400728	Hs.568078	NM_207464	ENSG00000177757	FAM87B	-	family with sequence similarity 87 member B	ncRNA	FALSE	FALSE	FALSE	FALSE	FALSE	FALSE	FALSE	FALSE	FALSE	TRUE	FALSE	FALSE	FALSE	FALSE	FALSE	FALSE	FALSE	FALSE
chr1	839420	839696	Interval_12	1	1	intron (NR_047524, intron 2 of 3)	L1M4b|LINE|L1	11760	NR_047525	643837	Hs.133183	NR_015368	ENSG00000228794	LINC01128	-	long intergenic non-protein coding RNA 1128	ncRNA	FALSE	FALSE	FALSE	FALSE	FALSE	FALSE	FALSE	FALSE	TRUE	FALSE	FALSE	FALSE	FALSE	FALSE	FALSE	FALSE	FALSE	FALSE
chr1	880304	881040	Interval_13	5	5	Intergenic	L1M3|LINE|L1	-3870	NR_027055	284593	Hs.449006	NR_027055	ENSG00000230368	FAM41C	-	family with sequence similarity 41 member C	ncRNA	FALSE	FALSE	FALSE	FALSE	FALSE	FALSE	FALSE	FALSE	TRUE	TRUE	FALSE	TRUE	TRUE	TRUE	FALSE	FALSE	FALSE	FALSE
chr1	957691	958084	Interval_14	1	1	intron (NM_015658, intron 2 of 18)	L2a|LINE|L2	1411	NM_015658	26155	Hs.405987	NM_015658	ENSG00000188976	NOC2L	NET15|NET7|NIR|PPP1R112	NOC2 like nucleolar associated transcriptional repressor	protein-coding	FALSE	FALSE	FALSE	FALSE	FALSE	FALSE	FALSE	FALSE	FALSE	TRUE	FALSE	FALSE	FALSE	FALSE	FALSE	FALSE	FALSE	FALSE
chr1	1000755	1001167	Interval_15	9	9	promoter-TSS (NM_001142467)	promoter-TSS (NM_001142467)	-789	NM_001142467	57801	Hs.154029	NM_021170	ENSG00000188290	HES4	bHLHb42	hes family bHLH transcription factor 4	protein-coding	FALSE	FALSE	FALSE	FALSE	FALSE	FALSE	TRUE	FALSE	TRUE	TRUE	FALSE	TRUE	TRUE	TRUE	TRUE	FALSE	TRUE	TRUE
chr1	1013120	1013343	Interval_16	1	1	promoter-TSS (NM_005101)	promoter-TSS (NM_005101)	-235	NM_005101	9636	Hs.458485	NM_005101	ENSG00000187608	ISG15	G1P2|IFI15|IMD38|IP17|UCRP|hUCRP	ISG15 ubiquitin-like modifier	protein-coding	FALSE	FALSE	FALSE	FALSE	FALSE	FALSE	FALSE	FALSE	FALSE	TRUE	FALSE	FALSE	FALSE	FALSE	FALSE	FALSE	FALSE	FALSE
chr1	1057776	1058431	Interval_17	2	2	Intergenic	AluSx1|SINE|Alu	-1630	NR_148960	100288175	Hs.713286	NR_148960	ENSG00000217801	LOC100288175	-	uncharacterized LOC100288175	ncRNA	FALSE	FALSE	FALSE	FALSE	FALSE	FALSE	FALSE	FALSE	TRUE	TRUE	FALSE	FALSE	FALSE	FALSE	FALSE	FALSE	FALSE	FALSE
chr1	1059888	1060326	Interval_18	1	1	intron (NR_148960, intron 1 of 3)	AluSg|SINE|Alu	373	NR_148960	100288175	Hs.713286	NR_148960	ENSG00000217801	LOC100288175	-	uncharacterized LOC100288175	ncRNA	FALSE	FALSE	FALSE	FALSE	FALSE	FALSE	FALSE	FALSE	FALSE	TRUE	FALSE	FALSE	FALSE	FALSE	FALSE	FALSE	FALSE	FALSE
chr1	1064010	1064615	Interval_19	3	3	intron (NR_148960, intron 3 of 3)	CpG	4579	NR_148960	100288175	Hs.713286	NR_148960	ENSG00000217801	LOC100288175	-	uncharacterized LOC100288175	ncRNA	FALSE	TRUE	FALSE	FALSE	FALSE	FALSE	FALSE	FALSE	TRUE	TRUE	FALSE	FALSE	FALSE	FALSE	FALSE	FALSE	FALSE	FALSE
chr1	1104529	1104794	Interval_20	1	1	intron (NM_017891, intron 1 of 9)	AluJo|SINE|Alu	11694	NM_001330306	54991	Hs.235095	NM_017891	ENSG00000131591	C1orf159	-	chromosome 1 open reading frame 159	protein-coding	FALSE	FALSE	FALSE	FALSE	FALSE	FALSE	FALSE	FALSE	FALSE	TRUE	FALSE	FALSE	FALSE	FALSE	FALSE	FALSE	FALSE	FALSE
chr1	1119856	1120076	Interval_21	1	1	Intergenic	AluSz|SINE|Alu	-3610	NM_017891	54991	Hs.235095	NM_017891	ENSG00000131591	C1orf159	-	chromosome 1 open reading frame 159	protein-coding	FALSE	FALSE	FALSE	FALSE	FALSE	FALSE	FALSE	FALSE	FALSE	TRUE	FALSE	FALSE	FALSE	FALSE	FALSE	FALSE	FALSE	FALSE
chr1	1129777	1130211	Interval_22	2	2	Intergenic	AluSx1|SINE|Alu	-7023	NR_038869	254099	Hs.680488	NR_038869	ENSG00000223823	LINC01342	-	long intergenic non-protein coding RNA 1342	ncRNA	FALSE	FALSE	FALSE	FALSE	FALSE	FALSE	FALSE	FALSE	TRUE	TRUE	FALSE	FALSE	FALSE	FALSE	FALSE	FALSE	FALSE	FALSE
chr1	1144381	1144847	Interval_23	8	8	TTS (NR_038869)	TTS (NR_038869)	7597	NR_038869	254099	Hs.680488	NR_038869	ENSG00000223823	LINC01342	-	long intergenic non-protein coding RNA 1342	ncRNA	FALSE	FALSE	FALSE	FALSE	FALSE	FALSE	FALSE	FALSE	TRUE	TRUE	FALSE	TRUE	TRUE	TRUE	TRUE	FALSE	TRUE	TRUE
chr1	1153877	1154150	Interval_24	1	1	Intergenic	Intergenic	-13090	NR_029639	406984		NR_029639	ENSG00000207730	MIR200B	MIRN200B|mir-200b	microRNA 200b	ncRNA	FALSE	FALSE	FALSE	FALSE	FALSE	FALSE	FALSE	FALSE	TRUE	FALSE	FALSE	FALSE	FALSE	FALSE	FALSE	FALSE	FALSE	FALSE
chr1	1176961	1177282	Interval_25	1	1	intron (NM_001130045, intron 3 of 15)	intron (NM_001130045, intron 3 of 15)	-2575	NM_153254	254173	Hs.454835	NM_153254	ENSG00000162571	TTLL10	TTLL5	tubulin tyrosine ligase like 10	protein-coding	FALSE	FALSE	FALSE	FALSE	FALSE	FALSE	FALSE	FALSE	FALSE	TRUE	FALSE	FALSE	FALSE	FALSE	FALSE	FALSE	FALSE	FALSE
chr1	1177485	1177685	Interval_26	1	1	intron (NM_001130045, intron 3 of 15)	AluYj4|SINE|Alu	-2112	NM_153254	254173	Hs.454835	NM_153254	ENSG00000162571	TTLL10	TTLL5	tubulin tyrosine ligase like 10	protein-coding	FALSE	FALSE	FALSE	FALSE	FALSE	FALSE	FALSE	FALSE	TRUE	FALSE	FALSE	FALSE	FALSE	FALSE	FALSE	FALSE	FALSE	FALSE
chr1	1185640	1186303	Interval_27	2	2	TTS (NM_153254)	TTS (NM_153254)	6275	NM_153254	254173	Hs.454835	NM_153254	ENSG00000162571	TTLL10	TTLL5	tubulin tyrosine ligase like 10	protein-coding	FALSE	FALSE	FALSE	FALSE	FALSE	FALSE	FALSE	FALSE	TRUE	TRUE	FALSE	FALSE	FALSE	FALSE	FALSE	FALSE	FALSE	FALSE
chr1	1207768	1208009	Interval_28	1	1	Intergenic	AluSx|SINE|Alu	-1180	NM_148902	8784	Hs.212680	NM_004195	ENSG00000186891	TNFRSF18	AITR|CD357|GITR|GITR-D	TNF receptor superfamily member 18	protein-coding	FALSE	FALSE	FALSE	FALSE	FALSE	FALSE	FALSE	FALSE	FALSE	TRUE	FALSE	FALSE	FALSE	FALSE	FALSE	FALSE	FALSE	FALSE
chr1	1305501	1305749	Interval_29	1	1	promoter-TSS (NR_145806)	promoter-TSS (NR_145806)	-813	NR_145806	109623456		NR_145806		SNORD167	-	small nucleolar RNA, C/D box 167	snoRNA	FALSE	FALSE	FALSE	FALSE	FALSE	FALSE	FALSE	FALSE	FALSE	TRUE	FALSE	FALSE	FALSE	FALSE	FALSE	FALSE	FALSE	FALSE
chr1	1308198	1308423	Interval_30	1	1	promoter-TSS (NR_144369)	promoter-TSS (NR_144369)	-269	NR_144369	126789	Hs.400659	NM_153339	ENSG00000169972	PUSL1	-	pseudouridylate synthase-like 1	protein-coding	FALSE	FALSE	FALSE	FALSE	FALSE	FALSE	FALSE	FALSE	FALSE	TRUE	FALSE	FALSE	FALSE	FALSE	FALSE	FALSE	FALSE	FALSE
chr1	1317366	1317790	Interval_31	1	1	intron (NM_001256463, intron 2 of 14)	intron (NM_001256463, intron 2 of 14)	-5012	NR_106785	102465435		NR_106785	ENSG00000283712	MIR6727	hsa-mir-6727	microRNA 6727	ncRNA	FALSE	FALSE	FALSE	FALSE	FALSE	FALSE	FALSE	FALSE	FALSE	TRUE	FALSE	FALSE	FALSE	FALSE	FALSE	FALSE	FALSE	FALSE
chr1	1325809	1326062	Interval_32	1	1	intron (NM_001029885, intron 1 of 2)	intron (NM_001029885, intron 1 of 2)	1173	NM_001029885	80772	Hs.515689	NM_001029885	ENSG00000224051	CPTP	GLTPD1	ceramide-1-phosphate transfer protein	protein-coding	FALSE	FALSE	FALSE	FALSE	FALSE	FALSE	FALSE	FALSE	FALSE	TRUE	FALSE	FALSE	FALSE	FALSE	FALSE	FALSE	FALSE	FALSE
chr1	1335000	1335115	Interval_33	1	1	TTS (NM_004421)	TTS (NM_004421)	3712	NM_152228	83756	Hs.74375	NM_152228	ENSG00000169962	TAS1R3	T1R3	taste 1 receptor member 3	protein-coding	FALSE	FALSE	FALSE	FALSE	FALSE	FALSE	FALSE	TRUE	FALSE	FALSE	FALSE	FALSE	FALSE	FALSE	FALSE	FALSE	FALSE	FALSE
chr1	1360889	1361082	Interval_34	1	1	intron (NM_001282582, intron 1 of 10)	(CA)n|Simple_repeat|Simple_repeat	791	NM_001282583	54587	Hs.515687	NM_032348	ENSG00000162576	MXRA8	ASP3	matrix remodeling associated 8	protein-coding	FALSE	FALSE	FALSE	FALSE	FALSE	FALSE	FALSE	FALSE	TRUE	FALSE	FALSE	FALSE	FALSE	FALSE	FALSE	FALSE	FALSE	FALSE
chr1	1366478	1366726	Interval_35	1	1	Intergenic	Intergenic	-3061	NM_001282582	54587	Hs.515687	NM_032348	ENSG00000162576	MXRA8	ASP3	matrix remodeling associated 8	protein-coding	FALSE	FALSE	FALSE	FALSE	FALSE	FALSE	FALSE	FALSE	FALSE	TRUE	FALSE	FALSE	FALSE	FALSE	FALSE	FALSE	FALSE	FALSE
chr1	1367246	1367459	Interval_36	1	1	Intergenic	Intergenic	-3812	NM_001282582	54587	Hs.515687	NM_032348	ENSG00000162576	MXRA8	ASP3	matrix remodeling associated 8	protein-coding	FALSE	FALSE	FALSE	FALSE	FALSE	FALSE	FALSE	FALSE	TRUE	FALSE	FALSE	FALSE	FALSE	FALSE	FALSE	FALSE	FALSE	FALSE
chr1	1375567	1375866	Interval_37	1	1	promoter-TSS (NM_001127230)	promoter-TSS (NM_001127230)	-279	NM_017900	54998	Hs.632515	NM_017900	ENSG00000175756	AURKAIP1	AIP|AKIP|MRP-S38	aurora kinase A interacting protein 1	protein-coding	FALSE	FALSE	FALSE	FALSE	FALSE	FALSE	FALSE	FALSE	FALSE	TRUE	FALSE	FALSE	FALSE	FALSE	FALSE	FALSE	FALSE	FALSE
chr1	1376104	1376368	Interval_38	1	1	promoter-TSS (NM_017900)	promoter-TSS (NM_017900)	-798	NM_017900	54998	Hs.632515	NM_017900	ENSG00000175756	AURKAIP1	AIP|AKIP|MRP-S38	aurora kinase A interacting protein 1	protein-coding	FALSE	FALSE	FALSE	FALSE	FALSE	FALSE	FALSE	FALSE	FALSE	TRUE	FALSE	FALSE	FALSE	FALSE	FALSE	FALSE	FALSE	FALSE
chr1	1398238	1398608	Interval_39	1	1	promoter-TSS (NM_001350497)	promoter-TSS (NM_001350497)	-81	NM_001350497	81669	Hs.515704	NM_030937	ENSG00000221978	CCNL2	ANIA-6B|CCNM|CCNS|HCLA-ISO|HLA-ISO|PCEE|SB138	cyclin L2	protein-coding	FALSE	FALSE	FALSE	FALSE	FALSE	FALSE	FALSE	FALSE	FALSE	TRUE	FALSE	FALSE	FALSE	FALSE	FALSE	FALSE	FALSE	FALSE
chr1	1406240	1406454	Interval_40	1	1	intron (NM_017971, intron 2 of 3)	AluSz|SINE|Alu	966	NM_017971	55052	Hs.182698	NM_017971	ENSG00000242485	MRPL20	L20mt|MRP-L20	mitochondrial ribosomal protein L20	protein-coding	FALSE	FALSE	FALSE	FALSE	FALSE	FALSE	FALSE	FALSE	FALSE	TRUE	FALSE	FALSE	FALSE	FALSE	FALSE	FALSE	FALSE	FALSE
chr1	1505880	1506104	Interval_41	1	1	Intergenic	AluSx|SINE|Alu	-6151	NM_001170535	55210	Hs.23413	NM_018188	ENSG00000197785	ATAD3A	HAYOS	ATPase family, AAA domain containing 3A	protein-coding	FALSE	FALSE	FALSE	FALSE	FALSE	FALSE	FALSE	FALSE	FALSE	TRUE	FALSE	FALSE	FALSE	FALSE	FALSE	FALSE	FALSE	FALSE
chr1	1565350	1565556	Interval_42	1	1	intron (NM_014188, intron 1 of 4)	intron (NM_014188, intron 1 of 4)	9429	NM_014188	29101	Hs.30026	NM_014188	ENSG00000160075	SSU72	HSPC182|PNAS-120	SSU72 homolog, RNA polymerase II CTD phosphatase	protein-coding	TRUE	FALSE	FALSE	FALSE	FALSE	FALSE	FALSE	FALSE	FALSE	FALSE	FALSE	FALSE	FALSE	FALSE	FALSE	FALSE	FALSE	FALSE
chr1	1567975	1568316	Interval_43	2	2	intron (NM_014188, intron 1 of 4)	intron (NM_014188, intron 1 of 4)	6736	NM_014188	29101	Hs.30026	NM_014188	ENSG00000160075	SSU72	HSPC182|PNAS-120	SSU72 homolog, RNA polymerase II CTD phosphatase	protein-coding	FALSE	FALSE	FALSE	FALSE	FALSE	FALSE	FALSE	FALSE	FALSE	FALSE	FALSE	TRUE	TRUE	FALSE	FALSE	FALSE	FALSE	FALSE
chr1	1572974	1574037	Interval_44	2	2	intron (NM_014188, intron 1 of 4)	intron (NM_014188, intron 1 of 4)	1376	NM_014188	29101	Hs.30026	NM_014188	ENSG00000160075	SSU72	HSPC182|PNAS-120	SSU72 homolog, RNA polymerase II CTD phosphatase	protein-coding	FALSE	FALSE	FALSE	FALSE	FALSE	FALSE	FALSE	FALSE	TRUE	TRUE	FALSE	FALSE	FALSE	FALSE	FALSE	FALSE	FALSE	FALSE
chr1	1579110	1579323	Interval_45	1	1	Intergenic	AluJr|SINE|Alu	-4335	NM_014188	29101	Hs.30026	NM_014188	ENSG00000160075	SSU72	HSPC182|PNAS-120	SSU72 homolog, RNA polymerase II CTD phosphatase	protein-coding	FALSE	FALSE	FALSE	FALSE	FALSE	FALSE	FALSE	FALSE	FALSE	TRUE	FALSE	FALSE	FALSE	FALSE	FALSE	FALSE	FALSE	FALSE
chr1	1587070	1587330	Interval_46	2	2	Intergenic	AluSx1|SINE|Alu	-12233	NR_147951	105378586	Hs.633349	NR_147951		LOC105378586	-	uncharacterized LOC105378586	ncRNA	FALSE	FALSE	FALSE	FALSE	FALSE	FALSE	FALSE	FALSE	TRUE	TRUE	FALSE	FALSE	FALSE	FALSE	FALSE	FALSE	FALSE	FALSE
chr1	1595188	1595467	Interval_47	1	1	Intergenic	Intergenic	-4105	NR_147951	105378586	Hs.633349	NR_147951		LOC105378586	-	uncharacterized LOC105378586	ncRNA	FALSE	FALSE	FALSE	FALSE	FALSE	FALSE	FALSE	FALSE	TRUE	FALSE	FALSE	FALSE	FALSE	FALSE	FALSE	FALSE	FALSE	FALSE
chr1	1596131	1597065	Interval_48	1	1	Intergenic	Intergenic	-2835	NR_147951	105378586	Hs.633349	NR_147951		LOC105378586	-	uncharacterized LOC105378586	ncRNA	FALSE	FALSE	FALSE	FALSE	FALSE	FALSE	FALSE	FALSE	TRUE	FALSE	FALSE	FALSE	FALSE	FALSE	FALSE	FALSE	FALSE	FALSE
chr1	1614853	1615054	Interval_49	1	1	promoter-TSS (NM_080875)	promoter-TSS (NM_080875)	-461	NM_001170688	142678	Hs.135805	NM_080875	ENSG00000197530	MIB2	ZZANK1|ZZZ5	mindbomb E3 ubiquitin protein ligase 2	protein-coding	FALSE	FALSE	FALSE	FALSE	FALSE	FALSE	FALSE	FALSE	TRUE	FALSE	FALSE	FALSE	FALSE	FALSE	FALSE	FALSE	FALSE	FALSE
chr1	1647895	1648254	Interval_50	4	4	intron (NM_001291345, intron 5 of 19)	AluJo|SINE|Alu	11022	NM_033487	984	Hs.651228	NM_001787	ENSG00000248333	CDK11B	CDC2L1|CDK11|CDK11-p110|CDK11-p46|CDK11-p58|CLK-1|PITSLREA|PK58|p58|p58CDC2L1|p58CLK-1	cyclin dependent kinase 11B	protein-coding	FALSE	FALSE	FALSE	FALSE	FALSE	FALSE	FALSE	FALSE	TRUE	TRUE	FALSE	FALSE	FALSE	FALSE	FALSE	FALSE	TRUE	TRUE
chr1	1660690	1660935	Interval_51	1	1	TTS (NM_001290264)	TTS (NM_001290264)	-1716	NM_033486	984	Hs.651228	NM_001787	ENSG00000248333	CDK11B	CDC2L1|CDK11|CDK11-p110|CDK11-p46|CDK11-p58|CLK-1|PITSLREA|PK58|p58|p58CDC2L1|p58CLK-1	cyclin dependent kinase 11B	protein-coding	FALSE	FALSE	FALSE	FALSE	FALSE	FALSE	FALSE	FALSE	FALSE	TRUE	FALSE	FALSE	FALSE	FALSE	FALSE	FALSE	FALSE	FALSE
chr1	1663525	1663763	Interval_52	1	1	3' UTR (NM_001290264, exon 10 of 10)	3' UTR (NM_001290264, exon 10 of 10)	-4547	NM_033486	984	Hs.651228	NM_001787	ENSG00000248333	CDK11B	CDC2L1|CDK11|CDK11-p110|CDK11-p46|CDK11-p58|CLK-1|PITSLREA|PK58|p58|p58CDC2L1|p58CLK-1	cyclin dependent kinase 11B	protein-coding	FALSE	FALSE	FALSE	FALSE	FALSE	FALSE	FALSE	FALSE	TRUE	FALSE	FALSE	FALSE	FALSE	FALSE	FALSE	FALSE	FALSE	FALSE
chr1	1685983	1686632	Interval_53	4	4	intron (NM_001110781, intron 1 of 8)	AluSx1|SINE|Alu	6496	NM_001290264	728661	Hs.655255	NM_001110781	ENSG00000189339	SLC35E2B	SLC35E2	solute carrier family 35 member E2B	protein-coding	TRUE	TRUE	FALSE	FALSE	FALSE	FALSE	FALSE	FALSE	TRUE	TRUE	FALSE	FALSE	FALSE	FALSE	FALSE	FALSE	FALSE	FALSE
chr1	1714933	1715483	Interval_54	4	4	intron (NM_001313982, intron 5 of 19)	AluJo|SINE|Alu	9357	NM_024011	728642	Hs.651228	NM_024011	ENSG00000008128	CDK11A	CDC2L2|CDC2L3|CDK11-p110|CDK11-p46|CDK11-p58|PITSLRE|p58GTA	cyclin dependent kinase 11A	protein-coding	FALSE	FALSE	FALSE	FALSE	FALSE	FALSE	FALSE	FALSE	TRUE	TRUE	FALSE	FALSE	FALSE	FALSE	FALSE	FALSE	TRUE	TRUE
chr1	1729406	1729619	Interval_55	1	1	3' UTR (NM_182838, exon 6 of 6)	3' UTR (NM_182838, exon 6 of 6)	-4948	NM_001313982	728642	Hs.651228	NM_024011	ENSG00000008128	CDK11A	CDC2L2|CDC2L3|CDK11-p110|CDK11-p46|CDK11-p58|PITSLRE|p58GTA	cyclin dependent kinase 11A	protein-coding	FALSE	FALSE	FALSE	FALSE	FALSE	FALSE	FALSE	FALSE	FALSE	TRUE	FALSE	FALSE	FALSE	FALSE	FALSE	FALSE	FALSE	FALSE
chr1	1731540	1731935	Interval_56	2	2	3' UTR (NM_182838, exon 6 of 6)	3' UTR (NM_182838, exon 6 of 6)	-7173	NM_001313982	728642	Hs.651228	NM_024011	ENSG00000008128	CDK11A	CDC2L2|CDC2L3|CDK11-p110|CDK11-p46|CDK11-p58|PITSLRE|p58GTA	cyclin dependent kinase 11A	protein-coding	FALSE	FALSE	FALSE	FALSE	FALSE	FALSE	FALSE	FALSE	TRUE	TRUE	FALSE	FALSE	FALSE	FALSE	FALSE	FALSE	FALSE	FALSE
chr1	1769150	1769311	Interval_57	1	1	intron (NM_001353641, intron 1 of 11)	AluSz|SINE|Alu	9239	NM_023018	65220	Hs.654792	NM_023018	ENSG00000008130	NADK	dJ283E3.1	NAD kinase	protein-coding	FALSE	TRUE	FALSE	FALSE	FALSE	FALSE	FALSE	FALSE	FALSE	FALSE	FALSE	FALSE	FALSE	FALSE	FALSE	FALSE	FALSE	FALSE
chr1	1780433	1780749	Interval_58	2	2	promoter-TSS (NM_001198994)	promoter-TSS (NM_001198994)	-444	NM_001353641	65220	Hs.654792	NM_023018	ENSG00000008130	NADK	dJ283E3.1	NAD kinase	protein-coding	FALSE	FALSE	FALSE	FALSE	FALSE	FALSE	FALSE	FALSE	TRUE	TRUE	FALSE	FALSE	FALSE	FALSE	FALSE	FALSE	FALSE	FALSE
chr1	1781770	1782157	Interval_59	2	2	Intergenic	AluSx|SINE|Alu	-1817	NM_001353641	65220	Hs.654792	NM_023018	ENSG00000008130	NADK	dJ283E3.1	NAD kinase	protein-coding	FALSE	FALSE	FALSE	FALSE	FALSE	FALSE	FALSE	FALSE	TRUE	TRUE	FALSE	FALSE	FALSE	FALSE	FALSE	FALSE	FALSE	FALSE
chr1	1826773	1827246	Interval_60	3	3	intron (NM_001282539, intron 1 of 10)	intron (NM_001282539, intron 1 of 10)	-46863	NM_001353641	65220	Hs.654792	NM_023018	ENSG00000008130	NADK	dJ283E3.1	NAD kinase	protein-coding	FALSE	FALSE	FALSE	FALSE	FALSE	FALSE	FALSE	FALSE	FALSE	FALSE	FALSE	TRUE	TRUE	TRUE	FALSE	FALSE	FALSE	FALSE
chr1	1828851	1829349	Interval_61	6	6	intron (NM_001282539, intron 1 of 10)	AluSq2|SINE|Alu	-48953	NM_001353641	65220	Hs.654792	NM_023018	ENSG00000008130	NADK	dJ283E3.1	NAD kinase	protein-coding	TRUE	FALSE	FALSE	FALSE	FALSE	FALSE	FALSE	FALSE	TRUE	TRUE	FALSE	TRUE	TRUE	TRUE	FALSE	FALSE	FALSE	FALSE
chr1	1829841	1830054	Interval_62	1	1	intron (NM_001282539, intron 1 of 10)	AluSq|SINE|Alu	-49801	NM_001353641	65220	Hs.654792	NM_023018	ENSG00000008130	NADK	dJ283E3.1	NAD kinase	protein-coding	FALSE	FALSE	FALSE	FALSE	FALSE	FALSE	FALSE	FALSE	FALSE	TRUE	FALSE	FALSE	FALSE	FALSE	FALSE	FALSE	FALSE	FALSE
chr1	1844292	1844511	Interval_63	3	3	intron (NM_002074, intron 1 of 11)	AluSx|SINE|Alu	46715	NM_001282539	2782	Hs.430425	NM_002074	ENSG00000078369	GNB1	MRD42	G protein subunit beta 1	protein-coding	FALSE	FALSE	FALSE	FALSE	FALSE	FALSE	FALSE	FALSE	FALSE	TRUE	FALSE	FALSE	TRUE	FALSE	FALSE	TRUE	FALSE	FALSE
chr1	1863944	1864349	Interval_64	2	2	intron (NM_002074, intron 1 of 11)	AluSg7|SINE|Alu	26970	NM_001282539	2782	Hs.430425	NM_002074	ENSG00000078369	GNB1	MRD42	G protein subunit beta 1	protein-coding	FALSE	FALSE	FALSE	FALSE	FALSE	FALSE	FALSE	FALSE	TRUE	TRUE	FALSE	FALSE	FALSE	FALSE	FALSE	FALSE	FALSE	FALSE
chr1	1879777	1880009	Interval_65	2	2	intron (NM_002074, intron 1 of 11)	Charlie1|DNA|hAT-Charlie	11224	NM_001282539	2782	Hs.430425	NM_002074	ENSG00000078369	GNB1	MRD42	G protein subunit beta 1	protein-coding	FALSE	FALSE	FALSE	FALSE	FALSE	FALSE	FALSE	FALSE	FALSE	TRUE	FALSE	FALSE	FALSE	FALSE	TRUE	FALSE	FALSE	FALSE
chr1	1883694	1884216	Interval_66	2	2	intron (NM_002074, intron 1 of 11)	intron (NM_002074, intron 1 of 11)	7162	NM_001282539	2782	Hs.430425	NM_002074	ENSG00000078369	GNB1	MRD42	G protein subunit beta 1	protein-coding	FALSE	FALSE	FALSE	FALSE	FALSE	FALSE	FALSE	FALSE	TRUE	TRUE	FALSE	FALSE	FALSE	FALSE	FALSE	FALSE	FALSE	FALSE
chr1	1897510	1897763	Interval_67	2	2	Intergenic	AluSp|SINE|Alu	-6520	NM_002074	2782	Hs.430425	NM_002074	ENSG00000078369	GNB1	MRD42	G protein subunit beta 1	protein-coding	FALSE	FALSE	FALSE	FALSE	FALSE	FALSE	FALSE	FALSE	TRUE	TRUE	FALSE	FALSE	FALSE	FALSE	FALSE	FALSE	FALSE	FALSE
chr1	1907068	1907623	Interval_68	7	7	Intergenic	Intergenic	-7481	NM_138705	163688	Hs.85902	NM_138705	ENSG00000169885	CALML6	CAGLP	calmodulin like 6	protein-coding	TRUE	FALSE	FALSE	FALSE	FALSE	FALSE	FALSE	TRUE	TRUE	TRUE	FALSE	TRUE	TRUE	TRUE	FALSE	FALSE	FALSE	FALSE
chr1	1907890	1908164	Interval_69	1	1	Intergenic	AluSz|SINE|Alu	-6800	NM_138705	163688	Hs.85902	NM_138705	ENSG00000169885	CALML6	CAGLP	calmodulin like 6	protein-coding	FALSE	FALSE	FALSE	FALSE	FALSE	FALSE	FALSE	FALSE	FALSE	TRUE	FALSE	FALSE	FALSE	FALSE	FALSE	FALSE	FALSE	FALSE
chr1	1909443	1909737	Interval_70	1	1	Intergenic	AluSx1|SINE|Alu	-5237	NM_138705	163688	Hs.85902	NM_138705	ENSG00000169885	CALML6	CAGLP	calmodulin like 6	protein-coding	FALSE	FALSE	FALSE	FALSE	FALSE	FALSE	FALSE	FALSE	FALSE	TRUE	FALSE	FALSE	FALSE	FALSE	FALSE	FALSE	FALSE	FALSE
chr1	1931997	1932190	Interval_71	1	1	intron (NM_001304360, intron 25 of 38)	AluSx1|SINE|Alu	-12793	NM_178545	339456	Hs.123423	NM_178545	ENSG00000178821	TMEM52	-	transmembrane protein 52	protein-coding	FALSE	FALSE	FALSE	FALSE	FALSE	FALSE	FALSE	FALSE	TRUE	FALSE	FALSE	FALSE	FALSE	FALSE	FALSE	FALSE	FALSE	FALSE
chr1	1983477	1984160	Interval_72	2	2	intron (NM_001304360, intron 6 of 38)	AluY|SINE|Alu	20018	NM_001304360	85452	Hs.232092	NM_001003808	ENSG00000142609	CFAP74	C1orf222|KIAA1751	cilia and flagella associated protein 74	protein-coding	FALSE	FALSE	FALSE	FALSE	FALSE	FALSE	FALSE	FALSE	TRUE	TRUE	FALSE	FALSE	FALSE	FALSE	FALSE	FALSE	FALSE	FALSE
chr1	1995910	1996690	Interval_73	2	2	intron (NM_001304360, intron 1 of 38)	intron (NM_001304360, intron 1 of 38)	7537	NM_001304360	85452	Hs.232092	NM_001003808	ENSG00000142609	CFAP74	C1orf222|KIAA1751	cilia and flagella associated protein 74	protein-coding	FALSE	FALSE	FALSE	FALSE	FALSE	FALSE	FALSE	FALSE	TRUE	TRUE	FALSE	FALSE	FALSE	FALSE	FALSE	FALSE	FALSE	FALSE
chr1	2001665	2002259	Interval_74	6	6	intron (NM_001304360, intron 1 of 38)	L1MC4|LINE|L1	1875	NM_001304360	85452	Hs.232092	NM_001003808	ENSG00000142609	CFAP74	C1orf222|KIAA1751	cilia and flagella associated protein 74	protein-coding	FALSE	FALSE	FALSE	FALSE	FALSE	FALSE	FALSE	TRUE	TRUE	TRUE	FALSE	TRUE	TRUE	TRUE	FALSE	FALSE	FALSE	FALSE
chr1	2013187	2013420	Interval_75	1	1	Intergenic	L1ME1|LINE|L1	-6025	NM_000815	2563	Hs.113882	NM_000815	ENSG00000187730	GABRD	EIG10|EJM7|GEFSP5	gamma-aminobutyric acid type A receptor delta subunit	protein-coding	FALSE	FALSE	FALSE	FALSE	FALSE	FALSE	FALSE	FALSE	FALSE	FALSE	FALSE	FALSE	TRUE	FALSE	FALSE	FALSE	FALSE	FALSE
chr1	2142936	2143270	Interval_76	2	2	intron (NM_001033581, intron 2 of 14)	AluY|SINE|Alu	38387	NM_001033582	5590	Hs.496255	NM_002744	ENSG00000067606	PRKCZ	PKC-ZETA|PKC2	protein kinase C zeta	protein-coding	FALSE	FALSE	FALSE	FALSE	FALSE	FALSE	FALSE	FALSE	TRUE	TRUE	FALSE	FALSE	FALSE	FALSE	FALSE	FALSE	FALSE	FALSE
chr1	2155167	2155510	Interval_77	1	1	intron (NM_001033581, intron 6 of 14)	(TGGTGA)n|Simple_repeat|Simple_repeat	28536	NR_146290	100506504	Hs.742283	NR_146290	ENSG00000182873	PRKCZ-AS1	-	PRKCZ antisense RNA 1	ncRNA	FALSE	FALSE	FALSE	FALSE	FALSE	FALSE	FALSE	FALSE	TRUE	FALSE	FALSE	FALSE	FALSE	FALSE	FALSE	FALSE	FALSE	FALSE
chr1	2189116	2189655	Interval_78	2	2	TTS (NR_046427)	TTS (NR_046427)	5389	NM_001282671	199990	Hs.107101	NM_182533	ENSG00000162585	FAAP20	C1orf86|FP7162	Fanconi anemia core complex associated protein 20	protein-coding	FALSE	FALSE	FALSE	FALSE	FALSE	FALSE	FALSE	FALSE	TRUE	TRUE	FALSE	FALSE	FALSE	FALSE	FALSE	FALSE	FALSE	FALSE
chr1	2211658	2212030	Interval_79	2	2	intron (NM_001282670, intron 2 of 7)	AluSq|SINE|Alu	876	NM_001282670	199990	Hs.107101	NM_182533	ENSG00000162585	FAAP20	C1orf86|FP7162	Fanconi anemia core complex associated protein 20	protein-coding	FALSE	FALSE	FALSE	FALSE	FALSE	FALSE	FALSE	FALSE	TRUE	TRUE	FALSE	FALSE	FALSE	FALSE	FALSE	FALSE	FALSE	FALSE
chr1	2230663	2231089	Interval_80	3	3	intron (NM_003036, intron 1 of 6)	intron (NM_003036, intron 1 of 6)	2181	NM_003036	6497	Hs.656507	NM_003036	ENSG00000157933	SKI	SGS|SKV	SKI proto-oncogene	protein-coding	FALSE	FALSE	FALSE	FALSE	FALSE	FALSE	FALSE	FALSE	FALSE	TRUE	FALSE	FALSE	TRUE	TRUE	FALSE	FALSE	FALSE	FALSE
chr1	2232619	2233011	Interval_81	1	1	intron (NM_003036, intron 1 of 6)	MIR|SINE|MIR	4120	NM_003036	6497	Hs.656507	NM_003036	ENSG00000157933	SKI	SGS|SKV	SKI proto-oncogene	protein-coding	FALSE	FALSE	FALSE	FALSE	FALSE	FALSE	FALSE	FALSE	FALSE	TRUE	FALSE	FALSE	FALSE	FALSE	FALSE	FALSE	FALSE	FALSE
chr1	2234655	2234896	Interval_82	2	2	intron (NM_003036, intron 1 of 6)	intron (NM_003036, intron 1 of 6)	6081	NM_003036	6497	Hs.656507	NM_003036	ENSG00000157933	SKI	SGS|SKV	SKI proto-oncogene	protein-coding	TRUE	TRUE	FALSE	FALSE	FALSE	FALSE	FALSE	FALSE	FALSE	FALSE	FALSE	FALSE	FALSE	FALSE	FALSE	FALSE	FALSE	FALSE
chr1	2255564	2256417	Interval_83	2	2	intron (NM_003036, intron 1 of 6)	intron (NM_003036, intron 1 of 6)	27296	NM_003036	6497	Hs.656507	NM_003036	ENSG00000157933	SKI	SGS|SKV	SKI proto-oncogene	protein-coding	FALSE	FALSE	FALSE	FALSE	FALSE	FALSE	FALSE	FALSE	TRUE	TRUE	FALSE	FALSE	FALSE	FALSE	FALSE	FALSE	FALSE	FALSE
chr1	2260240	2260522	Interval_84	1	1	intron (NM_003036, intron 1 of 6)	L1MC4|LINE|L1	31686	NM_003036	6497	Hs.656507	NM_003036	ENSG00000157933	SKI	SGS|SKV	SKI proto-oncogene	protein-coding	FALSE	FALSE	FALSE	FALSE	FALSE	FALSE	FALSE	FALSE	FALSE	TRUE	FALSE	FALSE	FALSE	FALSE	FALSE	FALSE	FALSE	FALSE
chr1	2264782	2264995	Interval_85	1	1	intron (NM_003036, intron 1 of 6)	AluSx1|SINE|Alu	36194	NM_003036	6497	Hs.656507	NM_003036	ENSG00000157933	SKI	SGS|SKV	SKI proto-oncogene	protein-coding	FALSE	FALSE	FALSE	FALSE	FALSE	FALSE	FALSE	FALSE	FALSE	TRUE	FALSE	FALSE	FALSE	FALSE	FALSE	FALSE	FALSE	FALSE
chr1	2272051	2272451	Interval_86	2	2	intron (NM_003036, intron 1 of 6)	intron (NM_003036, intron 1 of 6)	43556	NM_003036	6497	Hs.656507	NM_003036	ENSG00000157933	SKI	SGS|SKV	SKI proto-oncogene	protein-coding	FALSE	FALSE	FALSE	FALSE	FALSE	FALSE	FALSE	FALSE	TRUE	TRUE	FALSE	FALSE	FALSE	FALSE	FALSE	FALSE	FALSE	FALSE
chr1	2278115	2278371	Interval_87	2	2	intron (NM_003036, intron 1 of 6)	intron (NM_003036, intron 1 of 6)	49548	NM_003036	6497	Hs.656507	NM_003036	ENSG00000157933	SKI	SGS|SKV	SKI proto-oncogene	protein-coding	FALSE	FALSE	FALSE	FALSE	FALSE	FALSE	FALSE	FALSE	FALSE	FALSE	FALSE	FALSE	FALSE	FALSE	FALSE	FALSE	TRUE	TRUE
chr1	2290749	2290952	Interval_88	1	1	intron (NM_003036, intron 1 of 6)	CpG	61810	NR_024489	100129534	Hs.655313	NM_001127577	ENSG00000269896	LOC100129534	-	small nuclear ribonucleoprotein polypeptide N pseudogene	pseudo	FALSE	FALSE	FALSE	FALSE	FALSE	FALSE	FALSE	FALSE	TRUE	FALSE	FALSE	FALSE	FALSE	FALSE	FALSE	FALSE	FALSE	FALSE
chr1	2327029	2327304	Interval_89	1	1	intron (NM_024848, intron 12 of 13)	intron (NM_024848, intron 12 of 13)	25494	NR_024489	100129534	Hs.655313	NM_001127577	ENSG00000269896	LOC100129534	-	small nuclear ribonucleoprotein polypeptide N pseudogene	pseudo	FALSE	FALSE	FALSE	FALSE	FALSE	FALSE	FALSE	FALSE	FALSE	TRUE	FALSE	FALSE	FALSE	FALSE	FALSE	FALSE	FALSE	FALSE
chr1	2388609	2388917	Interval_90	2	2	intron (NR_125361, intron 1 of 6)	AluJb|SINE|Alu	2988	NM_024848	79906	Hs.642701	NM_024848	ENSG00000116151	MORN1	-	MORN repeat containing 1	protein-coding	FALSE	FALSE	FALSE	FALSE	FALSE	FALSE	FALSE	FALSE	TRUE	TRUE	FALSE	FALSE	FALSE	FALSE	FALSE	FALSE	FALSE	FALSE
chr1	2523201	2523645	Interval_91	6	6	intron (NM_018216, intron 1 of 18)	intron (NM_018216, intron 1 of 18)	3205	NM_018216	55229	Hs.26156	NM_018216	ENSG00000157881	PANK4	-	pantothenate kinase 4	protein-coding	FALSE	TRUE	FALSE	FALSE	FALSE	FALSE	FALSE	FALSE	TRUE	TRUE	FALSE	TRUE	TRUE	TRUE	FALSE	FALSE	FALSE	FALSE
chr1	2525002	2525655	Interval_92	1	1	intron (NM_018216, intron 1 of 18)	intron (NM_018216, intron 1 of 18)	1299	NM_018216	55229	Hs.26156	NM_018216	ENSG00000157881	PANK4	-	pantothenate kinase 4	protein-coding	FALSE	FALSE	FALSE	FALSE	FALSE	FALSE	FALSE	FALSE	FALSE	TRUE	FALSE	FALSE	FALSE	FALSE	FALSE	FALSE	FALSE	FALSE
chr1	2573882	2574120	Interval_93	1	1	intron (NR_121638, intron 1 of 3)	L1ME1|LINE|L1	7466	NR_121638	100996583	Hs.444114	NR_121638	ENSG00000228037	LOC100996583	-	uncharacterized LOC100996583	ncRNA	FALSE	FALSE	FALSE	FALSE	FALSE	FALSE	FALSE	FALSE	TRUE	FALSE	FALSE	FALSE	FALSE	FALSE	FALSE	FALSE	FALSE	FALSE
chr1	2585806	2586053	Interval_94	2	2	promoter-TSS (NR_036637).2	promoter-TSS (NR_036637).2	-530	NR_036637	127281	Hs.462033	NM_152371	ENSG00000157870	FAM213B	C1orf93	family with sequence similarity 213 member B	protein-coding	FALSE	FALSE	FALSE	FALSE	FALSE	FALSE	FALSE	FALSE	TRUE	FALSE	FALSE	FALSE	FALSE	FALSE	FALSE	FALSE	TRUE	FALSE
chr1	2940702	2940907	Interval_95	1	1	Intergenic	HAL1|LINE|L1	-80677	NM_080431	140625	Hs.236635	NM_080431	ENSG00000169717	ACTRT2	ARPM2|ARPT2|Arp-T2|HARPM2	actin related protein T2	protein-coding	FALSE	FALSE	FALSE	FALSE	FALSE	FALSE	FALSE	FALSE	FALSE	FALSE	FALSE	FALSE	TRUE	FALSE	FALSE	FALSE	FALSE	FALSE
chr1	3055769	3056070	Interval_96	2	2	Intergenic	Intergenic	11805	NR_015440	440556	Hs.531041	NM_198543	ENSG00000177133	LINC00982	-	long intergenic non-protein coding RNA 982	ncRNA	FALSE	FALSE	FALSE	FALSE	FALSE	FALSE	FALSE	FALSE	TRUE	FALSE	FALSE	FALSE	TRUE	FALSE	FALSE	FALSE	FALSE	FALSE
chr1	3069569	3069843	Interval_97	2	2	intron (NM_199454, intron 1 of 16)	CpG	528	NM_022114	63976	Hs.99500	NM_022114	ENSG00000142611	PRDM16	CMD1LL|KMT8F|LVNC8|MEL1|PFM13	PR/SET domain 16	protein-coding	FALSE	FALSE	FALSE	FALSE	FALSE	FALSE	FALSE	FALSE	FALSE	FALSE	FALSE	FALSE	TRUE	TRUE	FALSE	FALSE	FALSE	FALSE
chr1	3176043	3176236	Interval_98	1	1	intron (NM_199454, intron 1 of 16)	(CCAT)n|Simple_repeat|Simple_repeat	48165	NR_036215	100422968		NR_036215	ENSG00000283572	MIR4251	-	microRNA 4251	ncRNA	FALSE	FALSE	FALSE	FALSE	FALSE	FALSE	FALSE	FALSE	TRUE	FALSE	FALSE	FALSE	FALSE	FALSE	FALSE	FALSE	FALSE	FALSE
chr1	3197960	3198168	Interval_99	2	2	intron (NM_199454, intron 2 of 16)	intron (NM_199454, intron 2 of 16)	70089	NR_036215	100422968		NR_036215	ENSG00000283572	MIR4251	-	microRNA 4251	ncRNA	TRUE	FALSE	FALSE	FALSE	FALSE	FALSE	FALSE	TRUE	FALSE	FALSE	FALSE	FALSE	FALSE	FALSE	FALSE	FALSE	FALSE	FALSE
chr1	3285970	3286181	Interval_100	1	1	intron (NM_199454, intron 3 of 16)	intron (NM_199454, intron 3 of 16)	158101	NR_036215	100422968		NR_036215	ENSG00000283572	MIR4251	-	microRNA 4251	ncRNA	FALSE	FALSE	FALSE	FALSE	FALSE	FALSE	FALSE	FALSE	FALSE	FALSE	FALSE	FALSE	TRUE	FALSE	FALSE	FALSE	FALSE	FALSE
chr1	3322052	3322606	Interval_101	7	7	intron (NM_199454, intron 3 of 16)	intron (NM_199454, intron 3 of 16)	-132254	NM_014448	27237	Hs.87435	NM_014448	ENSG00000130762	ARHGEF16	GEF16|NBR	Rho guanine nucleotide exchange factor 16	protein-coding	TRUE	TRUE	FALSE	FALSE	FALSE	FALSE	FALSE	FALSE	TRUE	TRUE	FALSE	TRUE	TRUE	TRUE	FALSE	FALSE	FALSE	FALSE
chr1	3371079	3371290	Interval_102	1	1	intron (NM_199454, intron 3 of 16)	(CCAT)n|Simple_repeat|Simple_repeat	-83398	NM_014448	27237	Hs.87435	NM_014448	ENSG00000130762	ARHGEF16	GEF16|NBR	Rho guanine nucleotide exchange factor 16	protein-coding	FALSE	FALSE	FALSE	FALSE	FALSE	FALSE	FALSE	FALSE	TRUE	FALSE	FALSE	FALSE	FALSE	FALSE	FALSE	FALSE	FALSE	FALSE
chr1	3604479	3605374	Interval_103	5	4	intron (NM_001409, intron 1 of 36)	intron (NM_001409, intron 1 of 36)	6568	NM_001409	1953	Hs.593645	NM_001409	ENSG00000162591	MEGF6	EGFL3	multiple EGF like domains 6	protein-coding	FALSE	FALSE	FALSE	FALSE	FALSE	FALSE	FALSE	FALSE	TRUE	TRUE	FALSE	FALSE	TRUE	TRUE	FALSE	FALSE	FALSE	FALSE
chr1	3619317	3619706	Interval_104	4	4	Intergenic	THE1D|LTR|ERVL-MaLR	-5480	NM_182752	127262	Hs.20529	NM_182752	ENSG00000158109	TPRG1L	FAM79A|h-mover|mover	tumor protein p63 regulated 1 like	protein-coding	FALSE	FALSE	FALSE	FALSE	FALSE	FALSE	FALSE	FALSE	TRUE	TRUE	FALSE	FALSE	TRUE	FALSE	FALSE	TRUE	FALSE	FALSE
chr1	3668953	3669191	Interval_105	1	1	intron (NM_001204188, intron 1 of 11)	intron (NM_001204188, intron 1 of 11)	16507	NM_001204184	7161	Hs.192132	NM_005427	ENSG00000078900	TP73	P73	tumor protein p73	protein-coding	FALSE	FALSE	FALSE	FALSE	FALSE	FALSE	FALSE	FALSE	FALSE	TRUE	FALSE	FALSE	FALSE	FALSE	FALSE	FALSE	FALSE	FALSE
chr1	3679710	3679923	Interval_106	1	1	intron (NM_001204188, intron 1 of 11)	intron (NM_001204188, intron 1 of 11)	-10855	NM_001126240	7161	Hs.192132	NM_005427	ENSG00000078900	TP73	P73	tumor protein p73	protein-coding	FALSE	FALSE	FALSE	FALSE	FALSE	FALSE	FALSE	FALSE	FALSE	TRUE	FALSE	FALSE	FALSE	FALSE	FALSE	FALSE	FALSE	FALSE
chr1	3760091	3760289	Interval_107	1	1	intron (NM_152492, intron 4 of 11)	intron (NM_152492, intron 4 of 11)	7789	NM_152492	148870	Hs.348700	NM_152492	ENSG00000162592	CCDC27	-	coiled-coil domain containing 27	protein-coding	FALSE	FALSE	FALSE	FALSE	FALSE	FALSE	FALSE	FALSE	TRUE	FALSE	FALSE	FALSE	FALSE	FALSE	FALSE	FALSE	FALSE	FALSE
chr1	3761427	3761841	Interval_108	3	3	intron (NM_152492, intron 5 of 11)	intron (NM_152492, intron 5 of 11)	9233	NM_152492	148870	Hs.348700	NM_152492	ENSG00000162592	CCDC27	-	coiled-coil domain containing 27	protein-coding	FALSE	FALSE	FALSE	FALSE	FALSE	FALSE	FALSE	FALSE	TRUE	TRUE	FALSE	FALSE	TRUE	FALSE	FALSE	FALSE	FALSE	FALSE
chr1	3793973	3794450	Interval_109	1	1	intron (NM_020710, intron 1 of 6)	AluY|SINE|Alu	2292	NM_020710	57470	Hs.268488	NM_020710	ENSG00000130764	LRRC47	-	leucine rich repeat containing 47	protein-coding	FALSE	FALSE	FALSE	FALSE	FALSE	FALSE	FALSE	FALSE	FALSE	TRUE	FALSE	FALSE	FALSE	FALSE	FALSE	FALSE	FALSE	FALSE
chr1	3799535	3799732	Interval_110	1	1	Intergenic	LTR38|LTR|ERV1	-3130	NM_020710	57470	Hs.268488	NM_020710	ENSG00000130764	LRRC47	-	leucine rich repeat containing 47	protein-coding	FALSE	FALSE	FALSE	FALSE	FALSE	FALSE	FALSE	FALSE	TRUE	FALSE	FALSE	FALSE	FALSE	FALSE	FALSE	FALSE	FALSE	FALSE
chr1	3804208	3804720	Interval_111	1	1	Intergenic	HERVK13-int|LTR|ERVK	-7960	NM_020710	57470	Hs.268488	NM_020710	ENSG00000130764	LRRC47	-	leucine rich repeat containing 47	protein-coding	FALSE	FALSE	FALSE	FALSE	FALSE	FALSE	FALSE	FALSE	FALSE	TRUE	FALSE	FALSE	FALSE	FALSE	FALSE	FALSE	FALSE	FALSE
chr1	3856082	3856595	Interval_112	1	1	promoter-TSS (NR_135152)	promoter-TSS (NR_135152)	894	NM_014704	9731	Hs.133089	NM_014704	ENSG00000116198	CEP104	CFAP256|GlyBP|JBTS25|KIAA0562|ROC22	centrosomal protein 104	protein-coding	FALSE	FALSE	FALSE	FALSE	FALSE	FALSE	FALSE	FALSE	TRUE	FALSE	FALSE	FALSE	FALSE	FALSE	FALSE	FALSE	FALSE	FALSE
chr1	3867292	3867794	Interval_113	5	5	intron (NR_104222, intron 4 of 7)	intron (NR_104222, intron 4 of 7)	10276	NM_001282669	1677	Hs.133089	NM_004402	ENSG00000169598	DFFB	CAD|CPAN|DFF-40|DFF2|DFF40	DNA fragmentation factor subunit beta	protein-coding	FALSE	FALSE	FALSE	FALSE	FALSE	FALSE	FALSE	FALSE	TRUE	TRUE	FALSE	TRUE	TRUE	TRUE	FALSE	FALSE	FALSE	FALSE
chr1	3884507	3884705	Interval_114	1	1	non-coding (NR_135152, exon 7 of 7)	non-coding (NR_135152, exon 7 of 7)	15687	NM_207356	339448	Hs.103939	NM_207356	ENSG00000198912	C1orf174	-	chromosome 1 open reading frame 174	protein-coding	FALSE	FALSE	FALSE	FALSE	FALSE	FALSE	FALSE	FALSE	TRUE	FALSE	FALSE	FALSE	FALSE	FALSE	FALSE	FALSE	FALSE	FALSE
chr1	3900323	3900773	Interval_115	2	2	promoter-TSS (NM_207356)	promoter-TSS (NM_207356)	144	NR_024455	100133612	Hs.307652	NR_024455	ENSG00000236423	LINC01134	-	long intergenic non-protein coding RNA 1134	ncRNA	FALSE	FALSE	FALSE	FALSE	FALSE	FALSE	FALSE	FALSE	TRUE	TRUE	FALSE	FALSE	FALSE	FALSE	FALSE	FALSE	FALSE	FALSE
chr1	3901606	3902117	Interval_116	2	2	intron (NR_024455, intron 1 of 3)	AluSz|SINE|Alu	1458	NR_024455	100133612	Hs.307652	NR_024455	ENSG00000236423	LINC01134	-	long intergenic non-protein coding RNA 1134	ncRNA	FALSE	FALSE	FALSE	FALSE	FALSE	FALSE	FALSE	FALSE	TRUE	TRUE	FALSE	FALSE	FALSE	FALSE	FALSE	FALSE	FALSE	FALSE
chr1	3930270	3930753	Interval_117	2	2	Intergenic	(AC)n|Simple_repeat|Simple_repeat	-10100	NR_040065	728716	Hs.668359	NR_040065		LINC01346	-	long intergenic non-protein coding RNA 1346	ncRNA	FALSE	FALSE	FALSE	FALSE	FALSE	FALSE	FALSE	FALSE	TRUE	TRUE	FALSE	FALSE	FALSE	FALSE	FALSE	FALSE	FALSE	FALSE
chr1	3991865	3992599	Interval_118	2	2	Intergenic	Intergenic	-43252	NR_147024	105376672	Hs.435087	NR_147024	ENSG00000226374	LINC01345	-	long intergenic non-protein coding RNA 1345	ncRNA	FALSE	FALSE	FALSE	FALSE	FALSE	FALSE	FALSE	FALSE	TRUE	TRUE	FALSE	FALSE	FALSE	FALSE	FALSE	FALSE	FALSE	FALSE
chr1	4021764	4022112	Interval_119	2	2	Intergenic	MLT2D|LTR|ERVL	-72958	NR_147024	105376672	Hs.435087	NR_147024	ENSG00000226374	LINC01345	-	long intergenic non-protein coding RNA 1345	ncRNA	FALSE	FALSE	FALSE	FALSE	FALSE	FALSE	FALSE	FALSE	TRUE	TRUE	FALSE	FALSE	FALSE	FALSE	FALSE	FALSE	FALSE	FALSE
chr1	4066240	4066433	Interval_120	1	1	Intergenic	(CACT)n|Simple_repeat|Simple_repeat	-117357	NR_147024	105376672	Hs.435087	NR_147024	ENSG00000226374	LINC01345	-	long intergenic non-protein coding RNA 1345	ncRNA	FALSE	FALSE	FALSE	FALSE	FALSE	FALSE	FALSE	FALSE	TRUE	FALSE	FALSE	FALSE	FALSE	FALSE	FALSE	FALSE	FALSE	FALSE
chr1	4144349	4144857	Interval_121	5	5	Intergenic	(TCA)n|Simple_repeat|Simple_repeat	-195623	NR_147024	105376672	Hs.435087	NR_147024	ENSG00000226374	LINC01345	-	long intergenic non-protein coding RNA 1345	ncRNA	FALSE	FALSE	FALSE	FALSE	FALSE	FALSE	FALSE	FALSE	TRUE	TRUE	FALSE	FALSE	FALSE	TRUE	TRUE	FALSE	TRUE	FALSE
chr1	4166744	4167103	Interval_122	4	4	Intergenic	Intergenic	-217944	NR_147024	105376672	Hs.435087	NR_147024	ENSG00000226374	LINC01345	-	long intergenic non-protein coding RNA 1345	ncRNA	FALSE	FALSE	FALSE	FALSE	FALSE	FALSE	FALSE	FALSE	TRUE	TRUE	FALSE	FALSE	TRUE	TRUE	FALSE	FALSE	FALSE	FALSE
chr1	4170918	4171281	Interval_123	2	2	Intergenic	Intergenic	-222120	NR_147024	105376672	Hs.435087	NR_147024	ENSG00000226374	LINC01345	-	long intergenic non-protein coding RNA 1345	ncRNA	FALSE	FALSE	FALSE	FALSE	FALSE	FALSE	FALSE	FALSE	TRUE	TRUE	FALSE	FALSE	FALSE	FALSE	FALSE	FALSE	FALSE	FALSE
chr1	4177473	4177855	Interval_124	2	2	Intergenic	MER48|LTR|ERV1	-228684	NR_147024	105376672	Hs.435087	NR_147024	ENSG00000226374	LINC01345	-	long intergenic non-protein coding RNA 1345	ncRNA	FALSE	FALSE	FALSE	FALSE	FALSE	FALSE	FALSE	FALSE	TRUE	TRUE	FALSE	FALSE	FALSE	FALSE	FALSE	FALSE	FALSE	FALSE
chr1	4224773	4225021	Interval_125	1	1	Intergenic	Intergenic	-187154	NR_027088	284661	Hs.278112	NR_027088	ENSG00000235054	LINC01777	-	long intergenic non-protein coding RNA 1777	ncRNA	FALSE	TRUE	FALSE	FALSE	FALSE	FALSE	FALSE	FALSE	FALSE	FALSE	FALSE	FALSE	FALSE	FALSE	FALSE	FALSE	FALSE	FALSE
chr1	4257970	4258275	Interval_126	3	3	Intergenic	THE1C-int|LTR|ERVL-MaLR	-153928	NR_027088	284661	Hs.278112	NR_027088	ENSG00000235054	LINC01777	-	long intergenic non-protein coding RNA 1777	ncRNA	FALSE	FALSE	FALSE	FALSE	FALSE	FALSE	FALSE	FALSE	TRUE	TRUE	FALSE	FALSE	TRUE	FALSE	FALSE	FALSE	FALSE	FALSE
chr1	4290783	4291153	Interval_127	1	1	Intergenic	L1PA15|LINE|L1	-121083	NR_027088	284661	Hs.278112	NR_027088	ENSG00000235054	LINC01777	-	long intergenic non-protein coding RNA 1777	ncRNA	FALSE	FALSE	FALSE	FALSE	FALSE	FALSE	FALSE	FALSE	TRUE	FALSE	FALSE	FALSE	FALSE	FALSE	FALSE	FALSE	FALSE	FALSE
chr1	4344065	4344465	Interval_128	5	5	Intergenic	Intergenic	-67786	NR_027088	284661	Hs.278112	NR_027088	ENSG00000235054	LINC01777	-	long intergenic non-protein coding RNA 1777	ncRNA	FALSE	TRUE	FALSE	FALSE	FALSE	FALSE	FALSE	FALSE	TRUE	TRUE	FALSE	FALSE	TRUE	TRUE	FALSE	FALSE	FALSE	FALSE
chr1	4570751	4571064	Interval_129	2	2	promoter-TSS (NR_147025)	promoter-TSS (NR_147025)	-579	NR_147025	105376679		NR_147025	ENSG00000232596	LINC01646	-	long intergenic non-protein coding RNA 1646	ncRNA	FALSE	FALSE	FALSE	FALSE	FALSE	FALSE	FALSE	FALSE	TRUE	FALSE	FALSE	FALSE	TRUE	FALSE	FALSE	FALSE	FALSE	FALSE
chr1	4742448	4742809	Interval_130	2	2	intron (NM_001042478, intron 2 of 5)	intron (NM_001042478, intron 2 of 5)	87584	NM_001042478	55966	Hs.12473	NM_018836	ENSG00000196581	AJAP1	MOT8|SHREW-1|SHREW1	adherens junctions associated protein 1	protein-coding	FALSE	FALSE	FALSE	FALSE	FALSE	FALSE	FALSE	FALSE	TRUE	TRUE	FALSE	FALSE	FALSE	FALSE	FALSE	FALSE	FALSE	FALSE
chr1	4887506	4887703	Interval_131	1	1	Intergenic	L1ME4a|LINE|L1	232560	NM_001042478	55966	Hs.12473	NM_018836	ENSG00000196581	AJAP1	MOT8|SHREW-1|SHREW1	adherens junctions associated protein 1	protein-coding	FALSE	FALSE	FALSE	FALSE	FALSE	FALSE	FALSE	FALSE	FALSE	FALSE	FALSE	FALSE	TRUE	FALSE	FALSE	FALSE	FALSE	FALSE
chr1	5185162	5185451	Interval_132	1	1	Intergenic	Intergenic	-378764	NR_039612									FALSE	FALSE	FALSE	FALSE	FALSE	FALSE	FALSE	FALSE	TRUE	FALSE	FALSE	FALSE	FALSE	FALSE	FALSE	FALSE	FALSE	FALSE
chr1	5361390	5361716	Interval_133	5	5	Intergenic	Intergenic	-202518	NR_039612									FALSE	FALSE	FALSE	FALSE	FALSE	FALSE	FALSE	FALSE	TRUE	TRUE	FALSE	TRUE	TRUE	TRUE	FALSE	FALSE	FALSE	FALSE
chr1	5368455	5368644	Interval_134	1	1	Intergenic	MER21C|LTR|ERVL	-195521	NR_039612									FALSE	FALSE	FALSE	FALSE	FALSE	FALSE	FALSE	FALSE	FALSE	FALSE	FALSE	FALSE	TRUE	FALSE	FALSE	FALSE	FALSE	FALSE
chr1	5397224	5397614	Interval_135	4	4	Intergenic	MIR3|SINE|MIR	-166652	NR_039612									FALSE	FALSE	FALSE	FALSE	FALSE	FALSE	FALSE	FALSE	TRUE	FALSE	FALSE	TRUE	TRUE	TRUE	FALSE	FALSE	FALSE	FALSE
chr1	5424746	5425167	Interval_136	3	3	Intergenic	Intergenic	-139114	NR_039612									FALSE	FALSE	FALSE	FALSE	FALSE	FALSE	FALSE	FALSE	FALSE	FALSE	FALSE	TRUE	TRUE	TRUE	FALSE	FALSE	FALSE	FALSE
chr1	5428302	5428849	Interval_137	3	3	Intergenic	Intergenic	-135495	NR_039612									FALSE	FALSE	FALSE	FALSE	FALSE	FALSE	FALSE	FALSE	FALSE	FALSE	FALSE	TRUE	TRUE	TRUE	FALSE	FALSE	FALSE	FALSE
chr1	5429069	5429258	Interval_138	1	1	Intergenic	Intergenic	-134907	NR_039612									FALSE	FALSE	FALSE	FALSE	FALSE	FALSE	FALSE	FALSE	FALSE	FALSE	FALSE	FALSE	TRUE	FALSE	FALSE	FALSE	FALSE	FALSE
chr1	5450986	5451298	Interval_139	2	2	Intergenic	Intergenic	-112929	NR_039612									FALSE	FALSE	FALSE	FALSE	FALSE	FALSE	FALSE	FALSE	TRUE	FALSE	FALSE	TRUE	FALSE	FALSE	FALSE	FALSE	FALSE	FALSE
chr1	5475624	5476146	Interval_140	3	3	Intergenic	Tigger13a|DNA|TcMar-Tigger	-88186	NR_039612									FALSE	FALSE	FALSE	FALSE	FALSE	FALSE	FALSE	FALSE	FALSE	FALSE	FALSE	TRUE	TRUE	TRUE	FALSE	FALSE	FALSE	FALSE
chr1	5554871	5555137	Interval_141	1	1	Intergenic	MLT1D|LTR|ERVL-MaLR	-9067	NR_039612									FALSE	FALSE	FALSE	FALSE	FALSE	FALSE	FALSE	FALSE	TRUE	FALSE	FALSE	FALSE	FALSE	FALSE	FALSE	FALSE	FALSE	FALSE
chr1	5610282	5610471	Interval_142	1	1	Intergenic	L1M5|LINE|L1	46306	NR_039612									FALSE	FALSE	FALSE	FALSE	FALSE	FALSE	FALSE	FALSE	FALSE	FALSE	FALSE	FALSE	TRUE	FALSE	FALSE	FALSE	FALSE	FALSE
chr1	5687019	5687239	Interval_143	1	1	Intergenic	Intergenic	123058	NR_039612									FALSE	FALSE	FALSE	FALSE	FALSE	FALSE	FALSE	FALSE	FALSE	TRUE	FALSE	FALSE	FALSE	FALSE	FALSE	FALSE	FALSE	FALSE
chr1	5737066	5737359	Interval_144	1	1	Intergenic	(TGGA)n|Simple_repeat|Simple_repeat	125528	NR_039838	100616421		NR_039838	ENSG00000264101	MIR4689	mir-4689	microRNA 4689	ncRNA	FALSE	FALSE	FALSE	FALSE	FALSE	FALSE	FALSE	FALSE	TRUE	FALSE	FALSE	FALSE	FALSE	FALSE	FALSE	FALSE	FALSE	FALSE
chr1	5787269	5787462	Interval_145	1	1	Intergenic	Intergenic	75375	NR_039838	100616421		NR_039838	ENSG00000264101	MIR4689	mir-4689	microRNA 4689	ncRNA	FALSE	FALSE	FALSE	FALSE	FALSE	FALSE	FALSE	FALSE	TRUE	FALSE	FALSE	FALSE	FALSE	FALSE	FALSE	FALSE	FALSE	FALSE
chr1	5809260	5809553	Interval_146	1	1	Intergenic	Intergenic	53334	NR_039838	100616421		NR_039838	ENSG00000264101	MIR4689	mir-4689	microRNA 4689	ncRNA	FALSE	FALSE	FALSE	FALSE	FALSE	FALSE	FALSE	FALSE	TRUE	FALSE	FALSE	FALSE	FALSE	FALSE	FALSE	FALSE	FALSE	FALSE
chr1	5828282	5828762	Interval_147	5	5	Intergenic	Intergenic	34219	NR_039838	100616421		NR_039838	ENSG00000264101	MIR4689	mir-4689	microRNA 4689	ncRNA	FALSE	FALSE	FALSE	FALSE	FALSE	FALSE	FALSE	FALSE	TRUE	TRUE	FALSE	TRUE	TRUE	TRUE	FALSE	FALSE	FALSE	FALSE
chr1	5878242	5878718	Interval_148	2	2	intron (NM_015102, intron 19 of 29)	intron (NM_015102, intron 19 of 29)	-15739	NR_039838	100616421		NR_039838	ENSG00000264101	MIR4689	mir-4689	microRNA 4689	ncRNA	FALSE	FALSE	FALSE	FALSE	FALSE	FALSE	FALSE	FALSE	TRUE	TRUE	FALSE	FALSE	FALSE	FALSE	FALSE	FALSE	FALSE	FALSE
chr1	5897029	5897390	Interval_149	3	3	intron (NM_015102, intron 16 of 29)	L1MC5a|LINE|L1	-34469	NR_039838	100616421		NR_039838	ENSG00000264101	MIR4689	mir-4689	microRNA 4689	ncRNA	FALSE	FALSE	FALSE	FALSE	FALSE	FALSE	FALSE	FALSE	FALSE	FALSE	FALSE	TRUE	TRUE	TRUE	FALSE	FALSE	FALSE	FALSE
chr1	5917689	5918264	Interval_150	2	2	intron (NM_015102, intron 11 of 29)	MLT1I|LTR|ERVL-MaLR	-55236	NR_039838	100616421		NR_039838	ENSG00000264101	MIR4689	mir-4689	microRNA 4689	ncRNA	FALSE	FALSE	FALSE	FALSE	FALSE	FALSE	FALSE	FALSE	TRUE	TRUE	FALSE	FALSE	FALSE	FALSE	FALSE	FALSE	FALSE	FALSE
chr1	5955338	5955652	Interval_151	1	1	intron (NM_015102, intron 6 of 29)	L1MA6|LINE|L1	-36803	NM_001199861	8514	Hs.440497	NM_003636	ENSG00000069424	KCNAB2	AKR6A5|HKvbeta2|HKvbeta2.1|HKvbeta2.2|KCNA2B|KV-BETA-2	potassium voltage-gated channel subfamily A regulatory beta subunit 2	protein-coding	FALSE	TRUE	FALSE	FALSE	FALSE	FALSE	FALSE	FALSE	FALSE	FALSE	FALSE	FALSE	FALSE	FALSE	FALSE	FALSE	FALSE	FALSE
chr1	6007276	6007500	Interval_152	1	1	intron (NM_001199861, intron 1 of 15)	intron (NM_001199861, intron 1 of 15)	-14915	NM_001291593	261734	Hs.462348	NM_015102	ENSG00000131697	NPHP4	POC10|SLSN4	nephrocystin 4	protein-coding	FALSE	FALSE	FALSE	FALSE	FALSE	FALSE	FALSE	FALSE	FALSE	TRUE	FALSE	FALSE	FALSE	FALSE	FALSE	FALSE	FALSE	FALSE
chr1	6009734	6010180	Interval_153	2	2	intron (NM_001199861, intron 1 of 15)	AluSz|SINE|Alu	-16056	NM_003636	8514	Hs.440497	NM_003636	ENSG00000069424	KCNAB2	AKR6A5|HKvbeta2|HKvbeta2.1|HKvbeta2.2|KCNA2B|KV-BETA-2	potassium voltage-gated channel subfamily A regulatory beta subunit 2	protein-coding	FALSE	FALSE	FALSE	FALSE	FALSE	FALSE	FALSE	FALSE	TRUE	TRUE	FALSE	FALSE	FALSE	FALSE	FALSE	FALSE	FALSE	FALSE
chr1	6075705	6076026	Interval_154	2	2	intron (NM_001199862, intron 4 of 15)	L1MB4|LINE|L1	29752	NM_001199863	8514	Hs.440497	NM_003636	ENSG00000069424	KCNAB2	AKR6A5|HKvbeta2|HKvbeta2.1|HKvbeta2.2|KCNA2B|KV-BETA-2	potassium voltage-gated channel subfamily A regulatory beta subunit 2	protein-coding	FALSE	FALSE	FALSE	FALSE	FALSE	FALSE	FALSE	FALSE	TRUE	TRUE	FALSE	FALSE	FALSE	FALSE	FALSE	FALSE	FALSE	FALSE
chr1	6117650	6118040	Interval_155	5	5	intron (NM_015557, intron 33 of 41)	L1MB7|LINE|L1	62289	NM_015557	26038	Hs.522898	NM_015557	ENSG00000116254	CHD5	CHD-5	chromodomain helicase DNA binding protein 5	protein-coding	FALSE	FALSE	FALSE	FALSE	FALSE	FALSE	FALSE	FALSE	TRUE	TRUE	FALSE	TRUE	TRUE	TRUE	FALSE	FALSE	FALSE	FALSE
chr1	6120645	6120850	Interval_156	1	1	intron (NM_015557, intron 33 of 41)	AluSc|SINE|Alu	59386	NM_015557	26038	Hs.522898	NM_015557	ENSG00000116254	CHD5	CHD-5	chromodomain helicase DNA binding protein 5	protein-coding	FALSE	FALSE	FALSE	FALSE	FALSE	FALSE	FALSE	FALSE	TRUE	FALSE	FALSE	FALSE	FALSE	FALSE	FALSE	FALSE	FALSE	FALSE
chr1	6150143	6150356	Interval_157	1	1	intron (NM_015557, intron 7 of 41)	(GATG)n|Simple_repeat|Simple_repeat	29884	NM_015557	26038	Hs.522898	NM_015557	ENSG00000116254	CHD5	CHD-5	chromodomain helicase DNA binding protein 5	protein-coding	FALSE	FALSE	FALSE	FALSE	FALSE	FALSE	FALSE	FALSE	FALSE	TRUE	FALSE	FALSE	FALSE	FALSE	FALSE	FALSE	FALSE	FALSE
chr1	6170784	6171233	Interval_158	12	12	intron (NM_015557, intron 1 of 41)	intron (NM_015557, intron 1 of 41)	9125	NM_015557	26038	Hs.522898	NM_015557	ENSG00000116254	CHD5	CHD-5	chromodomain helicase DNA binding protein 5	protein-coding	TRUE	TRUE	FALSE	FALSE	FALSE	FALSE	TRUE	TRUE	TRUE	TRUE	FALSE	FALSE	TRUE	TRUE	TRUE	TRUE	TRUE	TRUE
chr1	6183432	6183626	Interval_159	1	1	Intergenic	Intergenic	-3395	NM_015557	26038	Hs.522898	NM_015557	ENSG00000116254	CHD5	CHD-5	chromodomain helicase DNA binding protein 5	protein-coding	FALSE	FALSE	FALSE	FALSE	FALSE	FALSE	FALSE	FALSE	TRUE	FALSE	FALSE	FALSE	FALSE	FALSE	FALSE	FALSE	FALSE	FALSE
chr1	6187179	6187476	Interval_160	1	1	intron (NM_000983, intron 3 of 3)	AluSz|SINE|Alu	-7194	NM_015557	26038	Hs.522898	NM_015557	ENSG00000116254	CHD5	CHD-5	chromodomain helicase DNA binding protein 5	protein-coding	FALSE	FALSE	FALSE	FALSE	FALSE	FALSE	FALSE	FALSE	FALSE	TRUE	FALSE	FALSE	FALSE	FALSE	FALSE	FALSE	FALSE	FALSE
chr1	6189542	6189847	Interval_161	1	1	intron (NM_000983, intron 3 of 3)	AluSq2|SINE|Alu	-9561	NM_015557	26038	Hs.522898	NM_015557	ENSG00000116254	CHD5	CHD-5	chromodomain helicase DNA binding protein 5	protein-coding	FALSE	FALSE	FALSE	FALSE	FALSE	FALSE	FALSE	FALSE	FALSE	TRUE	FALSE	FALSE	FALSE	FALSE	FALSE	FALSE	FALSE	FALSE
chr1	6240434	6240723	Interval_162	3	3	Intergenic	Intergenic	-3613	NM_001024598	390992	Hs.532677	NM_001024598	ENSG00000173673	HES3	bHLHb43	hes family bHLH transcription factor 3	protein-coding	FALSE	FALSE	FALSE	FALSE	FALSE	FALSE	FALSE	FALSE	FALSE	FALSE	FALSE	TRUE	TRUE	TRUE	FALSE	FALSE	FALSE	FALSE
chr1	6245169	6245297	Interval_163	1	1	exon (NM_001024598, exon 4 of 4)	exon (NM_001024598, exon 4 of 4)	1041	NM_001024598	390992	Hs.532677	NM_001024598	ENSG00000173673	HES3	bHLHb43	hes family bHLH transcription factor 3	protein-coding	FALSE	FALSE	FALSE	FALSE	FALSE	FALSE	FALSE	TRUE	FALSE	FALSE	FALSE	FALSE	FALSE	FALSE	FALSE	FALSE	FALSE	FALSE
chr1	6258138	6258491	Interval_164	1	1	intron (NM_207370, intron 1 of 5)	AluSq|SINE|Alu	2660	NM_207370	387509	Hs.531581	NM_207370	ENSG00000158292	GPR153	PGR1	G protein-coupled receptor 153	protein-coding	FALSE	FALSE	FALSE	FALSE	FALSE	FALSE	FALSE	FALSE	TRUE	FALSE	FALSE	FALSE	FALSE	FALSE	FALSE	FALSE	FALSE	FALSE
chr1	6259902	6260276	Interval_165	6	6	intron (NM_207370, intron 1 of 5)	CpG	886	NM_207370	387509	Hs.531581	NM_207370	ENSG00000158292	GPR153	PGR1	G protein-coupled receptor 153	protein-coding	FALSE	FALSE	FALSE	FALSE	FALSE	FALSE	FALSE	FALSE	TRUE	TRUE	FALSE	FALSE	FALSE	FALSE	TRUE	TRUE	TRUE	TRUE
chr1	6390939	6391303	Interval_166	2	2	intron (NM_007274, intron 1 of 8)	AluSx|SINE|Alu	2645	NM_007274	11332	Hs.126137	NM_007274	ENSG00000097021	ACOT7	ACH1|ACT|BACH|CTE-II|LACH|LACH1|hBACH	acyl-CoA thioesterase 7	protein-coding	FALSE	FALSE	FALSE	FALSE	FALSE	FALSE	FALSE	FALSE	TRUE	TRUE	FALSE	FALSE	FALSE	FALSE	FALSE	FALSE	FALSE	FALSE
chr1	6406030	6406389	Interval_167	1	1	Intergenic	AluY|SINE|Alu	-12444	NM_007274	11332	Hs.126137	NM_007274	ENSG00000097021	ACOT7	ACH1|ACT|BACH|CTE-II|LACH|LACH1|hBACH	acyl-CoA thioesterase 7	protein-coding	FALSE	FALSE	FALSE	FALSE	FALSE	FALSE	FALSE	FALSE	TRUE	FALSE	FALSE	FALSE	FALSE	FALSE	FALSE	FALSE	FALSE	FALSE
chr1	6407038	6407402	Interval_168	2	2	Intergenic	AluSz|SINE|Alu	12699	NM_019089	54626	Hs.118727	NM_019089	ENSG00000069812	HES2	bHLHb40	hes family bHLH transcription factor 2	protein-coding	FALSE	FALSE	FALSE	FALSE	FALSE	FALSE	FALSE	FALSE	TRUE	TRUE	FALSE	FALSE	FALSE	FALSE	FALSE	FALSE	FALSE	FALSE
chr1	6410271	6410737	Interval_169	6	6	Intergenic	AluJr4|SINE|Alu	9415	NM_019089	54626	Hs.118727	NM_019089	ENSG00000069812	HES2	bHLHb40	hes family bHLH transcription factor 2	protein-coding	TRUE	TRUE	FALSE	FALSE	FALSE	FALSE	FALSE	FALSE	TRUE	TRUE	FALSE	FALSE	TRUE	TRUE	FALSE	FALSE	FALSE	FALSE
chr1	6453147	6453545	Interval_170	2	2	intron (NM_031475, intron 10 of 12)	intron (NM_031475, intron 10 of 12)	12849	NM_001039664	8718	Hs.462529	NM_003790	ENSG00000215788	TNFRSF25	APO-3|DDR3|DR3|LARD|TNFRSF12|TR3|TRAMP|WSL-1|WSL-LR	TNF receptor superfamily member 25	protein-coding	FALSE	FALSE	FALSE	FALSE	FALSE	FALSE	FALSE	FALSE	TRUE	TRUE	FALSE	FALSE	FALSE	FALSE	FALSE	FALSE	FALSE	FALSE
chr1	6510172	6510641	Interval_171	2	2	intron (NM_198681, intron 1 of 21)	AluSg7|SINE|Alu	9654	NM_198681	57449	Hs.284232	NM_020631	ENSG00000171680	PLEKHG5	CMTRIC|DSMA4|GEF720|Syx|Tech	pleckstrin homology and RhoGEF domain containing G5	protein-coding	FALSE	FALSE	FALSE	FALSE	FALSE	FALSE	FALSE	FALSE	TRUE	TRUE	FALSE	FALSE	FALSE	FALSE	FALSE	FALSE	FALSE	FALSE
chr1	6557124	6557337	Interval_172	1	1	intron (NM_138697, intron 1 of 5)	L3|LINE|CR1	1953	NM_177540	80835	Hs.124574	NM_138697	ENSG00000173662	TAS1R1	GM148|GPR70|T1R1|TR1	taste 1 receptor member 1	protein-coding	FALSE	FALSE	FALSE	FALSE	FALSE	FALSE	FALSE	FALSE	FALSE	TRUE	FALSE	FALSE	FALSE	FALSE	FALSE	FALSE	FALSE	FALSE
chr1	6569155	6569368	Interval_173	1	1	intron (NM_138697, intron 1 of 5)	HERVFH21-int|LTR|ERV1	-10729	NM_001278648	3104	Hs.502330	NM_005341	ENSG00000204859	ZBTB48	HKR3|TZAP|ZNF855|pp9964	zinc finger and BTB domain containing 48	protein-coding	FALSE	FALSE	FALSE	FALSE	FALSE	FALSE	FALSE	FALSE	FALSE	TRUE	FALSE	FALSE	FALSE	FALSE	FALSE	FALSE	FALSE	FALSE
chr1	6600959	6601220	Interval_174	1	1	intron (NM_001324309, intron 1 of 3)	intron (NM_001324309, intron 1 of 3)	1808	NM_001324309	9903	Hs.7764	NM_014851	ENSG00000162413	KLHL21	-	kelch like family member 21	protein-coding	FALSE	FALSE	FALSE	FALSE	FALSE	FALSE	FALSE	FALSE	FALSE	TRUE	FALSE	FALSE	FALSE	FALSE	FALSE	FALSE	FALSE	FALSE
chr1	6601239	6601548	Interval_175	1	1	intron (NM_001324309, intron 1 of 3)	intron (NM_001324309, intron 1 of 3)	1504	NM_001324309	9903	Hs.7764	NM_014851	ENSG00000162413	KLHL21	-	kelch like family member 21	protein-coding	FALSE	FALSE	FALSE	FALSE	FALSE	FALSE	FALSE	FALSE	TRUE	FALSE	FALSE	FALSE	FALSE	FALSE	FALSE	FALSE	FALSE	FALSE
chr1	6603141	6603840	Interval_176	1	1	promoter-TSS (NM_014851)	promoter-TSS (NM_014851)	-593	NM_014851	9903	Hs.7764	NM_014851	ENSG00000162413	KLHL21	-	kelch like family member 21	protein-coding	FALSE	FALSE	FALSE	FALSE	FALSE	FALSE	FALSE	FALSE	FALSE	TRUE	FALSE	FALSE	FALSE	FALSE	FALSE	FALSE	FALSE	FALSE
chr1	6612401	6612644	Interval_177	1	1	Intergenic	Intergenic	-1173	NM_153812	148479	Hs.516079	NM_153812	ENSG00000116273	PHF13	PHF5|SPOC1	PHD finger protein 13	protein-coding	FALSE	FALSE	FALSE	FALSE	FALSE	FALSE	FALSE	FALSE	FALSE	TRUE	FALSE	FALSE	FALSE	FALSE	FALSE	FALSE	FALSE	FALSE
chr1	6615920	6616341	Interval_178	1	1	intron (NM_153812, intron 1 of 3)	AluSg|SINE|Alu	2435	NM_153812	148479	Hs.516079	NM_153812	ENSG00000116273	PHF13	PHF5|SPOC1	PHD finger protein 13	protein-coding	FALSE	FALSE	FALSE	FALSE	FALSE	FALSE	FALSE	FALSE	FALSE	TRUE	FALSE	FALSE	FALSE	FALSE	FALSE	FALSE	FALSE	FALSE
chr1	6650032	6650430	Interval_179	4	4	intron (NM_018198, intron 7 of 15)	AluJb|SINE|Alu	25081	NM_138350	90326	Hs.689006	NM_138350	ENSG00000041988	THAP3	-	THAP domain containing 3	protein-coding	TRUE	TRUE	FALSE	FALSE	FALSE	FALSE	FALSE	FALSE	TRUE	TRUE	FALSE	FALSE	FALSE	FALSE	FALSE	FALSE	FALSE	FALSE
chr1	6653144	6653567	Interval_180	3	3	intron (NM_018198, intron 5 of 15)	intron (NM_018198, intron 5 of 15)	28206	NM_138350	90326	Hs.689006	NM_138350	ENSG00000041988	THAP3	-	THAP domain containing 3	protein-coding	FALSE	FALSE	FALSE	FALSE	FALSE	FALSE	FALSE	FALSE	TRUE	TRUE	FALSE	FALSE	TRUE	FALSE	FALSE	FALSE	FALSE	FALSE
chr1	6672598	6672822	Interval_181	2	2	intron (NM_018198, intron 3 of 15)	intron (NM_018198, intron 3 of 15)	29196	NM_018198	55735	Hs.462640	NM_018198	ENSG00000007923	DNAJC11	dJ126A5.1	DnaJ heat shock protein family (Hsp40) member C11	protein-coding	FALSE	FALSE	FALSE	FALSE	FALSE	FALSE	FALSE	FALSE	FALSE	FALSE	FALSE	FALSE	FALSE	FALSE	FALSE	FALSE	TRUE	TRUE
chr1	6683398	6683657	Interval_182	1	1	intron (NM_018198, intron 1 of 15)	MIRb|SINE|MIR	18378	NM_018198	55735	Hs.462640	NM_018198	ENSG00000007923	DNAJC11	dJ126A5.1	DnaJ heat shock protein family (Hsp40) member C11	protein-coding	FALSE	FALSE	FALSE	FALSE	FALSE	FALSE	FALSE	FALSE	FALSE	FALSE	FALSE	FALSE	TRUE	FALSE	FALSE	FALSE	FALSE	FALSE
chr1	6691645	6692012	Interval_183	3	3	intron (NM_018198, intron 1 of 15)	intron (NM_018198, intron 1 of 15)	10077	NM_018198	55735	Hs.462640	NM_018198	ENSG00000007923	DNAJC11	dJ126A5.1	DnaJ heat shock protein family (Hsp40) member C11	protein-coding	FALSE	FALSE	FALSE	FALSE	FALSE	FALSE	FALSE	FALSE	FALSE	FALSE	FALSE	TRUE	TRUE	TRUE	FALSE	FALSE	FALSE	FALSE
chr1	6702049	6702395	Interval_184	2	2	promoter-TSS (NM_018198)	promoter-TSS (NM_018198)	-316	NM_018198	55735	Hs.462640	NM_018198	ENSG00000007923	DNAJC11	dJ126A5.1	DnaJ heat shock protein family (Hsp40) member C11	protein-coding	FALSE	FALSE	FALSE	FALSE	FALSE	FALSE	FALSE	FALSE	TRUE	TRUE	FALSE	FALSE	FALSE	FALSE	FALSE	FALSE	FALSE	FALSE
chr1	6704948	6705141	Interval_185	1	1	Intergenic	Intergenic	-3139	NM_018198	55735	Hs.462640	NM_018198	ENSG00000007923	DNAJC11	dJ126A5.1	DnaJ heat shock protein family (Hsp40) member C11	protein-coding	FALSE	FALSE	FALSE	FALSE	FALSE	FALSE	FALSE	FALSE	TRUE	FALSE	FALSE	FALSE	FALSE	FALSE	FALSE	FALSE	FALSE	FALSE
chr1	6736687	6736966	Interval_186	2	2	Intergenic	AluSz|SINE|Alu	9300	NR_104621	100505887	Hs.250839	NR_104620		LINC01672	-	long intergenic non-protein coding RNA 1672	ncRNA	FALSE	FALSE	FALSE	FALSE	FALSE	FALSE	FALSE	FALSE	TRUE	TRUE	FALSE	FALSE	FALSE	FALSE	FALSE	FALSE	FALSE	FALSE
chr1	6784412	6784625	Interval_187	1	1	promoter-TSS (NR_146202)	promoter-TSS (NR_146202)	461	NR_149049	110841581		NR_149049		CAMTA1-DT	lncCAMTA1	CAMTA1 divergent transcript	ncRNA	FALSE	FALSE	FALSE	FALSE	FALSE	FALSE	FALSE	FALSE	TRUE	FALSE	FALSE	FALSE	FALSE	FALSE	FALSE	FALSE	FALSE	FALSE
chr1	6786303	6786548	Interval_188	1	1	intron (NM_001349612, intron 1 of 22)	intron (NM_001349612, intron 1 of 22)	1102	NM_001349612	23261	Hs.397705	NM_015215	ENSG00000171735	CAMTA1	CANPMR	calmodulin binding transcription activator 1	protein-coding	FALSE	FALSE	FALSE	FALSE	FALSE	FALSE	FALSE	FALSE	FALSE	TRUE	FALSE	FALSE	FALSE	FALSE	FALSE	FALSE	FALSE	FALSE
chr1	6794848	6795050	Interval_189	1	1	intron (NM_001349612, intron 1 of 22)	intron (NM_001349612, intron 1 of 22)	9625	NM_001349612	23261	Hs.397705	NM_015215	ENSG00000171735	CAMTA1	CANPMR	calmodulin binding transcription activator 1	protein-coding	FALSE	FALSE	FALSE	FALSE	FALSE	FALSE	FALSE	FALSE	TRUE	FALSE	FALSE	FALSE	FALSE	FALSE	FALSE	FALSE	FALSE	FALSE
chr1	6812972	6813185	Interval_190	1	1	intron (NM_001349627, intron 2 of 3)	intron (NM_001349627, intron 2 of 3)	27755	NM_001349612	23261	Hs.397705	NM_015215	ENSG00000171735	CAMTA1	CANPMR	calmodulin binding transcription activator 1	protein-coding	FALSE	FALSE	FALSE	FALSE	FALSE	FALSE	FALSE	FALSE	FALSE	TRUE	FALSE	FALSE	FALSE	FALSE	FALSE	FALSE	FALSE	FALSE
chr1	6944458	6944848	Interval_191	2	2	intron (NM_001349612, intron 2 of 22)	L2a|LINE|L2	159329	NM_001349612	23261	Hs.397705	NM_015215	ENSG00000171735	CAMTA1	CANPMR	calmodulin binding transcription activator 1	protein-coding	FALSE	FALSE	FALSE	FALSE	FALSE	FALSE	FALSE	FALSE	TRUE	TRUE	FALSE	FALSE	FALSE	FALSE	FALSE	FALSE	FALSE	FALSE
chr1	6947469	6947666	Interval_192	1	1	intron (NM_001349612, intron 2 of 22)	AluSz|SINE|Alu	162244	NM_001349612	23261	Hs.397705	NM_015215	ENSG00000171735	CAMTA1	CANPMR	calmodulin binding transcription activator 1	protein-coding	FALSE	FALSE	FALSE	FALSE	FALSE	FALSE	FALSE	FALSE	TRUE	FALSE	FALSE	FALSE	FALSE	FALSE	FALSE	FALSE	FALSE	FALSE
chr1	6958348	6958870	Interval_193	4	4	intron (NM_001349612, intron 2 of 22)	intron (NM_001349612, intron 2 of 22)	173285	NM_001349612	23261	Hs.397705	NM_015215	ENSG00000171735	CAMTA1	CANPMR	calmodulin binding transcription activator 1	protein-coding	FALSE	FALSE	FALSE	FALSE	FALSE	FALSE	FALSE	FALSE	TRUE	TRUE	FALSE	FALSE	TRUE	TRUE	FALSE	FALSE	FALSE	FALSE
chr1	7117475	7117890	Interval_194	5	5	intron (NM_001349612, intron 3 of 22)	intron (NM_001349612, intron 3 of 22)	272071	NR_146201	102725193	Hs.666120	NR_146199	ENSG00000237728	LOC102725193	-	uncharacterized LOC102725193	ncRNA	FALSE	FALSE	FALSE	FALSE	FALSE	FALSE	FALSE	FALSE	TRUE	TRUE	FALSE	TRUE	TRUE	TRUE	FALSE	FALSE	FALSE	FALSE
chr1	7147572	7147868	Interval_195	1	1	intron (NM_001349612, intron 3 of 22)	(CA)n|Simple_repeat|Simple_repeat	242034	NR_146201	102725193	Hs.666120	NR_146199	ENSG00000237728	LOC102725193	-	uncharacterized LOC102725193	ncRNA	FALSE	FALSE	FALSE	FALSE	FALSE	FALSE	FALSE	FALSE	TRUE	FALSE	FALSE	FALSE	FALSE	FALSE	FALSE	FALSE	FALSE	FALSE
chr1	7159420	7159713	Interval_196	3	3	intron (NM_001349612, intron 3 of 22)	AluJr|SINE|Alu	230187	NR_146201	102725193	Hs.666120	NR_146199	ENSG00000237728	LOC102725193	-	uncharacterized LOC102725193	ncRNA	FALSE	FALSE	FALSE	FALSE	FALSE	FALSE	FALSE	FALSE	TRUE	TRUE	FALSE	FALSE	TRUE	FALSE	FALSE	FALSE	FALSE	FALSE
chr1	7326459	7326701	Interval_197	1	1	intron (NM_001349612, intron 4 of 22)	MLT1C|LTR|ERVL-MaLR	63174	NR_146201	102725193	Hs.666120	NR_146199	ENSG00000237728	LOC102725193	-	uncharacterized LOC102725193	ncRNA	FALSE	FALSE	FALSE	FALSE	FALSE	FALSE	FALSE	FALSE	TRUE	FALSE	FALSE	FALSE	FALSE	FALSE	FALSE	FALSE	FALSE	FALSE
chr1	7401895	7402125	Interval_198	1	1	intron (NM_001349612, intron 4 of 22)	MIRc|SINE|MIR	-12256	NR_146200	102725193	Hs.666120	NR_146199	ENSG00000237728	LOC102725193	-	uncharacterized LOC102725193	ncRNA	FALSE	FALSE	FALSE	FALSE	FALSE	FALSE	FALSE	FALSE	TRUE	FALSE	FALSE	FALSE	FALSE	FALSE	FALSE	FALSE	FALSE	FALSE
chr1	7426708	7426937	Interval_199	1	1	intron (NM_001349612, intron 4 of 22)	intron (NM_001349612, intron 4 of 22)	-37069	NR_146200	102725193	Hs.666120	NR_146199	ENSG00000237728	LOC102725193	-	uncharacterized LOC102725193	ncRNA	FALSE	FALSE	FALSE	FALSE	FALSE	FALSE	FALSE	FALSE	TRUE	FALSE	FALSE	FALSE	FALSE	FALSE	FALSE	FALSE	FALSE	FALSE
chr1	7499129	7499322	Interval_200	1	1	intron (NM_001349612, intron 5 of 22)	(TG)n|Simple_repeat|Simple_repeat	-109472	NR_146200	102725193	Hs.666120	NR_146199	ENSG00000237728	LOC102725193	-	uncharacterized LOC102725193	ncRNA	FALSE	FALSE	FALSE	FALSE	FALSE	FALSE	FALSE	FALSE	TRUE	FALSE	FALSE	FALSE	FALSE	FALSE	FALSE	FALSE	FALSE	FALSE
chr1	7537997	7538381	Interval_201	3	3	intron (NM_001349612, intron 5 of 22)	MER63A|DNA|hAT-Blackjack	-131541	NM_001349623	23261	Hs.397705	NM_015215	ENSG00000171735	CAMTA1	CANPMR	calmodulin binding transcription activator 1	protein-coding	FALSE	FALSE	FALSE	FALSE	FALSE	FALSE	FALSE	FALSE	TRUE	TRUE	FALSE	FALSE	TRUE	FALSE	FALSE	FALSE	FALSE	FALSE
chr1	7568286	7568725	Interval_202	1	1	intron (NM_001349612, intron 5 of 22)	(TCA)n|Simple_repeat|Simple_repeat	-101224	NM_001349623	23261	Hs.397705	NM_015215	ENSG00000171735	CAMTA1	CANPMR	calmodulin binding transcription activator 1	protein-coding	FALSE	FALSE	FALSE	FALSE	FALSE	FALSE	FALSE	FALSE	TRUE	FALSE	FALSE	FALSE	FALSE	FALSE	FALSE	FALSE	FALSE	FALSE
chr1	7568996	7569198	Interval_203	1	1	intron (NM_001349612, intron 5 of 22)	(TCA)n|Simple_repeat|Simple_repeat	-100633	NM_001349623	23261	Hs.397705	NM_015215	ENSG00000171735	CAMTA1	CANPMR	calmodulin binding transcription activator 1	protein-coding	FALSE	FALSE	FALSE	FALSE	FALSE	FALSE	FALSE	FALSE	TRUE	FALSE	FALSE	FALSE	FALSE	FALSE	FALSE	FALSE	FALSE	FALSE
chr1	7616478	7616635	Interval_204	2	2	intron (NM_001349612, intron 5 of 22)	intron (NM_001349612, intron 5 of 22)	-53173	NM_001349623	23261	Hs.397705	NM_015215	ENSG00000171735	CAMTA1	CANPMR	calmodulin binding transcription activator 1	protein-coding	FALSE	FALSE	FALSE	FALSE	FALSE	FALSE	TRUE	TRUE	FALSE	FALSE	FALSE	FALSE	FALSE	FALSE	FALSE	FALSE	FALSE	FALSE
chr1	7654483	7654902	Interval_205	1	1	intron (NM_001349612, intron 6 of 22)	(AC)n|Simple_repeat|Simple_repeat	-15037	NM_001349623	23261	Hs.397705	NM_015215	ENSG00000171735	CAMTA1	CANPMR	calmodulin binding transcription activator 1	protein-coding	FALSE	FALSE	FALSE	FALSE	FALSE	FALSE	FALSE	FALSE	FALSE	TRUE	FALSE	FALSE	FALSE	FALSE	FALSE	FALSE	FALSE	FALSE
chr1	7672315	7672596	Interval_206	2	2	intron (NM_001349620, intron 2 of 15)	AluSz|SINE|Alu	2691	NM_001349617	23261	Hs.397705	NM_015215	ENSG00000171735	CAMTA1	CANPMR	calmodulin binding transcription activator 1	protein-coding	FALSE	FALSE	FALSE	FALSE	FALSE	FALSE	FALSE	FALSE	TRUE	TRUE	FALSE	FALSE	FALSE	FALSE	FALSE	FALSE	FALSE	FALSE
chr1	7699207	7699533	Interval_207	1	1	intron (NM_001349613, intron 1 of 11)	L1MB8|LINE|L1	-5435	NM_001349624	23261	Hs.397705	NM_015215	ENSG00000171735	CAMTA1	CANPMR	calmodulin binding transcription activator 1	protein-coding	FALSE	FALSE	FALSE	FALSE	FALSE	FALSE	FALSE	FALSE	TRUE	FALSE	FALSE	FALSE	FALSE	FALSE	FALSE	FALSE	FALSE	FALSE
chr1	7752585	7752759	Interval_208	1	1	intron (NM_001349613, intron 11 of 11)	intron (NM_001349613, intron 11 of 11)	-18597	NM_004781	9341	Hs.66708	NM_004781	ENSG00000049245	VAMP3	CEB	vesicle associated membrane protein 3	protein-coding	FALSE	FALSE	FALSE	FALSE	FALSE	FALSE	FALSE	FALSE	FALSE	FALSE	FALSE	FALSE	FALSE	TRUE	FALSE	FALSE	FALSE	FALSE
chr1	7760822	7761222	Interval_209	1	1	intron (NM_001349620, intron 15 of 15)	intron (NM_001349620, intron 15 of 15)	-10247	NM_004781	9341	Hs.66708	NM_004781	ENSG00000049245	VAMP3	CEB	vesicle associated membrane protein 3	protein-coding	FALSE	FALSE	FALSE	FALSE	FALSE	FALSE	FALSE	FALSE	FALSE	TRUE	FALSE	FALSE	FALSE	FALSE	FALSE	FALSE	FALSE	FALSE
chr1	7766378	7766726	Interval_210	1	1	3' UTR (NM_001349623, exon 14 of 14)	3' UTR (NM_001349623, exon 14 of 14)	-4717	NM_004781	9341	Hs.66708	NM_004781	ENSG00000049245	VAMP3	CEB	vesicle associated membrane protein 3	protein-coding	FALSE	FALSE	FALSE	FALSE	FALSE	FALSE	FALSE	FALSE	TRUE	FALSE	FALSE	FALSE	FALSE	FALSE	FALSE	FALSE	FALSE	FALSE
chr1	7769939	7770412	Interval_211	2	2	TTS (NM_001349623)	TTS (NM_001349623)	-1093	NM_004781	9341	Hs.66708	NM_004781	ENSG00000049245	VAMP3	CEB	vesicle associated membrane protein 3	protein-coding	FALSE	FALSE	FALSE	FALSE	FALSE	FALSE	FALSE	FALSE	TRUE	TRUE	FALSE	FALSE	FALSE	FALSE	FALSE	FALSE	FALSE	FALSE
chr1	7789230	7789509	Interval_212	2	2	intron (NM_016831, intron 5 of 21)	THE1B|LTR|ERVL-MaLR	4941	NM_016831	8863	Hs.162200	NM_016831	ENSG00000049246	PER3	FASPS3|GIG13	period circadian regulator 3	protein-coding	FALSE	FALSE	FALSE	FALSE	FALSE	FALSE	FALSE	FALSE	TRUE	TRUE	FALSE	FALSE	FALSE	FALSE	FALSE	FALSE	FALSE	FALSE
chr1	7795718	7796000	Interval_213	2	2	intron (NM_001289861, intron 6 of 22)	L1MC5|LINE|L1	11430	NM_016831	8863	Hs.162200	NM_016831	ENSG00000049246	PER3	FASPS3|GIG13	period circadian regulator 3	protein-coding	FALSE	FALSE	FALSE	FALSE	FALSE	FALSE	FALSE	FALSE	FALSE	TRUE	FALSE	FALSE	TRUE	FALSE	FALSE	FALSE	FALSE	FALSE
chr1	7827309	7827901	Interval_214	5	5	exon (NM_001289864, exon 18 of 22)	exon (NM_001289864, exon 18 of 22)	25439	NM_006786	10911	Hs.715862	NM_006786	ENSG00000049247	UTS2	PRO1068|U-II|UCN2|UII	urotensin 2	protein-coding	FALSE	FALSE	FALSE	FALSE	FALSE	FALSE	FALSE	FALSE	TRUE	TRUE	FALSE	TRUE	TRUE	TRUE	FALSE	FALSE	FALSE	FALSE
chr1	7831562	7831830	Interval_215	2	2	intron (NM_001289861, intron 20 of 22)	L1ME1|LINE|L1	21348	NM_006786	10911	Hs.715862	NM_006786	ENSG00000049247	UTS2	PRO1068|U-II|UCN2|UII	urotensin 2	protein-coding	FALSE	FALSE	FALSE	FALSE	FALSE	FALSE	FALSE	FALSE	TRUE	TRUE	FALSE	FALSE	FALSE	FALSE	FALSE	FALSE	FALSE	FALSE
chr1	7840099	7840497	Interval_216	2	2	intron (NM_001289861, intron 22 of 22)	L1M4c|LINE|L1	12746	NM_006786	10911	Hs.715862	NM_006786	ENSG00000049247	UTS2	PRO1068|U-II|UCN2|UII	urotensin 2	protein-coding	FALSE	FALSE	FALSE	FALSE	FALSE	FALSE	FALSE	FALSE	TRUE	TRUE	FALSE	FALSE	FALSE	FALSE	FALSE	FALSE	FALSE	FALSE
chr1	7844518	7844628	Interval_217	1	1	3' UTR (NM_001289864, exon 22 of 22)	3' UTR (NM_001289864, exon 22 of 22)	8471	NM_006786	10911	Hs.715862	NM_006786	ENSG00000049247	UTS2	PRO1068|U-II|UCN2|UII	urotensin 2	protein-coding	FALSE	FALSE	FALSE	FALSE	FALSE	FALSE	FALSE	FALSE	FALSE	FALSE	FALSE	FALSE	FALSE	FALSE	FALSE	TRUE	FALSE	FALSE
chr1	7876914	7877282	Interval_218	2	2	Intergenic	AluSc|SINE|Alu	-23607	NM_021995	10911	Hs.715862	NM_006786	ENSG00000049247	UTS2	PRO1068|U-II|UCN2|UII	urotensin 2	protein-coding	FALSE	FALSE	FALSE	FALSE	FALSE	FALSE	FALSE	FALSE	TRUE	TRUE	FALSE	FALSE	FALSE	FALSE	FALSE	FALSE	FALSE	FALSE
chr1	7931235	7931609	Interval_219	2	2	intron (NM_001561, intron 8 of 8)	L1ME3B|LINE|L1	11743	NM_001561	3604	Hs.86447	NM_001561	ENSG00000049249	TNFRSF9	4-1BB|CD137|CDw137|ILA	TNF receptor superfamily member 9	protein-coding	FALSE	FALSE	FALSE	FALSE	FALSE	FALSE	FALSE	FALSE	TRUE	TRUE	FALSE	FALSE	FALSE	FALSE	FALSE	FALSE	FALSE	FALSE
chr1	7939806	7940432	Interval_220	8	8	intron (NM_001561, intron 2 of 8)	intron (NM_001561, intron 2 of 8)	3046	NM_001561	3604	Hs.86447	NM_001561	ENSG00000049249	TNFRSF9	4-1BB|CD137|CDw137|ILA	TNF receptor superfamily member 9	protein-coding	TRUE	TRUE	FALSE	FALSE	FALSE	FALSE	FALSE	FALSE	TRUE	TRUE	FALSE	TRUE	TRUE	TRUE	FALSE	FALSE	TRUE	FALSE
chr1	7940801	7941241	Interval_221	1	1	intron (NM_001561, intron 1 of 8)	intron (NM_001561, intron 1 of 8)	2144	NM_001561	3604	Hs.86447	NM_001561	ENSG00000049249	TNFRSF9	4-1BB|CD137|CDw137|ILA	TNF receptor superfamily member 9	protein-coding	FALSE	FALSE	FALSE	FALSE	FALSE	FALSE	FALSE	FALSE	FALSE	TRUE	FALSE	FALSE	FALSE	FALSE	FALSE	FALSE	FALSE	FALSE
chr1	7941786	7942039	Interval_222	2	2	intron (NM_001561, intron 1 of 8)	GA-rich|Low_complexity|Low_complexity	1252	NM_001561	3604	Hs.86447	NM_001561	ENSG00000049249	TNFRSF9	4-1BB|CD137|CDw137|ILA	TNF receptor superfamily member 9	protein-coding	FALSE	FALSE	FALSE	FALSE	FALSE	FALSE	FALSE	FALSE	TRUE	TRUE	FALSE	FALSE	FALSE	FALSE	FALSE	FALSE	FALSE	FALSE
chr1	7967742	7968041	Interval_223	4	4	intron (NM_001123377, intron 3 of 6)	AluJo|SINE|Alu	6238	NM_001123377	11315	Hs.419640	NM_007262	ENSG00000116288	PARK7	DJ-1|DJ1|GATD2|HEL-S-67p	Parkinsonism associated deglycase	protein-coding	TRUE	TRUE	FALSE	FALSE	FALSE	FALSE	FALSE	FALSE	FALSE	TRUE	FALSE	FALSE	TRUE	FALSE	FALSE	FALSE	FALSE	FALSE
chr1	8005120	8005358	Interval_224	1	1	Intergenic	Intergenic	21094	NM_018948	54206	Hs.605445	NM_018948	ENSG00000116285	ERRFI1	GENE-33|MIG-6|MIG6|RALT	ERBB receptor feedback inhibitor 1	protein-coding	FALSE	FALSE	FALSE	FALSE	FALSE	FALSE	FALSE	FALSE	FALSE	TRUE	FALSE	FALSE	FALSE	FALSE	FALSE	FALSE	FALSE	FALSE
chr1	8025033	8025432	Interval_225	5	5	intron (NM_018948, intron 1 of 3)	intron (NM_018948, intron 1 of 3)	1100	NM_018948	54206	Hs.605445	NM_018948	ENSG00000116285	ERRFI1	GENE-33|MIG-6|MIG6|RALT	ERBB receptor feedback inhibitor 1	protein-coding	FALSE	FALSE	FALSE	FALSE	FALSE	FALSE	FALSE	FALSE	TRUE	TRUE	FALSE	TRUE	TRUE	TRUE	FALSE	FALSE	FALSE	FALSE
chr1	8027439	8027690	Interval_226	3	3	Intergenic	Intergenic	-1232	NM_018948	54206	Hs.605445	NM_018948	ENSG00000116285	ERRFI1	GENE-33|MIG-6|MIG6|RALT	ERBB receptor feedback inhibitor 1	protein-coding	TRUE	TRUE	FALSE	FALSE	FALSE	FALSE	FALSE	TRUE	FALSE	FALSE	FALSE	FALSE	FALSE	FALSE	FALSE	FALSE	FALSE	FALSE
chr1	8047886	8048260	Interval_227	2	2	Intergenic	Intergenic	-21740	NM_018948	54206	Hs.605445	NM_018948	ENSG00000116285	ERRFI1	GENE-33|MIG-6|MIG6|RALT	ERBB receptor feedback inhibitor 1	protein-coding	FALSE	FALSE	FALSE	FALSE	FALSE	FALSE	FALSE	FALSE	TRUE	TRUE	FALSE	FALSE	FALSE	FALSE	FALSE	FALSE	FALSE	FALSE
chr1	8060172	8060476	Interval_228	1	1	Intergenic	AluSq2|SINE|Alu	-33991	NM_018948	54206	Hs.605445	NM_018948	ENSG00000116285	ERRFI1	GENE-33|MIG-6|MIG6|RALT	ERBB receptor feedback inhibitor 1	protein-coding	FALSE	FALSE	FALSE	FALSE	FALSE	FALSE	FALSE	FALSE	TRUE	FALSE	FALSE	FALSE	FALSE	FALSE	FALSE	FALSE	FALSE	FALSE
chr1	8083980	8084256	Interval_229	2	2	Intergenic	Intergenic	-57785	NM_018948	54206	Hs.605445	NM_018948	ENSG00000116285	ERRFI1	GENE-33|MIG-6|MIG6|RALT	ERBB receptor feedback inhibitor 1	protein-coding	TRUE	FALSE	FALSE	FALSE	FALSE	FALSE	FALSE	FALSE	TRUE	FALSE	FALSE	FALSE	FALSE	FALSE	FALSE	FALSE	FALSE	FALSE
chr1	8092568	8092772	Interval_230	1	1	Intergenic	Intergenic	-66337	NM_018948	54206	Hs.605445	NM_018948	ENSG00000116285	ERRFI1	GENE-33|MIG-6|MIG6|RALT	ERBB receptor feedback inhibitor 1	protein-coding	FALSE	FALSE	FALSE	FALSE	FALSE	FALSE	FALSE	FALSE	TRUE	FALSE	FALSE	FALSE	FALSE	FALSE	FALSE	FALSE	FALSE	FALSE
chr1	8106004	8106311	Interval_231	1	1	Intergenic	AluSx1|SINE|Alu	-79825	NM_018948	54206	Hs.605445	NM_018948	ENSG00000116285	ERRFI1	GENE-33|MIG-6|MIG6|RALT	ERBB receptor feedback inhibitor 1	protein-coding	FALSE	FALSE	FALSE	FALSE	FALSE	FALSE	FALSE	FALSE	TRUE	FALSE	FALSE	FALSE	FALSE	FALSE	FALSE	FALSE	FALSE	FALSE
chr1	8116674	8116866	Interval_232	1	1	Intergenic	Intergenic	-90437	NM_018948	54206	Hs.605445	NM_018948	ENSG00000116285	ERRFI1	GENE-33|MIG-6|MIG6|RALT	ERBB receptor feedback inhibitor 1	protein-coding	FALSE	TRUE	FALSE	FALSE	FALSE	FALSE	FALSE	FALSE	FALSE	FALSE	FALSE	FALSE	FALSE	FALSE	FALSE	FALSE	FALSE	FALSE
chr1	8122581	8122931	Interval_233	1	1	Intergenic	MER41A|LTR|ERV1	-85916	NR_125998	102724539	Hs.516816	NR_125998	ENSG00000227634	LINC01714	-	long intergenic non-protein coding RNA 1714	ncRNA	FALSE	FALSE	FALSE	FALSE	FALSE	FALSE	FALSE	FALSE	FALSE	TRUE	FALSE	FALSE	FALSE	FALSE	FALSE	FALSE	FALSE	FALSE
chr1	8141906	8142236	Interval_234	1	1	Intergenic	AluSc|SINE|Alu	-66601	NR_125998	102724539	Hs.516816	NR_125998	ENSG00000227634	LINC01714	-	long intergenic non-protein coding RNA 1714	ncRNA	FALSE	FALSE	FALSE	FALSE	FALSE	FALSE	FALSE	FALSE	TRUE	FALSE	FALSE	FALSE	FALSE	FALSE	FALSE	FALSE	FALSE	FALSE
chr1	8162995	8163497	Interval_235	5	5	Intergenic	L1MB7|LINE|L1	-45426	NR_125998	102724539	Hs.516816	NR_125998	ENSG00000227634	LINC01714	-	long intergenic non-protein coding RNA 1714	ncRNA	FALSE	FALSE	FALSE	FALSE	FALSE	FALSE	FALSE	FALSE	TRUE	TRUE	FALSE	TRUE	TRUE	TRUE	FALSE	FALSE	FALSE	FALSE
chr1	8167203	8167801	Interval_236	2	2	Intergenic	Intergenic	-41170	NR_125998	102724539	Hs.516816	NR_125998	ENSG00000227634	LINC01714	-	long intergenic non-protein coding RNA 1714	ncRNA	FALSE	FALSE	FALSE	FALSE	FALSE	FALSE	FALSE	FALSE	TRUE	TRUE	FALSE	FALSE	FALSE	FALSE	FALSE	FALSE	FALSE	FALSE
chr1	8174864	8175272	Interval_237	3	3	Intergenic	AluJb|SINE|Alu	-33604	NR_125998	102724539	Hs.516816	NR_125998	ENSG00000227634	LINC01714	-	long intergenic non-protein coding RNA 1714	ncRNA	FALSE	FALSE	FALSE	FALSE	FALSE	FALSE	FALSE	FALSE	TRUE	TRUE	FALSE	FALSE	TRUE	FALSE	FALSE	FALSE	FALSE	FALSE
chr1	8182317	8182539	Interval_238	2	2	Intergenic	Intergenic	-26244	NR_125998	102724539	Hs.516816	NR_125998	ENSG00000227634	LINC01714	-	long intergenic non-protein coding RNA 1714	ncRNA	TRUE	TRUE	FALSE	FALSE	FALSE	FALSE	FALSE	FALSE	FALSE	FALSE	FALSE	FALSE	FALSE	FALSE	FALSE	FALSE	FALSE	FALSE
chr1	8194377	8194794	Interval_239	5	5	Intergenic	Intergenic	-14086	NR_125998	102724539	Hs.516816	NR_125998	ENSG00000227634	LINC01714	-	long intergenic non-protein coding RNA 1714	ncRNA	TRUE	TRUE	FALSE	FALSE	FALSE	FALSE	FALSE	FALSE	TRUE	TRUE	FALSE	FALSE	FALSE	TRUE	FALSE	FALSE	FALSE	FALSE
chr1	8197521	8198100	Interval_240	9	9	Intergenic	L1MC4|LINE|L1	-10861	NR_125998	102724539	Hs.516816	NR_125998	ENSG00000227634	LINC01714	-	long intergenic non-protein coding RNA 1714	ncRNA	TRUE	TRUE	FALSE	FALSE	TRUE	TRUE	FALSE	FALSE	TRUE	TRUE	FALSE	FALSE	TRUE	FALSE	TRUE	TRUE	FALSE	FALSE
chr1	8211696	8212569	Interval_241	13	13	intron (NR_125998, intron 2 of 3)	CpG	3461	NR_125998	102724539	Hs.516816	NR_125998	ENSG00000227634	LINC01714	-	long intergenic non-protein coding RNA 1714	ncRNA	TRUE	TRUE	FALSE	FALSE	TRUE	TRUE	TRUE	TRUE	TRUE	TRUE	TRUE	TRUE	TRUE	TRUE	FALSE	FALSE	TRUE	FALSE
chr1	8218470	8219142	Interval_242	6	6	Intergenic	Intergenic	10134	NR_125998	102724539	Hs.516816	NR_125998	ENSG00000227634	LINC01714	-	long intergenic non-protein coding RNA 1714	ncRNA	FALSE	FALSE	FALSE	FALSE	FALSE	FALSE	FALSE	FALSE	TRUE	TRUE	FALSE	TRUE	TRUE	TRUE	FALSE	FALSE	TRUE	FALSE
chr1	8238964	8239223	Interval_243	1	1	Intergenic	AluSx|SINE|Alu	30422	NR_125998	102724539	Hs.516816	NR_125998	ENSG00000227634	LINC01714	-	long intergenic non-protein coding RNA 1714	ncRNA	FALSE	FALSE	FALSE	FALSE	FALSE	FALSE	FALSE	FALSE	TRUE	FALSE	FALSE	FALSE	FALSE	FALSE	FALSE	FALSE	FALSE	FALSE
chr1	8244888	8245337	Interval_244	4	4	Intergenic	AluSp|SINE|Alu	36441	NR_125998	102724539	Hs.516816	NR_125998	ENSG00000227634	LINC01714	-	long intergenic non-protein coding RNA 1714	ncRNA	FALSE	FALSE	FALSE	FALSE	FALSE	FALSE	FALSE	FALSE	TRUE	TRUE	FALSE	TRUE	TRUE	FALSE	FALSE	FALSE	FALSE	FALSE
chr1	8258926	8259122	Interval_245	2	2	Intergenic	Intergenic	50352	NR_125998	102724539	Hs.516816	NR_125998	ENSG00000227634	LINC01714	-	long intergenic non-protein coding RNA 1714	ncRNA	TRUE	TRUE	FALSE	FALSE	FALSE	FALSE	FALSE	FALSE	FALSE	FALSE	FALSE	FALSE	FALSE	FALSE	FALSE	FALSE	FALSE	FALSE
chr1	8263327	8263470	Interval_246	1	1	Intergenic	Intergenic	-54686	NM_001080397	50651	Hs.463036	NM_001080397	ENSG00000162426	SLC45A1	DNB5|IDDNPF	solute carrier family 45 member 1	protein-coding	FALSE	FALSE	FALSE	FALSE	FALSE	FALSE	FALSE	TRUE	FALSE	FALSE	FALSE	FALSE	FALSE	FALSE	FALSE	FALSE	FALSE	FALSE
chr1	8277034	8277248	Interval_247	1	1	Intergenic	(AC)n|Simple_repeat|Simple_repeat	-40944	NM_001080397	50651	Hs.463036	NM_001080397	ENSG00000162426	SLC45A1	DNB5|IDDNPF	solute carrier family 45 member 1	protein-coding	FALSE	FALSE	FALSE	FALSE	FALSE	FALSE	FALSE	FALSE	TRUE	FALSE	FALSE	FALSE	FALSE	FALSE	FALSE	FALSE	FALSE	FALSE
chr1	8290479	8290871	Interval_248	2	2	Intergenic	AluSx3|SINE|Alu	-27410	NM_001080397	50651	Hs.463036	NM_001080397	ENSG00000162426	SLC45A1	DNB5|IDDNPF	solute carrier family 45 member 1	protein-coding	FALSE	FALSE	FALSE	FALSE	FALSE	FALSE	FALSE	FALSE	TRUE	TRUE	FALSE	FALSE	FALSE	FALSE	FALSE	FALSE	FALSE	FALSE
chr1	8300424	8300691	Interval_249	2	2	Intergenic	Intergenic	-17527	NM_001080397	50651	Hs.463036	NM_001080397	ENSG00000162426	SLC45A1	DNB5|IDDNPF	solute carrier family 45 member 1	protein-coding	FALSE	FALSE	FALSE	FALSE	FALSE	FALSE	FALSE	FALSE	TRUE	FALSE	FALSE	FALSE	TRUE	FALSE	FALSE	FALSE	FALSE	FALSE
chr1	8324985	8325352	Interval_250	2	2	intron (NM_001080397, intron 2 of 8)	intron (NM_001080397, intron 2 of 8)	7084	NM_001080397	50651	Hs.463036	NM_001080397	ENSG00000162426	SLC45A1	DNB5|IDDNPF	solute carrier family 45 member 1	protein-coding	FALSE	FALSE	FALSE	FALSE	FALSE	FALSE	FALSE	FALSE	TRUE	TRUE	FALSE	FALSE	FALSE	FALSE	FALSE	FALSE	FALSE	FALSE
chr1	8388874	8389203	Interval_251	1	1	intron (NM_001042681, intron 12 of 22)	intron (NM_001042681, intron 12 of 22)	34648	NM_001042682	473	Hs.463041	NM_012102	ENSG00000142599	RERE	ARG|ARP|ATN1L|DNB1|NEDBEH	arginine-glutamic acid dipeptide repeats	protein-coding	FALSE	FALSE	FALSE	FALSE	FALSE	FALSE	FALSE	FALSE	FALSE	TRUE	FALSE	FALSE	FALSE	FALSE	FALSE	FALSE	FALSE	FALSE
chr1	8396705	8396954	Interval_252	2	2	intron (NM_001042681, intron 12 of 22)	intron (NM_001042681, intron 12 of 22)	26857	NM_001042682	473	Hs.463041	NM_012102	ENSG00000142599	RERE	ARG|ARP|ATN1L|DNB1|NEDBEH	arginine-glutamic acid dipeptide repeats	protein-coding	FALSE	FALSE	FALSE	FALSE	FALSE	FALSE	FALSE	FALSE	TRUE	FALSE	FALSE	FALSE	TRUE	FALSE	FALSE	FALSE	FALSE	FALSE
chr1	8398156	8398492	Interval_253	2	2	intron (NM_001042681, intron 12 of 22)	intron (NM_001042681, intron 12 of 22)	25363	NM_001042682	473	Hs.463041	NM_012102	ENSG00000142599	RERE	ARG|ARP|ATN1L|DNB1|NEDBEH	arginine-glutamic acid dipeptide repeats	protein-coding	FALSE	FALSE	FALSE	FALSE	FALSE	FALSE	FALSE	FALSE	TRUE	TRUE	FALSE	FALSE	FALSE	FALSE	FALSE	FALSE	FALSE	FALSE
chr1	8425629	8425965	Interval_254	1	1	intron (NR_125999, intron 1 of 3)	intron (NR_125999, intron 1 of 3)	1152	NR_125999	102724552	Hs.568612	NR_125999		LOC102724552	-	uncharacterized LOC102724552	ncRNA	FALSE	FALSE	FALSE	FALSE	FALSE	FALSE	FALSE	FALSE	TRUE	FALSE	FALSE	FALSE	FALSE	FALSE	FALSE	FALSE	FALSE	FALSE
chr1	8476093	8476356	Interval_255	2	2	intron (NM_001042681, intron 10 of 22)	MIRb|SINE|MIR	18688	NR_132752	106632271		NR_132752		SNORD128	ZL43	small nucleolar RNA, C/D box 128	snoRNA	FALSE	FALSE	FALSE	FALSE	FALSE	FALSE	FALSE	FALSE	TRUE	FALSE	FALSE	FALSE	TRUE	FALSE	FALSE	FALSE	FALSE	FALSE
chr1	8481915	8482308	Interval_256	3	3	intron (NM_001042681, intron 10 of 22)	L1MB8|LINE|L1	12801	NR_132752	106632271		NR_132752		SNORD128	ZL43	small nucleolar RNA, C/D box 128	snoRNA	FALSE	FALSE	FALSE	FALSE	FALSE	FALSE	FALSE	FALSE	FALSE	FALSE	FALSE	TRUE	TRUE	TRUE	FALSE	FALSE	FALSE	FALSE
chr1	8518088	8518364	Interval_257	2	2	intron (NM_001042681, intron 7 of 22)	intron (NM_001042681, intron 7 of 22)	-23313	NR_132752	106632271		NR_132752		SNORD128	ZL43	small nucleolar RNA, C/D box 128	snoRNA	FALSE	FALSE	FALSE	FALSE	FALSE	FALSE	FALSE	FALSE	TRUE	TRUE	FALSE	FALSE	FALSE	FALSE	FALSE	FALSE	FALSE	FALSE
chr1	8525408	8526167	Interval_258	7	5	intron (NM_001042681, intron 7 of 22)	intron (NM_001042681, intron 7 of 22)	-30875	NR_132752	106632271		NR_132752		SNORD128	ZL43	small nucleolar RNA, C/D box 128	snoRNA	FALSE	FALSE	FALSE	FALSE	FALSE	FALSE	FALSE	FALSE	TRUE	TRUE	FALSE	TRUE	TRUE	TRUE	FALSE	FALSE	FALSE	FALSE
chr1	8551814	8552003	Interval_259	1	1	intron (NM_001042681, intron 6 of 22)	intron (NM_001042681, intron 6 of 22)	-56996	NR_132752	106632271		NR_132752		SNORD128	ZL43	small nucleolar RNA, C/D box 128	snoRNA	FALSE	TRUE	FALSE	FALSE	FALSE	FALSE	FALSE	FALSE	FALSE	FALSE	FALSE	FALSE	FALSE	FALSE	FALSE	FALSE	FALSE	FALSE
chr1	8566411	8566624	Interval_260	1	1	intron (NM_001042681, intron 4 of 22)	AluSg7|SINE|Alu	-71605	NR_132752	106632271		NR_132752		SNORD128	ZL43	small nucleolar RNA, C/D box 128	snoRNA	FALSE	FALSE	FALSE	FALSE	FALSE	FALSE	FALSE	FALSE	TRUE	FALSE	FALSE	FALSE	FALSE	FALSE	FALSE	FALSE	FALSE	FALSE
chr1	8567195	8567612	Interval_261	4	4	intron (NM_001042681, intron 4 of 22)	intron (NM_001042681, intron 4 of 22)	-72491	NR_132752	106632271		NR_132752		SNORD128	ZL43	small nucleolar RNA, C/D box 128	snoRNA	FALSE	TRUE	FALSE	FALSE	FALSE	FALSE	FALSE	FALSE	TRUE	TRUE	FALSE	FALSE	TRUE	FALSE	FALSE	FALSE	FALSE	FALSE
chr1	8600676	8600988	Interval_262	2	2	intron (NM_001042681, intron 4 of 22)	AluY|SINE|Alu	-105919	NR_132752	106632271		NR_132752		SNORD128	ZL43	small nucleolar RNA, C/D box 128	snoRNA	FALSE	FALSE	FALSE	FALSE	FALSE	FALSE	FALSE	FALSE	TRUE	TRUE	FALSE	FALSE	FALSE	FALSE	FALSE	FALSE	FALSE	FALSE
chr1	8601690	8601904	Interval_263	1	1	intron (NM_001042681, intron 4 of 22)	(AC)n|Simple_repeat|Simple_repeat	-106884	NR_132752	106632271		NR_132752		SNORD128	ZL43	small nucleolar RNA, C/D box 128	snoRNA	FALSE	FALSE	FALSE	FALSE	FALSE	FALSE	FALSE	FALSE	TRUE	FALSE	FALSE	FALSE	FALSE	FALSE	FALSE	FALSE	FALSE	FALSE
chr1	8611668	8612373	Interval_264	4	4	intron (NM_001042681, intron 4 of 22)	intron (NM_001042681, intron 4 of 22)	-117108	NR_132752	106632271		NR_132752		SNORD128	ZL43	small nucleolar RNA, C/D box 128	snoRNA	FALSE	FALSE	FALSE	FALSE	FALSE	FALSE	FALSE	FALSE	TRUE	TRUE	FALSE	FALSE	TRUE	TRUE	FALSE	FALSE	FALSE	FALSE
chr1	8612928	8613191	Interval_265	2	2	intron (NM_001042681, intron 4 of 22)	intron (NM_001042681, intron 4 of 22)	-118147	NR_132752	106632271		NR_132752		SNORD128	ZL43	small nucleolar RNA, C/D box 128	snoRNA	FALSE	FALSE	FALSE	FALSE	FALSE	FALSE	FALSE	FALSE	TRUE	TRUE	FALSE	FALSE	FALSE	FALSE	FALSE	FALSE	FALSE	FALSE
chr1	8621827	8622086	Interval_266	2	2	intron (NM_001042681, intron 3 of 22)	intron (NM_001042681, intron 3 of 22)	-127044	NR_132752	106632271		NR_132752		SNORD128	ZL43	small nucleolar RNA, C/D box 128	snoRNA	FALSE	FALSE	FALSE	FALSE	FALSE	FALSE	FALSE	FALSE	TRUE	FALSE	FALSE	FALSE	TRUE	FALSE	FALSE	FALSE	FALSE	FALSE
chr1	8643663	8644288	Interval_267	4	4	intron (NM_001042681, intron 2 of 22)	intron (NM_001042681, intron 2 of 22)	-149063	NR_132752	106632271		NR_132752		SNORD128	ZL43	small nucleolar RNA, C/D box 128	snoRNA	TRUE	TRUE	FALSE	FALSE	FALSE	FALSE	FALSE	FALSE	FALSE	FALSE	FALSE	TRUE	TRUE	FALSE	FALSE	FALSE	FALSE	FALSE
chr1	8668754	8668967	Interval_268	1	1	intron (NM_001042681, intron 1 of 22)	L1MB8|LINE|L1	148779	NM_012102	473	Hs.463041	NM_012102	ENSG00000142599	RERE	ARG|ARP|ATN1L|DNB1|NEDBEH	arginine-glutamic acid dipeptide repeats	protein-coding	FALSE	FALSE	FALSE	FALSE	FALSE	FALSE	FALSE	FALSE	FALSE	TRUE	FALSE	FALSE	FALSE	FALSE	FALSE	FALSE	FALSE	FALSE
chr1	8673825	8674127	Interval_269	2	2	intron (NM_001042681, intron 1 of 22)	AluJb|SINE|Alu	143664	NM_012102	473	Hs.463041	NM_012102	ENSG00000142599	RERE	ARG|ARP|ATN1L|DNB1|NEDBEH	arginine-glutamic acid dipeptide repeats	protein-coding	FALSE	FALSE	FALSE	FALSE	FALSE	FALSE	FALSE	FALSE	FALSE	FALSE	FALSE	TRUE	TRUE	FALSE	FALSE	FALSE	FALSE	FALSE
chr1	8684554	8684775	Interval_270	1	1	intron (NM_001042681, intron 1 of 22)	intron (NM_001042681, intron 1 of 22)	132975	NM_012102	473	Hs.463041	NM_012102	ENSG00000142599	RERE	ARG|ARP|ATN1L|DNB1|NEDBEH	arginine-glutamic acid dipeptide repeats	protein-coding	FALSE	FALSE	FALSE	FALSE	FALSE	FALSE	FALSE	FALSE	TRUE	FALSE	FALSE	FALSE	FALSE	FALSE	FALSE	FALSE	FALSE	FALSE
chr1	8700968	8701853	Interval_271	8	7	intron (NM_001042681, intron 1 of 22)	intron (NM_001042681, intron 1 of 22)	116229	NM_012102	473	Hs.463041	NM_012102	ENSG00000142599	RERE	ARG|ARP|ATN1L|DNB1|NEDBEH	arginine-glutamic acid dipeptide repeats	protein-coding	TRUE	TRUE	FALSE	FALSE	FALSE	FALSE	FALSE	FALSE	TRUE	TRUE	FALSE	TRUE	TRUE	TRUE	FALSE	FALSE	FALSE	FALSE
chr1	8712201	8712553	Interval_272	4	4	intron (NM_001042681, intron 1 of 22)	intron (NM_001042681, intron 1 of 22)	105263	NM_012102	473	Hs.463041	NM_012102	ENSG00000142599	RERE	ARG|ARP|ATN1L|DNB1|NEDBEH	arginine-glutamic acid dipeptide repeats	protein-coding	TRUE	FALSE	FALSE	FALSE	FALSE	FALSE	FALSE	FALSE	FALSE	FALSE	FALSE	TRUE	TRUE	TRUE	FALSE	FALSE	FALSE	FALSE
chr1	8742096	8742258	Interval_273	1	1	intron (NM_001042681, intron 1 of 22)	intron (NM_001042681, intron 1 of 22)	75463	NM_012102	473	Hs.463041	NM_012102	ENSG00000142599	RERE	ARG|ARP|ATN1L|DNB1|NEDBEH	arginine-glutamic acid dipeptide repeats	protein-coding	FALSE	FALSE	FALSE	FALSE	FALSE	FALSE	FALSE	TRUE	FALSE	FALSE	FALSE	FALSE	FALSE	FALSE	FALSE	FALSE	FALSE	FALSE
chr1	8763956	8764291	Interval_274	1	1	intron (NM_001042681, intron 1 of 22)	intron (NM_001042681, intron 1 of 22)	53516	NM_012102	473	Hs.463041	NM_012102	ENSG00000142599	RERE	ARG|ARP|ATN1L|DNB1|NEDBEH	arginine-glutamic acid dipeptide repeats	protein-coding	FALSE	FALSE	FALSE	FALSE	FALSE	FALSE	FALSE	FALSE	FALSE	TRUE	FALSE	FALSE	FALSE	FALSE	FALSE	FALSE	FALSE	FALSE
chr1	8765126	8765349	Interval_275	2	2	intron (NM_001042681, intron 1 of 22)	L1MB8|LINE|L1	52402	NM_012102	473	Hs.463041	NM_012102	ENSG00000142599	RERE	ARG|ARP|ATN1L|DNB1|NEDBEH	arginine-glutamic acid dipeptide repeats	protein-coding	FALSE	FALSE	FALSE	FALSE	FALSE	FALSE	FALSE	FALSE	FALSE	FALSE	FALSE	TRUE	TRUE	FALSE	FALSE	FALSE	FALSE	FALSE
chr1	8781948	8782758	Interval_276	5	5	intron (NM_001042681, intron 1 of 22)	L2a|LINE|L2	35287	NM_012102	473	Hs.463041	NM_012102	ENSG00000142599	RERE	ARG|ARP|ATN1L|DNB1|NEDBEH	arginine-glutamic acid dipeptide repeats	protein-coding	TRUE	TRUE	FALSE	FALSE	FALSE	FALSE	FALSE	TRUE	TRUE	TRUE	FALSE	FALSE	FALSE	FALSE	FALSE	FALSE	FALSE	FALSE
chr1	8788422	8788718	Interval_277	1	1	intron (NM_001042681, intron 1 of 22)	AluSg|SINE|Alu	29070	NM_012102	473	Hs.463041	NM_012102	ENSG00000142599	RERE	ARG|ARP|ATN1L|DNB1|NEDBEH	arginine-glutamic acid dipeptide repeats	protein-coding	FALSE	FALSE	FALSE	FALSE	FALSE	FALSE	FALSE	FALSE	FALSE	TRUE	FALSE	FALSE	FALSE	FALSE	FALSE	FALSE	FALSE	FALSE
chr1	8789359	8789845	Interval_278	2	2	intron (NM_001042681, intron 1 of 22)	intron (NM_001042681, intron 1 of 22)	28038	NM_012102	473	Hs.463041	NM_012102	ENSG00000142599	RERE	ARG|ARP|ATN1L|DNB1|NEDBEH	arginine-glutamic acid dipeptide repeats	protein-coding	FALSE	FALSE	FALSE	FALSE	FALSE	FALSE	FALSE	FALSE	TRUE	TRUE	FALSE	FALSE	FALSE	FALSE	FALSE	FALSE	FALSE	FALSE
chr1	8791771	8792049	Interval_279	1	1	intron (NM_001042681, intron 1 of 22)	intron (NM_001042681, intron 1 of 22)	25730	NM_012102	473	Hs.463041	NM_012102	ENSG00000142599	RERE	ARG|ARP|ATN1L|DNB1|NEDBEH	arginine-glutamic acid dipeptide repeats	protein-coding	FALSE	FALSE	FALSE	FALSE	FALSE	FALSE	FALSE	FALSE	FALSE	TRUE	FALSE	FALSE	FALSE	FALSE	FALSE	FALSE	FALSE	FALSE
chr1	8824860	8825297	Interval_280	2	2	Intergenic	AluSg7|SINE|Alu	-7439	NM_001042681	473	Hs.463041	NM_012102	ENSG00000142599	RERE	ARG|ARP|ATN1L|DNB1|NEDBEH	arginine-glutamic acid dipeptide repeats	protein-coding	FALSE	FALSE	FALSE	FALSE	FALSE	FALSE	FALSE	FALSE	TRUE	TRUE	FALSE	FALSE	FALSE	FALSE	FALSE	FALSE	FALSE	FALSE
chr1	8846931	8847341	Interval_281	2	2	Intergenic	AluSx1|SINE|Alu	19454	NR_106786	102465436		NR_106786	ENSG00000274258	MIR6728	hsa-mir-6728	microRNA 6728	ncRNA	FALSE	FALSE	FALSE	FALSE	FALSE	FALSE	FALSE	FALSE	TRUE	TRUE	FALSE	FALSE	FALSE	FALSE	FALSE	FALSE	FALSE	FALSE
chr1	8848368	8848644	Interval_282	1	1	Intergenic	AluSx1|SINE|Alu	18084	NR_106786	102465436		NR_106786	ENSG00000274258	MIR6728	hsa-mir-6728	microRNA 6728	ncRNA	FALSE	FALSE	FALSE	FALSE	FALSE	FALSE	FALSE	FALSE	FALSE	TRUE	FALSE	FALSE	FALSE	FALSE	FALSE	FALSE	FALSE	FALSE
chr1	8857273	8857784	Interval_283	2	2	Intergenic	MER5B|DNA|hAT-Charlie	9061	NR_106786	102465436		NR_106786	ENSG00000274258	MIR6728	hsa-mir-6728	microRNA 6728	ncRNA	TRUE	TRUE	FALSE	FALSE	FALSE	FALSE	FALSE	FALSE	FALSE	FALSE	FALSE	FALSE	FALSE	FALSE	FALSE	FALSE	FALSE	FALSE
chr1	8870082	8870386	Interval_284	2	2	intron (NM_001353346, intron 4 of 11)	intron (NM_001353346, intron 4 of 11)	-3644	NR_106786	102465436		NR_106786	ENSG00000274258	MIR6728	hsa-mir-6728	microRNA 6728	ncRNA	FALSE	FALSE	FALSE	FALSE	FALSE	FALSE	FALSE	FALSE	TRUE	TRUE	FALSE	FALSE	FALSE	FALSE	FALSE	FALSE	FALSE	FALSE
chr1	8873325	8873538	Interval_285	1	1	intron (NM_001353346, intron 2 of 11)	intron (NM_001353346, intron 2 of 11)	5254	NM_001428	2023	Hs.517145	NM_001428	ENSG00000074800	ENO1	ENO1L1|HEL-S-17|MPB1|NNE|PPH	enolase 1	protein-coding	FALSE	FALSE	FALSE	FALSE	FALSE	FALSE	FALSE	FALSE	FALSE	TRUE	FALSE	FALSE	FALSE	FALSE	FALSE	FALSE	FALSE	FALSE
chr1	8876851	8877259	Interval_286	1	1	intron (NM_001353346, intron 1 of 11)	AluY|SINE|Alu	1631	NM_001428	2023	Hs.517145	NM_001428	ENSG00000074800	ENO1	ENO1L1|HEL-S-17|MPB1|NNE|PPH	enolase 1	protein-coding	FALSE	FALSE	FALSE	FALSE	FALSE	FALSE	FALSE	FALSE	FALSE	TRUE	FALSE	FALSE	FALSE	FALSE	FALSE	FALSE	FALSE	FALSE
chr1	8877655	8878031	Interval_287	2	2	promoter-TSS (NR_038351)	promoter-TSS (NR_038351)	843	NM_001428	2023	Hs.517145	NM_001428	ENSG00000074800	ENO1	ENO1L1|HEL-S-17|MPB1|NNE|PPH	enolase 1	protein-coding	FALSE	FALSE	FALSE	FALSE	FALSE	FALSE	FALSE	FALSE	TRUE	TRUE	FALSE	FALSE	FALSE	FALSE	FALSE	FALSE	FALSE	FALSE
chr1	8879842	8880358	Interval_288	7	7	TTS (NR_038351)	TTS (NR_038351)	1265	NR_038351	100505975	Hs.429843	NR_038351	ENSG00000230679	ENO1-AS1	-	ENO1 antisense RNA 1	ncRNA	TRUE	TRUE	FALSE	FALSE	FALSE	FALSE	FALSE	FALSE	TRUE	TRUE	FALSE	TRUE	TRUE	TRUE	FALSE	FALSE	FALSE	FALSE
chr1	8899783	8900268	Interval_289	1	1	Intergenic	MER34A1|LTR|ERV1	21191	NR_038351	100505975	Hs.429843	NR_038351	ENSG00000230679	ENO1-AS1	-	ENO1 antisense RNA 1	ncRNA	FALSE	FALSE	FALSE	FALSE	FALSE	FALSE	FALSE	FALSE	FALSE	TRUE	FALSE	FALSE	FALSE	FALSE	FALSE	FALSE	FALSE	FALSE
chr1	8903587	8903780	Interval_290	1	1	Intergenic	MER21A|LTR|ERVL	24849	NR_038351	100505975	Hs.429843	NR_038351	ENSG00000230679	ENO1-AS1	-	ENO1 antisense RNA 1	ncRNA	FALSE	FALSE	FALSE	FALSE	FALSE	FALSE	FALSE	FALSE	TRUE	FALSE	FALSE	FALSE	FALSE	FALSE	FALSE	FALSE	FALSE	FALSE
chr1	8917894	8918216	Interval_291	1	1	Intergenic	AluSx|SINE|Alu	-27779	NM_001270500	765	Hs.100322	NM_001215	ENSG00000131686	CA6	CA-VI|GUSTIN	carbonic anhydrase 6	protein-coding	FALSE	FALSE	FALSE	FALSE	FALSE	FALSE	FALSE	FALSE	FALSE	TRUE	FALSE	FALSE	FALSE	FALSE	FALSE	FALSE	FALSE	FALSE
chr1	8965052	8965611	Interval_292	4	4	intron (NM_001270501, intron 4 of 6)	L1MB3|LINE|L1	19498	NM_001270501	765	Hs.100322	NM_001215	ENSG00000131686	CA6	CA-VI|GUSTIN	carbonic anhydrase 6	protein-coding	FALSE	FALSE	FALSE	FALSE	FALSE	FALSE	FALSE	FALSE	TRUE	TRUE	FALSE	FALSE	TRUE	TRUE	FALSE	FALSE	FALSE	FALSE
chr1	8980787	8981101	Interval_293	2	2	Intergenic	MLT1D|LTR|ERVL-MaLR	35110	NM_001270501	765	Hs.100322	NM_001215	ENSG00000131686	CA6	CA-VI|GUSTIN	carbonic anhydrase 6	protein-coding	FALSE	FALSE	FALSE	FALSE	FALSE	FALSE	FALSE	FALSE	TRUE	TRUE	FALSE	FALSE	FALSE	FALSE	FALSE	FALSE	FALSE	FALSE
chr1	8984225	8984841	Interval_294	4	4	Intergenic	Intergenic	38699	NM_001270501	765	Hs.100322	NM_001215	ENSG00000131686	CA6	CA-VI|GUSTIN	carbonic anhydrase 6	protein-coding	FALSE	FALSE	FALSE	FALSE	FALSE	FALSE	FALSE	FALSE	TRUE	TRUE	FALSE	FALSE	TRUE	TRUE	FALSE	FALSE	FALSE	FALSE
chr1	9003334	9003692	Interval_295	3	3	exon (NM_207420, exon 12 of 12)	exon (NM_207420, exon 12 of 12)	22832	NM_207420	155184	Hs.531239	NM_207420	ENSG00000197241	SLC2A7	GLUT-7|GLUT7	solute carrier family 2 member 7	protein-coding	FALSE	FALSE	FALSE	FALSE	FALSE	FALSE	FALSE	FALSE	TRUE	TRUE	FALSE	FALSE	TRUE	FALSE	FALSE	FALSE	FALSE	FALSE
chr1	9005445	9005785	Interval_296	2	2	intron (NM_207420, intron 10 of 11)	AluSz|SINE|Alu	20730	NM_207420	155184	Hs.531239	NM_207420	ENSG00000197241	SLC2A7	GLUT-7|GLUT7	solute carrier family 2 member 7	protein-coding	FALSE	FALSE	FALSE	FALSE	FALSE	FALSE	FALSE	FALSE	TRUE	TRUE	FALSE	FALSE	FALSE	FALSE	FALSE	FALSE	FALSE	FALSE
chr1	9023820	9024013	Interval_297	1	1	intron (NM_207420, intron 2 of 11)	AluSx1|SINE|Alu	2428	NM_207420	155184	Hs.531239	NM_207420	ENSG00000197241	SLC2A7	GLUT-7|GLUT7	solute carrier family 2 member 7	protein-coding	FALSE	FALSE	FALSE	FALSE	FALSE	FALSE	FALSE	FALSE	TRUE	FALSE	FALSE	FALSE	FALSE	FALSE	FALSE	FALSE	FALSE	FALSE
chr1	9050753	9051089	Interval_298	3	3	intron (NM_001328620, intron 3 of 11)	L1MEd|LINE|L1	18907	NM_001328621	6518	Hs.530003	NM_003039	ENSG00000142583	SLC2A5	GLUT-5|GLUT5	solute carrier family 2 member 5	protein-coding	FALSE	FALSE	FALSE	FALSE	FALSE	FALSE	FALSE	FALSE	FALSE	TRUE	FALSE	FALSE	TRUE	TRUE	FALSE	FALSE	FALSE	FALSE
chr1	9068726	9068857	Interval_299	1	1	intron (NM_001328620, intron 1 of 11)	Charlie23a|DNA|hAT-Charlie	1036	NM_001328621	6518	Hs.530003	NM_003039	ENSG00000142583	SLC2A5	GLUT-5|GLUT5	solute carrier family 2 member 5	protein-coding	FALSE	FALSE	FALSE	FALSE	FALSE	FALSE	FALSE	FALSE	FALSE	FALSE	FALSE	FALSE	FALSE	FALSE	FALSE	FALSE	TRUE	FALSE
chr1	9093319	9093520	Interval_300	1	1	Intergenic	HERVFH19-int|LTR|ERV1	-21193	NM_001328619	6518	Hs.530003	NM_003039	ENSG00000142583	SLC2A5	GLUT-5|GLUT5	solute carrier family 2 member 5	protein-coding	FALSE	FALSE	FALSE	FALSE	FALSE	FALSE	FALSE	FALSE	TRUE	FALSE	FALSE	FALSE	FALSE	FALSE	FALSE	FALSE	FALSE	FALSE
chr1	9100719	9101143	Interval_301	7	7	Intergenic	AluJb|SINE|Alu	28239	NM_024980	80045	Hs.632367	NM_024980	ENSG00000180758	GPR157	-	G protein-coupled receptor 157	protein-coding	TRUE	TRUE	FALSE	FALSE	FALSE	FALSE	FALSE	FALSE	TRUE	TRUE	TRUE	TRUE	TRUE	FALSE	FALSE	FALSE	FALSE	FALSE
chr1	9145350	9145566	Interval_302	1	1	Intergenic	Intergenic	6319	NR_029610	407040		NR_029610	ENSG00000284357	MIR34A	MIRN34A|miRNA34A|mir-34|mir-34a	microRNA 34a	ncRNA	FALSE	FALSE	FALSE	FALSE	FALSE	FALSE	FALSE	FALSE	TRUE	FALSE	FALSE	FALSE	FALSE	FALSE	FALSE	FALSE	FALSE	FALSE
chr1	9147302	9147571	Interval_303	3	3	TTS (NR_132742)	TTS (NR_132742)	4340	NR_029610	407040		NR_029610	ENSG00000284357	MIR34A	MIRN34A|miRNA34A|mir-34|mir-34a	microRNA 34a	ncRNA	FALSE	FALSE	FALSE	FALSE	FALSE	FALSE	FALSE	FALSE	TRUE	TRUE	FALSE	FALSE	TRUE	FALSE	FALSE	FALSE	FALSE	FALSE
chr1	9151136	9151608	Interval_304	5	5	TTS (NR_029610)	TTS (NR_029610)	405	NR_029610	407040		NR_029610	ENSG00000284357	MIR34A	MIRN34A|miRNA34A|mir-34|mir-34a	microRNA 34a	ncRNA	FALSE	FALSE	FALSE	FALSE	FALSE	FALSE	FALSE	FALSE	TRUE	TRUE	FALSE	TRUE	TRUE	TRUE	FALSE	FALSE	FALSE	FALSE
chr1	9152520	9152895	Interval_305	2	2	promoter-TSS (NR_029610)	promoter-TSS (NR_029610)	-931	NR_029610	407040		NR_029610	ENSG00000284357	MIR34A	MIRN34A|miRNA34A|mir-34|mir-34a	microRNA 34a	ncRNA	FALSE	FALSE	FALSE	FALSE	FALSE	FALSE	FALSE	FALSE	TRUE	TRUE	FALSE	FALSE	FALSE	FALSE	FALSE	FALSE	FALSE	FALSE
chr1	9163949	9164212	Interval_306	1	1	intron (NR_132742, intron 1 of 1)	intron (NR_132742, intron 1 of 1)	-12304	NR_029610	407040		NR_029610	ENSG00000284357	MIR34A	MIRN34A|miRNA34A|mir-34|mir-34a	microRNA 34a	ncRNA	FALSE	FALSE	FALSE	FALSE	FALSE	FALSE	FALSE	FALSE	TRUE	FALSE	FALSE	FALSE	FALSE	FALSE	FALSE	FALSE	FALSE	FALSE
chr1	9232785	9233168	Interval_307	2	2	Intergenic	AluSx|SINE|Alu	-1827	NM_004285	9563	Hs.463511	NM_004285	ENSG00000049239	H6PD	CORTRD1|G6PDH|GDH	hexose-6-phosphate dehydrogenase/glucose 1-dehydrogenase	protein-coding	FALSE	FALSE	FALSE	FALSE	FALSE	FALSE	FALSE	FALSE	TRUE	TRUE	FALSE	FALSE	FALSE	FALSE	FALSE	FALSE	FALSE	FALSE
chr1	9235298	9235511	Interval_308	1	1	intron (NM_004285, intron 1 of 4)	intron (NM_004285, intron 1 of 4)	601	NM_004285	9563	Hs.463511	NM_004285	ENSG00000049239	H6PD	CORTRD1|G6PDH|GDH	hexose-6-phosphate dehydrogenase/glucose 1-dehydrogenase	protein-coding	FALSE	FALSE	FALSE	FALSE	FALSE	FALSE	FALSE	FALSE	FALSE	TRUE	FALSE	FALSE	FALSE	FALSE	FALSE	FALSE	FALSE	FALSE
chr1	9253736	9253935	Interval_309	1	1	intron (NM_001282587, intron 3 of 4)	intron (NM_001282587, intron 3 of 4)	13992	NM_001282587	9563	Hs.463511	NM_004285	ENSG00000049239	H6PD	CORTRD1|G6PDH|GDH	hexose-6-phosphate dehydrogenase/glucose 1-dehydrogenase	protein-coding	FALSE	FALSE	FALSE	FALSE	FALSE	FALSE	FALSE	FALSE	TRUE	FALSE	FALSE	FALSE	FALSE	FALSE	FALSE	FALSE	FALSE	FALSE
chr1	9289311	9289472	Interval_310	1	1	Intergenic	AluJb|SINE|Alu	-3490	NM_025106	80176	Hs.8261	NM_025106	ENSG00000171621	SPSB1	SSB-1|SSB1	splA/ryanodine receptor domain and SOCS box containing 1	protein-coding	FALSE	TRUE	FALSE	FALSE	FALSE	FALSE	FALSE	FALSE	FALSE	FALSE	FALSE	FALSE	FALSE	FALSE	FALSE	FALSE	FALSE	FALSE
chr1	9289654	9290526	Interval_311	6	6	Intergenic	G-rich|Low_complexity|Low_complexity	-2792	NM_025106	80176	Hs.8261	NM_025106	ENSG00000171621	SPSB1	SSB-1|SSB1	splA/ryanodine receptor domain and SOCS box containing 1	protein-coding	TRUE	TRUE	FALSE	FALSE	FALSE	FALSE	FALSE	FALSE	TRUE	TRUE	FALSE	FALSE	TRUE	TRUE	FALSE	FALSE	FALSE	FALSE
chr1	9299832	9300428	Interval_312	3	3	intron (NM_025106, intron 1 of 2)	ERVL-B4-int|LTR|ERVL	7248	NM_025106	80176	Hs.8261	NM_025106	ENSG00000171621	SPSB1	SSB-1|SSB1	splA/ryanodine receptor domain and SOCS box containing 1	protein-coding	FALSE	TRUE	FALSE	FALSE	FALSE	FALSE	FALSE	FALSE	TRUE	TRUE	FALSE	FALSE	FALSE	FALSE	FALSE	FALSE	FALSE	FALSE
chr1	9331397	9331729	Interval_313	1	1	intron (NM_025106, intron 1 of 2)	AluSq|SINE|Alu	38681	NM_025106	80176	Hs.8261	NM_025106	ENSG00000171621	SPSB1	SSB-1|SSB1	splA/ryanodine receptor domain and SOCS box containing 1	protein-coding	FALSE	FALSE	FALSE	FALSE	FALSE	FALSE	FALSE	FALSE	TRUE	FALSE	FALSE	FALSE	FALSE	FALSE	FALSE	FALSE	FALSE	FALSE
chr1	9373687	9373976	Interval_314	3	3	Intergenic	MIR|SINE|MIR	55084	NR_104623	100506022	Hs.131775	NR_104622	ENSG00000284693	LOC100506022	-	uncharacterized LOC100506022	ncRNA	FALSE	FALSE	FALSE	FALSE	FALSE	FALSE	FALSE	FALSE	TRUE	FALSE	FALSE	FALSE	TRUE	TRUE	FALSE	FALSE	FALSE	FALSE
chr1	9410921	9411278	Interval_315	1	1	Intergenic	Intergenic	17816	NR_104623	100506022	Hs.131775	NR_104622	ENSG00000284693	LOC100506022	-	uncharacterized LOC100506022	ncRNA	FALSE	FALSE	FALSE	FALSE	FALSE	FALSE	FALSE	FALSE	TRUE	FALSE	FALSE	FALSE	FALSE	FALSE	FALSE	FALSE	FALSE	FALSE
chr1	9428815	9429099	Interval_316	2	2	promoter-TSS (NR_104623)	promoter-TSS (NR_104623)	39	NR_104622	100506022	Hs.131775	NR_104622	ENSG00000284693	LOC100506022	-	uncharacterized LOC100506022	ncRNA	FALSE	FALSE	FALSE	FALSE	FALSE	FALSE	FALSE	FALSE	FALSE	FALSE	FALSE	FALSE	TRUE	TRUE	FALSE	FALSE	FALSE	FALSE
chr1	9439770	9440188	Interval_317	3	3	Intergenic	Intergenic	-10983	NR_104622	100506022	Hs.131775	NR_104622	ENSG00000284693	LOC100506022	-	uncharacterized LOC100506022	ncRNA	FALSE	TRUE	FALSE	FALSE	FALSE	FALSE	FALSE	FALSE	TRUE	TRUE	FALSE	FALSE	FALSE	FALSE	FALSE	FALSE	FALSE	FALSE
chr1	9444131	9444875	Interval_318	4	4	Intergenic	Intergenic	-15507	NR_104622	100506022	Hs.131775	NR_104622	ENSG00000284693	LOC100506022	-	uncharacterized LOC100506022	ncRNA	TRUE	TRUE	FALSE	FALSE	FALSE	FALSE	FALSE	FALSE	TRUE	TRUE	FALSE	FALSE	FALSE	FALSE	FALSE	FALSE	FALSE	FALSE
chr1	9503339	9503656	Interval_319	5	5	Intergenic	Intergenic	-35971	NM_032315	84275	Hs.568613	NM_032315	ENSG00000171612	SLC25A33	BMSC-MCP|PNC1	solute carrier family 25 member 33	protein-coding	TRUE	TRUE	FALSE	FALSE	FALSE	FALSE	FALSE	TRUE	TRUE	TRUE	FALSE	FALSE	FALSE	FALSE	FALSE	FALSE	FALSE	FALSE
chr1	9522482	9522755	Interval_320	1	1	Intergenic	L1MB3|LINE|L1	-16850	NM_032315	84275	Hs.568613	NM_032315	ENSG00000171612	SLC25A33	BMSC-MCP|PNC1	solute carrier family 25 member 33	protein-coding	FALSE	FALSE	FALSE	FALSE	FALSE	FALSE	FALSE	FALSE	TRUE	FALSE	FALSE	FALSE	FALSE	FALSE	FALSE	FALSE	FALSE	FALSE
chr1	9529222	9529532	Interval_321	2	2	Intergenic	Intergenic	-10092	NM_032315	84275	Hs.568613	NM_032315	ENSG00000171612	SLC25A33	BMSC-MCP|PNC1	solute carrier family 25 member 33	protein-coding	FALSE	FALSE	FALSE	FALSE	FALSE	FALSE	FALSE	FALSE	TRUE	TRUE	FALSE	FALSE	FALSE	FALSE	FALSE	FALSE	FALSE	FALSE
chr1	9536099	9536433	Interval_322	3	3	Intergenic	L1MD|LINE|L1	-3203	NM_032315	84275	Hs.568613	NM_032315	ENSG00000171612	SLC25A33	BMSC-MCP|PNC1	solute carrier family 25 member 33	protein-coding	FALSE	FALSE	FALSE	FALSE	FALSE	FALSE	FALSE	FALSE	TRUE	TRUE	FALSE	FALSE	TRUE	FALSE	FALSE	FALSE	FALSE	FALSE
chr1	9538994	9539281	Interval_323	1	1	promoter-TSS (NM_032315)	promoter-TSS (NM_032315)	-331	NM_032315	84275	Hs.568613	NM_032315	ENSG00000171612	SLC25A33	BMSC-MCP|PNC1	solute carrier family 25 member 33	protein-coding	FALSE	FALSE	FALSE	FALSE	FALSE	FALSE	FALSE	FALSE	FALSE	TRUE	FALSE	FALSE	FALSE	FALSE	FALSE	FALSE	FALSE	FALSE
chr1	9540850	9541275	Interval_324	2	2	intron (NM_032315, intron 1 of 6)	AluSx1|SINE|Alu	1594	NM_032315	84275	Hs.568613	NM_032315	ENSG00000171612	SLC25A33	BMSC-MCP|PNC1	solute carrier family 25 member 33	protein-coding	FALSE	FALSE	FALSE	FALSE	FALSE	FALSE	FALSE	FALSE	TRUE	TRUE	FALSE	FALSE	FALSE	FALSE	FALSE	FALSE	FALSE	FALSE
chr1	9550310	9550548	Interval_325	3	3	intron (NM_032315, intron 1 of 6)	MamSINE1|SINE|tRNA-RTE	10960	NM_032315	84275	Hs.568613	NM_032315	ENSG00000171612	SLC25A33	BMSC-MCP|PNC1	solute carrier family 25 member 33	protein-coding	TRUE	TRUE	FALSE	FALSE	FALSE	FALSE	FALSE	TRUE	FALSE	FALSE	FALSE	FALSE	FALSE	FALSE	FALSE	FALSE	FALSE	FALSE
chr1	9552692	9552948	Interval_326	1	1	intron (NM_032315, intron 1 of 6)	intron (NM_032315, intron 1 of 6)	13351	NM_032315	84275	Hs.568613	NM_032315	ENSG00000171612	SLC25A33	BMSC-MCP|PNC1	solute carrier family 25 member 33	protein-coding	FALSE	FALSE	FALSE	FALSE	FALSE	FALSE	FALSE	FALSE	FALSE	TRUE	FALSE	FALSE	FALSE	FALSE	FALSE	FALSE	FALSE	FALSE
chr1	9553857	9554274	Interval_327	6	6	intron (NM_032315, intron 2 of 6)	intron (NM_032315, intron 2 of 6)	14597	NM_032315	84275	Hs.568613	NM_032315	ENSG00000171612	SLC25A33	BMSC-MCP|PNC1	solute carrier family 25 member 33	protein-coding	TRUE	TRUE	FALSE	FALSE	FALSE	FALSE	TRUE	TRUE	TRUE	TRUE	FALSE	FALSE	FALSE	FALSE	FALSE	FALSE	FALSE	FALSE
chr1	9559233	9559491	Interval_328	1	1	intron (NM_032315, intron 2 of 6)	L2a|LINE|L2	19893	NM_032315	84275	Hs.568613	NM_032315	ENSG00000171612	SLC25A33	BMSC-MCP|PNC1	solute carrier family 25 member 33	protein-coding	FALSE	FALSE	FALSE	FALSE	FALSE	FALSE	FALSE	FALSE	FALSE	FALSE	FALSE	FALSE	TRUE	FALSE	FALSE	FALSE	FALSE	FALSE
chr1	9588236	9588616	Interval_329	3	3	promoter-TSS (NM_001130924)	promoter-TSS (NM_001130924)	-448	NM_001010866	199953	Hs.632365	NM_001010866	ENSG00000188807	TMEM201	Ima1|NET5|SAMP1	transmembrane protein 201	protein-coding	FALSE	FALSE	FALSE	FALSE	FALSE	FALSE	FALSE	FALSE	TRUE	FALSE	FALSE	FALSE	TRUE	TRUE	FALSE	FALSE	FALSE	FALSE
chr1	9615762	9616232	Interval_330	5	5	Intergenic	AluJb|SINE|Alu	27123	NM_001130924	199953	Hs.632365	NM_001010866	ENSG00000188807	TMEM201	Ima1|NET5|SAMP1	transmembrane protein 201	protein-coding	FALSE	TRUE	FALSE	FALSE	FALSE	FALSE	FALSE	FALSE	TRUE	TRUE	FALSE	FALSE	TRUE	FALSE	FALSE	FALSE	TRUE	FALSE
chr1	9626729	9626996	Interval_331	1	1	Intergenic	AluSx|SINE|Alu	-24868	NM_005026	5293	Hs.518451	NM_005026	ENSG00000171608	PIK3CD	APDS|IMD14|P110DELTA|PI3K|p110D	phosphatidylinositol-4,5-bisphosphate 3-kinase catalytic subunit delta	protein-coding	FALSE	FALSE	FALSE	FALSE	FALSE	FALSE	FALSE	FALSE	FALSE	TRUE	FALSE	FALSE	FALSE	FALSE	FALSE	FALSE	FALSE	FALSE
chr1	9657571	9658779	Interval_332	2	2	intron (NM_005026, intron 1 of 23)	AluJo|SINE|Alu	-3589	NR_027045	644997	Hs.568595	NM_001045478	ENSG00000179840	PIK3CD-AS1	C1orf200	PIK3CD antisense RNA 1	ncRNA	FALSE	FALSE	FALSE	FALSE	FALSE	FALSE	FALSE	FALSE	TRUE	TRUE	FALSE	FALSE	FALSE	FALSE	FALSE	FALSE	FALSE	FALSE
chr1	9685833	9686196	Interval_333	2	2	intron (NR_126368, intron 1 of 1)	intron (NR_126368, intron 1 of 1)	1559	NR_126368	101929074	Hs.661762	NR_126366	ENSG00000231789	PIK3CD-AS2	-	PIK3CD antisense RNA 2	ncRNA	FALSE	FALSE	FALSE	FALSE	FALSE	FALSE	FALSE	FALSE	TRUE	TRUE	FALSE	FALSE	FALSE	FALSE	FALSE	FALSE	FALSE	FALSE
chr1	9687169	9687553	Interval_334	2	2	non-coding (NR_126366, exon 1 of 3)	non-coding (NR_126366, exon 1 of 3)	213	NR_126368	101929074	Hs.661762	NR_126366	ENSG00000231789	PIK3CD-AS2	-	PIK3CD antisense RNA 2	ncRNA	FALSE	FALSE	FALSE	FALSE	FALSE	FALSE	FALSE	FALSE	TRUE	TRUE	FALSE	FALSE	FALSE	FALSE	FALSE	FALSE	FALSE	FALSE
chr1	9759425	9759878	Interval_335	3	3	intron (NM_001009566, intron 2 of 18)	MER58A|DNA|hAT-Charlie	64874	NM_014944	22883	Hs.29665	NM_014944	ENSG00000171603	CLSTN1	ALC-ALPHA|CDHR12|CST-1|CSTN1|PIK3CD|XB31alpha|alcalpha1|alcalpha2	calsyntenin 1	protein-coding	TRUE	FALSE	FALSE	FALSE	FALSE	FALSE	FALSE	FALSE	TRUE	TRUE	FALSE	FALSE	FALSE	FALSE	FALSE	FALSE	FALSE	FALSE
chr1	9767651	9768266	Interval_336	2	2	intron (NM_001009566, intron 2 of 18)	MIR|SINE|MIR	56567	NM_014944	22883	Hs.29665	NM_014944	ENSG00000171603	CLSTN1	ALC-ALPHA|CDHR12|CST-1|CSTN1|PIK3CD|XB31alpha|alcalpha1|alcalpha2	calsyntenin 1	protein-coding	FALSE	FALSE	FALSE	FALSE	FALSE	FALSE	FALSE	FALSE	TRUE	TRUE	FALSE	FALSE	FALSE	FALSE	FALSE	FALSE	FALSE	FALSE
chr1	9816241	9816537	Interval_337	2	2	intron (NM_001009566, intron 1 of 18)	L1MB7|LINE|L1	8137	NM_014944	22883	Hs.29665	NM_014944	ENSG00000171603	CLSTN1	ALC-ALPHA|CDHR12|CST-1|CSTN1|PIK3CD|XB31alpha|alcalpha1|alcalpha2	calsyntenin 1	protein-coding	FALSE	TRUE	FALSE	FALSE	FALSE	FALSE	FALSE	FALSE	TRUE	FALSE	FALSE	FALSE	FALSE	FALSE	FALSE	FALSE	FALSE	FALSE
chr1	9827983	9828267	Interval_338	2	2	Intergenic	Intergenic	-3599	NM_001009566	22883	Hs.29665	NM_014944	ENSG00000171603	CLSTN1	ALC-ALPHA|CDHR12|CST-1|CSTN1|PIK3CD|XB31alpha|alcalpha1|alcalpha2	calsyntenin 1	protein-coding	FALSE	FALSE	FALSE	FALSE	FALSE	FALSE	FALSE	FALSE	TRUE	FALSE	FALSE	TRUE	FALSE	FALSE	FALSE	FALSE	FALSE	FALSE
chr1	9852342	9852849	Interval_339	2	2	intron (NM_001012329, intron 4 of 4)	intron (NM_001012329, intron 4 of 4)	-28070	NM_001009566	22883	Hs.29665	NM_014944	ENSG00000171603	CLSTN1	ALC-ALPHA|CDHR12|CST-1|CSTN1|PIK3CD|XB31alpha|alcalpha1|alcalpha2	calsyntenin 1	protein-coding	FALSE	FALSE	FALSE	FALSE	FALSE	FALSE	FALSE	FALSE	TRUE	TRUE	FALSE	FALSE	FALSE	FALSE	FALSE	FALSE	FALSE	FALSE
chr1	9853716	9854090	Interval_340	1	1	intron (NM_001012329, intron 4 of 4)	L1M5|LINE|L1	-29377	NM_001009566	22883	Hs.29665	NM_014944	ENSG00000171603	CLSTN1	ALC-ALPHA|CDHR12|CST-1|CSTN1|PIK3CD|XB31alpha|alcalpha1|alcalpha2	calsyntenin 1	protein-coding	FALSE	FALSE	FALSE	FALSE	FALSE	FALSE	FALSE	FALSE	FALSE	TRUE	FALSE	FALSE	FALSE	FALSE	FALSE	FALSE	FALSE	FALSE
chr1	9911240	9911657	Interval_341	1	1	Intergenic	AluSz|SINE|Alu	-1191	NM_001012329	56998	Hs.463759	NM_020248	ENSG00000178585	CTNNBIP1	ICAT	catenin beta interacting protein 1	protein-coding	FALSE	FALSE	FALSE	FALSE	FALSE	FALSE	FALSE	FALSE	FALSE	TRUE	FALSE	FALSE	FALSE	FALSE	FALSE	FALSE	FALSE	FALSE
chr1	9922105	9922318	Interval_342	1	1	TTS (NM_001316975)	TTS (NM_001316975)	-11954	NM_001012329	56998	Hs.463759	NM_020248	ENSG00000178585	CTNNBIP1	ICAT	catenin beta interacting protein 1	protein-coding	FALSE	FALSE	FALSE	FALSE	FALSE	FALSE	FALSE	FALSE	FALSE	TRUE	FALSE	FALSE	FALSE	FALSE	FALSE	FALSE	FALSE	FALSE
chr1	9943447	9943709	Interval_343	1	1	promoter-TSS (NM_032368)	promoter-TSS (NM_032368)	150	NM_001297779	64802	Hs.633762	NM_022787	ENSG00000173614	NMNAT1	LCA9|NMNAT|PNAT1	nicotinamide nucleotide adenylyltransferase 1	protein-coding	FALSE	FALSE	FALSE	FALSE	FALSE	FALSE	FALSE	FALSE	FALSE	TRUE	FALSE	FALSE	FALSE	FALSE	FALSE	FALSE	FALSE	FALSE
chr1	9949922	9950209	Interval_344	3	3	intron (NM_022787, intron 1 of 4)	intron (NM_022787, intron 1 of 4)	6638	NM_001297779	64802	Hs.633762	NM_022787	ENSG00000173614	NMNAT1	LCA9|NMNAT|PNAT1	nicotinamide nucleotide adenylyltransferase 1	protein-coding	FALSE	FALSE	FALSE	FALSE	FALSE	FALSE	FALSE	FALSE	FALSE	FALSE	FALSE	TRUE	TRUE	TRUE	FALSE	FALSE	FALSE	FALSE
chr1	9959398	9959591	Interval_345	1	1	intron (NM_022787, intron 1 of 4)	AluSg|SINE|Alu	-7886	NR_049882	100847055		NR_049882	ENSG00000265521	MIR5697	-	microRNA 5697	ncRNA	FALSE	FALSE	FALSE	FALSE	FALSE	FALSE	FALSE	FALSE	TRUE	FALSE	FALSE	FALSE	FALSE	FALSE	FALSE	FALSE	FALSE	FALSE
chr1	10010922	10011171	Interval_346	2	2	intron (NM_052960, intron 3 of 3)	LTR24C|LTR|ERV1	13850	NR_138250	116362	Hs.422688	NM_052960	ENSG00000162444	RBP7	CRABP4|CRBP4|CRBPIV	retinol binding protein 7	protein-coding	FALSE	FALSE	FALSE	FALSE	FALSE	FALSE	FALSE	FALSE	TRUE	FALSE	FALSE	FALSE	TRUE	FALSE	FALSE	FALSE	FALSE	FALSE
chr1	10011423	10011960	Interval_347	2	2	intron (NM_052960, intron 3 of 3)	intron (NM_052960, intron 3 of 3)	14495	NR_138250	116362	Hs.422688	NM_052960	ENSG00000162444	RBP7	CRABP4|CRBP4|CRBPIV	retinol binding protein 7	protein-coding	FALSE	FALSE	FALSE	FALSE	FALSE	FALSE	FALSE	FALSE	TRUE	TRUE	FALSE	FALSE	FALSE	FALSE	FALSE	FALSE	FALSE	FALSE
chr1	10031288	10031583	Interval_348	1	1	Intergenic	L1MB7|LINE|L1	-1547	NM_001105562	10277	Hs.593974	NM_006048	ENSG00000130939	UBE4B	E4|HDNB1|UBOX3|UFD2|UFD2A	ubiquitination factor E4B	protein-coding	FALSE	FALSE	FALSE	FALSE	FALSE	FALSE	FALSE	FALSE	FALSE	FALSE	FALSE	FALSE	FALSE	TRUE	FALSE	FALSE	FALSE	FALSE
chr1	10033114	10033327	Interval_349	1	1	5' UTR (NM_006048, exon 1 of 27)	5' UTR (NM_006048, exon 1 of 27)	238	NM_006048	10277	Hs.593974	NM_006048	ENSG00000130939	UBE4B	E4|HDNB1|UBOX3|UFD2|UFD2A	ubiquitination factor E4B	protein-coding	FALSE	FALSE	FALSE	FALSE	FALSE	FALSE	FALSE	FALSE	FALSE	TRUE	FALSE	FALSE	FALSE	FALSE	FALSE	FALSE	FALSE	FALSE
chr1	10033518	10033798	Interval_350	1	1	5' UTR (NM_006048, exon 1 of 27)	5' UTR (NM_006048, exon 1 of 27)	675	NM_006048	10277	Hs.593974	NM_006048	ENSG00000130939	UBE4B	E4|HDNB1|UBOX3|UFD2|UFD2A	ubiquitination factor E4B	protein-coding	FALSE	FALSE	FALSE	FALSE	FALSE	FALSE	FALSE	FALSE	FALSE	TRUE	FALSE	FALSE	FALSE	FALSE	FALSE	FALSE	FALSE	FALSE
chr1	10035377	10035634	Interval_351	1	1	intron (NM_001105562, intron 1 of 27)	AluY|SINE|Alu	2523	NM_006048	10277	Hs.593974	NM_006048	ENSG00000130939	UBE4B	E4|HDNB1|UBOX3|UFD2|UFD2A	ubiquitination factor E4B	protein-coding	FALSE	FALSE	FALSE	FALSE	FALSE	FALSE	FALSE	FALSE	FALSE	TRUE	FALSE	FALSE	FALSE	FALSE	FALSE	FALSE	FALSE	FALSE
chr1	10046045	10046403	Interval_352	1	1	intron (NM_001105562, intron 1 of 27)	MLT1J|LTR|ERVL-MaLR	13241	NM_006048	10277	Hs.593974	NM_006048	ENSG00000130939	UBE4B	E4|HDNB1|UBOX3|UFD2|UFD2A	ubiquitination factor E4B	protein-coding	FALSE	FALSE	FALSE	FALSE	FALSE	FALSE	FALSE	FALSE	FALSE	TRUE	FALSE	FALSE	FALSE	FALSE	FALSE	FALSE	FALSE	FALSE
chr1	10055545	10056193	Interval_353	7	7	intron (NM_001105562, intron 1 of 27)	AluSz|SINE|Alu	22886	NM_006048	10277	Hs.593974	NM_006048	ENSG00000130939	UBE4B	E4|HDNB1|UBOX3|UFD2|UFD2A	ubiquitination factor E4B	protein-coding	TRUE	TRUE	FALSE	FALSE	FALSE	FALSE	FALSE	FALSE	TRUE	TRUE	FALSE	TRUE	TRUE	TRUE	FALSE	FALSE	FALSE	FALSE
chr1	10074329	10074685	Interval_354	1	1	intron (NM_001105562, intron 2 of 27)	L2a|LINE|L2	41524	NM_006048	10277	Hs.593974	NM_006048	ENSG00000130939	UBE4B	E4|HDNB1|UBOX3|UFD2|UFD2A	ubiquitination factor E4B	protein-coding	FALSE	FALSE	FALSE	FALSE	FALSE	FALSE	FALSE	FALSE	FALSE	TRUE	FALSE	FALSE	FALSE	FALSE	FALSE	FALSE	FALSE	FALSE
chr1	10075378	10075614	Interval_355	2	2	intron (NM_001105562, intron 2 of 27)	L2a|LINE|L2	42513	NM_006048	10277	Hs.593974	NM_006048	ENSG00000130939	UBE4B	E4|HDNB1|UBOX3|UFD2|UFD2A	ubiquitination factor E4B	protein-coding	FALSE	FALSE	FALSE	FALSE	FALSE	FALSE	FALSE	FALSE	FALSE	FALSE	FALSE	FALSE	FALSE	FALSE	FALSE	FALSE	TRUE	TRUE
chr1	10152982	10153113	Interval_356	1	1	intron (NM_001105562, intron 21 of 27)	LTR50|LTR|ERVL	-57658	NM_015074	23095	Hs.97858	NM_015074	ENSG00000054523	KIF1B	CMT2|CMT2A|CMT2A1|HMSNII|KLP|NBLST1	kinesin family member 1B	protein-coding	FALSE	FALSE	FALSE	FALSE	FALSE	FALSE	FALSE	FALSE	FALSE	FALSE	FALSE	FALSE	FALSE	FALSE	FALSE	FALSE	TRUE	FALSE
chr1	10170494	10170693	Interval_357	1	1	intron (NM_001105562, intron 24 of 27)	intron (NM_001105562, intron 24 of 27)	-40112	NM_015074	23095	Hs.97858	NM_015074	ENSG00000054523	KIF1B	CMT2|CMT2A|CMT2A1|HMSNII|KLP|NBLST1	kinesin family member 1B	protein-coding	FALSE	TRUE	FALSE	FALSE	FALSE	FALSE	FALSE	FALSE	FALSE	FALSE	FALSE	FALSE	FALSE	FALSE	FALSE	FALSE	FALSE	FALSE
chr1	10170713	10171051	Interval_358	1	1	intron (NM_001105562, intron 24 of 27)	intron (NM_001105562, intron 24 of 27)	-39824	NM_015074	23095	Hs.97858	NM_015074	ENSG00000054523	KIF1B	CMT2|CMT2A|CMT2A1|HMSNII|KLP|NBLST1	kinesin family member 1B	protein-coding	TRUE	FALSE	FALSE	FALSE	FALSE	FALSE	FALSE	FALSE	FALSE	FALSE	FALSE	FALSE	FALSE	FALSE	FALSE	FALSE	FALSE	FALSE
chr1	10211637	10211830	Interval_359	1	1	intron (NM_183416, intron 1 of 20)	intron (NM_183416, intron 1 of 20)	1028	NM_183416	23095	Hs.97858	NM_015074	ENSG00000054523	KIF1B	CMT2|CMT2A|CMT2A1|HMSNII|KLP|NBLST1	kinesin family member 1B	protein-coding	FALSE	FALSE	FALSE	FALSE	FALSE	FALSE	FALSE	FALSE	TRUE	FALSE	FALSE	FALSE	FALSE	FALSE	FALSE	FALSE	FALSE	FALSE
chr1	10218519	10218717	Interval_360	1	1	intron (NM_183416, intron 1 of 20)	AluSz|SINE|Alu	7912	NM_183416	23095	Hs.97858	NM_015074	ENSG00000054523	KIF1B	CMT2|CMT2A|CMT2A1|HMSNII|KLP|NBLST1	kinesin family member 1B	protein-coding	FALSE	FALSE	FALSE	FALSE	FALSE	FALSE	FALSE	FALSE	TRUE	FALSE	FALSE	FALSE	FALSE	FALSE	FALSE	FALSE	FALSE	FALSE
chr1	10235475	10235760	Interval_361	1	1	intron (NM_183416, intron 2 of 20)	AluSq|SINE|Alu	7900	NR_036176									FALSE	FALSE	FALSE	FALSE	FALSE	FALSE	FALSE	FALSE	FALSE	TRUE	FALSE	FALSE	FALSE	FALSE	FALSE	FALSE	FALSE	FALSE
chr1	10274995	10275227	Interval_362	1	1	intron (NM_183416, intron 9 of 20)	L1MC5a|LINE|L1	-23855	NR_104088	101954278		NR_104088	ENSG00000202337	RNU6-8	U6-8	RNA, U6 small nuclear 8	snRNA	FALSE	FALSE	FALSE	FALSE	FALSE	FALSE	FALSE	FALSE	FALSE	TRUE	FALSE	FALSE	FALSE	FALSE	FALSE	FALSE	FALSE	FALSE
chr1	10295281	10295792	Interval_363	3	3	intron (NM_183416, intron 16 of 20)	intron (NM_183416, intron 16 of 20)	-3429	NR_104088	101954278		NR_104088	ENSG00000202337	RNU6-8	U6-8	RNA, U6 small nuclear 8	snRNA	FALSE	FALSE	FALSE	FALSE	FALSE	FALSE	FALSE	FALSE	FALSE	FALSE	FALSE	TRUE	TRUE	TRUE	FALSE	FALSE	FALSE	FALSE
chr1	10297644	10297896	Interval_364	2	2	intron (NM_015074, intron 20 of 46)	intron (NM_015074, intron 20 of 46)	-1196	NR_104088	101954278		NR_104088	ENSG00000202337	RNU6-8	U6-8	RNA, U6 small nuclear 8	snRNA	FALSE	FALSE	FALSE	FALSE	FALSE	FALSE	FALSE	FALSE	FALSE	FALSE	FALSE	FALSE	TRUE	TRUE	FALSE	FALSE	FALSE	FALSE
chr1	10316234	10316423	Interval_365	1	1	intron (NM_015074, intron 20 of 46)	L1MC4|LINE|L1	17363	NR_104084	101954275		NR_104084	ENSG00000201654	RNU6-7	U6-7	RNA, U6 small nuclear 7	snRNA	FALSE	FALSE	FALSE	FALSE	FALSE	FALSE	FALSE	FALSE	FALSE	FALSE	FALSE	FALSE	TRUE	FALSE	FALSE	FALSE	FALSE	FALSE
chr1	10322629	10323159	Interval_366	7	7	intron (NM_015074, intron 22 of 46)	intron (NM_015074, intron 22 of 46)	23928	NR_104084	101954275		NR_104084	ENSG00000201654	RNU6-7	U6-7	RNA, U6 small nuclear 7	snRNA	TRUE	TRUE	FALSE	FALSE	FALSE	FALSE	FALSE	FALSE	TRUE	TRUE	FALSE	TRUE	TRUE	TRUE	FALSE	FALSE	FALSE	FALSE
chr1	10352039	10352271	Interval_367	1	1	intron (NM_015074, intron 35 of 46)	intron (NM_015074, intron 35 of 46)	-46837	NM_002631	5226	Hs.464071	NM_002631	ENSG00000142657	PGD	6PGD	phosphogluconate dehydrogenase	protein-coding	FALSE	FALSE	FALSE	FALSE	FALSE	FALSE	FALSE	FALSE	TRUE	FALSE	FALSE	FALSE	FALSE	FALSE	FALSE	FALSE	FALSE	FALSE
chr1	10370806	10371069	Interval_368	2	2	intron (NM_015074, intron 42 of 46)	AluJo|SINE|Alu	-28054	NM_002631	5226	Hs.464071	NM_002631	ENSG00000142657	PGD	6PGD	phosphogluconate dehydrogenase	protein-coding	TRUE	FALSE	FALSE	FALSE	FALSE	FALSE	FALSE	FALSE	FALSE	FALSE	FALSE	FALSE	TRUE	FALSE	FALSE	FALSE	FALSE	FALSE
chr1	10374318	10374870	Interval_369	11	11	intron (NM_015074, intron 44 of 46)	intron (NM_015074, intron 44 of 46)	-24398	NM_002631	5226	Hs.464071	NM_002631	ENSG00000142657	PGD	6PGD	phosphogluconate dehydrogenase	protein-coding	TRUE	TRUE	FALSE	FALSE	FALSE	FALSE	TRUE	TRUE	TRUE	TRUE	FALSE	TRUE	TRUE	TRUE	TRUE	FALSE	FALSE	TRUE
chr1	10377502	10378027	Interval_370	3	3	3' UTR (NM_015074, exon 47 of 47)	3' UTR (NM_015074, exon 47 of 47)	-21227	NM_002631	5226	Hs.464071	NM_002631	ENSG00000142657	PGD	6PGD	phosphogluconate dehydrogenase	protein-coding	FALSE	FALSE	FALSE	FALSE	FALSE	FALSE	FALSE	FALSE	TRUE	TRUE	FALSE	FALSE	TRUE	FALSE	FALSE	FALSE	FALSE	FALSE
chr1	10378441	10378862	Interval_371	2	2	3' UTR (NM_015074, exon 47 of 47)	3' UTR (NM_015074, exon 47 of 47)	-20340	NM_002631	5226	Hs.464071	NM_002631	ENSG00000142657	PGD	6PGD	phosphogluconate dehydrogenase	protein-coding	FALSE	FALSE	FALSE	FALSE	FALSE	FALSE	FALSE	FALSE	TRUE	TRUE	FALSE	FALSE	FALSE	FALSE	FALSE	FALSE	FALSE	FALSE
chr1	10391060	10391573	Interval_372	3	3	Intergenic	AluSx|SINE|Alu	-7675	NM_002631	5226	Hs.464071	NM_002631	ENSG00000142657	PGD	6PGD	phosphogluconate dehydrogenase	protein-coding	TRUE	FALSE	FALSE	FALSE	FALSE	FALSE	FALSE	FALSE	TRUE	TRUE	FALSE	FALSE	FALSE	FALSE	FALSE	FALSE	FALSE	FALSE
chr1	10400539	10400890	Interval_373	4	4	intron (NM_001304451, intron 3 of 11)	intron (NM_001304451, intron 3 of 11)	1597	NM_001304452	5226	Hs.464071	NM_002631	ENSG00000142657	PGD	6PGD	phosphogluconate dehydrogenase	protein-coding	FALSE	FALSE	FALSE	FALSE	FALSE	FALSE	FALSE	FALSE	TRUE	TRUE	FALSE	FALSE	FALSE	FALSE	FALSE	FALSE	TRUE	TRUE
chr1	10415186	10415849	Interval_374	3	3	intron (NM_001304452, intron 8 of 12)	intron (NM_001304452, intron 8 of 12)	-14584	NM_199006	100526739	Hs.412311	NM_198544	ENSG00000251503	CENPS-CORT	APITD1-CORT	CENPS-CORT readthrough	protein-coding	FALSE	FALSE	FALSE	FALSE	FALSE	FALSE	FALSE	FALSE	TRUE	TRUE	FALSE	FALSE	FALSE	FALSE	FALSE	FALSE	TRUE	FALSE
chr1	10425730	10425975	Interval_375	1	1	Intergenic	LTR12C|LTR|ERV1	-4249	NM_199006	100526739	Hs.412311	NM_198544	ENSG00000251503	CENPS-CORT	APITD1-CORT	CENPS-CORT readthrough	protein-coding	FALSE	FALSE	FALSE	FALSE	FALSE	FALSE	FALSE	FALSE	FALSE	TRUE	FALSE	FALSE	FALSE	FALSE	FALSE	FALSE	FALSE	FALSE
chr1	10428655	10428845	Interval_376	1	1	Intergenic	AluSz|SINE|Alu	-1352	NM_199006	100526739	Hs.412311	NM_198544	ENSG00000251503	CENPS-CORT	APITD1-CORT	CENPS-CORT readthrough	protein-coding	FALSE	FALSE	FALSE	FALSE	FALSE	FALSE	FALSE	FALSE	FALSE	FALSE	FALSE	FALSE	TRUE	FALSE	FALSE	FALSE	FALSE	FALSE
chr1	10474651	10474881	Interval_377	1	1	promoter-TSS (NM_004565)	promoter-TSS (NM_004565)	-180	NM_004565	5195	Hs.149983	NM_004565	ENSG00000142655	PEX14	NAPP2|PBD13A|Pex14p|dJ734G22.2	peroxisomal biogenesis factor 14	protein-coding	FALSE	FALSE	FALSE	FALSE	FALSE	FALSE	FALSE	FALSE	FALSE	TRUE	FALSE	FALSE	FALSE	FALSE	FALSE	FALSE	FALSE	FALSE
chr1	10509887	10510277	Interval_378	1	1	intron (NM_004565, intron 2 of 8)	intron (NM_004565, intron 2 of 8)	35136	NM_004565	5195	Hs.149983	NM_004565	ENSG00000142655	PEX14	NAPP2|PBD13A|Pex14p|dJ734G22.2	peroxisomal biogenesis factor 14	protein-coding	FALSE	FALSE	FALSE	FALSE	FALSE	FALSE	FALSE	FALSE	FALSE	TRUE	FALSE	FALSE	FALSE	FALSE	FALSE	FALSE	FALSE	FALSE
chr1	10510716	10511418	Interval_379	1	1	intron (NM_004565, intron 2 of 8)	intron (NM_004565, intron 2 of 8)	36121	NM_004565	5195	Hs.149983	NM_004565	ENSG00000142655	PEX14	NAPP2|PBD13A|Pex14p|dJ734G22.2	peroxisomal biogenesis factor 14	protein-coding	FALSE	FALSE	FALSE	FALSE	FALSE	FALSE	FALSE	FALSE	FALSE	TRUE	FALSE	FALSE	FALSE	FALSE	FALSE	FALSE	FALSE	FALSE
chr1	10555496	10556971	Interval_380	11	9	intron (NM_004565, intron 3 of 8)	intron (NM_004565, intron 3 of 8)	81288	NM_004565	5195	Hs.149983	NM_004565	ENSG00000142655	PEX14	NAPP2|PBD13A|Pex14p|dJ734G22.2	peroxisomal biogenesis factor 14	protein-coding	TRUE	TRUE	FALSE	FALSE	FALSE	FALSE	TRUE	TRUE	TRUE	TRUE	FALSE	TRUE	TRUE	TRUE	FALSE	FALSE	FALSE	FALSE
chr1	10567952	10568335	Interval_381	6	6	intron (NM_004565, intron 3 of 8)	L1M5|LINE|L1	93198	NM_004565	5195	Hs.149983	NM_004565	ENSG00000142655	PEX14	NAPP2|PBD13A|Pex14p|dJ734G22.2	peroxisomal biogenesis factor 14	protein-coding	FALSE	TRUE	FALSE	FALSE	FALSE	FALSE	FALSE	FALSE	TRUE	TRUE	FALSE	TRUE	TRUE	TRUE	FALSE	FALSE	FALSE	FALSE
chr1	10600176	10600390	Interval_382	1	1	intron (NM_004565, intron 4 of 8)	AluSq|SINE|Alu	125337	NM_004565	5195	Hs.149983	NM_004565	ENSG00000142655	PEX14	NAPP2|PBD13A|Pex14p|dJ734G22.2	peroxisomal biogenesis factor 14	protein-coding	FALSE	TRUE	FALSE	FALSE	FALSE	FALSE	FALSE	FALSE	FALSE	FALSE	FALSE	FALSE	FALSE	FALSE	FALSE	FALSE	FALSE	FALSE
chr1	10607312	10607724	Interval_383	6	6	intron (NM_004565, intron 4 of 8)	L1ME2|LINE|L1	132572	NM_004565	5195	Hs.149983	NM_004565	ENSG00000142655	PEX14	NAPP2|PBD13A|Pex14p|dJ734G22.2	peroxisomal biogenesis factor 14	protein-coding	FALSE	TRUE	FALSE	FALSE	FALSE	FALSE	FALSE	FALSE	TRUE	TRUE	FALSE	TRUE	TRUE	TRUE	FALSE	FALSE	FALSE	FALSE
chr1	10646378	10646804	Interval_384	3	3	TTS (NM_017766)	TTS (NM_017766)	150085	NM_017766	54897	Hs.439894	NM_017766	ENSG00000130940	CASZ1	CAS11|CST|SRG|ZNF693|dJ734G22.1	castor zinc finger 1	protein-coding	FALSE	FALSE	FALSE	FALSE	FALSE	FALSE	FALSE	FALSE	TRUE	TRUE	FALSE	FALSE	TRUE	FALSE	FALSE	FALSE	FALSE	FALSE
chr1	10661811	10662361	Interval_385	1	1	intron (NM_001079843, intron 5 of 20)	(AC)n|Simple_repeat|Simple_repeat	134590	NM_017766	54897	Hs.439894	NM_017766	ENSG00000130940	CASZ1	CAS11|CST|SRG|ZNF693|dJ734G22.1	castor zinc finger 1	protein-coding	FALSE	FALSE	FALSE	FALSE	FALSE	FALSE	FALSE	FALSE	FALSE	TRUE	FALSE	FALSE	FALSE	FALSE	FALSE	FALSE	FALSE	FALSE
chr1	10693403	10693695	Interval_386	1	1	intron (NM_001079843, intron 4 of 20)	intron (NM_001079843, intron 4 of 20)	103127	NM_017766	54897	Hs.439894	NM_017766	ENSG00000130940	CASZ1	CAS11|CST|SRG|ZNF693|dJ734G22.1	castor zinc finger 1	protein-coding	FALSE	FALSE	FALSE	FALSE	FALSE	FALSE	FALSE	FALSE	FALSE	TRUE	FALSE	FALSE	FALSE	FALSE	FALSE	FALSE	FALSE	FALSE
chr1	10704789	10704902	Interval_387	1	1	intron (NM_001079843, intron 3 of 20)	CpG	91830	NM_017766	54897	Hs.439894	NM_017766	ENSG00000130940	CASZ1	CAS11|CST|SRG|ZNF693|dJ734G22.1	castor zinc finger 1	protein-coding	FALSE	FALSE	FALSE	FALSE	FALSE	FALSE	FALSE	TRUE	FALSE	FALSE	FALSE	FALSE	FALSE	FALSE	FALSE	FALSE	FALSE	FALSE
chr1	10706332	10706581	Interval_388	1	1	intron (NM_001079843, intron 2 of 20)	intron (NM_001079843, intron 2 of 20)	90219	NM_017766	54897	Hs.439894	NM_017766	ENSG00000130940	CASZ1	CAS11|CST|SRG|ZNF693|dJ734G22.1	castor zinc finger 1	protein-coding	FALSE	FALSE	FALSE	FALSE	FALSE	FALSE	FALSE	FALSE	TRUE	FALSE	FALSE	FALSE	FALSE	FALSE	FALSE	FALSE	FALSE	FALSE
chr1	10731057	10731383	Interval_389	1	1	intron (NM_001079843, intron 2 of 20)	Charlie1a|DNA|hAT-Charlie	65456	NM_017766	54897	Hs.439894	NM_017766	ENSG00000130940	CASZ1	CAS11|CST|SRG|ZNF693|dJ734G22.1	castor zinc finger 1	protein-coding	FALSE	FALSE	FALSE	FALSE	FALSE	FALSE	FALSE	FALSE	TRUE	FALSE	FALSE	FALSE	FALSE	FALSE	FALSE	FALSE	FALSE	FALSE
chr1	10734952	10735287	Interval_390	4	4	intron (NM_001079843, intron 2 of 20)	intron (NM_001079843, intron 2 of 20)	61556	NM_017766	54897	Hs.439894	NM_017766	ENSG00000130940	CASZ1	CAS11|CST|SRG|ZNF693|dJ734G22.1	castor zinc finger 1	protein-coding	FALSE	FALSE	FALSE	FALSE	FALSE	FALSE	FALSE	FALSE	TRUE	FALSE	FALSE	TRUE	TRUE	TRUE	FALSE	FALSE	FALSE	FALSE
chr1	10793068	10793495	Interval_391	5	5	intron (NM_001079843, intron 1 of 20)	intron (NM_001079843, intron 1 of 20)	3394	NM_017766	54897	Hs.439894	NM_017766	ENSG00000130940	CASZ1	CAS11|CST|SRG|ZNF693|dJ734G22.1	castor zinc finger 1	protein-coding	FALSE	FALSE	FALSE	FALSE	FALSE	FALSE	FALSE	FALSE	TRUE	TRUE	FALSE	TRUE	TRUE	TRUE	FALSE	FALSE	FALSE	FALSE
chr1	10882241	10882602	Interval_392	2	2	Intergenic	L2a|LINE|L2	-85746	NM_001079843	54897	Hs.439894	NM_017766	ENSG00000130940	CASZ1	CAS11|CST|SRG|ZNF693|dJ734G22.1	castor zinc finger 1	protein-coding	FALSE	FALSE	FALSE	FALSE	FALSE	FALSE	FALSE	FALSE	TRUE	TRUE	FALSE	FALSE	FALSE	FALSE	FALSE	FALSE	FALSE	FALSE
chr1	10884697	10884910	Interval_393	1	1	Intergenic	AluSx|SINE|Alu	-88128	NM_001079843	54897	Hs.439894	NM_017766	ENSG00000130940	CASZ1	CAS11|CST|SRG|ZNF693|dJ734G22.1	castor zinc finger 1	protein-coding	FALSE	FALSE	FALSE	FALSE	FALSE	FALSE	FALSE	FALSE	FALSE	TRUE	FALSE	FALSE	FALSE	FALSE	FALSE	FALSE	FALSE	FALSE
chr1	10900374	10900740	Interval_394	6	6	Intergenic	Intergenic	81480	NM_001170754	148345	Hs.127026	NM_173507	ENSG00000175262	C1orf127	-	chromosome 1 open reading frame 127	protein-coding	TRUE	TRUE	FALSE	FALSE	FALSE	FALSE	FALSE	FALSE	TRUE	TRUE	FALSE	FALSE	TRUE	TRUE	FALSE	FALSE	FALSE	FALSE
chr1	10939850	10940321	Interval_395	2	2	Intergenic	Intergenic	41951	NM_001170754	148345	Hs.127026	NM_173507	ENSG00000175262	C1orf127	-	chromosome 1 open reading frame 127	protein-coding	FALSE	FALSE	FALSE	FALSE	FALSE	FALSE	FALSE	FALSE	TRUE	TRUE	FALSE	FALSE	FALSE	FALSE	FALSE	FALSE	FALSE	FALSE
chr1	10951345	10951702	Interval_396	2	2	intron (NM_001170754, intron 10 of 12)	AluSq2|SINE|Alu	30513	NM_001170754	148345	Hs.127026	NM_173507	ENSG00000175262	C1orf127	-	chromosome 1 open reading frame 127	protein-coding	FALSE	FALSE	FALSE	FALSE	FALSE	FALSE	FALSE	FALSE	TRUE	TRUE	FALSE	FALSE	FALSE	FALSE	FALSE	FALSE	FALSE	FALSE
chr1	10965568	10966134	Interval_397	2	2	intron (NM_001170754, intron 4 of 12)	intron (NM_001170754, intron 4 of 12)	16186	NM_001170754	148345	Hs.127026	NM_173507	ENSG00000175262	C1orf127	-	chromosome 1 open reading frame 127	protein-coding	FALSE	FALSE	FALSE	FALSE	FALSE	FALSE	FALSE	FALSE	TRUE	TRUE	FALSE	FALSE	FALSE	FALSE	FALSE	FALSE	FALSE	FALSE
chr1	10983005	10983282	Interval_398	1	1	Intergenic	AluSx1|SINE|Alu	-1107	NM_001170754	148345	Hs.127026	NM_173507	ENSG00000175262	C1orf127	-	chromosome 1 open reading frame 127	protein-coding	FALSE	FALSE	FALSE	FALSE	FALSE	FALSE	FALSE	FALSE	FALSE	TRUE	FALSE	FALSE	FALSE	FALSE	FALSE	FALSE	FALSE	FALSE
chr1	10984330	10984792	Interval_399	6	6	Intergenic	MLT1C|LTR|ERVL-MaLR	-2524	NM_001170754	148345	Hs.127026	NM_173507	ENSG00000175262	C1orf127	-	chromosome 1 open reading frame 127	protein-coding	TRUE	FALSE	FALSE	FALSE	FALSE	FALSE	FALSE	FALSE	TRUE	TRUE	FALSE	TRUE	TRUE	TRUE	FALSE	FALSE	FALSE	FALSE
chr1	10986173	10986513	Interval_400	3	3	Intergenic	AluSc8|SINE|Alu	-4306	NM_001170754	148345	Hs.127026	NM_173507	ENSG00000175262	C1orf127	-	chromosome 1 open reading frame 127	protein-coding	FALSE	FALSE	FALSE	FALSE	FALSE	FALSE	FALSE	FALSE	TRUE	TRUE	FALSE	FALSE	TRUE	FALSE	FALSE	FALSE	FALSE	FALSE
chr1	10991477	10991797	Interval_401	1	1	Intergenic	Intergenic	-9600	NM_001170754	148345	Hs.127026	NM_173507	ENSG00000175262	C1orf127	-	chromosome 1 open reading frame 127	protein-coding	FALSE	FALSE	FALSE	FALSE	FALSE	FALSE	FALSE	FALSE	FALSE	TRUE	FALSE	FALSE	FALSE	FALSE	FALSE	FALSE	FALSE	FALSE
chr1	11011666	11012150	Interval_402	2	2	promoter-TSS (NM_007375)	promoter-TSS (NM_007375)	-714	NM_007375	23435	Hs.300624	NM_007375	ENSG00000120948	TARDBP	ALS10|TDP-43	TAR DNA binding protein	protein-coding	FALSE	FALSE	FALSE	FALSE	FALSE	FALSE	FALSE	FALSE	TRUE	TRUE	FALSE	FALSE	FALSE	FALSE	FALSE	FALSE	FALSE	FALSE
chr1	11014124	11014593	Interval_403	3	3	intron (NM_007375, intron 2 of 5)	intron (NM_007375, intron 2 of 5)	1737	NM_007375	23435	Hs.300624	NM_007375	ENSG00000120948	TARDBP	ALS10|TDP-43	TAR DNA binding protein	protein-coding	FALSE	FALSE	FALSE	FALSE	FALSE	FALSE	FALSE	FALSE	TRUE	TRUE	FALSE	FALSE	TRUE	FALSE	FALSE	FALSE	FALSE	FALSE
chr1	11060407	11060675	Interval_404	1	1	promoter-TSS (NM_003132)	promoter-TSS (NM_003132)	-507	NM_003132	6723	Hs.76244	NM_003132	ENSG00000116649	SRM	PAPT|SPDSY|SPS1|SRML1	spermidine synthase	protein-coding	FALSE	FALSE	FALSE	FALSE	FALSE	FALSE	FALSE	FALSE	FALSE	TRUE	FALSE	FALSE	FALSE	FALSE	FALSE	FALSE	FALSE	FALSE
chr1	11061204	11061586	Interval_405	2	2	Intergenic	AluSc|SINE|Alu	-1361	NM_003132	6723	Hs.76244	NM_003132	ENSG00000116649	SRM	PAPT|SPDSY|SPS1|SRML1	spermidine synthase	protein-coding	FALSE	FALSE	FALSE	FALSE	FALSE	FALSE	FALSE	FALSE	TRUE	TRUE	FALSE	FALSE	FALSE	FALSE	FALSE	FALSE	FALSE	FALSE
chr1	11267688	11267903	Interval_406	1	1	Intergenic	LTR26|LTR|ERV1	-5245	NM_004958	2475	Hs.338207	NM_004958	ENSG00000198793	MTOR	FRAP|FRAP1|FRAP2|RAFT1|RAPT1|SKS	mechanistic target of rapamycin kinase	protein-coding	FALSE	TRUE	FALSE	FALSE	FALSE	FALSE	FALSE	FALSE	FALSE	FALSE	FALSE	FALSE	FALSE	FALSE	FALSE	FALSE	FALSE	FALSE
chr1	11275881	11276277	Interval_407	2	2	intron (NM_001330350, intron 1 of 1)	L2a|LINE|L2	2881	NM_001330350	29914	Hs.522933	NM_013319	ENSG00000120942	UBIAD1	SCCD|TERE1	UbiA prenyltransferase domain containing 1	protein-coding	FALSE	FALSE	FALSE	FALSE	FALSE	FALSE	FALSE	FALSE	TRUE	TRUE	FALSE	FALSE	FALSE	FALSE	FALSE	FALSE	FALSE	FALSE
chr1	11325585	11325900	Interval_408	2	2	Intergenic	AluSz6|SINE|Alu	52545	NM_001330350	29914	Hs.522933	NM_013319	ENSG00000120942	UBIAD1	SCCD|TERE1	UbiA prenyltransferase domain containing 1	protein-coding	FALSE	FALSE	FALSE	FALSE	FALSE	FALSE	FALSE	FALSE	TRUE	TRUE	FALSE	FALSE	FALSE	FALSE	FALSE	FALSE	FALSE	FALSE
chr1	11330651	11330945	Interval_409	2	2	Intergenic	AluSx1|SINE|Alu	57600	NM_001330350	29914	Hs.522933	NM_013319	ENSG00000120942	UBIAD1	SCCD|TERE1	UbiA prenyltransferase domain containing 1	protein-coding	FALSE	FALSE	FALSE	FALSE	FALSE	FALSE	FALSE	FALSE	TRUE	TRUE	FALSE	FALSE	FALSE	FALSE	FALSE	FALSE	FALSE	FALSE
chr1	11351017	11351283	Interval_410	1	1	Intergenic	AluSz6|SINE|Alu	77952	NM_001330350	29914	Hs.522933	NM_013319	ENSG00000120942	UBIAD1	SCCD|TERE1	UbiA prenyltransferase domain containing 1	protein-coding	FALSE	FALSE	FALSE	FALSE	FALSE	FALSE	FALSE	FALSE	TRUE	FALSE	FALSE	FALSE	FALSE	FALSE	FALSE	FALSE	FALSE	FALSE
chr1	11353312	11353527	Interval_411	3	3	Intergenic	Intergenic	80222	NM_001330350	29914	Hs.522933	NM_013319	ENSG00000120942	UBIAD1	SCCD|TERE1	UbiA prenyltransferase domain containing 1	protein-coding	TRUE	TRUE	FALSE	FALSE	FALSE	FALSE	FALSE	FALSE	TRUE	FALSE	FALSE	FALSE	FALSE	FALSE	FALSE	FALSE	FALSE	FALSE
chr1	11373978	11374411	Interval_412	1	1	Intergenic	(TG)n|Simple_repeat|Simple_repeat	100997	NM_001330350	29914	Hs.522933	NM_013319	ENSG00000120942	UBIAD1	SCCD|TERE1	UbiA prenyltransferase domain containing 1	protein-coding	FALSE	FALSE	FALSE	FALSE	FALSE	FALSE	FALSE	FALSE	TRUE	FALSE	FALSE	FALSE	FALSE	FALSE	FALSE	FALSE	FALSE	FALSE
chr1	11448428	11448641	Interval_413	1	1	Intergenic	Intergenic	-30703	NM_020780	57540	Hs.202355	NM_020780	ENSG00000204624	DISP3	PTCHD2	dispatched RND transporter family member 3	protein-coding	FALSE	FALSE	FALSE	FALSE	FALSE	FALSE	FALSE	FALSE	FALSE	TRUE	FALSE	FALSE	FALSE	FALSE	FALSE	FALSE	FALSE	FALSE
chr1	11550803	11550977	Interval_414	2	2	Intergenic	Intergenic	-58641	NR_104624	101929181	Hs.568616	NR_104624	ENSG00000235643	LINC01647	-	long intergenic non-protein coding RNA 1647	ncRNA	FALSE	FALSE	FALSE	FALSE	FALSE	FALSE	TRUE	TRUE	FALSE	FALSE	FALSE	FALSE	FALSE	FALSE	FALSE	FALSE	FALSE	FALSE
chr1	11558173	11558342	Interval_415	1	1	Intergenic	Intergenic	-51273	NR_104624	101929181	Hs.568616	NR_104624	ENSG00000235643	LINC01647	-	long intergenic non-protein coding RNA 1647	ncRNA	FALSE	FALSE	FALSE	FALSE	FALSE	FALSE	FALSE	FALSE	FALSE	FALSE	FALSE	TRUE	FALSE	FALSE	FALSE	FALSE	FALSE	FALSE
chr1	11653517	11653681	Interval_416	1	1	promoter-TSS (NM_001304791)	promoter-TSS (NM_001304791)	-776	NM_001304791	93611	Hs.556006	NM_033182	ENSG00000132879	FBXO44	FBG3|FBX30|FBX6A|Fbx44|Fbxo6a	F-box protein 44	protein-coding	FALSE	TRUE	FALSE	FALSE	FALSE	FALSE	FALSE	FALSE	FALSE	FALSE	FALSE	FALSE	FALSE	FALSE	FALSE	FALSE	FALSE	FALSE
chr1	11657521	11657875	Interval_417	1	1	intron (NM_183412, intron 2 of 4)	AluSq2|SINE|Alu	2841	NM_001304790	93611	Hs.556006	NM_033182	ENSG00000132879	FBXO44	FBG3|FBX30|FBX6A|Fbx44|Fbxo6a	F-box protein 44	protein-coding	FALSE	FALSE	FALSE	FALSE	FALSE	FALSE	FALSE	FALSE	FALSE	TRUE	FALSE	FALSE	FALSE	FALSE	FALSE	FALSE	FALSE	FALSE
chr1	11680889	11681085	Interval_418	1	1	intron (NM_001127325, intron 1 of 8)	CpG-446	227	NM_006341	10459	Hs.19400	NM_006341	ENSG00000116670	MAD2L2	FANCV|MAD2B|POLZ2|REV7	mitotic arrest deficient 2 like 2	protein-coding	FALSE	FALSE	FALSE	FALSE	FALSE	FALSE	FALSE	TRUE	FALSE	FALSE	FALSE	FALSE	FALSE	FALSE	FALSE	FALSE	FALSE	FALSE
chr1	11689719	11690017	Interval_419	2	2	intron (NM_001127325, intron 1 of 8)	L2a|LINE|L2	1753	NM_001127325	10459	Hs.19400	NM_006341	ENSG00000116670	MAD2L2	FANCV|MAD2B|POLZ2|REV7	mitotic arrest deficient 2 like 2	protein-coding	FALSE	FALSE	FALSE	FALSE	FALSE	FALSE	FALSE	FALSE	FALSE	FALSE	FALSE	FALSE	TRUE	TRUE	FALSE	FALSE	FALSE	FALSE
chr1	11699964	11700475	Interval_420	2	2	intron (NM_198545, intron 1 of 6)	AluSg|SINE|Alu	8496	NM_198545	374946	Hs.632364	NM_198545	ENSG00000162490	DRAXIN	AGPA3119|C1orf187|UNQ3119|neucrin	dorsal inhibitory axon guidance protein	protein-coding	FALSE	FALSE	FALSE	FALSE	FALSE	FALSE	FALSE	FALSE	TRUE	TRUE	FALSE	FALSE	FALSE	FALSE	FALSE	FALSE	FALSE	FALSE
chr1	11702286	11702588	Interval_421	2	2	intron (NM_198545, intron 1 of 6)	(CA)n|Simple_repeat|Simple_repeat	10713	NM_198545	374946	Hs.632364	NM_198545	ENSG00000162490	DRAXIN	AGPA3119|C1orf187|UNQ3119|neucrin	dorsal inhibitory axon guidance protein	protein-coding	FALSE	FALSE	FALSE	FALSE	FALSE	FALSE	FALSE	FALSE	TRUE	TRUE	FALSE	FALSE	FALSE	FALSE	FALSE	FALSE	FALSE	FALSE
chr1	11706748	11707081	Interval_422	2	2	intron (NM_198545, intron 2 of 6)	intron (NM_198545, intron 2 of 6)	15191	NM_198545	374946	Hs.632364	NM_198545	ENSG00000162490	DRAXIN	AGPA3119|C1orf187|UNQ3119|neucrin	dorsal inhibitory axon guidance protein	protein-coding	FALSE	FALSE	FALSE	FALSE	FALSE	FALSE	FALSE	FALSE	TRUE	TRUE	FALSE	FALSE	FALSE	FALSE	FALSE	FALSE	FALSE	FALSE
chr1	11736991	11737358	Interval_423	1	1	intron (NM_001040195, intron 1 of 3)	intron (NM_001040195, intron 1 of 3)	1090	NM_001040196	57085	Hs.464438	NM_020350	ENSG00000177674	AGTRAP	ATRAP	angiotensin II receptor associated protein	protein-coding	FALSE	FALSE	FALSE	FALSE	FALSE	FALSE	FALSE	FALSE	FALSE	TRUE	FALSE	FALSE	FALSE	FALSE	FALSE	FALSE	FALSE	FALSE
chr1	11739163	11739581	Interval_424	3	3	intron (NM_001040195, intron 1 of 3)	AluSz|SINE|Alu	3287	NM_001040196	57085	Hs.464438	NM_020350	ENSG00000177674	AGTRAP	ATRAP	angiotensin II receptor associated protein	protein-coding	FALSE	FALSE	FALSE	FALSE	FALSE	FALSE	FALSE	FALSE	TRUE	TRUE	FALSE	FALSE	FALSE	FALSE	FALSE	TRUE	FALSE	FALSE
chr1	11780606	11780821	Interval_425	1	1	intron (NM_001010881, intron 13 of 20)	intron (NM_001010881, intron 13 of 20)	-1095	NR_126000	102724659	Hs.737635	NR_126000	ENSG00000177553	LOC102724659	-	uncharacterized LOC102724659	ncRNA	FALSE	FALSE	FALSE	FALSE	FALSE	FALSE	FALSE	FALSE	FALSE	TRUE	FALSE	FALSE	FALSE	FALSE	FALSE	FALSE	FALSE	FALSE
chr1	11793176	11793512	Interval_426	2	2	intron (NM_001330358, intron 9 of 11)	AluSg|SINE|Alu	10333	NM_001330358	4524	Hs.214142	NM_005957	ENSG00000177000	MTHFR	-	methylenetetrahydrofolate reductase	protein-coding	FALSE	FALSE	FALSE	FALSE	FALSE	FALSE	FALSE	FALSE	TRUE	TRUE	FALSE	FALSE	FALSE	FALSE	FALSE	FALSE	FALSE	FALSE
chr1	11796032	11796686	Interval_427	2	2	exon (NM_005957, exon 5 of 12)	exon (NM_005957, exon 5 of 12)	7318	NM_001330358	4524	Hs.214142	NM_005957	ENSG00000177000	MTHFR	-	methylenetetrahydrofolate reductase	protein-coding	FALSE	FALSE	FALSE	FALSE	FALSE	FALSE	FALSE	FALSE	TRUE	TRUE	FALSE	FALSE	FALSE	FALSE	FALSE	FALSE	FALSE	FALSE
chr1	11796840	11797237	Interval_428	1	1	intron (NM_001330358, intron 4 of 11)	AluSq2|SINE|Alu	6638	NM_001330358	4524	Hs.214142	NM_005957	ENSG00000177000	MTHFR	-	methylenetetrahydrofolate reductase	protein-coding	FALSE	FALSE	FALSE	FALSE	FALSE	FALSE	FALSE	FALSE	FALSE	TRUE	FALSE	FALSE	FALSE	FALSE	FALSE	FALSE	FALSE	FALSE
chr1	11797549	11798887	Interval_429	7	6	intron (NM_001330358, intron 4 of 11)	intron (NM_001330358, intron 4 of 11)	5459	NM_001330358	4524	Hs.214142	NM_005957	ENSG00000177000	MTHFR	-	methylenetetrahydrofolate reductase	protein-coding	FALSE	FALSE	FALSE	FALSE	FALSE	FALSE	FALSE	FALSE	TRUE	TRUE	FALSE	FALSE	FALSE	FALSE	TRUE	TRUE	TRUE	TRUE
chr1	11809006	11809659	Interval_430	2	2	intron (NM_001256959, intron 2 of 21)	intron (NM_001256959, intron 2 of 21)	-3230	NM_005957	4524	Hs.214142	NM_005957	ENSG00000177000	MTHFR	-	methylenetetrahydrofolate reductase	protein-coding	FALSE	FALSE	FALSE	FALSE	FALSE	FALSE	FALSE	FALSE	TRUE	TRUE	FALSE	FALSE	FALSE	FALSE	FALSE	FALSE	FALSE	FALSE
chr1	11859392	11859567	Interval_431	2	2	promoter-TSS (NM_002521)	promoter-TSS (NM_002521)	-545	NM_002521	4879	Hs.219140	NM_002521	ENSG00000120937	NPPB	BNP	natriuretic peptide B	protein-coding	FALSE	FALSE	FALSE	FALSE	FALSE	FALSE	TRUE	TRUE	FALSE	FALSE	FALSE	FALSE	FALSE	FALSE	FALSE	FALSE	FALSE	FALSE
chr1	11876652	11876894	Interval_432	2	2	Intergenic	AluSz|SINE|Alu	-17838	NM_002521	4879	Hs.219140	NM_002521	ENSG00000120937	NPPB	BNP	natriuretic peptide B	protein-coding	FALSE	FALSE	FALSE	FALSE	FALSE	FALSE	FALSE	FALSE	TRUE	TRUE	FALSE	FALSE	FALSE	FALSE	FALSE	FALSE	FALSE	FALSE
chr1	11901566	11901832	Interval_433	1	1	Intergenic	AluSx1|SINE|Alu	-6455	NR_002754	26829		NR_002754	ENSG00000199347	RNU5E-1	RNU5E|U5E	RNA, U5E small nuclear 1	snRNA	FALSE	FALSE	FALSE	FALSE	FALSE	FALSE	FALSE	FALSE	FALSE	TRUE	FALSE	FALSE	FALSE	FALSE	FALSE	FALSE	FALSE	FALSE
chr1	11904281	11904480	Interval_434	1	1	Intergenic	AluSc5|SINE|Alu	-3773	NR_002754	26829		NR_002754	ENSG00000199347	RNU5E-1	RNU5E|U5E	RNA, U5E small nuclear 1	snRNA	FALSE	FALSE	FALSE	FALSE	FALSE	FALSE	FALSE	FALSE	TRUE	FALSE	FALSE	FALSE	FALSE	FALSE	FALSE	FALSE	FALSE	FALSE
chr1	11907921	11910159	Interval_435	7	6	TTS (NR_002754)	TTS (NR_002754)	886	NR_002754	26829		NR_002754	ENSG00000199347	RNU5E-1	RNU5E|U5E	RNA, U5E small nuclear 1	snRNA	FALSE	FALSE	FALSE	FALSE	FALSE	FALSE	FALSE	FALSE	TRUE	TRUE	FALSE	FALSE	TRUE	TRUE	TRUE	TRUE	FALSE	FALSE
chr1	11911106	11911470	Interval_436	2	2	Intergenic	MLT2B3|LTR|ERVL	3134	NR_002754	26829		NR_002754	ENSG00000199347	RNU5E-1	RNU5E|U5E	RNA, U5E small nuclear 1	snRNA	FALSE	FALSE	FALSE	FALSE	FALSE	FALSE	FALSE	FALSE	TRUE	TRUE	FALSE	FALSE	FALSE	FALSE	FALSE	FALSE	FALSE	FALSE
chr1	11926594	11927191	Interval_437	3	2	promoter-TSS (NM_138346)	promoter-TSS (NM_138346)	-465	NM_138346	90231	Hs.520094	NM_138346	ENSG00000116685	KIAA2013	-	KIAA2013	protein-coding	FALSE	FALSE	FALSE	FALSE	FALSE	FALSE	FALSE	FALSE	TRUE	TRUE	FALSE	FALSE	FALSE	FALSE	FALSE	FALSE	FALSE	FALSE
chr1	11934057	11934486	Interval_438	1	1	promoter-TSS (NM_001316320)	promoter-TSS (NM_001316320)	-395	NM_000302	5351	Hs.75093	NM_000302	ENSG00000083444	PLOD1	EDS6|EDSKCL1|LH|LH1|LLH|PLOD	procollagen-lysine,2-oxoglutarate 5-dioxygenase 1	protein-coding	FALSE	FALSE	FALSE	FALSE	FALSE	FALSE	FALSE	FALSE	TRUE	FALSE	FALSE	FALSE	FALSE	FALSE	FALSE	FALSE	FALSE	FALSE
chr1	11935684	11936099	Interval_439	1	1	intron (NM_000302, intron 1 of 18)	AluSg|SINE|Alu	1225	NM_001316320	5351	Hs.75093	NM_000302	ENSG00000083444	PLOD1	EDS6|EDSKCL1|LH|LH1|LLH|PLOD	procollagen-lysine,2-oxoglutarate 5-dioxygenase 1	protein-coding	FALSE	FALSE	FALSE	FALSE	FALSE	FALSE	FALSE	FALSE	FALSE	TRUE	FALSE	FALSE	FALSE	FALSE	FALSE	FALSE	FALSE	FALSE
chr1	11969971	11970222	Interval_440	1	1	intron (NM_000302, intron 16 of 18)	AluSx|SINE|Alu	-10084	NM_001127660	9927	Hs.376681	NM_014874	ENSG00000116688	MFN2	CMT2A|CMT2A2|CMT2A2A|CMT2A2B|CPRP1|HMSN6A|HSG|MARF	mitofusin 2	protein-coding	FALSE	FALSE	FALSE	FALSE	FALSE	FALSE	FALSE	FALSE	FALSE	TRUE	FALSE	FALSE	FALSE	FALSE	FALSE	FALSE	FALSE	FALSE
chr1	11984298	11984586	Interval_441	1	1	intron (NM_014874, intron 2 of 18)	intron (NM_014874, intron 2 of 18)	4261	NM_014874	9927	Hs.376681	NM_014874	ENSG00000116688	MFN2	CMT2A|CMT2A2|CMT2A2A|CMT2A2B|CPRP1|HMSN6A|HSG|MARF	mitofusin 2	protein-coding	FALSE	FALSE	FALSE	FALSE	FALSE	FALSE	FALSE	FALSE	TRUE	FALSE	FALSE	FALSE	FALSE	FALSE	FALSE	FALSE	FALSE	FALSE
chr1	12001448	12001973	Interval_442	10	10	intron (NM_001127660, intron 8 of 17)	intron (NM_001127660, intron 8 of 17)	-17531	NM_021933	60672	Hs.8595	NM_021933	ENSG00000116691	MIIP	IIP45	migration and invasion inhibitory protein	protein-coding	TRUE	TRUE	FALSE	FALSE	FALSE	FALSE	FALSE	TRUE	TRUE	TRUE	FALSE	TRUE	TRUE	TRUE	FALSE	FALSE	TRUE	TRUE
chr1	12005525	12005874	Interval_443	1	1	intron (NM_001127660, intron 13 of 17)	intron (NM_001127660, intron 13 of 17)	-13542	NM_021933	60672	Hs.8595	NM_021933	ENSG00000116691	MIIP	IIP45	migration and invasion inhibitory protein	protein-coding	FALSE	FALSE	FALSE	FALSE	FALSE	FALSE	FALSE	FALSE	FALSE	TRUE	FALSE	FALSE	FALSE	FALSE	FALSE	FALSE	FALSE	FALSE
chr1	12013744	12014368	Interval_444	2	2	TTS (NM_014874)	TTS (NM_014874)	-5186	NM_021933	60672	Hs.8595	NM_021933	ENSG00000116691	MIIP	IIP45	migration and invasion inhibitory protein	protein-coding	FALSE	FALSE	FALSE	FALSE	FALSE	FALSE	FALSE	FALSE	TRUE	TRUE	FALSE	FALSE	FALSE	FALSE	FALSE	FALSE	FALSE	FALSE
chr1	12016145	12016516	Interval_445	2	2	Intergenic	AluJo|SINE|Alu	-2911	NM_021933	60672	Hs.8595	NM_021933	ENSG00000116691	MIIP	IIP45	migration and invasion inhibitory protein	protein-coding	FALSE	FALSE	FALSE	FALSE	FALSE	FALSE	FALSE	FALSE	TRUE	TRUE	FALSE	FALSE	FALSE	FALSE	FALSE	FALSE	FALSE	FALSE
chr1	12018853	12019218	Interval_446	2	2	promoter-TSS (NM_021933)	promoter-TSS (NM_021933)	-206	NM_021933	60672	Hs.8595	NM_021933	ENSG00000116691	MIIP	IIP45	migration and invasion inhibitory protein	protein-coding	FALSE	FALSE	FALSE	FALSE	FALSE	FALSE	FALSE	FALSE	TRUE	TRUE	FALSE	FALSE	FALSE	FALSE	FALSE	FALSE	FALSE	FALSE
chr1	12020855	12021167	Interval_447	2	2	intron (NM_021933, intron 1 of 9)	AluSx1|SINE|Alu	1769	NM_021933	60672	Hs.8595	NM_021933	ENSG00000116691	MIIP	IIP45	migration and invasion inhibitory protein	protein-coding	FALSE	FALSE	FALSE	FALSE	FALSE	FALSE	FALSE	FALSE	TRUE	TRUE	FALSE	FALSE	FALSE	FALSE	FALSE	FALSE	FALSE	FALSE
chr1	12030838	12031031	Interval_448	1	1	intron (NM_021933, intron 8 of 9)	MIRb|SINE|MIR	1777	NR_106787	102466982		NR_106787	ENSG00000276869	MIR6729	hsa-mir-6729	microRNA 6729	ncRNA	FALSE	FALSE	FALSE	FALSE	FALSE	FALSE	FALSE	FALSE	TRUE	FALSE	FALSE	FALSE	FALSE	FALSE	FALSE	FALSE	FALSE	FALSE
chr1	12038679	12039131	Interval_449	2	2	Intergenic	Intergenic	9747	NR_106787	102466982		NR_106787	ENSG00000276869	MIR6729	hsa-mir-6729	microRNA 6729	ncRNA	FALSE	FALSE	FALSE	FALSE	FALSE	FALSE	FALSE	FALSE	TRUE	TRUE	FALSE	FALSE	FALSE	FALSE	FALSE	FALSE	FALSE	FALSE
chr1	12044028	12044296	Interval_450	1	1	Intergenic	AluSx|SINE|Alu	15004	NR_106787	102466982		NR_106787	ENSG00000276869	MIR6729	hsa-mir-6729	microRNA 6729	ncRNA	FALSE	FALSE	FALSE	FALSE	FALSE	FALSE	FALSE	FALSE	FALSE	TRUE	FALSE	FALSE	FALSE	FALSE	FALSE	FALSE	FALSE	FALSE
chr1	12044559	12044821	Interval_451	1	1	Intergenic	AluSz|SINE|Alu	15532	NR_106787	102466982		NR_106787	ENSG00000276869	MIR6729	hsa-mir-6729	microRNA 6729	ncRNA	FALSE	FALSE	FALSE	FALSE	FALSE	FALSE	FALSE	FALSE	FALSE	TRUE	FALSE	FALSE	FALSE	FALSE	FALSE	FALSE	FALSE	FALSE
chr1	12054182	12054513	Interval_452	1	1	Intergenic	Intergenic	-9029	NM_001281430	943	Hs.1314	NM_001243	ENSG00000120949	TNFRSF8	CD30|D1S166E|Ki-1	TNF receptor superfamily member 8	protein-coding	FALSE	FALSE	FALSE	FALSE	FALSE	FALSE	FALSE	FALSE	FALSE	TRUE	FALSE	FALSE	FALSE	FALSE	FALSE	FALSE	FALSE	FALSE
chr1	12065822	12066197	Interval_453	2	2	intron (NM_001281430, intron 1 of 13)	L1ME3G|LINE|L1	2633	NM_001243	943	Hs.1314	NM_001243	ENSG00000120949	TNFRSF8	CD30|D1S166E|Ki-1	TNF receptor superfamily member 8	protein-coding	FALSE	FALSE	FALSE	FALSE	FALSE	FALSE	FALSE	FALSE	TRUE	TRUE	FALSE	FALSE	FALSE	FALSE	FALSE	FALSE	FALSE	FALSE
chr1	12071258	12071481	Interval_454	1	1	intron (NM_001281430, intron 1 of 13)	AluSz6|SINE|Alu	7993	NM_001243	943	Hs.1314	NM_001243	ENSG00000120949	TNFRSF8	CD30|D1S166E|Ki-1	TNF receptor superfamily member 8	protein-coding	FALSE	FALSE	FALSE	FALSE	FALSE	FALSE	FALSE	FALSE	TRUE	FALSE	FALSE	FALSE	FALSE	FALSE	FALSE	FALSE	FALSE	FALSE
chr1	12073459	12073652	Interval_455	1	1	intron (NM_001281430, intron 1 of 13)	(CCTTTC)n|Simple_repeat|Simple_repeat	10179	NM_001243	943	Hs.1314	NM_001243	ENSG00000120949	TNFRSF8	CD30|D1S166E|Ki-1	TNF receptor superfamily member 8	protein-coding	FALSE	FALSE	FALSE	FALSE	FALSE	FALSE	FALSE	FALSE	TRUE	FALSE	FALSE	FALSE	FALSE	FALSE	FALSE	FALSE	FALSE	FALSE
chr1	12075790	12076055	Interval_456	1	1	intron (NM_001281430, intron 1 of 13)	LTR19A|LTR|ERV1	12546	NM_001243	943	Hs.1314	NM_001243	ENSG00000120949	TNFRSF8	CD30|D1S166E|Ki-1	TNF receptor superfamily member 8	protein-coding	FALSE	FALSE	FALSE	FALSE	FALSE	FALSE	FALSE	FALSE	FALSE	TRUE	FALSE	FALSE	FALSE	FALSE	FALSE	FALSE	FALSE	FALSE
chr1	12076494	12076687	Interval_457	1	1	intron (NM_001281430, intron 1 of 13)	intron (NM_001281430, intron 1 of 13)	13214	NM_001243	943	Hs.1314	NM_001243	ENSG00000120949	TNFRSF8	CD30|D1S166E|Ki-1	TNF receptor superfamily member 8	protein-coding	FALSE	FALSE	FALSE	FALSE	FALSE	FALSE	FALSE	FALSE	TRUE	FALSE	FALSE	FALSE	FALSE	FALSE	FALSE	FALSE	FALSE	FALSE
chr1	12081358	12082282	Interval_458	2	2	intron (NM_001281430, intron 1 of 13)	intron (NM_001281430, intron 1 of 13)	18443	NM_001243	943	Hs.1314	NM_001243	ENSG00000120949	TNFRSF8	CD30|D1S166E|Ki-1	TNF receptor superfamily member 8	protein-coding	FALSE	FALSE	FALSE	FALSE	FALSE	FALSE	FALSE	FALSE	TRUE	TRUE	FALSE	FALSE	FALSE	FALSE	FALSE	FALSE	FALSE	FALSE
chr1	12099123	12099456	Interval_459	1	1	intron (NM_001243, intron 3 of 14)	AluSz|SINE|Alu	35913	NM_001243	943	Hs.1314	NM_001243	ENSG00000120949	TNFRSF8	CD30|D1S166E|Ki-1	TNF receptor superfamily member 8	protein-coding	FALSE	FALSE	FALSE	FALSE	FALSE	FALSE	FALSE	FALSE	TRUE	FALSE	FALSE	FALSE	FALSE	FALSE	FALSE	FALSE	FALSE	FALSE
chr1	12137268	12137568	Interval_460	1	1	intron (NM_001281430, intron 12 of 13)	intron (NM_001281430, intron 12 of 13)	-29525	NR_107000	102465836		NR_107000	ENSG00000283789	MIR7846	hsa-mir-7846	microRNA 7846	ncRNA	FALSE	FALSE	FALSE	FALSE	FALSE	FALSE	FALSE	FALSE	TRUE	FALSE	FALSE	FALSE	FALSE	FALSE	FALSE	FALSE	FALSE	FALSE
chr1	12159333	12159607	Interval_461	1	1	Intergenic	AluSg|SINE|Alu	-7473	NR_107000	102465836		NR_107000	ENSG00000283789	MIR7846	hsa-mir-7846	microRNA 7846	ncRNA	FALSE	FALSE	FALSE	FALSE	FALSE	FALSE	FALSE	FALSE	TRUE	FALSE	FALSE	FALSE	FALSE	FALSE	FALSE	FALSE	FALSE	FALSE
chr1	12175207	12175487	Interval_462	1	1	intron (NM_001066, intron 1 of 9)	intron (NM_001066, intron 1 of 9)	8344	NM_001066	7133	Hs.256278	NM_001066	ENSG00000028137	TNFRSF1B	CD120b|TBPII|TNF-R-II|TNF-R75|TNFBR|TNFR1B|TNFR2|TNFR80|p75|p75TNFR	TNF receptor superfamily member 1B	protein-coding	FALSE	FALSE	FALSE	FALSE	FALSE	FALSE	FALSE	FALSE	FALSE	TRUE	FALSE	FALSE	FALSE	FALSE	FALSE	FALSE	FALSE	FALSE
chr1	12208870	12209178	Interval_463	1	1	3' UTR (NM_001066, exon 10 of 10)	3' UTR (NM_001066, exon 10 of 10)	17311	NR_039775	100616438		NR_039775	ENSG00000263676	MIR4632	-	microRNA 4632	ncRNA	FALSE	FALSE	FALSE	FALSE	FALSE	FALSE	FALSE	FALSE	FALSE	TRUE	FALSE	FALSE	FALSE	FALSE	FALSE	FALSE	FALSE	FALSE
chr1	12217544	12217763	Interval_464	1	1	Intergenic	MIR|SINE|MIR	-12385	NM_015378	55187	Hs.439381	NM_015378	ENSG00000048707	VPS13D	-	vacuolar protein sorting 13 homolog D	protein-coding	FALSE	FALSE	FALSE	FALSE	FALSE	FALSE	FALSE	FALSE	TRUE	FALSE	FALSE	FALSE	FALSE	FALSE	FALSE	FALSE	FALSE	FALSE
chr1	12218162	12219199	Interval_465	7	7	Intergenic	MIRc|SINE|MIR	-11358	NM_015378	55187	Hs.439381	NM_015378	ENSG00000048707	VPS13D	-	vacuolar protein sorting 13 homolog D	protein-coding	FALSE	FALSE	FALSE	FALSE	FALSE	FALSE	FALSE	FALSE	TRUE	TRUE	FALSE	FALSE	TRUE	FALSE	TRUE	TRUE	TRUE	TRUE
chr1	12255732	12255986	Interval_466	1	1	intron (NM_015378, intron 7 of 69)	AluSc5|SINE|Alu	25820	NM_018156	55187	Hs.439381	NM_015378	ENSG00000048707	VPS13D	-	vacuolar protein sorting 13 homolog D	protein-coding	FALSE	FALSE	FALSE	FALSE	FALSE	FALSE	FALSE	FALSE	TRUE	FALSE	FALSE	FALSE	FALSE	FALSE	FALSE	FALSE	FALSE	FALSE
chr1	12286920	12287152	Interval_467	1	1	intron (NM_015378, intron 21 of 69)	AluSx1|SINE|Alu	56997	NM_018156	55187	Hs.439381	NM_015378	ENSG00000048707	VPS13D	-	vacuolar protein sorting 13 homolog D	protein-coding	FALSE	FALSE	FALSE	FALSE	FALSE	FALSE	FALSE	FALSE	TRUE	FALSE	FALSE	FALSE	FALSE	FALSE	FALSE	FALSE	FALSE	FALSE
chr1	12310051	12310595	Interval_468	5	5	intron (NM_015378, intron 27 of 69)	intron (NM_015378, intron 27 of 69)	80284	NM_018156	55187	Hs.439381	NM_015378	ENSG00000048707	VPS13D	-	vacuolar protein sorting 13 homolog D	protein-coding	FALSE	FALSE	FALSE	FALSE	FALSE	FALSE	FALSE	FALSE	TRUE	TRUE	FALSE	TRUE	TRUE	TRUE	FALSE	FALSE	FALSE	FALSE
chr1	12373415	12373776	Interval_469	4	4	intron (NM_015378, intron 54 of 69)	intron (NM_015378, intron 54 of 69)	-133650	NR_003022	677882	Hs.658450	NR_003022	ENSG00000266079	SNORA59B	ACA59	small nucleolar RNA, H/ACA box 59B	snoRNA	FALSE	TRUE	FALSE	FALSE	FALSE	FALSE	FALSE	FALSE	FALSE	FALSE	FALSE	TRUE	TRUE	TRUE	FALSE	FALSE	FALSE	FALSE
chr1	12380865	12381762	Interval_470	5	5	intron (NM_015378, intron 57 of 69)	intron (NM_015378, intron 57 of 69)	-125932	NR_003022	677882	Hs.658450	NR_003022	ENSG00000266079	SNORA59B	ACA59	small nucleolar RNA, H/ACA box 59B	snoRNA	FALSE	TRUE	FALSE	FALSE	FALSE	FALSE	FALSE	FALSE	TRUE	FALSE	FALSE	TRUE	TRUE	TRUE	FALSE	FALSE	FALSE	FALSE
chr1	12422323	12422532	Interval_471	1	1	intron (NM_015378, intron 65 of 69)	intron (NM_015378, intron 65 of 69)	-84818	NR_003022	677882	Hs.658450	NR_003022	ENSG00000266079	SNORA59B	ACA59	small nucleolar RNA, H/ACA box 59B	snoRNA	FALSE	FALSE	FALSE	FALSE	FALSE	FALSE	FALSE	FALSE	TRUE	FALSE	FALSE	FALSE	FALSE	FALSE	FALSE	FALSE	FALSE	FALSE
chr1	12433263	12433497	Interval_472	1	1	intron (NM_015378, intron 65 of 69)	intron (NM_015378, intron 65 of 69)	-73866	NR_003022	677882	Hs.658450	NR_003022	ENSG00000266079	SNORA59B	ACA59	small nucleolar RNA, H/ACA box 59B	snoRNA	FALSE	FALSE	FALSE	FALSE	FALSE	FALSE	FALSE	FALSE	FALSE	TRUE	FALSE	FALSE	FALSE	FALSE	FALSE	FALSE	FALSE	FALSE
chr1	12433636	12434306	Interval_473	1	1	intron (NM_015378, intron 65 of 69)	(GGA)n|Simple_repeat|Simple_repeat	-73275	NR_003022	677882	Hs.658450	NR_003022	ENSG00000266079	SNORA59B	ACA59	small nucleolar RNA, H/ACA box 59B	snoRNA	FALSE	FALSE	FALSE	FALSE	FALSE	FALSE	FALSE	FALSE	FALSE	TRUE	FALSE	FALSE	FALSE	FALSE	FALSE	FALSE	FALSE	FALSE
chr1	12448718	12449165	Interval_474	4	4	intron (NM_015378, intron 65 of 69)	intron (NM_015378, intron 65 of 69)	-58304	NR_003022	677882	Hs.658450	NR_003022	ENSG00000266079	SNORA59B	ACA59	small nucleolar RNA, H/ACA box 59B	snoRNA	FALSE	FALSE	FALSE	FALSE	FALSE	FALSE	FALSE	FALSE	TRUE	TRUE	FALSE	FALSE	FALSE	FALSE	FALSE	FALSE	TRUE	TRUE
chr1	12471014	12471275	Interval_475	1	1	intron (NM_015378, intron 67 of 69)	AluSx|SINE|Alu	-36101	NR_003022	677882	Hs.658450	NR_003022	ENSG00000266079	SNORA59B	ACA59	small nucleolar RNA, H/ACA box 59B	snoRNA	FALSE	FALSE	FALSE	FALSE	FALSE	FALSE	FALSE	FALSE	FALSE	TRUE	FALSE	FALSE	FALSE	FALSE	FALSE	FALSE	FALSE	FALSE
chr1	12480599	12481131	Interval_476	2	2	intron (NM_015378, intron 67 of 69)	intron (NM_015378, intron 67 of 69)	-26381	NR_003022	677882	Hs.658450	NR_003022	ENSG00000266079	SNORA59B	ACA59	small nucleolar RNA, H/ACA box 59B	snoRNA	FALSE	FALSE	FALSE	FALSE	FALSE	FALSE	FALSE	FALSE	TRUE	TRUE	FALSE	FALSE	FALSE	FALSE	FALSE	FALSE	FALSE	FALSE
chr1	12503990	12504393	Interval_477	4	4	intron (NM_015378, intron 68 of 69)	intron (NM_015378, intron 68 of 69)	-3054	NR_003022	677882	Hs.658450	NR_003022	ENSG00000266079	SNORA59B	ACA59	small nucleolar RNA, H/ACA box 59B	snoRNA	FALSE	FALSE	FALSE	FALSE	FALSE	FALSE	FALSE	FALSE	TRUE	TRUE	FALSE	FALSE	TRUE	TRUE	FALSE	FALSE	FALSE	FALSE
chr1	12512271	12512613	Interval_478	2	2	TTS (NM_018156)	TTS (NM_018156)	5196	NR_003025	677885	Hs.658450	NR_003025	ENSG00000239149	SNORA59A	ACA59	small nucleolar RNA, H/ACA box 59A	snoRNA	FALSE	FALSE	FALSE	FALSE	FALSE	FALSE	FALSE	FALSE	TRUE	TRUE	FALSE	FALSE	FALSE	FALSE	FALSE	FALSE	FALSE	FALSE
chr1	12528639	12529120	Interval_479	2	2	Intergenic	AluSg|SINE|Alu	21634	NR_003025	677885	Hs.658450	NR_003025	ENSG00000239149	SNORA59A	ACA59	small nucleolar RNA, H/ACA box 59A	snoRNA	FALSE	FALSE	FALSE	FALSE	FALSE	FALSE	FALSE	FALSE	TRUE	TRUE	FALSE	FALSE	FALSE	FALSE	FALSE	FALSE	FALSE	FALSE
chr1	12558531	12558812	Interval_480	2	2	Intergenic	L1MB8|LINE|L1	20351	NR_106788	102466722		NR_106788	ENSG00000276830	MIR6730	hsa-mir-6730	microRNA 6730	ncRNA	FALSE	FALSE	FALSE	FALSE	FALSE	FALSE	FALSE	FALSE	TRUE	TRUE	FALSE	FALSE	FALSE	FALSE	FALSE	FALSE	FALSE	FALSE
chr1	12573852	12574172	Interval_481	1	1	intron (NM_004753, intron 4 of 5)	intron (NM_004753, intron 4 of 5)	5011	NR_106788	102466722		NR_106788	ENSG00000276830	MIR6730	hsa-mir-6730	microRNA 6730	ncRNA	FALSE	FALSE	FALSE	FALSE	FALSE	FALSE	FALSE	FALSE	TRUE	FALSE	FALSE	FALSE	FALSE	FALSE	FALSE	FALSE	FALSE	FALSE
chr1	12580516	12580866	Interval_482	5	5	intron (NM_004753, intron 1 of 5)	intron (NM_004753, intron 1 of 5)	-1668	NR_106788	102466722		NR_106788	ENSG00000276830	MIR6730	hsa-mir-6730	microRNA 6730	ncRNA	FALSE	FALSE	FALSE	FALSE	FALSE	FALSE	FALSE	FALSE	TRUE	TRUE	FALSE	TRUE	TRUE	TRUE	FALSE	FALSE	FALSE	FALSE
chr1	12585138	12585381	Interval_483	1	1	intron (NM_004753, intron 1 of 5)	(TG)n|Simple_repeat|Simple_repeat	-6237	NR_106788	102466722		NR_106788	ENSG00000276830	MIR6730	hsa-mir-6730	microRNA 6730	ncRNA	FALSE	FALSE	FALSE	FALSE	FALSE	FALSE	FALSE	FALSE	TRUE	FALSE	FALSE	FALSE	FALSE	FALSE	FALSE	FALSE	FALSE	FALSE
chr1	12587012	12587219	Interval_484	1	1	intron (NM_004753, intron 1 of 5)	L1M5|LINE|L1	-8093	NR_106788	102466722		NR_106788	ENSG00000276830	MIR6730	hsa-mir-6730	microRNA 6730	ncRNA	FALSE	FALSE	FALSE	FALSE	FALSE	FALSE	FALSE	FALSE	TRUE	FALSE	FALSE	FALSE	FALSE	FALSE	FALSE	FALSE	FALSE	FALSE
chr1	12596024	12596337	Interval_485	3	3	intron (NM_004753, intron 1 of 5)	CpG	215	NM_001324370	9249	Hs.289347	NM_004753	ENSG00000162496	DHRS3	DD83.1|RDH17|Rsdr1|SDR1|SDR16C1|retSDR1	dehydrogenase/reductase 3	protein-coding	FALSE	FALSE	FALSE	FALSE	FALSE	FALSE	FALSE	FALSE	FALSE	TRUE	TRUE	FALSE	FALSE	FALSE	FALSE	FALSE	TRUE	FALSE
chr1	12604279	12604865	Interval_486	3	3	intron (NM_004753, intron 1 of 5)	intron (NM_004753, intron 1 of 5)	-8176	NM_001324370	9249	Hs.289347	NM_004753	ENSG00000162496	DHRS3	DD83.1|RDH17|Rsdr1|SDR1|SDR16C1|retSDR1	dehydrogenase/reductase 3	protein-coding	TRUE	TRUE	FALSE	FALSE	FALSE	FALSE	FALSE	FALSE	FALSE	TRUE	FALSE	FALSE	FALSE	FALSE	FALSE	FALSE	FALSE	FALSE
chr1	12619451	12619949	Interval_487	1	1	Intergenic	Intergenic	-1969	NM_004753	9249	Hs.289347	NM_004753	ENSG00000162496	DHRS3	DD83.1|RDH17|Rsdr1|SDR1|SDR16C1|retSDR1	dehydrogenase/reductase 3	protein-coding	FALSE	FALSE	FALSE	FALSE	FALSE	FALSE	FALSE	FALSE	TRUE	FALSE	FALSE	FALSE	FALSE	FALSE	FALSE	FALSE	FALSE	FALSE
chr1	12620099	12620360	Interval_488	1	1	Intergenic	MIR3|SINE|MIR	-2499	NM_004753	9249	Hs.289347	NM_004753	ENSG00000162496	DHRS3	DD83.1|RDH17|Rsdr1|SDR1|SDR16C1|retSDR1	dehydrogenase/reductase 3	protein-coding	FALSE	FALSE	FALSE	FALSE	FALSE	FALSE	FALSE	FALSE	FALSE	TRUE	FALSE	FALSE	FALSE	FALSE	FALSE	FALSE	FALSE	FALSE
chr1	12627409	12627657	Interval_489	2	2	Intergenic	Intergenic	-9802	NM_004753	9249	Hs.289347	NM_004753	ENSG00000162496	DHRS3	DD83.1|RDH17|Rsdr1|SDR1|SDR16C1|retSDR1	dehydrogenase/reductase 3	protein-coding	FALSE	FALSE	FALSE	FALSE	FALSE	FALSE	FALSE	FALSE	FALSE	FALSE	FALSE	FALSE	TRUE	TRUE	FALSE	FALSE	FALSE	FALSE
chr1	12640461	12640654	Interval_490	1	1	Intergenic	LTR10B2|LTR|ERV1	-3989	NM_001013630	343066	Hs.209954	NM_001013630	ENSG00000204518	AADACL4	-	arylacetamide deacetylase like 4	protein-coding	FALSE	FALSE	FALSE	FALSE	FALSE	FALSE	FALSE	FALSE	TRUE	FALSE	FALSE	FALSE	FALSE	FALSE	FALSE	FALSE	FALSE	FALSE
chr1	12640819	12641336	Interval_491	7	7	Intergenic	L1M4b|LINE|L1	-3469	NM_001013630	343066	Hs.209954	NM_001013630	ENSG00000204518	AADACL4	-	arylacetamide deacetylase like 4	protein-coding	TRUE	FALSE	FALSE	FALSE	FALSE	FALSE	FALSE	FALSE	TRUE	TRUE	FALSE	FALSE	TRUE	TRUE	TRUE	FALSE	TRUE	FALSE
chr1	12647992	12648563	Interval_492	3	3	intron (NM_001013630, intron 1 of 3)	intron (NM_001013630, intron 1 of 3)	3731	NM_001013630	343066	Hs.209954	NM_001013630	ENSG00000204518	AADACL4	-	arylacetamide deacetylase like 4	protein-coding	FALSE	FALSE	FALSE	FALSE	FALSE	FALSE	FALSE	FALSE	TRUE	TRUE	FALSE	FALSE	TRUE	FALSE	FALSE	FALSE	FALSE	FALSE
chr1	12657345	12657616	Interval_493	1	1	intron (NM_001013630, intron 2 of 3)	MER41E|LTR|ERV1	12934	NM_001013630	343066	Hs.209954	NM_001013630	ENSG00000204518	AADACL4	-	arylacetamide deacetylase like 4	protein-coding	FALSE	FALSE	FALSE	FALSE	FALSE	FALSE	FALSE	FALSE	FALSE	TRUE	FALSE	FALSE	FALSE	FALSE	FALSE	FALSE	FALSE	FALSE
chr1	12657911	12658379	Interval_494	1	1	intron (NM_001013630, intron 2 of 3)	(CTTT)n|Simple_repeat|Simple_repeat	13598	NM_001013630	343066	Hs.209954	NM_001013630	ENSG00000204518	AADACL4	-	arylacetamide deacetylase like 4	protein-coding	FALSE	FALSE	FALSE	FALSE	FALSE	FALSE	FALSE	FALSE	TRUE	FALSE	FALSE	FALSE	FALSE	FALSE	FALSE	FALSE	FALSE	FALSE
chr1	12665394	12665929	Interval_495	4	4	intron (NM_001013630, intron 3 of 3)	intron (NM_001013630, intron 3 of 3)	21115	NM_001013630	343066	Hs.209954	NM_001013630	ENSG00000204518	AADACL4	-	arylacetamide deacetylase like 4	protein-coding	FALSE	FALSE	FALSE	FALSE	FALSE	FALSE	FALSE	FALSE	TRUE	TRUE	FALSE	FALSE	TRUE	TRUE	FALSE	FALSE	FALSE	FALSE
chr1	12676583	12676901	Interval_496	1	1	Intergenic	AluSq|SINE|Alu	32195	NM_001013630	343066	Hs.209954	NM_001013630	ENSG00000204518	AADACL4	-	arylacetamide deacetylase like 4	protein-coding	FALSE	FALSE	FALSE	FALSE	FALSE	FALSE	FALSE	FALSE	TRUE	FALSE	FALSE	FALSE	FALSE	FALSE	FALSE	FALSE	FALSE	FALSE
chr1	12693237	12693656	Interval_497	6	6	Intergenic	MIR|SINE|MIR	-22668	NM_001103170	126767	Hs.464705	NM_001103169	ENSG00000188984	AADACL3	-	arylacetamide deacetylase like 3	protein-coding	FALSE	FALSE	FALSE	FALSE	FALSE	FALSE	TRUE	TRUE	TRUE	TRUE	FALSE	FALSE	TRUE	TRUE	FALSE	FALSE	FALSE	FALSE
chr1	12745190	12745838	Interval_498	7	7	promoter-TSS (NM_152290)	promoter-TSS (NM_152290)	-672	NM_001330361	93190	Hs.98095	NM_152290	ENSG00000157330	C1orf158	-	chromosome 1 open reading frame 158	protein-coding	TRUE	TRUE	FALSE	FALSE	FALSE	FALSE	FALSE	FALSE	TRUE	TRUE	FALSE	TRUE	TRUE	TRUE	FALSE	FALSE	FALSE	FALSE
chr1	12765947	12766078	Interval_499	1	1	Intergenic	L1MA4|LINE|L1	-8835	NM_001080830	390999	Hs.156406	NM_001080830	ENSG00000116726	PRAMEF12	-	PRAME family member 12	protein-coding	FALSE	FALSE	FALSE	FALSE	FALSE	FALSE	FALSE	FALSE	FALSE	FALSE	FALSE	FALSE	FALSE	FALSE	FALSE	FALSE	TRUE	FALSE
chr1	13231927	13232101	Interval_500	1	1	Intergenic	Intergenic	-5860	NM_001099850	391003		NM_001099850	ENSG00000279804	PRAMEF18	-	PRAME family member 18	protein-coding	FALSE	FALSE	FALSE	FALSE	FALSE	FALSE	FALSE	FALSE	FALSE	FALSE	FALSE	FALSE	FALSE	TRUE	FALSE	FALSE	FALSE	FALSE
chr1	13422606	13422855	Interval_501	1	1	Intergenic	Intergenic	12281	NM_001099852	645425		NM_001099852	ENSG00000204478	PRAMEF20	PRAMEF21	PRAME family member 20	protein-coding	FALSE	FALSE	FALSE	FALSE	FALSE	FALSE	FALSE	FALSE	TRUE	FALSE	FALSE	FALSE	FALSE	FALSE	FALSE	FALSE	FALSE	FALSE
chr1	13500805	13501049	Interval_502	1	1	intron (NM_001010847, intron 1 of 1)	L1MC2|LINE|L1	12820	NM_001010847	126755	Hs.657356	NM_001010847	ENSG00000162494	LRRC38	-	leucine rich repeat containing 38	protein-coding	FALSE	FALSE	FALSE	FALSE	FALSE	FALSE	FALSE	FALSE	FALSE	TRUE	FALSE	FALSE	FALSE	FALSE	FALSE	FALSE	FALSE	FALSE
chr1	13646651	13647215	Interval_503	5	5	Intergenic	Intergenic	-53307	NM_001135610	7799	Hs.371823	NM_012231	ENSG00000116731	PRDM2	HUMHOXY1|KMT8|KMT8A|MTB-ZF|RIZ|RIZ1|RIZ2	PR/SET domain 2	protein-coding	FALSE	FALSE	FALSE	FALSE	FALSE	FALSE	FALSE	FALSE	TRUE	TRUE	FALSE	TRUE	TRUE	TRUE	FALSE	FALSE	FALSE	FALSE
chr1	13651109	13651275	Interval_504	1	1	Intergenic	AluSx|SINE|Alu	-49048	NM_001135610	7799	Hs.371823	NM_012231	ENSG00000116731	PRDM2	HUMHOXY1|KMT8|KMT8A|MTB-ZF|RIZ|RIZ1|RIZ2	PR/SET domain 2	protein-coding	FALSE	FALSE	FALSE	FALSE	FALSE	TRUE	FALSE	FALSE	FALSE	FALSE	FALSE	FALSE	FALSE	FALSE	FALSE	FALSE	FALSE	FALSE
chr1	13687340	13687604	Interval_505	1	1	Intergenic	Intergenic	-12768	NM_001135610	7799	Hs.371823	NM_012231	ENSG00000116731	PRDM2	HUMHOXY1|KMT8|KMT8A|MTB-ZF|RIZ|RIZ1|RIZ2	PR/SET domain 2	protein-coding	FALSE	FALSE	FALSE	FALSE	FALSE	FALSE	FALSE	FALSE	FALSE	FALSE	FALSE	FALSE	FALSE	FALSE	FALSE	FALSE	TRUE	FALSE
chr1	13757587	13757875	Interval_506	3	3	intron (NM_001135610, intron 6 of 7)	intron (NM_001135610, intron 6 of 7)	8350	NM_001007257	7799	Hs.371823	NM_012231	ENSG00000116731	PRDM2	HUMHOXY1|KMT8|KMT8A|MTB-ZF|RIZ|RIZ1|RIZ2	PR/SET domain 2	protein-coding	FALSE	FALSE	FALSE	FALSE	FALSE	FALSE	FALSE	FALSE	TRUE	FALSE	FALSE	TRUE	TRUE	FALSE	FALSE	FALSE	FALSE	FALSE
chr1	13799839	13800098	Interval_507	2	2	intron (NM_012231, intron 8 of 9)	Tigger13a|DNA|TcMar-Tigger	50588	NM_001007257	7799	Hs.371823	NM_012231	ENSG00000116731	PRDM2	HUMHOXY1|KMT8|KMT8A|MTB-ZF|RIZ|RIZ1|RIZ2	PR/SET domain 2	protein-coding	FALSE	FALSE	FALSE	FALSE	FALSE	FALSE	FALSE	FALSE	TRUE	FALSE	FALSE	FALSE	TRUE	FALSE	FALSE	FALSE	FALSE	FALSE
chr1	13807459	13807809	Interval_508	1	1	intron (NM_012231, intron 8 of 9)	L2a|LINE|L2	58253	NM_001007257	7799	Hs.371823	NM_012231	ENSG00000116731	PRDM2	HUMHOXY1|KMT8|KMT8A|MTB-ZF|RIZ|RIZ1|RIZ2	PR/SET domain 2	protein-coding	FALSE	FALSE	FALSE	FALSE	FALSE	FALSE	FALSE	FALSE	FALSE	TRUE	FALSE	FALSE	FALSE	FALSE	FALSE	FALSE	FALSE	FALSE
chr1	13808386	13808787	Interval_509	1	1	intron (NM_012231, intron 8 of 9)	intron (NM_012231, intron 8 of 9)	59206	NM_001007257	7799	Hs.371823	NM_012231	ENSG00000116731	PRDM2	HUMHOXY1|KMT8|KMT8A|MTB-ZF|RIZ|RIZ1|RIZ2	PR/SET domain 2	protein-coding	FALSE	FALSE	FALSE	FALSE	FALSE	FALSE	FALSE	FALSE	FALSE	TRUE	FALSE	FALSE	FALSE	FALSE	FALSE	FALSE	FALSE	FALSE
chr1	13815883	13816272	Interval_510	3	3	intron (NM_012231, intron 8 of 9)	intron (NM_012231, intron 8 of 9)	66697	NM_001007257	7799	Hs.371823	NM_012231	ENSG00000116731	PRDM2	HUMHOXY1|KMT8|KMT8A|MTB-ZF|RIZ|RIZ1|RIZ2	PR/SET domain 2	protein-coding	FALSE	FALSE	FALSE	FALSE	FALSE	FALSE	FALSE	FALSE	TRUE	TRUE	FALSE	FALSE	TRUE	FALSE	FALSE	FALSE	FALSE	FALSE
chr1	13821512	13821714	Interval_511	1	1	intron (NM_001135610, intron 7 of 7)	AluSx1|SINE|Alu	72232	NM_001007257	7799	Hs.371823	NM_012231	ENSG00000116731	PRDM2	HUMHOXY1|KMT8|KMT8A|MTB-ZF|RIZ|RIZ1|RIZ2	PR/SET domain 2	protein-coding	FALSE	FALSE	FALSE	FALSE	FALSE	FALSE	FALSE	FALSE	TRUE	FALSE	FALSE	FALSE	FALSE	FALSE	FALSE	FALSE	FALSE	FALSE
chr1	13863599	13863943	Interval_512	3	3	Intergenic	MLT1N2|LTR|ERVL-MaLR	114390	NM_001007257	7799	Hs.371823	NM_012231	ENSG00000116731	PRDM2	HUMHOXY1|KMT8|KMT8A|MTB-ZF|RIZ|RIZ1|RIZ2	PR/SET domain 2	protein-coding	FALSE	FALSE	FALSE	FALSE	FALSE	FALSE	FALSE	FALSE	TRUE	TRUE	FALSE	FALSE	TRUE	FALSE	FALSE	FALSE	FALSE	FALSE
chr1	13885558	13885980	Interval_513	5	5	Intergenic	L1MC4|LINE|L1	136388	NM_001007257	7799	Hs.371823	NM_012231	ENSG00000116731	PRDM2	HUMHOXY1|KMT8|KMT8A|MTB-ZF|RIZ|RIZ1|RIZ2	PR/SET domain 2	protein-coding	FALSE	FALSE	FALSE	FALSE	FALSE	FALSE	FALSE	FALSE	TRUE	TRUE	FALSE	TRUE	TRUE	TRUE	FALSE	FALSE	FALSE	FALSE
chr1	13935193	13935543	Interval_514	4	4	Intergenic	MIR|SINE|MIR	185987	NM_001007257	7799	Hs.371823	NM_012231	ENSG00000116731	PRDM2	HUMHOXY1|KMT8|KMT8A|MTB-ZF|RIZ|RIZ1|RIZ2	PR/SET domain 2	protein-coding	FALSE	FALSE	FALSE	FALSE	FALSE	FALSE	FALSE	FALSE	TRUE	TRUE	FALSE	FALSE	TRUE	TRUE	FALSE	FALSE	FALSE	FALSE
chr1	14034224	14034553	Interval_515	4	4	Intergenic	Intergenic	285008	NM_001007257	7799	Hs.371823	NM_012231	ENSG00000116731	PRDM2	HUMHOXY1|KMT8|KMT8A|MTB-ZF|RIZ|RIZ1|RIZ2	PR/SET domain 2	protein-coding	FALSE	FALSE	FALSE	FALSE	FALSE	FALSE	FALSE	FALSE	TRUE	TRUE	FALSE	FALSE	TRUE	TRUE	FALSE	FALSE	FALSE	FALSE
chr1	14056077	14056470	Interval_516	5	5	Intergenic	MLT1D|LTR|ERVL-MaLR	306893	NM_001007257	7799	Hs.371823	NM_012231	ENSG00000116731	PRDM2	HUMHOXY1|KMT8|KMT8A|MTB-ZF|RIZ|RIZ1|RIZ2	PR/SET domain 2	protein-coding	FALSE	FALSE	FALSE	FALSE	FALSE	FALSE	FALSE	FALSE	TRUE	TRUE	FALSE	TRUE	TRUE	FALSE	FALSE	TRUE	FALSE	FALSE
chr1	14182870	14183191	Interval_517	5	5	Intergenic	Intergenic	236942	NR_149058	105376762	Hs.568591	NR_149058		KAZN-AS1	-	KAZN antisense RNA 1	ncRNA	FALSE	FALSE	FALSE	FALSE	FALSE	FALSE	FALSE	FALSE	TRUE	TRUE	FALSE	TRUE	TRUE	TRUE	FALSE	FALSE	FALSE	FALSE
chr1	14262680	14262980	Interval_518	1	1	Intergenic	Intergenic	157143	NR_149058	105376762	Hs.568591	NR_149058		KAZN-AS1	-	KAZN antisense RNA 1	ncRNA	FALSE	FALSE	FALSE	FALSE	FALSE	FALSE	FALSE	FALSE	TRUE	FALSE	FALSE	FALSE	FALSE	FALSE	FALSE	FALSE	FALSE	FALSE
chr1	14340022	14340351	Interval_519	2	2	Intergenic	Intergenic	79786	NR_149058	105376762	Hs.568591	NR_149058		KAZN-AS1	-	KAZN antisense RNA 1	ncRNA	FALSE	FALSE	FALSE	FALSE	FALSE	FALSE	FALSE	FALSE	TRUE	TRUE	FALSE	FALSE	FALSE	FALSE	FALSE	FALSE	FALSE	FALSE
chr1	14346153	14346430	Interval_520	1	1	Intergenic	Intergenic	73681	NR_149058	105376762	Hs.568591	NR_149058		KAZN-AS1	-	KAZN antisense RNA 1	ncRNA	FALSE	FALSE	FALSE	FALSE	FALSE	FALSE	FALSE	FALSE	TRUE	FALSE	FALSE	FALSE	FALSE	FALSE	FALSE	FALSE	FALSE	FALSE
chr1	14421919	14422656	Interval_521	6	6	Intergenic	Intergenic	-2315	NR_149058	105376762	Hs.568591	NR_149058		KAZN-AS1	-	KAZN antisense RNA 1	ncRNA	TRUE	FALSE	FALSE	FALSE	FALSE	FALSE	FALSE	FALSE	TRUE	TRUE	FALSE	TRUE	TRUE	TRUE	FALSE	FALSE	FALSE	FALSE
chr1	14435301	14435932	Interval_522	2	2	Intergenic	LTR16C|LTR|ERVL	-15644	NR_149058	105376762	Hs.568591	NR_149058		KAZN-AS1	-	KAZN antisense RNA 1	ncRNA	FALSE	FALSE	FALSE	FALSE	FALSE	FALSE	FALSE	FALSE	TRUE	TRUE	FALSE	FALSE	FALSE	FALSE	FALSE	FALSE	FALSE	FALSE
chr1	14437067	14437393	Interval_523	1	1	Intergenic	Intergenic	-17257	NR_149058	105376762	Hs.568591	NR_149058		KAZN-AS1	-	KAZN antisense RNA 1	ncRNA	FALSE	FALSE	FALSE	FALSE	FALSE	FALSE	FALSE	FALSE	FALSE	TRUE	FALSE	FALSE	FALSE	FALSE	FALSE	FALSE	FALSE	FALSE
chr1	14504320	14504893	Interval_524	5	5	Intergenic	Intergenic	-84634	NR_149058	105376762	Hs.568591	NR_149058		KAZN-AS1	-	KAZN antisense RNA 1	ncRNA	FALSE	FALSE	FALSE	FALSE	FALSE	FALSE	FALSE	FALSE	TRUE	TRUE	FALSE	TRUE	TRUE	TRUE	FALSE	FALSE	FALSE	FALSE
chr1	14514816	14515153	Interval_525	2	2	Intergenic	Intergenic	-83732	NM_201628	23254	Hs.368823	NM_015209	ENSG00000189337	KAZN	KAZ	kazrin, periplakin interacting protein	protein-coding	FALSE	FALSE	FALSE	FALSE	FALSE	FALSE	FALSE	FALSE	TRUE	FALSE	FALSE	FALSE	TRUE	FALSE	FALSE	FALSE	FALSE	FALSE
chr1	14531532	14531882	Interval_526	2	2	Intergenic	Intergenic	-67010	NM_201628	23254	Hs.368823	NM_015209	ENSG00000189337	KAZN	KAZ	kazrin, periplakin interacting protein	protein-coding	FALSE	FALSE	FALSE	FALSE	FALSE	FALSE	FALSE	FALSE	TRUE	TRUE	FALSE	FALSE	FALSE	FALSE	FALSE	FALSE	FALSE	FALSE
chr1	14540170	14540648	Interval_527	4	4	Intergenic	MIRc|SINE|MIR	-58308	NM_201628	23254	Hs.368823	NM_015209	ENSG00000189337	KAZN	KAZ	kazrin, periplakin interacting protein	protein-coding	FALSE	FALSE	FALSE	FALSE	FALSE	FALSE	FALSE	FALSE	TRUE	FALSE	FALSE	TRUE	TRUE	TRUE	FALSE	FALSE	FALSE	FALSE
chr1	14615888	14616216	Interval_528	2	2	intron (NM_015209, intron 1 of 7)	intron (NM_015209, intron 1 of 7)	17335	NM_015209	23254	Hs.368823	NM_015209	ENSG00000189337	KAZN	KAZ	kazrin, periplakin interacting protein	protein-coding	FALSE	FALSE	FALSE	FALSE	FALSE	FALSE	FALSE	FALSE	TRUE	TRUE	FALSE	FALSE	FALSE	FALSE	FALSE	FALSE	FALSE	FALSE
chr1	14619121	14619323	Interval_529	1	1	intron (NM_015209, intron 1 of 7)	AluJr|SINE|Alu	20505	NM_015209	23254	Hs.368823	NM_015209	ENSG00000189337	KAZN	KAZ	kazrin, periplakin interacting protein	protein-coding	FALSE	FALSE	FALSE	FALSE	FALSE	FALSE	FALSE	FALSE	FALSE	FALSE	FALSE	FALSE	TRUE	FALSE	FALSE	FALSE	FALSE	FALSE
chr1	14661303	14661601	Interval_530	3	3	intron (NM_015209, intron 1 of 7)	MER58A|DNA|hAT-Charlie	62735	NM_015209	23254	Hs.368823	NM_015209	ENSG00000189337	KAZN	KAZ	kazrin, periplakin interacting protein	protein-coding	FALSE	FALSE	FALSE	FALSE	FALSE	FALSE	FALSE	FALSE	FALSE	FALSE	FALSE	TRUE	TRUE	TRUE	FALSE	FALSE	FALSE	FALSE
chr1	14700090	14700420	Interval_531	1	1	intron (NM_015209, intron 1 of 7)	AluSg|SINE|Alu	101538	NM_015209	23254	Hs.368823	NM_015209	ENSG00000189337	KAZN	KAZ	kazrin, periplakin interacting protein	protein-coding	FALSE	FALSE	FALSE	FALSE	FALSE	FALSE	FALSE	FALSE	TRUE	FALSE	FALSE	FALSE	FALSE	FALSE	FALSE	FALSE	FALSE	FALSE
chr1	14708545	14708719	Interval_532	1	1	intron (NM_015209, intron 1 of 7)	intron (NM_015209, intron 1 of 7)	109915	NM_015209	23254	Hs.368823	NM_015209	ENSG00000189337	KAZN	KAZ	kazrin, periplakin interacting protein	protein-coding	FALSE	FALSE	FALSE	FALSE	FALSE	FALSE	FALSE	FALSE	FALSE	FALSE	FALSE	FALSE	FALSE	TRUE	FALSE	FALSE	FALSE	FALSE
chr1	14733255	14733575	Interval_533	3	3	intron (NM_015209, intron 1 of 7)	intron (NM_015209, intron 1 of 7)	134698	NM_015209	23254	Hs.368823	NM_015209	ENSG00000189337	KAZN	KAZ	kazrin, periplakin interacting protein	protein-coding	FALSE	FALSE	FALSE	FALSE	FALSE	FALSE	FALSE	FALSE	FALSE	FALSE	FALSE	TRUE	TRUE	TRUE	FALSE	FALSE	FALSE	FALSE
chr1	14774324	14774682	Interval_534	2	2	intron (NM_015209, intron 1 of 7)	AluJr4|SINE|Alu	-149626	NM_001018000	23254	Hs.368823	NM_015209	ENSG00000189337	KAZN	KAZ	kazrin, periplakin interacting protein	protein-coding	FALSE	FALSE	FALSE	FALSE	FALSE	FALSE	FALSE	FALSE	TRUE	TRUE	FALSE	FALSE	FALSE	FALSE	FALSE	FALSE	FALSE	FALSE
chr1	14776958	14777723	Interval_535	2	2	intron (NM_015209, intron 1 of 7)	MIRb|SINE|MIR	-146788	NM_001018000	23254	Hs.368823	NM_015209	ENSG00000189337	KAZN	KAZ	kazrin, periplakin interacting protein	protein-coding	FALSE	FALSE	FALSE	FALSE	FALSE	FALSE	FALSE	FALSE	TRUE	TRUE	FALSE	FALSE	FALSE	FALSE	FALSE	FALSE	FALSE	FALSE
chr1	14780277	14780606	Interval_536	1	1	intron (NM_015209, intron 1 of 7)	intron (NM_015209, intron 1 of 7)	-143687	NM_001018000	23254	Hs.368823	NM_015209	ENSG00000189337	KAZN	KAZ	kazrin, periplakin interacting protein	protein-coding	FALSE	FALSE	FALSE	FALSE	FALSE	FALSE	FALSE	FALSE	FALSE	TRUE	FALSE	FALSE	FALSE	FALSE	FALSE	FALSE	FALSE	FALSE
chr1	14784577	14785064	Interval_537	1	1	intron (NM_015209, intron 1 of 7)	intron (NM_015209, intron 1 of 7)	-139308	NM_001018000	23254	Hs.368823	NM_015209	ENSG00000189337	KAZN	KAZ	kazrin, periplakin interacting protein	protein-coding	FALSE	FALSE	FALSE	FALSE	FALSE	FALSE	FALSE	FALSE	FALSE	TRUE	FALSE	FALSE	FALSE	FALSE	FALSE	FALSE	FALSE	FALSE
chr1	14791112	14791385	Interval_538	1	1	intron (NM_015209, intron 1 of 7)	intron (NM_015209, intron 1 of 7)	-132880	NM_001018000	23254	Hs.368823	NM_015209	ENSG00000189337	KAZN	KAZ	kazrin, periplakin interacting protein	protein-coding	FALSE	FALSE	FALSE	FALSE	FALSE	FALSE	FALSE	FALSE	TRUE	FALSE	FALSE	FALSE	FALSE	FALSE	FALSE	FALSE	FALSE	FALSE
chr1	14834645	14834858	Interval_539	1	1	intron (NM_015209, intron 1 of 7)	L2a|LINE|L2	-89377	NM_001018000	23254	Hs.368823	NM_015209	ENSG00000189337	KAZN	KAZ	kazrin, periplakin interacting protein	protein-coding	FALSE	FALSE	FALSE	FALSE	FALSE	FALSE	FALSE	FALSE	FALSE	TRUE	FALSE	FALSE	FALSE	FALSE	FALSE	FALSE	FALSE	FALSE
chr1	14840179	14840643	Interval_540	2	2	intron (NM_015209, intron 1 of 7)	intron (NM_015209, intron 1 of 7)	-83718	NM_001018000	23254	Hs.368823	NM_015209	ENSG00000189337	KAZN	KAZ	kazrin, periplakin interacting protein	protein-coding	FALSE	FALSE	FALSE	FALSE	FALSE	FALSE	FALSE	FALSE	TRUE	TRUE	FALSE	FALSE	FALSE	FALSE	FALSE	FALSE	FALSE	FALSE
chr1	14843055	14843386	Interval_541	1	1	intron (NM_015209, intron 1 of 7)	intron (NM_015209, intron 1 of 7)	-80908	NM_001018000	23254	Hs.368823	NM_015209	ENSG00000189337	KAZN	KAZ	kazrin, periplakin interacting protein	protein-coding	FALSE	FALSE	FALSE	FALSE	FALSE	FALSE	FALSE	FALSE	TRUE	FALSE	FALSE	FALSE	FALSE	FALSE	FALSE	FALSE	FALSE	FALSE
chr1	14896965	14897407	Interval_542	5	5	intron (NM_015209, intron 1 of 7)	intron (NM_015209, intron 1 of 7)	-26943	NM_001018000	23254	Hs.368823	NM_015209	ENSG00000189337	KAZN	KAZ	kazrin, periplakin interacting protein	protein-coding	FALSE	FALSE	FALSE	FALSE	FALSE	FALSE	FALSE	FALSE	TRUE	TRUE	FALSE	TRUE	TRUE	TRUE	FALSE	FALSE	FALSE	FALSE
chr1	14903991	14904370	Interval_543	2	2	intron (NM_015209, intron 1 of 7)	MIR|SINE|MIR	-19948	NM_001018000	23254	Hs.368823	NM_015209	ENSG00000189337	KAZN	KAZ	kazrin, periplakin interacting protein	protein-coding	FALSE	FALSE	FALSE	FALSE	FALSE	FALSE	FALSE	FALSE	TRUE	TRUE	FALSE	FALSE	FALSE	FALSE	FALSE	FALSE	FALSE	FALSE
chr1	14925108	14925413	Interval_544	2	2	intron (NM_001018000, intron 1 of 7)	intron (NM_001018000, intron 1 of 7)	1132	NM_001018000	23254	Hs.368823	NM_015209	ENSG00000189337	KAZN	KAZ	kazrin, periplakin interacting protein	protein-coding	FALSE	FALSE	FALSE	FALSE	FALSE	FALSE	FALSE	FALSE	TRUE	TRUE	FALSE	FALSE	FALSE	FALSE	FALSE	FALSE	FALSE	FALSE
chr1	14984882	14985075	Interval_545	1	1	intron (NM_001018000, intron 2 of 7)	AluSx4|SINE|Alu	39060	NM_001017999	23254	Hs.368823	NM_015209	ENSG00000189337	KAZN	KAZ	kazrin, periplakin interacting protein	protein-coding	FALSE	FALSE	FALSE	FALSE	FALSE	FALSE	FALSE	FALSE	TRUE	FALSE	FALSE	FALSE	FALSE	FALSE	FALSE	FALSE	FALSE	FALSE
chr1	15017092	15017310	Interval_546	1	1	intron (NM_001018000, intron 2 of 7)	AluSx|SINE|Alu	71282	NM_001017999	23254	Hs.368823	NM_015209	ENSG00000189337	KAZN	KAZ	kazrin, periplakin interacting protein	protein-coding	FALSE	FALSE	FALSE	FALSE	FALSE	FALSE	FALSE	FALSE	TRUE	FALSE	FALSE	FALSE	FALSE	FALSE	FALSE	FALSE	FALSE	FALSE
chr1	15020421	15020614	Interval_547	1	1	intron (NM_001018000, intron 2 of 7)	L1ME3A|LINE|L1	74599	NM_001017999	23254	Hs.368823	NM_015209	ENSG00000189337	KAZN	KAZ	kazrin, periplakin interacting protein	protein-coding	FALSE	FALSE	FALSE	FALSE	FALSE	FALSE	FALSE	FALSE	TRUE	FALSE	FALSE	FALSE	FALSE	FALSE	FALSE	FALSE	FALSE	FALSE
chr1	15028338	15028717	Interval_548	2	2	intron (NM_001018000, intron 2 of 7)	intron (NM_001018000, intron 2 of 7)	82609	NM_001017999	23254	Hs.368823	NM_015209	ENSG00000189337	KAZN	KAZ	kazrin, periplakin interacting protein	protein-coding	FALSE	FALSE	FALSE	FALSE	FALSE	FALSE	FALSE	FALSE	TRUE	TRUE	FALSE	FALSE	FALSE	FALSE	FALSE	FALSE	FALSE	FALSE
chr1	15151245	15151630	Interval_549	2	2	intron (NR_027136, intron 1 of 4)	intron (NR_027136, intron 1 of 4)	1026	NR_027136	200197	Hs.531424	NM_182534	ENSG00000175147	TMEM51-AS1	C1orf126	TMEM51 antisense RNA 1	ncRNA	TRUE	FALSE	FALSE	FALSE	FALSE	FALSE	FALSE	FALSE	TRUE	FALSE	FALSE	FALSE	FALSE	FALSE	FALSE	FALSE	FALSE	FALSE
chr1	15172636	15172821	Interval_550	1	1	intron (NM_018022, intron 1 of 2)	Tigger7|DNA|TcMar-Tigger	-1105	NM_001278501	727684	Hs.667584	NM_001278501		C1orf195	-	chromosome 1 open reading frame 195	protein-coding	TRUE	FALSE	FALSE	FALSE	FALSE	FALSE	FALSE	FALSE	FALSE	FALSE	FALSE	FALSE	FALSE	FALSE	FALSE	FALSE	FALSE	FALSE
chr1	15224938	15225214	Interval_551	2	2	Intergenic	AluSz|SINE|Alu	-22149	NM_052929	114827	Hs.659997	NM_052929	ENSG00000142621	FHAD1	-	forkhead associated phosphopeptide binding domain 1	protein-coding	FALSE	FALSE	FALSE	FALSE	FALSE	FALSE	FALSE	FALSE	TRUE	TRUE	FALSE	FALSE	FALSE	FALSE	FALSE	FALSE	FALSE	FALSE
chr1	15229242	15229521	Interval_552	2	2	Intergenic	AluSz|SINE|Alu	-17843	NM_052929	114827	Hs.659997	NM_052929	ENSG00000142621	FHAD1	-	forkhead associated phosphopeptide binding domain 1	protein-coding	FALSE	FALSE	FALSE	FALSE	FALSE	FALSE	FALSE	FALSE	TRUE	TRUE	FALSE	FALSE	FALSE	FALSE	FALSE	FALSE	FALSE	FALSE
chr1	15238662	15239227	Interval_553	6	6	Intergenic	AluJo|SINE|Alu	-8280	NM_052929	114827	Hs.659997	NM_052929	ENSG00000142621	FHAD1	-	forkhead associated phosphopeptide binding domain 1	protein-coding	TRUE	FALSE	FALSE	FALSE	FALSE	FALSE	TRUE	FALSE	TRUE	TRUE	FALSE	TRUE	TRUE	FALSE	FALSE	FALSE	FALSE	FALSE
chr1	15253626	15253795	Interval_554	1	1	intron (NM_052929, intron 2 of 30)	L1MD2|LINE|L1	6486	NM_052929	114827	Hs.659997	NM_052929	ENSG00000142621	FHAD1	-	forkhead associated phosphopeptide binding domain 1	protein-coding	FALSE	FALSE	FALSE	FALSE	FALSE	FALSE	FALSE	FALSE	FALSE	FALSE	FALSE	TRUE	FALSE	FALSE	FALSE	FALSE	FALSE	FALSE
chr1	15259246	15259638	Interval_555	5	5	intron (NM_052929, intron 2 of 30)	MIR|SINE|MIR	12217	NM_052929	114827	Hs.659997	NM_052929	ENSG00000142621	FHAD1	-	forkhead associated phosphopeptide binding domain 1	protein-coding	FALSE	FALSE	FALSE	FALSE	FALSE	FALSE	FALSE	FALSE	TRUE	TRUE	FALSE	TRUE	TRUE	TRUE	FALSE	FALSE	FALSE	FALSE
chr1	15260569	15260748	Interval_556	1	1	intron (NM_052929, intron 2 of 30)	MLT1E2|LTR|ERVL-MaLR	13434	NM_052929	114827	Hs.659997	NM_052929	ENSG00000142621	FHAD1	-	forkhead associated phosphopeptide binding domain 1	protein-coding	FALSE	TRUE	FALSE	FALSE	FALSE	FALSE	FALSE	FALSE	FALSE	FALSE	FALSE	FALSE	FALSE	FALSE	FALSE	FALSE	FALSE	FALSE
chr1	15290423	15290772	Interval_557	2	2	intron (NM_052929, intron 4 of 30)	(CAT)n|Simple_repeat|Simple_repeat	43373	NM_052929	114827	Hs.659997	NM_052929	ENSG00000142621	FHAD1	-	forkhead associated phosphopeptide binding domain 1	protein-coding	FALSE	FALSE	FALSE	FALSE	FALSE	FALSE	FALSE	FALSE	TRUE	TRUE	FALSE	FALSE	FALSE	FALSE	FALSE	FALSE	FALSE	FALSE
chr1	15326317	15326554	Interval_558	2	2	TTS (NR_148918)	TTS (NR_148918)	17447	NR_148919	101927417	Hs.715313	NR_148918	ENSG00000233485	LOC101927417	-	uncharacterized LOC101927417	ncRNA	FALSE	FALSE	FALSE	FALSE	FALSE	FALSE	FALSE	FALSE	TRUE	TRUE	FALSE	FALSE	FALSE	FALSE	FALSE	FALSE	FALSE	FALSE
chr1	15356325	15356740	Interval_559	1	1	intron (NM_052929, intron 19 of 30)	LTR24|LTR|ERV1	-12650	NR_148918	101927417	Hs.715313	NR_148918	ENSG00000233485	LOC101927417	-	uncharacterized LOC101927417	ncRNA	FALSE	TRUE	FALSE	FALSE	FALSE	FALSE	FALSE	FALSE	FALSE	FALSE	FALSE	FALSE	FALSE	FALSE	FALSE	FALSE	FALSE	FALSE
chr1	15424123	15424667	Interval_560	2	2	intron (NM_024329, intron 1 of 3)	intron (NM_024329, intron 1 of 3)	-14047	NM_007272	11330	Hs.631869	NM_007272	ENSG00000162438	CTRC	CLCR|ELA4	chymotrypsin C	protein-coding	FALSE	FALSE	FALSE	FALSE	FALSE	FALSE	FALSE	FALSE	TRUE	TRUE	FALSE	FALSE	FALSE	FALSE	FALSE	FALSE	FALSE	FALSE
chr1	15434743	15434956	Interval_561	1	1	Intergenic	AluSx1|SINE|Alu	-3592	NM_007272	11330	Hs.631869	NM_007272	ENSG00000162438	CTRC	CLCR|ELA4	chymotrypsin C	protein-coding	FALSE	FALSE	FALSE	FALSE	FALSE	FALSE	FALSE	FALSE	FALSE	TRUE	FALSE	FALSE	FALSE	FALSE	FALSE	FALSE	FALSE	FALSE
chr1	15452631	15453206	Interval_562	2	2	Intergenic	AluSq|SINE|Alu	-3809	NM_033440	63036	Hs.631866	NM_033440	ENSG00000142615	CELA2A	ELA2A|PE-1	chymotrypsin like elastase family member 2A	protein-coding	FALSE	FALSE	FALSE	FALSE	FALSE	FALSE	FALSE	FALSE	TRUE	TRUE	FALSE	FALSE	FALSE	FALSE	FALSE	FALSE	FALSE	FALSE
chr1	15453938	15454312	Interval_563	2	2	Intergenic	AluSx1|SINE|Alu	-2603	NM_033440	63036	Hs.631866	NM_033440	ENSG00000142615	CELA2A	ELA2A|PE-1	chymotrypsin like elastase family member 2A	protein-coding	FALSE	FALSE	FALSE	FALSE	FALSE	FALSE	FALSE	FALSE	TRUE	TRUE	FALSE	FALSE	FALSE	FALSE	FALSE	FALSE	FALSE	FALSE
chr1	15515224	15515456	Interval_564	1	1	intron (NR_102733, intron 2 of 8)	intron (NR_102733, intron 2 of 8)	9105	NM_001278054	842	Hs.329502	NM_001229	ENSG00000132906	CASP9	APAF-3|APAF3|ICE-LAP6|MCH6|PPP1R56	caspase 9	protein-coding	FALSE	FALSE	FALSE	FALSE	FALSE	FALSE	FALSE	FALSE	FALSE	TRUE	FALSE	FALSE	FALSE	FALSE	FALSE	FALSE	FALSE	FALSE
chr1	15524546	15524853	Interval_565	6	6	promoter-TSS (NR_102732)	promoter-TSS (NR_102732)	90	NM_032996	842	Hs.329502	NM_001229	ENSG00000132906	CASP9	APAF-3|APAF3|ICE-LAP6|MCH6|PPP1R56	caspase 9	protein-coding	FALSE	FALSE	FALSE	FALSE	FALSE	FALSE	FALSE	FALSE	TRUE	TRUE	FALSE	TRUE	TRUE	TRUE	FALSE	FALSE	TRUE	FALSE
chr1	15524946	15525157	Interval_566	2	2	promoter-TSS (NR_102732)	promoter-TSS (NR_102732)	-262	NM_032996	842	Hs.329502	NM_001229	ENSG00000132906	CASP9	APAF-3|APAF3|ICE-LAP6|MCH6|PPP1R56	caspase 9	protein-coding	FALSE	FALSE	FALSE	FALSE	FALSE	FALSE	FALSE	FALSE	TRUE	FALSE	FALSE	FALSE	TRUE	FALSE	FALSE	FALSE	FALSE	FALSE
chr1	15543469	15544304	Interval_567	3	3	intron (NM_001287811, intron 3 of 13)	L2-1_AMi|LINE|L2	1721	NR_135613	107397391		NR_135613	ENSG00000251866	SCARNA21B	-	small Cajal body-specific RNA 21B	ncRNA	FALSE	FALSE	FALSE	FALSE	FALSE	FALSE	FALSE	FALSE	TRUE	TRUE	FALSE	FALSE	FALSE	FALSE	FALSE	FALSE	TRUE	FALSE
chr1	15557747	15557945	Interval_568	1	1	intron (NM_001287811, intron 6 of 13)	AluJb|SINE|Alu	15680	NR_135613	107397391		NR_135613	ENSG00000251866	SCARNA21B	-	small Cajal body-specific RNA 21B	ncRNA	FALSE	FALSE	FALSE	FALSE	FALSE	FALSE	FALSE	FALSE	TRUE	FALSE	FALSE	FALSE	FALSE	FALSE	FALSE	FALSE	FALSE	FALSE
chr1	15595463	15595685	Interval_569	1	1	Intergenic	AluSg|SINE|Alu	-10464	NM_024758	79814	Hs.461532	NM_024758	ENSG00000116771	AGMAT	-	agmatinase	protein-coding	FALSE	FALSE	FALSE	FALSE	FALSE	FALSE	FALSE	FALSE	TRUE	FALSE	FALSE	FALSE	FALSE	FALSE	FALSE	FALSE	FALSE	FALSE
chr1	15601470	15601758	Interval_570	2	2	Intergenic	MER5A1|DNA|hAT-Charlie	-15844	NM_032341	84301	Hs.718857	NM_032341	ENSG00000197312	DDI2	-	DNA damage inducible 1 homolog 2	protein-coding	TRUE	FALSE	FALSE	FALSE	FALSE	FALSE	FALSE	FALSE	TRUE	FALSE	FALSE	FALSE	FALSE	FALSE	FALSE	FALSE	FALSE	FALSE
chr1	15622021	15622300	Interval_571	1	1	intron (NM_032341, intron 1 of 9)	AluJr|SINE|Alu	4703	NM_032341	84301	Hs.718857	NM_032341	ENSG00000197312	DDI2	-	DNA damage inducible 1 homolog 2	protein-coding	FALSE	FALSE	FALSE	FALSE	FALSE	FALSE	FALSE	FALSE	TRUE	FALSE	FALSE	FALSE	FALSE	FALSE	FALSE	FALSE	FALSE	FALSE
chr1	15622903	15623180	Interval_572	1	1	intron (NM_032341, intron 1 of 9)	intron (NM_032341, intron 1 of 9)	5584	NM_032341	84301	Hs.718857	NM_032341	ENSG00000197312	DDI2	-	DNA damage inducible 1 homolog 2	protein-coding	FALSE	FALSE	FALSE	FALSE	FALSE	FALSE	FALSE	FALSE	FALSE	TRUE	FALSE	FALSE	FALSE	FALSE	FALSE	FALSE	FALSE	FALSE
chr1	15628205	15628514	Interval_573	6	6	intron (NM_032341, intron 2 of 9)	intron (NM_032341, intron 2 of 9)	10902	NM_032341	84301	Hs.718857	NM_032341	ENSG00000197312	DDI2	-	DNA damage inducible 1 homolog 2	protein-coding	FALSE	FALSE	FALSE	FALSE	FALSE	FALSE	FALSE	FALSE	TRUE	TRUE	FALSE	FALSE	FALSE	FALSE	TRUE	TRUE	TRUE	TRUE
chr1	15674884	15675287	Interval_574	5	5	Intergenic	L2a|LINE|L2	-9217	NM_015164	23207	Hs.646775	NM_015164	ENSG00000116786	PLEKHM2	SKIP	pleckstrin homology and RUN domain containing M2	protein-coding	FALSE	FALSE	FALSE	FALSE	FALSE	FALSE	FALSE	FALSE	TRUE	TRUE	FALSE	FALSE	FALSE	FALSE	FALSE	TRUE	TRUE	TRUE
chr1	15687508	15687864	Interval_575	4	4	intron (NM_015164, intron 1 of 19)	intron (NM_015164, intron 1 of 19)	3383	NM_015164	23207	Hs.646775	NM_015164	ENSG00000116786	PLEKHM2	SKIP	pleckstrin homology and RUN domain containing M2	protein-coding	FALSE	FALSE	FALSE	FALSE	FALSE	FALSE	FALSE	FALSE	TRUE	TRUE	FALSE	FALSE	TRUE	TRUE	FALSE	FALSE	FALSE	FALSE
chr1	15701738	15702038	Interval_576	2	2	intron (NM_015164, intron 1 of 19)	intron (NM_015164, intron 1 of 19)	17585	NM_015164	23207	Hs.646775	NM_015164	ENSG00000116786	PLEKHM2	SKIP	pleckstrin homology and RUN domain containing M2	protein-coding	FALSE	FALSE	FALSE	FALSE	FALSE	FALSE	FALSE	FALSE	TRUE	TRUE	FALSE	FALSE	FALSE	FALSE	FALSE	FALSE	FALSE	FALSE
chr1	15702474	15702796	Interval_577	1	1	intron (NM_015164, intron 1 of 19)	AluSz|SINE|Alu	18332	NM_015164	23207	Hs.646775	NM_015164	ENSG00000116786	PLEKHM2	SKIP	pleckstrin homology and RUN domain containing M2	protein-coding	FALSE	FALSE	FALSE	FALSE	FALSE	FALSE	FALSE	FALSE	FALSE	TRUE	FALSE	FALSE	FALSE	FALSE	FALSE	FALSE	FALSE	FALSE
chr1	15755015	15755233	Interval_578	2	2	Intergenic	Intergenic	-1535	NM_001350151	54751	Hs.530101	NM_017556	ENSG00000162458	FBLIM1	CAL|FBLP-1|FBLP1	filamin binding LIM protein 1	protein-coding	FALSE	FALSE	FALSE	FALSE	FALSE	FALSE	FALSE	FALSE	TRUE	TRUE	FALSE	FALSE	FALSE	FALSE	FALSE	FALSE	FALSE	FALSE
chr1	15776571	15777101	Interval_579	3	3	intron (NM_001024216, intron 5 of 6)	AluSx3|SINE|Alu	12337	NM_001024215	54751	Hs.530101	NM_017556	ENSG00000162458	FBLIM1	CAL|FBLP-1|FBLP1	filamin binding LIM protein 1	protein-coding	FALSE	FALSE	FALSE	FALSE	FALSE	FALSE	FALSE	FALSE	TRUE	TRUE	FALSE	FALSE	TRUE	FALSE	FALSE	FALSE	FALSE	FALSE
chr1	15785058	15785637	Interval_580	4	4	3' UTR (NM_017556, exon 9 of 9)	3' UTR (NM_017556, exon 9 of 9)	20849	NM_001024215	54751	Hs.530101	NM_017556	ENSG00000162458	FBLIM1	CAL|FBLP-1|FBLP1	filamin binding LIM protein 1	protein-coding	TRUE	TRUE	FALSE	FALSE	FALSE	FALSE	FALSE	FALSE	TRUE	TRUE	FALSE	FALSE	FALSE	FALSE	FALSE	FALSE	FALSE	FALSE
chr1	15788102	15788633	Interval_581	3	3	Intergenic	AluSq2|SINE|Alu	19331	NM_001089591	440567	Hs.568229	NM_001089591	ENSG00000233954	UQCRHL	-	ubiquinol-cytochrome c reductase hinge protein like	protein-coding	TRUE	TRUE	FALSE	FALSE	FALSE	FALSE	FALSE	FALSE	FALSE	TRUE	FALSE	FALSE	FALSE	FALSE	FALSE	FALSE	FALSE	FALSE
chr1	15794904	15795289	Interval_582	2	2	Intergenic	FLAM_C|SINE|Alu	12602	NM_001089591	440567	Hs.568229	NM_001089591	ENSG00000233954	UQCRHL	-	ubiquinol-cytochrome c reductase hinge protein like	protein-coding	FALSE	FALSE	FALSE	FALSE	FALSE	FALSE	FALSE	FALSE	TRUE	TRUE	FALSE	FALSE	FALSE	FALSE	FALSE	FALSE	FALSE	FALSE
chr1	15796764	15797198	Interval_583	2	2	Intergenic	L1MD3|LINE|L1	10718	NM_001089591	440567	Hs.568229	NM_001089591	ENSG00000233954	UQCRHL	-	ubiquinol-cytochrome c reductase hinge protein like	protein-coding	TRUE	TRUE	FALSE	FALSE	FALSE	FALSE	FALSE	FALSE	FALSE	FALSE	FALSE	FALSE	FALSE	FALSE	FALSE	FALSE	FALSE	FALSE
chr1	15830264	15830471	Interval_584	1	1	Intergenic	L2a|LINE|L2	-17496	NM_015001	23013	Hs.744843	NM_015001	ENSG00000065526	SPEN	HIAA0929|MINT|RBM15C|SHARP	spen family transcriptional repressor	protein-coding	FALSE	FALSE	FALSE	FALSE	FALSE	FALSE	FALSE	FALSE	FALSE	FALSE	FALSE	FALSE	TRUE	FALSE	FALSE	FALSE	FALSE	FALSE
chr1	15832048	15832489	Interval_585	2	2	Intergenic	AluSp|SINE|Alu	-15595	NM_015001	23013	Hs.744843	NM_015001	ENSG00000065526	SPEN	HIAA0929|MINT|RBM15C|SHARP	spen family transcriptional repressor	protein-coding	FALSE	FALSE	FALSE	FALSE	FALSE	FALSE	FALSE	FALSE	TRUE	TRUE	FALSE	FALSE	FALSE	FALSE	FALSE	FALSE	FALSE	FALSE
chr1	15833098	15833689	Interval_586	2	2	TTS (NR_024279)	TTS (NR_024279)	-14470	NM_015001	23013	Hs.744843	NM_015001	ENSG00000065526	SPEN	HIAA0929|MINT|RBM15C|SHARP	spen family transcriptional repressor	protein-coding	FALSE	FALSE	FALSE	FALSE	FALSE	FALSE	FALSE	FALSE	TRUE	TRUE	FALSE	FALSE	FALSE	FALSE	FALSE	FALSE	FALSE	FALSE
chr1	15844532	15844745	Interval_587	1	1	intron (NR_024279, intron 1 of 1)	AluSx|SINE|Alu	-3225	NM_015001	23013	Hs.744843	NM_015001	ENSG00000065526	SPEN	HIAA0929|MINT|RBM15C|SHARP	spen family transcriptional repressor	protein-coding	FALSE	FALSE	FALSE	FALSE	FALSE	FALSE	FALSE	FALSE	FALSE	TRUE	FALSE	FALSE	FALSE	FALSE	FALSE	FALSE	FALSE	FALSE
chr1	15846750	15847436	Interval_588	2	2	promoter-TSS (NM_015001)	promoter-TSS (NM_015001)	-771	NM_015001	23013	Hs.744843	NM_015001	ENSG00000065526	SPEN	HIAA0929|MINT|RBM15C|SHARP	spen family transcriptional repressor	protein-coding	FALSE	FALSE	FALSE	FALSE	FALSE	FALSE	FALSE	FALSE	TRUE	TRUE	FALSE	FALSE	FALSE	FALSE	FALSE	FALSE	FALSE	FALSE
chr1	15849124	15849463	Interval_589	1	1	intron (NM_015001, intron 1 of 14)	intron (NM_015001, intron 1 of 14)	-1147	NR_024279	729614	Hs.119298	NR_024279	ENSG00000179743	FLJ37453	-	uncharacterized LOC729614	ncRNA	FALSE	FALSE	FALSE	FALSE	FALSE	FALSE	FALSE	FALSE	FALSE	TRUE	FALSE	FALSE	FALSE	FALSE	FALSE	FALSE	FALSE	FALSE
chr1	15849761	15850140	Interval_590	2	2	intron (NM_015001, intron 1 of 14)	intron (NM_015001, intron 1 of 14)	-1804	NR_024279	729614	Hs.119298	NR_024279	ENSG00000179743	FLJ37453	-	uncharacterized LOC729614	ncRNA	FALSE	FALSE	FALSE	FALSE	FALSE	FALSE	FALSE	FALSE	TRUE	TRUE	FALSE	FALSE	FALSE	FALSE	FALSE	FALSE	FALSE	FALSE
chr1	15858321	15858743	Interval_591	2	2	intron (NM_015001, intron 1 of 14)	Tigger3c|DNA|TcMar-Tigger	-10385	NR_024279	729614	Hs.119298	NR_024279	ENSG00000179743	FLJ37453	-	uncharacterized LOC729614	ncRNA	FALSE	FALSE	FALSE	FALSE	FALSE	FALSE	FALSE	FALSE	TRUE	TRUE	FALSE	FALSE	FALSE	FALSE	FALSE	FALSE	FALSE	FALSE
chr1	15862606	15863148	Interval_592	3	3	intron (NM_015001, intron 1 of 14)	AluY|SINE|Alu	-8272	NR_039973									FALSE	FALSE	FALSE	FALSE	FALSE	FALSE	FALSE	FALSE	TRUE	TRUE	FALSE	TRUE	FALSE	FALSE	FALSE	FALSE	FALSE	FALSE
chr1	15866855	15867300	Interval_593	7	7	intron (NM_015001, intron 1 of 14)	L1MB7|LINE|L1	-4071	NR_039973									FALSE	FALSE	FALSE	FALSE	FALSE	FALSE	FALSE	FALSE	TRUE	TRUE	FALSE	FALSE	TRUE	FALSE	TRUE	TRUE	TRUE	TRUE
chr1	15883835	15884162	Interval_594	2	2	intron (NM_015001, intron 3 of 14)	AluYf1|SINE|Alu	12850	NR_039973									FALSE	FALSE	FALSE	FALSE	FALSE	FALSE	FALSE	FALSE	TRUE	TRUE	FALSE	FALSE	FALSE	FALSE	FALSE	FALSE	FALSE	FALSE
chr1	15885772	15886257	Interval_595	1	1	intron (NM_015001, intron 3 of 14)	intron (NM_015001, intron 3 of 14)	14866	NR_039973									FALSE	FALSE	FALSE	FALSE	FALSE	FALSE	FALSE	FALSE	TRUE	FALSE	FALSE	FALSE	FALSE	FALSE	FALSE	FALSE	FALSE	FALSE
chr1	15897732	15898251	Interval_596	2	2	intron (NM_015001, intron 3 of 14)	intron (NM_015001, intron 3 of 14)	26843	NR_039973									FALSE	FALSE	FALSE	FALSE	FALSE	FALSE	FALSE	FALSE	TRUE	TRUE	FALSE	FALSE	FALSE	FALSE	FALSE	FALSE	FALSE	FALSE
chr1	15901558	15901773	Interval_597	1	1	intron (NM_015001, intron 3 of 14)	AluSz|SINE|Alu	30517	NR_039973									FALSE	FALSE	FALSE	FALSE	FALSE	FALSE	FALSE	FALSE	FALSE	TRUE	FALSE	FALSE	FALSE	FALSE	FALSE	FALSE	FALSE	FALSE
chr1	15908588	15908978	Interval_598	6	6	intron (NM_015001, intron 3 of 14)	intron (NM_015001, intron 3 of 14)	37634	NR_039973									TRUE	FALSE	FALSE	FALSE	FALSE	FALSE	FALSE	FALSE	TRUE	TRUE	FALSE	TRUE	TRUE	TRUE	FALSE	FALSE	FALSE	FALSE
chr1	15948747	15949271	Interval_599	2	2	intron (NM_001287603, intron 2 of 15)	intron (NM_001287603, intron 2 of 15)	27123	NM_003443	7709	Hs.433764	NM_003443	ENSG00000116809	ZBTB17	MIZ-1|ZNF151|ZNF60|pHZ-67	zinc finger and BTB domain containing 17	protein-coding	FALSE	FALSE	FALSE	FALSE	FALSE	FALSE	FALSE	FALSE	TRUE	TRUE	FALSE	FALSE	FALSE	FALSE	FALSE	FALSE	FALSE	FALSE
chr1	15949440	15950113	Interval_600	4	4	intron (NM_001287603, intron 2 of 15)	intron (NM_001287603, intron 2 of 15)	26355	NM_003443	7709	Hs.433764	NM_003443	ENSG00000116809	ZBTB17	MIZ-1|ZNF151|ZNF60|pHZ-67	zinc finger and BTB domain containing 17	protein-coding	TRUE	TRUE	FALSE	FALSE	FALSE	FALSE	FALSE	FALSE	TRUE	TRUE	FALSE	FALSE	FALSE	FALSE	FALSE	FALSE	FALSE	FALSE
chr1	15952690	15953041	Interval_601	1	1	intron (NM_001287603, intron 2 of 15)	MLT1H|LTR|ERVL-MaLR	23266	NM_003443	7709	Hs.433764	NM_003443	ENSG00000116809	ZBTB17	MIZ-1|ZNF151|ZNF60|pHZ-67	zinc finger and BTB domain containing 17	protein-coding	FALSE	FALSE	FALSE	FALSE	FALSE	FALSE	FALSE	FALSE	FALSE	TRUE	FALSE	FALSE	FALSE	FALSE	FALSE	FALSE	FALSE	FALSE
chr1	15975265	15975562	Interval_602	1	1	intron (NM_001324137, intron 1 of 14)	CpG	718	NM_003443	7709	Hs.433764	NM_003443	ENSG00000116809	ZBTB17	MIZ-1|ZNF151|ZNF60|pHZ-67	zinc finger and BTB domain containing 17	protein-coding	FALSE	FALSE	FALSE	FALSE	FALSE	FALSE	FALSE	FALSE	FALSE	TRUE	FALSE	FALSE	FALSE	FALSE	FALSE	FALSE	FALSE	FALSE
chr1	15988418	15988769	Interval_603	1	1	Intergenic	AluSx1|SINE|Alu	-12462	NM_001324138	7709	Hs.433764	NM_003443	ENSG00000116809	ZBTB17	MIZ-1|ZNF151|ZNF60|pHZ-67	zinc finger and BTB domain containing 17	protein-coding	FALSE	FALSE	FALSE	FALSE	FALSE	FALSE	FALSE	FALSE	FALSE	TRUE	FALSE	FALSE	FALSE	FALSE	FALSE	FALSE	FALSE	FALSE
chr1	16002632	16003141	Interval_604	2	2	Intergenic	AluSz|SINE|Alu	-1349	NM_178840	149563	Hs.29190	NM_178840	ENSG00000183888	SRARP	C1orf64|ERRF	steroid receptor associated and regulated protein	protein-coding	FALSE	FALSE	FALSE	FALSE	FALSE	FALSE	FALSE	FALSE	TRUE	TRUE	FALSE	FALSE	FALSE	FALSE	FALSE	FALSE	FALSE	FALSE
chr1	16009277	16009726	Interval_605	2	2	Intergenic	Intergenic	5266	NM_178840	149563	Hs.29190	NM_178840	ENSG00000183888	SRARP	C1orf64|ERRF	steroid receptor associated and regulated protein	protein-coding	FALSE	FALSE	FALSE	FALSE	FALSE	FALSE	FALSE	FALSE	TRUE	TRUE	FALSE	FALSE	FALSE	FALSE	FALSE	FALSE	FALSE	FALSE
chr1	16100784	16100977	Interval_606	1	1	Intergenic	AluSx|SINE|Alu	-27249	NM_182623	348487	Hs.126825	NM_182623	ENSG00000185519	FAM131C	C1orf117	family with sequence similarity 131 member C	protein-coding	FALSE	FALSE	FALSE	FALSE	FALSE	FALSE	FALSE	FALSE	TRUE	FALSE	FALSE	FALSE	FALSE	FALSE	FALSE	FALSE	FALSE	FALSE
chr1	16111856	16112069	Interval_607	1	1	Intergenic	(CA)n|Simple_repeat|Simple_repeat	-38331	NM_182623	348487	Hs.126825	NM_182623	ENSG00000185519	FAM131C	C1orf117	family with sequence similarity 131 member C	protein-coding	FALSE	FALSE	FALSE	FALSE	FALSE	FALSE	FALSE	FALSE	FALSE	TRUE	FALSE	FALSE	FALSE	FALSE	FALSE	FALSE	FALSE	FALSE
chr1	16126096	16126544	Interval_608	3	3	intron (NM_001329090, intron 15 of 15)	intron (NM_001329090, intron 15 of 15)	29789	NM_001329090	1969	Hs.171596	NM_004431	ENSG00000142627	EPHA2	ARCC2|CTPA|CTPP1|CTRCT6|ECK	EPH receptor A2	protein-coding	FALSE	FALSE	FALSE	FALSE	FALSE	FALSE	FALSE	FALSE	TRUE	TRUE	FALSE	FALSE	FALSE	TRUE	FALSE	FALSE	FALSE	FALSE
chr1	16143591	16143926	Interval_609	1	1	intron (NM_001329090, intron 2 of 15)	intron (NM_001329090, intron 2 of 15)	12350	NM_001329090	1969	Hs.171596	NM_004431	ENSG00000142627	EPHA2	ARCC2|CTPA|CTPP1|CTRCT6|ECK	EPH receptor A2	protein-coding	FALSE	FALSE	FALSE	FALSE	FALSE	FALSE	FALSE	FALSE	FALSE	TRUE	FALSE	FALSE	FALSE	FALSE	FALSE	FALSE	FALSE	FALSE
chr1	16144403	16144992	Interval_610	1	1	intron (NM_001329090, intron 2 of 15)	MIR3|SINE|MIR	11411	NM_001329090	1969	Hs.171596	NM_004431	ENSG00000142627	EPHA2	ARCC2|CTPA|CTPP1|CTRCT6|ECK	EPH receptor A2	protein-coding	FALSE	FALSE	FALSE	FALSE	FALSE	FALSE	FALSE	FALSE	FALSE	TRUE	FALSE	FALSE	FALSE	FALSE	FALSE	FALSE	FALSE	FALSE
chr1	16145964	16146315	Interval_611	1	1	intron (NM_001329090, intron 2 of 15)	intron (NM_001329090, intron 2 of 15)	9969	NM_001329090	1969	Hs.171596	NM_004431	ENSG00000142627	EPHA2	ARCC2|CTPA|CTPP1|CTRCT6|ECK	EPH receptor A2	protein-coding	FALSE	FALSE	FALSE	FALSE	FALSE	FALSE	FALSE	FALSE	FALSE	TRUE	FALSE	FALSE	FALSE	FALSE	FALSE	FALSE	FALSE	FALSE
chr1	16154517	16154866	Interval_612	2	2	intron (NM_004431, intron 1 of 16)	AluSq2|SINE|Alu	1417	NM_001329090	1969	Hs.171596	NM_004431	ENSG00000142627	EPHA2	ARCC2|CTPA|CTPP1|CTRCT6|ECK	EPH receptor A2	protein-coding	FALSE	FALSE	FALSE	FALSE	FALSE	FALSE	FALSE	FALSE	TRUE	TRUE	FALSE	FALSE	FALSE	FALSE	FALSE	FALSE	FALSE	FALSE
chr1	16157708	16157953	Interval_613	2	2	Intergenic	(TG)n|Simple_repeat|Simple_repeat	-1722	NM_004431	1969	Hs.171596	NM_004431	ENSG00000142627	EPHA2	ARCC2|CTPA|CTPP1|CTRCT6|ECK	EPH receptor A2	protein-coding	FALSE	FALSE	FALSE	FALSE	FALSE	FALSE	FALSE	FALSE	TRUE	TRUE	FALSE	FALSE	FALSE	FALSE	FALSE	FALSE	FALSE	FALSE
chr1	16164211	16164718	Interval_614	2	2	Intergenic	MIR|SINE|MIR	-8356	NM_004431	1969	Hs.171596	NM_004431	ENSG00000142627	EPHA2	ARCC2|CTPA|CTPP1|CTRCT6|ECK	EPH receptor A2	protein-coding	FALSE	FALSE	FALSE	FALSE	FALSE	FALSE	FALSE	FALSE	TRUE	TRUE	FALSE	FALSE	FALSE	FALSE	FALSE	FALSE	FALSE	FALSE
chr1	16180055	16180268	Interval_615	1	1	Intergenic	AluSz|SINE|Alu	-24053	NM_004431	1969	Hs.171596	NM_004431	ENSG00000142627	EPHA2	ARCC2|CTPA|CTPP1|CTRCT6|ECK	EPH receptor A2	protein-coding	FALSE	FALSE	FALSE	FALSE	FALSE	FALSE	FALSE	FALSE	FALSE	TRUE	FALSE	FALSE	FALSE	FALSE	FALSE	FALSE	FALSE	FALSE
chr1	16185152	16185365	Interval_616	1	1	Intergenic	Intergenic	27412	NM_153213	128272	Hs.591532	NM_153213	ENSG00000142632	ARHGEF19	WGEF	Rho guanine nucleotide exchange factor 19	protein-coding	FALSE	FALSE	FALSE	FALSE	FALSE	FALSE	FALSE	FALSE	FALSE	TRUE	FALSE	FALSE	FALSE	FALSE	FALSE	FALSE	FALSE	FALSE
chr1	16189001	16189224	Interval_617	1	1	Intergenic	Intergenic	23558	NM_153213	128272	Hs.591532	NM_153213	ENSG00000142632	ARHGEF19	WGEF	Rho guanine nucleotide exchange factor 19	protein-coding	FALSE	FALSE	FALSE	FALSE	FALSE	FALSE	FALSE	FALSE	FALSE	TRUE	FALSE	FALSE	FALSE	FALSE	FALSE	FALSE	FALSE	FALSE
chr1	16195293	16195632	Interval_618	1	1	Intergenic	L1MD3|LINE|L1	17208	NM_153213	128272	Hs.591532	NM_153213	ENSG00000142632	ARHGEF19	WGEF	Rho guanine nucleotide exchange factor 19	protein-coding	FALSE	FALSE	FALSE	FALSE	FALSE	FALSE	FALSE	FALSE	TRUE	FALSE	FALSE	FALSE	FALSE	FALSE	FALSE	FALSE	FALSE	FALSE
chr1	16196444	16196845	Interval_619	2	2	Intergenic	L3|LINE|CR1	16026	NM_153213	128272	Hs.591532	NM_153213	ENSG00000142632	ARHGEF19	WGEF	Rho guanine nucleotide exchange factor 19	protein-coding	FALSE	FALSE	FALSE	FALSE	FALSE	FALSE	FALSE	FALSE	TRUE	TRUE	FALSE	FALSE	FALSE	FALSE	FALSE	FALSE	FALSE	FALSE
chr1	16198662	16198894	Interval_620	1	1	intron (NM_153213, intron 15 of 15)	intron (NM_153213, intron 15 of 15)	13893	NM_153213	128272	Hs.591532	NM_153213	ENSG00000142632	ARHGEF19	WGEF	Rho guanine nucleotide exchange factor 19	protein-coding	FALSE	FALSE	FALSE	FALSE	FALSE	FALSE	FALSE	FALSE	FALSE	TRUE	FALSE	FALSE	FALSE	FALSE	FALSE	FALSE	FALSE	FALSE
chr1	16221701	16221965	Interval_621	1	1	Intergenic	(TGGA)n|Simple_repeat|Simple_repeat	-9162	NM_153213	128272	Hs.591532	NM_153213	ENSG00000142632	ARHGEF19	WGEF	Rho guanine nucleotide exchange factor 19	protein-coding	FALSE	FALSE	FALSE	FALSE	FALSE	FALSE	FALSE	FALSE	TRUE	FALSE	FALSE	FALSE	FALSE	FALSE	FALSE	FALSE	FALSE	FALSE
chr1	16248562	16249278	Interval_622	11	11	3' UTR (NM_018994, exon 10 of 10)	3' UTR (NM_018994, exon 10 of 10)	-11756	NM_030907	79363	Hs.546430	NM_030907	ENSG00000132881	CPLANE2	C1orf89|RSG1	ciliogenesis and planar polarity effector 2	protein-coding	FALSE	TRUE	FALSE	FALSE	TRUE	FALSE	FALSE	FALSE	TRUE	TRUE	FALSE	TRUE	TRUE	TRUE	TRUE	TRUE	TRUE	TRUE
chr1	16252881	16253348	Interval_623	7	7	exon (NM_018994, exon 8 of 10)	exon (NM_018994, exon 8 of 10)	-15951	NM_030907	79363	Hs.546430	NM_030907	ENSG00000132881	CPLANE2	C1orf89|RSG1	ciliogenesis and planar polarity effector 2	protein-coding	FALSE	FALSE	FALSE	FALSE	FALSE	FALSE	FALSE	FALSE	TRUE	TRUE	FALSE	TRUE	TRUE	TRUE	FALSE	FALSE	TRUE	TRUE
chr1	16257388	16258090	Interval_624	6	6	intron (NM_018994, intron 4 of 9)	AluSx1|SINE|Alu	-20575	NM_030907	79363	Hs.546430	NM_030907	ENSG00000132881	CPLANE2	C1orf89|RSG1	ciliogenesis and planar polarity effector 2	protein-coding	FALSE	TRUE	FALSE	FALSE	FALSE	FALSE	FALSE	FALSE	TRUE	TRUE	FALSE	TRUE	TRUE	TRUE	FALSE	FALSE	FALSE	FALSE
chr1	16266546	16266901	Interval_625	2	2	intron (NM_018994, intron 4 of 9)	intron (NM_018994, intron 4 of 9)	-29560	NM_030907	79363	Hs.546430	NM_030907	ENSG00000132881	CPLANE2	C1orf89|RSG1	ciliogenesis and planar polarity effector 2	protein-coding	FALSE	FALSE	FALSE	FALSE	FALSE	FALSE	FALSE	FALSE	TRUE	TRUE	FALSE	FALSE	FALSE	FALSE	FALSE	FALSE	FALSE	FALSE
chr1	16289221	16289634	Interval_626	2	2	intron (NM_018994, intron 4 of 9)	intron (NM_018994, intron 4 of 9)	-52264	NM_030907	79363	Hs.546430	NM_030907	ENSG00000132881	CPLANE2	C1orf89|RSG1	ciliogenesis and planar polarity effector 2	protein-coding	FALSE	FALSE	FALSE	FALSE	FALSE	FALSE	FALSE	FALSE	FALSE	FALSE	FALSE	FALSE	TRUE	TRUE	FALSE	FALSE	FALSE	FALSE
chr1	16293153	16293499	Interval_627	1	1	intron (NM_018994, intron 4 of 9)	AluSx1|SINE|Alu	-56162	NM_030907	79363	Hs.546430	NM_030907	ENSG00000132881	CPLANE2	C1orf89|RSG1	ciliogenesis and planar polarity effector 2	protein-coding	FALSE	FALSE	FALSE	FALSE	FALSE	FALSE	FALSE	FALSE	TRUE	FALSE	FALSE	FALSE	FALSE	FALSE	FALSE	FALSE	FALSE	FALSE
chr1	16348930	16349093	Interval_628	1	1	intron (NM_018994, intron 1 of 9)	intron (NM_018994, intron 1 of 9)	3479	NM_018994	54455	Hs.522384	NM_018994	ENSG00000037637	FBXO42	Fbx42|JFK	F-box protein 42	protein-coding	FALSE	TRUE	FALSE	FALSE	FALSE	FALSE	FALSE	FALSE	FALSE	FALSE	FALSE	FALSE	FALSE	FALSE	FALSE	FALSE	FALSE	FALSE
chr1	16349936	16351380	Interval_629	12	8	intron (NM_018994, intron 1 of 9)	AluSz|SINE|Alu	1833	NM_018994	54455	Hs.522384	NM_018994	ENSG00000037637	FBXO42	Fbx42|JFK	F-box protein 42	protein-coding	TRUE	TRUE	FALSE	FALSE	FALSE	FALSE	FALSE	FALSE	TRUE	TRUE	FALSE	TRUE	TRUE	TRUE	FALSE	FALSE	FALSE	TRUE
chr1	16352677	16352899	Interval_630	1	1	promoter-TSS (NM_018994)	promoter-TSS (NM_018994)	-297	NM_018994	54455	Hs.522384	NM_018994	ENSG00000037637	FBXO42	Fbx42|JFK	F-box protein 42	protein-coding	FALSE	FALSE	FALSE	FALSE	FALSE	FALSE	FALSE	FALSE	FALSE	TRUE	FALSE	FALSE	FALSE	FALSE	FALSE	FALSE	FALSE	FALSE
chr1	16380836	16381222	Interval_631	3	3	intron (NR_073500, intron 1 of 1)	AluJr|SINE|Alu	13999	NR_073500	26099	Hs.252967	NM_001114600	ENSG00000055070	SZRD1	C1orf144	SUZ RNA binding domain containing 1	protein-coding	TRUE	FALSE	FALSE	FALSE	FALSE	FALSE	FALSE	FALSE	TRUE	TRUE	FALSE	FALSE	FALSE	FALSE	FALSE	FALSE	FALSE	FALSE
chr1	16391408	16391956	Interval_632	5	5	intron (NM_001271869, intron 2 of 3)	MIR3|SINE|MIR	24652	NR_073500	26099	Hs.252967	NM_001114600	ENSG00000055070	SZRD1	C1orf144	SUZ RNA binding domain containing 1	protein-coding	TRUE	FALSE	FALSE	FALSE	FALSE	FALSE	FALSE	FALSE	TRUE	TRUE	FALSE	FALSE	FALSE	FALSE	TRUE	TRUE	FALSE	FALSE
chr1	16393816	16394324	Interval_633	5	5	intron (NM_001271869, intron 3 of 3)	intron (NM_001271869, intron 3 of 3)	27040	NR_073500	26099	Hs.252967	NM_001114600	ENSG00000055070	SZRD1	C1orf144	SUZ RNA binding domain containing 1	protein-coding	FALSE	FALSE	FALSE	FALSE	FALSE	FALSE	FALSE	FALSE	TRUE	TRUE	FALSE	TRUE	TRUE	TRUE	FALSE	FALSE	FALSE	FALSE
chr1	16418931	16419200	Interval_634	2	2	intron (NM_001353349, intron 2 of 10)	L2a|LINE|L2	18358	NM_001353349	374955	Hs.705501	NM_198546	ENSG00000187144	SPATA21	spergen-2|spergen2	spermatogenesis associated 21	protein-coding	FALSE	FALSE	FALSE	FALSE	FALSE	FALSE	FALSE	FALSE	TRUE	TRUE	FALSE	FALSE	FALSE	FALSE	FALSE	FALSE	FALSE	FALSE
chr1	16430773	16431015	Interval_635	1	1	intron (NR_148413, intron 2 of 15)	MLT1K|LTR|ERVL-MaLR	6530	NM_001353349	374955	Hs.705501	NM_198546	ENSG00000187144	SPATA21	spergen-2|spergen2	spermatogenesis associated 21	protein-coding	FALSE	FALSE	FALSE	FALSE	FALSE	FALSE	FALSE	FALSE	TRUE	FALSE	FALSE	FALSE	FALSE	FALSE	FALSE	FALSE	FALSE	FALSE
chr1	16439410	16439705	Interval_636	1	1	Intergenic	AluSx1|SINE|Alu	-1114	NM_001145278	55707	Hs.437385	NM_018090	ENSG00000157191	NECAP2	-	NECAP endocytosis associated 2	protein-coding	FALSE	FALSE	FALSE	FALSE	FALSE	FALSE	FALSE	FALSE	TRUE	FALSE	FALSE	FALSE	FALSE	FALSE	FALSE	FALSE	FALSE	FALSE
chr1	16462746	16463284	Interval_637	8	8	non-coding (NR_147210, exon 1 of 2)	non-coding (NR_147210, exon 1 of 2)	1208	NR_147211	107984921	Hs.528312	NR_147210	ENSG00000226029	LINC01772	-	long intergenic non-protein coding RNA 1772	ncRNA	FALSE	TRUE	FALSE	FALSE	FALSE	FALSE	FALSE	FALSE	TRUE	TRUE	FALSE	TRUE	TRUE	TRUE	FALSE	TRUE	TRUE	FALSE
chr1	16499487	16500015	Interval_638	1	1	Intergenic	CpG	-7050	NR_023386	114819	Hs.597881	NR_023386	ENSG00000080947	CROCCP3	CROCCL2|dJ798A10.2	ciliary rootlet coiled-coil, rootletin pseudogene 3	pseudo	FALSE	FALSE	FALSE	FALSE	FALSE	FALSE	FALSE	FALSE	FALSE	TRUE	FALSE	FALSE	FALSE	FALSE	FALSE	FALSE	FALSE	FALSE
chr1	16512854	16513309	Interval_639	2	2	Intergenic	Intergenic	1203	NR_004400	26863		NR_004400	ENSG00000206737	RNVU1-18	RNU1-25|RNU1-25P|RNU1-5|RNU1P1|RNU1P9|U1.15|U1P101|U1P15|vU1.18	RNA, variant U1 small nuclear 18	snRNA	FALSE	FALSE	FALSE	FALSE	FALSE	FALSE	FALSE	FALSE	TRUE	TRUE	FALSE	FALSE	FALSE	FALSE	FALSE	FALSE	FALSE	FALSE
chr1	16513413	16514476	Interval_640	4	4	TTS (NR_004400)	TTS (NR_004400)	340	NR_004400	26863		NR_004400	ENSG00000206737	RNVU1-18	RNU1-25|RNU1-25P|RNU1-5|RNU1P1|RNU1P9|U1.15|U1P101|U1P15|vU1.18	RNA, variant U1 small nuclear 18	snRNA	FALSE	FALSE	FALSE	FALSE	FALSE	FALSE	FALSE	FALSE	TRUE	TRUE	FALSE	FALSE	FALSE	FALSE	TRUE	TRUE	FALSE	FALSE
chr1	16519298	16519845	Interval_641	2	2	Intergenic	MER72|LTR|ERV1	-5287	NR_004427	26870		NR_004427	ENSG00000207005	RNU1-2	RNU1C1|RNU1C2|U1C1|U1C21	RNA, U1 small nuclear 2	snRNA	FALSE	FALSE	FALSE	FALSE	FALSE	FALSE	FALSE	FALSE	TRUE	TRUE	FALSE	FALSE	FALSE	FALSE	FALSE	FALSE	FALSE	FALSE
chr1	16528763	16529095	Interval_642	2	2	Intergenic	Intergenic	6723	NR_135764	100132147	Hs.645945	NR_135764	ENSG00000233421	LINC01783	-	long intergenic non-protein coding RNA 1783	ncRNA	FALSE	FALSE	FALSE	FALSE	FALSE	FALSE	FALSE	FALSE	TRUE	TRUE	FALSE	FALSE	FALSE	FALSE	FALSE	FALSE	FALSE	FALSE
chr1	16608331	16608636	Interval_643	2	2	intron (NM_017940, intron 2 of 28)	intron (NM_017940, intron 2 of 28)	5121	NM_017940	55672	Hs.467587	NM_017940	ENSG00000219481	NBPF1	AB13|AB14|AB23|AD2|NBG|NBPF	NBPF member 1	protein-coding	TRUE	TRUE	FALSE	FALSE	FALSE	FALSE	FALSE	FALSE	FALSE	FALSE	FALSE	FALSE	FALSE	FALSE	FALSE	FALSE	FALSE	FALSE
chr1	16620731	16621169	Interval_644	1	1	intron (NR_026752, intron 5 of 6)	AluSc8|SINE|Alu	-7345	NM_017940	55672	Hs.467587	NM_017940	ENSG00000219481	NBPF1	AB13|AB14|AB23|AD2|NBG|NBPF	NBPF member 1	protein-coding	FALSE	FALSE	FALSE	FALSE	FALSE	FALSE	FALSE	FALSE	FALSE	TRUE	FALSE	FALSE	FALSE	FALSE	FALSE	FALSE	FALSE	FALSE
chr1	16621726	16621975	Interval_645	2	2	intron (NR_026752, intron 5 of 6)	intron (NR_026752, intron 5 of 6)	-8246	NM_017940	55672	Hs.467587	NM_017940	ENSG00000219481	NBPF1	AB13|AB14|AB23|AD2|NBG|NBPF	NBPF member 1	protein-coding	FALSE	FALSE	FALSE	FALSE	FALSE	FALSE	FALSE	FALSE	TRUE	TRUE	FALSE	FALSE	FALSE	FALSE	FALSE	FALSE	FALSE	FALSE
chr1	16622823	16623297	Interval_646	2	2	intron (NR_026752, intron 5 of 6)	MIRb|SINE|MIR	7846	NR_026752	84809	Hs.631865	NR_026752	ENSG00000215908	CROCCP2	CROCCL1	ciliary rootlet coiled-coil, rootletin pseudogene 2	pseudo	FALSE	FALSE	FALSE	FALSE	FALSE	FALSE	FALSE	FALSE	TRUE	TRUE	FALSE	FALSE	FALSE	FALSE	FALSE	FALSE	FALSE	FALSE
chr1	16643736	16643962	Interval_647	1	1	Intergenic	Intergenic	-1725	NR_027504	11209	Hs.349110	NR_027504		MST1P2	MSPL-1|MSPL-2|MSPL-3|MSPL1|MSPL2|MSPL3|MSTP1|MSTP2|MSTP3	macrophage stimulating 1 pseudogene 2	pseudo	FALSE	FALSE	FALSE	FALSE	FALSE	FALSE	FALSE	FALSE	TRUE	FALSE	FALSE	FALSE	FALSE	FALSE	FALSE	FALSE	FALSE	FALSE
chr1	16651527	16651991	Interval_648	8	8	Intergenic	MIRb|SINE|MIR	6185	NR_027504	11209	Hs.349110	NR_027504		MST1P2	MSPL-1|MSPL-2|MSPL-3|MSPL1|MSPL2|MSPL3|MSTP1|MSTP2|MSTP3	macrophage stimulating 1 pseudogene 2	pseudo	TRUE	TRUE	FALSE	FALSE	FALSE	FALSE	TRUE	TRUE	TRUE	TRUE	FALSE	FALSE	TRUE	TRUE	FALSE	FALSE	FALSE	FALSE
chr1	16685607	16685984	Interval_649	5	5	Intergenic	Intergenic	4541	NR_037446	100500876		NR_037446	ENSG00000263811	MIR3675	-	microRNA 3675	ncRNA	FALSE	FALSE	FALSE	FALSE	FALSE	FALSE	FALSE	FALSE	TRUE	TRUE	FALSE	TRUE	TRUE	TRUE	FALSE	FALSE	FALSE	FALSE
chr1	16705250	16705783	Interval_650	1	1	intron (NR_026567, intron 4 of 10)	AluSq|SINE|Alu	14640	NR_026567	284729	Hs.548239	NR_026567	ENSG00000268869	ESPNP	dJ1182A14.1	espin pseudogene	pseudo	FALSE	FALSE	FALSE	FALSE	FALSE	FALSE	FALSE	FALSE	TRUE	FALSE	FALSE	FALSE	FALSE	FALSE	FALSE	FALSE	FALSE	FALSE
chr1	16716242	16716455	Interval_651	1	1	intron (NR_026567, intron 1 of 10)	(TTTCC)n|Simple_repeat|Simple_repeat	3808	NR_026567	284729	Hs.548239	NR_026567	ENSG00000268869	ESPNP	dJ1182A14.1	espin pseudogene	pseudo	FALSE	FALSE	FALSE	FALSE	FALSE	FALSE	FALSE	FALSE	FALSE	TRUE	FALSE	FALSE	FALSE	FALSE	FALSE	FALSE	FALSE	FALSE
chr1	16755583	16755811	Interval_652	1	1	3' UTR (NM_001271733, exon 15 of 15)	3' UTR (NM_001271733, exon 15 of 15)	8783	NM_001271733	11223	Hs.349110	NM_001271733		MST1L	BRF-1|D1F15S1A|MSPL-7|MSPL7|MST1P9|MSTP7|MSTP9	macrophage stimulating 1 like	protein-coding	FALSE	TRUE	FALSE	FALSE	FALSE	FALSE	FALSE	FALSE	FALSE	FALSE	FALSE	FALSE	FALSE	FALSE	FALSE	FALSE	FALSE	FALSE
chr1	16860101	16860369	Interval_653	1	1	Intergenic	tRNA-Val-GTG|tRNA|tRNA	-1214	NR_037446	100500876		NR_037446	ENSG00000263811	MIR3675	-	microRNA 3675	ncRNA	FALSE	FALSE	FALSE	FALSE	FALSE	FALSE	FALSE	FALSE	TRUE	FALSE	FALSE	FALSE	FALSE	FALSE	FALSE	FALSE	FALSE	FALSE
chr1	16890301	16890975	Interval_654	2	2	promoter-TSS (NR_135058)	promoter-TSS (NR_135058)	-972	NR_135058	105376805	Hs.465405	NR_135056	ENSG00000238142	LOC105376805	-	uncharacterized LOC105376805	ncRNA	FALSE	FALSE	FALSE	FALSE	FALSE	FALSE	FALSE	FALSE	TRUE	TRUE	FALSE	FALSE	FALSE	FALSE	FALSE	FALSE	FALSE	FALSE
chr1	16891307	16891764	Interval_655	2	2	Intergenic	AluSx|SINE|Alu	-1870	NR_135058	105376805	Hs.465405	NR_135056	ENSG00000238142	LOC105376805	-	uncharacterized LOC105376805	ncRNA	FALSE	FALSE	FALSE	FALSE	FALSE	FALSE	FALSE	FALSE	TRUE	TRUE	FALSE	FALSE	FALSE	FALSE	FALSE	FALSE	FALSE	FALSE
chr1	16895738	16897876	Interval_656	5	5	TTS (NR_004400).4	TTS (NR_004400).4	827	NR_004421	6060		NR_004421	ENSG00000207389	RNU1-4	HSD2|HSD5|HSD6|HSD7|RNU1|RNU1D2|RNU1E2|RNU1F1|RNU1G1|RNU1G2|U1B2|U1D2|U1E2|U1F	RNA, U1 small nuclear 4	snRNA	FALSE	FALSE	FALSE	FALSE	FALSE	FALSE	FALSE	FALSE	TRUE	TRUE	FALSE	FALSE	TRUE	FALSE	TRUE	TRUE	FALSE	FALSE
chr1	16902968	16903500	Interval_657	4	4	Intergenic	AluJo|SINE|Alu	7254	NR_004421	6060		NR_004421	ENSG00000207389	RNU1-4	HSD2|HSD5|HSD6|HSD7|RNU1|RNU1D2|RNU1E2|RNU1F1|RNU1G1|RNU1G2|U1B2|U1D2|U1E2|U1F	RNA, U1 small nuclear 4	snRNA	FALSE	FALSE	FALSE	FALSE	FALSE	FALSE	FALSE	FALSE	TRUE	TRUE	FALSE	FALSE	TRUE	TRUE	FALSE	FALSE	FALSE	FALSE
chr1	16903787	16904176	Interval_658	1	1	Intergenic	LTR23-int|LTR|ERV1	8002	NR_004421	6060		NR_004421	ENSG00000207389	RNU1-4	HSD2|HSD5|HSD6|HSD7|RNU1|RNU1D2|RNU1E2|RNU1F1|RNU1G1|RNU1G2|U1B2|U1D2|U1E2|U1F	RNA, U1 small nuclear 4	snRNA	FALSE	FALSE	FALSE	FALSE	FALSE	FALSE	FALSE	FALSE	TRUE	FALSE	FALSE	FALSE	FALSE	FALSE	FALSE	FALSE	FALSE	FALSE
chr1	16904818	16905961	Interval_659	3	3	Intergenic	Intergenic	9410	NR_004421	6060		NR_004421	ENSG00000207389	RNU1-4	HSD2|HSD5|HSD6|HSD7|RNU1|RNU1D2|RNU1E2|RNU1F1|RNU1G1|RNU1G2|U1B2|U1D2|U1E2|U1F	RNA, U1 small nuclear 4	snRNA	FALSE	FALSE	FALSE	FALSE	FALSE	FALSE	FALSE	FALSE	TRUE	TRUE	FALSE	FALSE	FALSE	FALSE	FALSE	TRUE	FALSE	FALSE
chr1	16923638	16923915	Interval_660	1	1	intron (NM_014675, intron 2 of 36)	AluSx|SINE|Alu	1827	NM_014675	9696	Hs.309403	NM_014675	ENSG00000058453	CROCC	ROLT|TAX1BP2	ciliary rootlet coiled-coil, rootletin	protein-coding	FALSE	FALSE	FALSE	FALSE	FALSE	FALSE	FALSE	FALSE	FALSE	TRUE	FALSE	FALSE	FALSE	FALSE	FALSE	FALSE	FALSE	FALSE
chr1	16951795	16952137	Interval_661	2	2	intron (NM_014675, intron 20 of 36)	AluSg|SINE|Alu	28712	NM_002403	4237	Hs.389137	NM_002403	ENSG00000117122	MFAP2	MAGP|MAGP-1|MAGP1	microfibril associated protein 2	protein-coding	FALSE	FALSE	FALSE	FALSE	FALSE	FALSE	FALSE	FALSE	TRUE	TRUE	FALSE	FALSE	FALSE	FALSE	FALSE	FALSE	FALSE	FALSE
chr1	17015336	17015638	Interval_662	1	1	Intergenic	Intergenic	-3515	NM_022089	23400	Hs.128866	NM_022089	ENSG00000159363	ATP13A2	CLN12|HSA9947|KRPPD|PARK9|SPG78	ATPase cation transporting 13A2	protein-coding	FALSE	FALSE	FALSE	FALSE	FALSE	FALSE	FALSE	FALSE	FALSE	FALSE	FALSE	FALSE	TRUE	FALSE	FALSE	FALSE	FALSE	FALSE
chr1	17027616	17027827	Interval_663	1	1	intron (NM_003000, intron 5 of 7)	intron (NM_003000, intron 5 of 7)	-15750	NM_022089	23400	Hs.128866	NM_022089	ENSG00000159363	ATP13A2	CLN12|HSA9947|KRPPD|PARK9|SPG78	ATPase cation transporting 13A2	protein-coding	FALSE	FALSE	FALSE	FALSE	FALSE	FALSE	FALSE	FALSE	TRUE	FALSE	FALSE	FALSE	FALSE	FALSE	FALSE	FALSE	FALSE	FALSE
chr1	17053250	17053319	Interval_664	1	1	intron (NM_003000, intron 1 of 7)	MIRb|SINE|MIR	885	NM_003000	6390	Hs.465924	NM_003000	ENSG00000117118	SDHB	CWS2|IP|PGL4|SDH|SDH1|SDH2|SDHIP	succinate dehydrogenase complex iron sulfur subunit B	protein-coding	FALSE	FALSE	FALSE	FALSE	TRUE	FALSE	FALSE	FALSE	FALSE	FALSE	FALSE	FALSE	FALSE	FALSE	FALSE	FALSE	FALSE	FALSE
chr1	17054331	17054910	Interval_665	3	3	promoter-TSS (NM_003000)	promoter-TSS (NM_003000)	-451	NM_003000	6390	Hs.465924	NM_003000	ENSG00000117118	SDHB	CWS2|IP|PGL4|SDH|SDH1|SDH2|SDHIP	succinate dehydrogenase complex iron sulfur subunit B	protein-coding	FALSE	FALSE	FALSE	FALSE	FALSE	FALSE	FALSE	FALSE	TRUE	TRUE	FALSE	FALSE	TRUE	FALSE	FALSE	FALSE	FALSE	FALSE
chr1	17125593	17125820	Interval_666	1	1	Intergenic	Intergenic	-6254	NM_007365	11240	Hs.33455	NM_007365	ENSG00000117115	PADI2	PAD-H19|PAD2|PDI2	peptidyl arginine deiminase 2	protein-coding	FALSE	FALSE	FALSE	FALSE	FALSE	FALSE	FALSE	FALSE	TRUE	FALSE	FALSE	FALSE	FALSE	FALSE	FALSE	FALSE	FALSE	FALSE
chr1	17192135	17192958	Interval_667	4	4	intron (NR_148993, intron 1 of 3)	LTR51|LTR|ERV1	2758	NR_148993	400743	Hs.522935	NR_148993	ENSG00000204362	LOC400743	-	uncharacterized LOC400743	ncRNA	FALSE	FALSE	FALSE	FALSE	FALSE	FALSE	FALSE	FALSE	TRUE	TRUE	FALSE	TRUE	TRUE	FALSE	FALSE	FALSE	FALSE	FALSE
chr1	17198341	17198688	Interval_668	2	2	Intergenic	L2b|LINE|L2	-6611	NM_013358	29943	Hs.412941	NM_013358	ENSG00000142623	PADI1	HPAD10|PAD1|PDI|PDI1	peptidyl arginine deiminase 1	protein-coding	FALSE	FALSE	FALSE	FALSE	FALSE	FALSE	FALSE	FALSE	TRUE	TRUE	FALSE	FALSE	FALSE	FALSE	FALSE	FALSE	FALSE	FALSE
chr1	17305484	17305884	Interval_669	2	2	Intergenic	L2a|LINE|L2	-2511	NM_012387	23569	Hs.522969	NM_012387	ENSG00000159339	PADI4	PAD|PAD4|PADI5|PDI4|PDI5	peptidyl arginine deiminase 4	protein-coding	FALSE	FALSE	FALSE	FALSE	FALSE	FALSE	FALSE	FALSE	TRUE	TRUE	FALSE	FALSE	FALSE	FALSE	FALSE	FALSE	FALSE	FALSE
chr1	17309819	17310419	Interval_670	5	5	intron (NM_012387, intron 1 of 15)	intron (NM_012387, intron 1 of 15)	1924	NM_012387	23569	Hs.522969	NM_012387	ENSG00000159339	PADI4	PAD|PAD4|PADI5|PDI4|PDI5	peptidyl arginine deiminase 4	protein-coding	FALSE	FALSE	FALSE	FALSE	FALSE	FALSE	FALSE	FALSE	TRUE	TRUE	FALSE	TRUE	TRUE	TRUE	FALSE	FALSE	FALSE	FALSE
chr1	17348301	17348696	Interval_671	2	2	intron (NM_012387, intron 10 of 15)	intron (NM_012387, intron 10 of 15)	-23697	NM_207421	353238	Hs.531598	NM_207421	ENSG00000276747	PADI6	PREMBL2|hPADVI	peptidyl arginine deiminase 6	protein-coding	FALSE	FALSE	FALSE	FALSE	FALSE	FALSE	FALSE	FALSE	TRUE	TRUE	FALSE	FALSE	FALSE	FALSE	FALSE	FALSE	FALSE	FALSE
chr1	17360028	17360507	Interval_672	1	1	intron (NM_012387, intron 15 of 15)	AluSx1|SINE|Alu	-11928	NM_207421	353238	Hs.531598	NM_207421	ENSG00000276747	PADI6	PREMBL2|hPADVI	peptidyl arginine deiminase 6	protein-coding	FALSE	FALSE	FALSE	FALSE	FALSE	FALSE	FALSE	FALSE	FALSE	TRUE	FALSE	FALSE	FALSE	FALSE	FALSE	FALSE	FALSE	FALSE
chr1	17378352	17378554	Interval_673	1	1	intron (NM_207421, intron 3 of 15)	intron (NM_207421, intron 3 of 15)	6257	NM_207421	353238	Hs.531598	NM_207421	ENSG00000276747	PADI6	PREMBL2|hPADVI	peptidyl arginine deiminase 6	protein-coding	FALSE	FALSE	FALSE	FALSE	FALSE	FALSE	FALSE	FALSE	TRUE	FALSE	FALSE	FALSE	FALSE	FALSE	FALSE	FALSE	FALSE	FALSE
chr1	17420422	17420653	Interval_674	2	2	intron (NM_018715, intron 7 of 12)	intron (NM_018715, intron 7 of 12)	18025	NM_001136204	55920	Hs.380857	NM_018715	ENSG00000179051	RCC2	TD-60	regulator of chromosome condensation 2	protein-coding	FALSE	FALSE	FALSE	FALSE	FALSE	FALSE	FALSE	FALSE	FALSE	FALSE	FALSE	TRUE	TRUE	FALSE	FALSE	FALSE	FALSE	FALSE
chr1	17427983	17428354	Interval_675	6	6	intron (NM_018715, intron 3 of 12)	MIR1_Amn|SINE|MIR	10394	NM_001136204	55920	Hs.380857	NM_018715	ENSG00000179051	RCC2	TD-60	regulator of chromosome condensation 2	protein-coding	TRUE	FALSE	FALSE	FALSE	FALSE	FALSE	FALSE	FALSE	TRUE	TRUE	FALSE	TRUE	TRUE	TRUE	FALSE	FALSE	FALSE	FALSE
chr1	17439407	17439669	Interval_676	1	1	promoter-TSS (NM_001136204)	promoter-TSS (NM_001136204)	216	NM_018715	55920	Hs.380857	NM_018715	ENSG00000179051	RCC2	TD-60	regulator of chromosome condensation 2	protein-coding	FALSE	FALSE	FALSE	FALSE	FALSE	FALSE	FALSE	FALSE	FALSE	TRUE	FALSE	FALSE	FALSE	FALSE	FALSE	FALSE	FALSE	FALSE
chr1	17439997	17442173	Interval_677	15	15	Intergenic	Intergenic	-1331	NM_018715	55920	Hs.380857	NM_018715	ENSG00000179051	RCC2	TD-60	regulator of chromosome condensation 2	protein-coding	TRUE	TRUE	FALSE	FALSE	FALSE	TRUE	TRUE	TRUE	TRUE	TRUE	TRUE	TRUE	TRUE	TRUE	TRUE	TRUE	TRUE	TRUE
chr1	17452242	17452734	Interval_678	2	2	Intergenic	AluSg7|SINE|Alu	-12734	NM_018715	55920	Hs.380857	NM_018715	ENSG00000179051	RCC2	TD-60	regulator of chromosome condensation 2	protein-coding	FALSE	FALSE	FALSE	FALSE	FALSE	FALSE	FALSE	FALSE	TRUE	TRUE	FALSE	FALSE	FALSE	FALSE	FALSE	FALSE	FALSE	FALSE
chr1	17475795	17476015	Interval_679	1	1	Intergenic	Intergenic	-36151	NM_018715	55920	Hs.380857	NM_018715	ENSG00000179051	RCC2	TD-60	regulator of chromosome condensation 2	protein-coding	FALSE	FALSE	FALSE	FALSE	FALSE	FALSE	FALSE	FALSE	FALSE	TRUE	FALSE	FALSE	FALSE	FALSE	FALSE	FALSE	FALSE	FALSE
chr1	17487503	17487939	Interval_680	2	2	Intergenic	AluSq|SINE|Alu	-47967	NM_018715	55920	Hs.380857	NM_018715	ENSG00000179051	RCC2	TD-60	regulator of chromosome condensation 2	protein-coding	FALSE	FALSE	FALSE	FALSE	FALSE	FALSE	FALSE	FALSE	TRUE	TRUE	FALSE	FALSE	FALSE	FALSE	FALSE	FALSE	FALSE	FALSE
chr1	17488807	17489080	Interval_681	1	1	Intergenic	MER20|DNA|hAT-Charlie	-49190	NM_018715	55920	Hs.380857	NM_018715	ENSG00000179051	RCC2	TD-60	regulator of chromosome condensation 2	protein-coding	FALSE	FALSE	FALSE	FALSE	FALSE	FALSE	FALSE	FALSE	FALSE	TRUE	FALSE	FALSE	FALSE	FALSE	FALSE	FALSE	FALSE	FALSE
chr1	17538679	17539141	Interval_682	5	5	promoter-TSS (NM_018125)	promoter-TSS (NM_018125)	-925	NM_018125	55160	Hs.443460	NM_018125	ENSG00000074964	ARHGEF10L	GrinchGEF	Rho guanine nucleotide exchange factor 10 like	protein-coding	FALSE	FALSE	FALSE	FALSE	FALSE	FALSE	FALSE	FALSE	TRUE	TRUE	FALSE	TRUE	TRUE	TRUE	FALSE	FALSE	FALSE	FALSE
chr1	17540575	17540797	Interval_683	1	1	intron (NR_137287, intron 1 of 29)	intron (NR_137287, intron 1 of 29)	851	NR_137287	55160	Hs.443460	NM_018125	ENSG00000074964	ARHGEF10L	GrinchGEF	Rho guanine nucleotide exchange factor 10 like	protein-coding	FALSE	FALSE	FALSE	FALSE	FALSE	FALSE	FALSE	FALSE	FALSE	FALSE	FALSE	FALSE	TRUE	FALSE	FALSE	FALSE	FALSE	FALSE
chr1	17581554	17581852	Interval_684	2	2	intron (NM_001011722, intron 1 of 26)	MIRb|SINE|MIR	1150	NM_001319837	55160	Hs.443460	NM_018125	ENSG00000074964	ARHGEF10L	GrinchGEF	Rho guanine nucleotide exchange factor 10 like	protein-coding	TRUE	TRUE	FALSE	FALSE	FALSE	FALSE	FALSE	FALSE	FALSE	FALSE	FALSE	FALSE	FALSE	FALSE	FALSE	FALSE	FALSE	FALSE
chr1	17596671	17596977	Interval_685	3	3	intron (NM_001011722, intron 3 of 26)	AluSx|SINE|Alu	16271	NM_001319837	55160	Hs.443460	NM_018125	ENSG00000074964	ARHGEF10L	GrinchGEF	Rho guanine nucleotide exchange factor 10 like	protein-coding	FALSE	FALSE	FALSE	FALSE	FALSE	TRUE	FALSE	FALSE	TRUE	TRUE	FALSE	FALSE	FALSE	FALSE	FALSE	FALSE	FALSE	FALSE
chr1	17600584	17600745	Interval_686	1	1	intron (NM_001011722, intron 3 of 26)	L1MC3|LINE|L1	-17648	NM_001328124	55160	Hs.443460	NM_018125	ENSG00000074964	ARHGEF10L	GrinchGEF	Rho guanine nucleotide exchange factor 10 like	protein-coding	FALSE	TRUE	FALSE	FALSE	FALSE	FALSE	FALSE	FALSE	FALSE	FALSE	FALSE	FALSE	FALSE	FALSE	FALSE	FALSE	FALSE	FALSE
chr1	17935912	17936281	Interval_687	2	2	Intergenic	THE1B|LTR|ERVL-MaLR	-129560	NR_125946	101927876	Hs.522954	NR_125946	ENSG00000261781	LINC01654	-	long intergenic non-protein coding RNA 1654	ncRNA	FALSE	FALSE	FALSE	FALSE	FALSE	FALSE	FALSE	FALSE	TRUE	TRUE	FALSE	FALSE	FALSE	FALSE	FALSE	FALSE	FALSE	FALSE
chr1	17984637	17984919	Interval_688	1	1	Intergenic	Intergenic	-80879	NR_125946	101927876	Hs.522954	NR_125946	ENSG00000261781	LINC01654	-	long intergenic non-protein coding RNA 1654	ncRNA	FALSE	FALSE	FALSE	FALSE	FALSE	FALSE	FALSE	FALSE	TRUE	FALSE	FALSE	FALSE	FALSE	FALSE	FALSE	FALSE	FALSE	FALSE
chr1	18023405	18023615	Interval_689	1	1	Intergenic	AluSg|SINE|Alu	-42147	NR_125946	101927876	Hs.522954	NR_125946	ENSG00000261781	LINC01654	-	long intergenic non-protein coding RNA 1654	ncRNA	FALSE	FALSE	FALSE	FALSE	FALSE	FALSE	FALSE	FALSE	TRUE	FALSE	FALSE	FALSE	FALSE	FALSE	FALSE	FALSE	FALSE	FALSE
chr1	18128443	18128627	Interval_690	1	1	intron (NM_032880, intron 1 of 9)	intron (NM_032880, intron 1 of 9)	20789	NM_032880	84966	Hs.212511	NM_032880	ENSG00000117154	IGSF21	-	immunoglobin superfamily member 21	protein-coding	FALSE	FALSE	FALSE	FALSE	FALSE	FALSE	FALSE	TRUE	FALSE	FALSE	FALSE	FALSE	FALSE	FALSE	FALSE	FALSE	FALSE	FALSE
chr1	18300342	18300623	Interval_691	2	2	intron (NM_032880, intron 3 of 9)	intron (NM_032880, intron 3 of 9)	-180447	NM_152375	127707	Hs.406913	NM_152375	ENSG00000179023	KLHDC7A	-	kelch domain containing 7A	protein-coding	FALSE	FALSE	FALSE	FALSE	FALSE	FALSE	FALSE	FALSE	FALSE	TRUE	FALSE	FALSE	TRUE	FALSE	FALSE	FALSE	FALSE	FALSE
chr1	18357729	18358021	Interval_692	3	3	intron (NM_032880, intron 4 of 9)	intron (NM_032880, intron 4 of 9)	-123055	NM_152375	127707	Hs.406913	NM_152375	ENSG00000179023	KLHDC7A	-	kelch domain containing 7A	protein-coding	FALSE	FALSE	FALSE	FALSE	FALSE	FALSE	FALSE	FALSE	FALSE	FALSE	FALSE	TRUE	TRUE	TRUE	FALSE	FALSE	FALSE	FALSE
chr1	18372485	18372678	Interval_693	1	1	intron (NM_032880, intron 6 of 9)	(TGGA)n|Simple_repeat|Simple_repeat	-108348	NM_152375	127707	Hs.406913	NM_152375	ENSG00000179023	KLHDC7A	-	kelch domain containing 7A	protein-coding	FALSE	FALSE	FALSE	FALSE	FALSE	FALSE	FALSE	FALSE	TRUE	FALSE	FALSE	FALSE	FALSE	FALSE	FALSE	FALSE	FALSE	FALSE
chr1	18417516	18418444	Interval_694	4	3	Intergenic	MER34C_|LTR|ERV1	-62950	NM_152375	127707	Hs.406913	NM_152375	ENSG00000179023	KLHDC7A	-	kelch domain containing 7A	protein-coding	FALSE	FALSE	FALSE	FALSE	FALSE	FALSE	FALSE	FALSE	FALSE	FALSE	FALSE	TRUE	TRUE	TRUE	FALSE	FALSE	FALSE	FALSE
chr1	18503145	18503537	Interval_695	4	4	Intergenic	MLT2C1|LTR|ERVL	22411	NM_152375	127707	Hs.406913	NM_152375	ENSG00000179023	KLHDC7A	-	kelch domain containing 7A	protein-coding	FALSE	FALSE	FALSE	FALSE	FALSE	FALSE	FALSE	FALSE	TRUE	FALSE	FALSE	TRUE	TRUE	TRUE	FALSE	FALSE	FALSE	FALSE
chr1	18532086	18532299	Interval_696	1	1	Intergenic	MLT1D|LTR|ERVL-MaLR	51263	NM_152375	127707	Hs.406913	NM_152375	ENSG00000179023	KLHDC7A	-	kelch domain containing 7A	protein-coding	FALSE	FALSE	FALSE	FALSE	FALSE	FALSE	FALSE	FALSE	FALSE	TRUE	FALSE	FALSE	FALSE	FALSE	FALSE	FALSE	FALSE	FALSE
chr1	18676507	18676796	Interval_697	4	4	intron (NM_001135254, intron 4 of 8)	intron (NM_001135254, intron 4 of 8)	45646	NM_001135254	5081	Hs.113253	NM_002584	ENSG00000009709	PAX7	HUP1|PAX7B|RMS2	paired box 7	protein-coding	TRUE	TRUE	FALSE	FALSE	FALSE	FALSE	FALSE	FALSE	TRUE	TRUE	FALSE	FALSE	FALSE	FALSE	FALSE	FALSE	FALSE	FALSE
chr1	18681411	18681707	Interval_698	3	3	intron (NM_001135254, intron 4 of 8)	intron (NM_001135254, intron 4 of 8)	50553	NM_001135254	5081	Hs.113253	NM_002584	ENSG00000009709	PAX7	HUP1|PAX7B|RMS2	paired box 7	protein-coding	FALSE	FALSE	FALSE	FALSE	FALSE	FALSE	FALSE	FALSE	FALSE	FALSE	FALSE	TRUE	TRUE	TRUE	FALSE	FALSE	FALSE	FALSE
chr1	18796962	18797350	Interval_699	5	5	Intergenic	L1MD2|LINE|L1	62505	NM_152232	80834	Hs.553548	NM_152232	ENSG00000179002	TAS1R2	GPR71|T1R2|TR2	taste 1 receptor member 2	protein-coding	FALSE	FALSE	FALSE	FALSE	FALSE	FALSE	FALSE	FALSE	TRUE	TRUE	FALSE	TRUE	TRUE	TRUE	FALSE	FALSE	FALSE	FALSE
chr1	18807577	18807790	Interval_700	1	1	Intergenic	L3|LINE|CR1	51977	NM_152232	80834	Hs.553548	NM_152232	ENSG00000179002	TAS1R2	GPR71|T1R2|TR2	taste 1 receptor member 2	protein-coding	FALSE	FALSE	FALSE	FALSE	FALSE	FALSE	FALSE	FALSE	FALSE	TRUE	FALSE	FALSE	FALSE	FALSE	FALSE	FALSE	FALSE	FALSE
chr1	18891851	18892131	Interval_701	1	1	intron (NM_003748, intron 1 of 14)	AluSz|SINE|Alu	-1100	NM_001161504	8659	Hs.77448	NM_003748	ENSG00000159423	ALDH4A1	ALDH4|P5CD|P5CDh	aldehyde dehydrogenase 4 family member A1	protein-coding	FALSE	FALSE	FALSE	FALSE	FALSE	FALSE	FALSE	FALSE	TRUE	FALSE	FALSE	FALSE	FALSE	FALSE	FALSE	FALSE	FALSE	FALSE
chr1	18906780	18907087	Interval_702	1	1	3' UTR (NM_001136265, exon 9 of 9)	3' UTR (NM_001136265, exon 9 of 9)	-4135	NM_001319218	8659	Hs.77448	NM_003748	ENSG00000159423	ALDH4A1	ALDH4|P5CD|P5CDh	aldehyde dehydrogenase 4 family member A1	protein-coding	FALSE	FALSE	FALSE	FALSE	FALSE	FALSE	FALSE	FALSE	TRUE	FALSE	FALSE	FALSE	FALSE	FALSE	FALSE	FALSE	FALSE	FALSE
chr1	18909285	18909587	Interval_703	1	1	intron (NM_001136265, intron 8 of 8)	intron (NM_001136265, intron 8 of 8)	-6637	NM_001319218	8659	Hs.77448	NM_003748	ENSG00000159423	ALDH4A1	ALDH4|P5CD|P5CDh	aldehyde dehydrogenase 4 family member A1	protein-coding	FALSE	FALSE	FALSE	FALSE	FALSE	FALSE	FALSE	FALSE	FALSE	TRUE	FALSE	FALSE	FALSE	FALSE	FALSE	FALSE	FALSE	FALSE
chr1	18952552	18952938	Interval_704	6	6	intron (NM_001136265, intron 1 of 8)	L1MB8|LINE|L1	3587	NM_001136265	126917	Hs.466625	NM_001136265	ENSG00000169991	IFFO2	-	intermediate filament family orphan 2	protein-coding	FALSE	TRUE	FALSE	FALSE	FALSE	FALSE	FALSE	FALSE	TRUE	TRUE	FALSE	TRUE	TRUE	TRUE	FALSE	FALSE	FALSE	FALSE
chr1	18960985	18961178	Interval_705	1	1	Intergenic	L1MB8|LINE|L1	-4750	NM_001136265	126917	Hs.466625	NM_001136265	ENSG00000169991	IFFO2	-	intermediate filament family orphan 2	protein-coding	FALSE	FALSE	FALSE	FALSE	FALSE	FALSE	FALSE	FALSE	TRUE	FALSE	FALSE	FALSE	FALSE	FALSE	FALSE	FALSE	FALSE	FALSE
chr1	18965747	18966067	Interval_706	5	5	Intergenic	Intergenic	-9575	NM_001136265	126917	Hs.466625	NM_001136265	ENSG00000169991	IFFO2	-	intermediate filament family orphan 2	protein-coding	TRUE	TRUE	FALSE	FALSE	FALSE	FALSE	FALSE	FALSE	TRUE	TRUE	FALSE	FALSE	TRUE	FALSE	FALSE	FALSE	FALSE	FALSE
chr1	18986053	18986401	Interval_707	3	3	Intergenic	L1ME4a|LINE|L1	-29895	NM_001136265	126917	Hs.466625	NM_001136265	ENSG00000169991	IFFO2	-	intermediate filament family orphan 2	protein-coding	FALSE	FALSE	FALSE	FALSE	FALSE	FALSE	FALSE	FALSE	TRUE	TRUE	FALSE	FALSE	TRUE	FALSE	FALSE	FALSE	FALSE	FALSE
chr1	19026214	19026679	Interval_708	2	2	Intergenic	AluSp|SINE|Alu	-70115	NM_001136265	126917	Hs.466625	NM_001136265	ENSG00000169991	IFFO2	-	intermediate filament family orphan 2	protein-coding	FALSE	FALSE	FALSE	FALSE	FALSE	FALSE	FALSE	FALSE	TRUE	TRUE	FALSE	FALSE	FALSE	FALSE	FALSE	FALSE	FALSE	FALSE
chr1	19038121	19038346	Interval_709	2	2	Intergenic	Intergenic	-81902	NM_001136265	126917	Hs.466625	NM_001136265	ENSG00000169991	IFFO2	-	intermediate filament family orphan 2	protein-coding	FALSE	FALSE	FALSE	FALSE	FALSE	FALSE	FALSE	FALSE	TRUE	FALSE	FALSE	FALSE	FALSE	TRUE	FALSE	FALSE	FALSE	FALSE
chr1	19051426	19051800	Interval_710	1	1	Intergenic	AluSc|SINE|Alu	-95281	NM_001136265	126917	Hs.466625	NM_001136265	ENSG00000169991	IFFO2	-	intermediate filament family orphan 2	protein-coding	FALSE	FALSE	FALSE	FALSE	FALSE	FALSE	FALSE	FALSE	FALSE	TRUE	FALSE	FALSE	FALSE	FALSE	FALSE	FALSE	FALSE	FALSE
chr1	19072823	19073043	Interval_711	1	1	Intergenic	Intergenic	-116601	NM_001136265	126917	Hs.466625	NM_001136265	ENSG00000169991	IFFO2	-	intermediate filament family orphan 2	protein-coding	FALSE	FALSE	FALSE	FALSE	FALSE	FALSE	FALSE	FALSE	FALSE	TRUE	FALSE	FALSE	FALSE	FALSE	FALSE	FALSE	FALSE	FALSE
chr1	19081431	19081945	Interval_712	2	2	intron (NM_020765, intron 102 of 105)	intron (NM_020765, intron 102 of 105)	-125356	NM_001136265	126917	Hs.466625	NM_001136265	ENSG00000169991	IFFO2	-	intermediate filament family orphan 2	protein-coding	FALSE	FALSE	FALSE	FALSE	FALSE	FALSE	FALSE	FALSE	TRUE	TRUE	FALSE	FALSE	FALSE	FALSE	FALSE	FALSE	FALSE	FALSE
chr1	19083063	19083401	Interval_713	2	2	intron (NM_020765, intron 102 of 105)	intron (NM_020765, intron 102 of 105)	-126900	NM_001136265	126917	Hs.466625	NM_001136265	ENSG00000169991	IFFO2	-	intermediate filament family orphan 2	protein-coding	FALSE	FALSE	FALSE	FALSE	FALSE	FALSE	FALSE	FALSE	TRUE	TRUE	FALSE	FALSE	FALSE	FALSE	FALSE	FALSE	FALSE	FALSE
chr1	19094646	19094895	Interval_714	2	2	intron (NM_020765, intron 94 of 105)	intron (NM_020765, intron 94 of 105)	115481	NM_020765	23352	Hs.148078	NM_020765	ENSG00000127481	UBR4	RBAF600|ZUBR1|p600	ubiquitin protein ligase E3 component n-recognin 4	protein-coding	FALSE	FALSE	FALSE	FALSE	FALSE	FALSE	FALSE	FALSE	FALSE	FALSE	FALSE	FALSE	TRUE	TRUE	FALSE	FALSE	FALSE	FALSE
chr1	19096056	19096384	Interval_715	3	3	intron (NM_020765, intron 92 of 105)	intron (NM_020765, intron 92 of 105)	114032	NM_020765	23352	Hs.148078	NM_020765	ENSG00000127481	UBR4	RBAF600|ZUBR1|p600	ubiquitin protein ligase E3 component n-recognin 4	protein-coding	FALSE	FALSE	FALSE	FALSE	FALSE	FALSE	FALSE	FALSE	FALSE	FALSE	FALSE	TRUE	TRUE	TRUE	FALSE	FALSE	FALSE	FALSE
chr1	19129604	19129887	Interval_716	1	1	intron (NM_020765, intron 60 of 105)	intron (NM_020765, intron 60 of 105)	80506	NM_020765	23352	Hs.148078	NM_020765	ENSG00000127481	UBR4	RBAF600|ZUBR1|p600	ubiquitin protein ligase E3 component n-recognin 4	protein-coding	FALSE	FALSE	FALSE	FALSE	FALSE	FALSE	FALSE	FALSE	TRUE	FALSE	FALSE	FALSE	FALSE	FALSE	FALSE	FALSE	FALSE	FALSE
chr1	19149907	19150150	Interval_717	1	1	intron (NM_020765, intron 49 of 105)	intron (NM_020765, intron 49 of 105)	60223	NM_020765	23352	Hs.148078	NM_020765	ENSG00000127481	UBR4	RBAF600|ZUBR1|p600	ubiquitin protein ligase E3 component n-recognin 4	protein-coding	FALSE	FALSE	FALSE	FALSE	FALSE	FALSE	FALSE	FALSE	FALSE	FALSE	FALSE	FALSE	TRUE	FALSE	FALSE	FALSE	FALSE	FALSE
chr1	19198645	19199122	Interval_718	2	2	exon (NM_020765, exon 4 of 106)	exon (NM_020765, exon 4 of 106)	11368	NM_020765	23352	Hs.148078	NM_020765	ENSG00000127481	UBR4	RBAF600|ZUBR1|p600	ubiquitin protein ligase E3 component n-recognin 4	protein-coding	FALSE	FALSE	FALSE	FALSE	FALSE	FALSE	FALSE	FALSE	TRUE	FALSE	FALSE	FALSE	TRUE	FALSE	FALSE	FALSE	FALSE	FALSE
chr1	19209372	19209807	Interval_719	1	1	promoter-TSS (NR_135115)	promoter-TSS (NR_135115)	662	NM_020765	23352	Hs.148078	NM_020765	ENSG00000127481	UBR4	RBAF600|ZUBR1|p600	ubiquitin protein ligase E3 component n-recognin 4	protein-coding	FALSE	FALSE	FALSE	FALSE	FALSE	FALSE	FALSE	FALSE	FALSE	TRUE	FALSE	FALSE	FALSE	FALSE	FALSE	FALSE	FALSE	FALSE
chr1	19210131	19210600	Interval_720	12	12	promoter-TSS (NR_135115)	promoter-TSS (NR_135115)	-20	NR_135114	101927895	Hs.660534	NR_135114	ENSG00000230424	LOC101927895	-	uncharacterized LOC101927895	ncRNA	FALSE	TRUE	FALSE	FALSE	FALSE	FALSE	TRUE	TRUE	TRUE	TRUE	FALSE	TRUE	TRUE	TRUE	TRUE	TRUE	TRUE	TRUE
chr1	19222970	19223318	Interval_721	7	7	intron (NM_015047, intron 19 of 22)	MIR|SINE|MIR	12758	NR_135115	101927895	Hs.660534	NR_135114	ENSG00000230424	LOC101927895	-	uncharacterized LOC101927895	ncRNA	TRUE	TRUE	FALSE	FALSE	FALSE	FALSE	TRUE	TRUE	TRUE	TRUE	FALSE	FALSE	TRUE	FALSE	FALSE	FALSE	FALSE	FALSE
chr1	19252200	19252413	Interval_722	1	1	promoter-TSS (NM_001271427)	promoter-TSS (NM_001271427)	726	NM_016183	51154	Hs.463797	NM_016183	ENSG00000053372	MRTO4	C1orf33|MRT4|dJ657E11.4	MRT4 homolog, ribosome maturation factor	protein-coding	FALSE	FALSE	FALSE	FALSE	FALSE	FALSE	FALSE	FALSE	FALSE	TRUE	FALSE	FALSE	FALSE	FALSE	FALSE	FALSE	FALSE	FALSE
chr1	19278308	19278595	Interval_723	1	1	Intergenic	AluSc8|SINE|Alu	-4330	NR_040288	246181	Hs.662342	NM_001145289	ENSG00000211454	AKR7L	AFAR3|AFB1-AR 3|AFB1-AR3|AKR7A4	aldo-keto reductase family 7 like (gene/pseudogene)	protein-coding	FALSE	FALSE	FALSE	FALSE	FALSE	FALSE	FALSE	FALSE	FALSE	TRUE	FALSE	FALSE	FALSE	FALSE	FALSE	FALSE	FALSE	FALSE
chr1	19313559	19313811	Interval_724	1	1	intron (NM_001040126, intron 2 of 7)	intron (NM_001040126, intron 2 of 7)	1439	NM_001040126	54896	Hs.647620	NM_017765	ENSG00000040487	PQLC2	-	PQ loop repeat containing 2	protein-coding	FALSE	FALSE	FALSE	FALSE	FALSE	FALSE	FALSE	FALSE	FALSE	TRUE	FALSE	FALSE	FALSE	FALSE	FALSE	FALSE	FALSE	FALSE
chr1	19316360	19316573	Interval_725	1	1	intron (NM_001040126, intron 2 of 7)	AluJb|SINE|Alu	4221	NM_001040126	54896	Hs.647620	NM_017765	ENSG00000040487	PQLC2	-	PQ loop repeat containing 2	protein-coding	FALSE	FALSE	FALSE	FALSE	FALSE	FALSE	FALSE	FALSE	FALSE	TRUE	FALSE	FALSE	FALSE	FALSE	FALSE	FALSE	FALSE	FALSE
chr1	19329615	19329886	Interval_726	1	1	TTS (NM_017765)	TTS (NM_017765)	17505	NM_001040126	54896	Hs.647620	NM_017765	ENSG00000040487	PQLC2	-	PQ loop repeat containing 2	protein-coding	FALSE	FALSE	FALSE	FALSE	FALSE	FALSE	FALSE	FALSE	FALSE	TRUE	FALSE	FALSE	FALSE	FALSE	FALSE	FALSE	FALSE	FALSE
chr1	19336510	19336745	Interval_727	2	2	Intergenic	Intergenic	24382	NM_001040126	54896	Hs.647620	NM_017765	ENSG00000040487	PQLC2	-	PQ loop repeat containing 2	protein-coding	TRUE	TRUE	FALSE	FALSE	FALSE	FALSE	FALSE	FALSE	FALSE	FALSE	FALSE	FALSE	FALSE	FALSE	FALSE	FALSE	FALSE	FALSE
chr1	19338014	19338600	Interval_728	8	8	TTS (NM_004930)	TTS (NM_004930)	26061	NM_001040126	54896	Hs.647620	NM_017765	ENSG00000040487	PQLC2	-	PQ loop repeat containing 2	protein-coding	TRUE	TRUE	FALSE	FALSE	FALSE	FALSE	TRUE	TRUE	TRUE	TRUE	FALSE	FALSE	TRUE	TRUE	FALSE	FALSE	FALSE	FALSE
chr1	19409735	19410103	Interval_729	4	4	intron (NM_001206541, intron 3 of 8)	intron (NM_001206541, intron 3 of 8)	74788	NM_001282162	832	Hs.432760	NM_004930	ENSG00000077549	CAPZB	CAPB|CAPPB|CAPZ	capping actin protein of muscle Z-line subunit beta	protein-coding	TRUE	TRUE	FALSE	FALSE	FALSE	FALSE	TRUE	TRUE	FALSE	FALSE	FALSE	FALSE	FALSE	FALSE	FALSE	FALSE	FALSE	FALSE
chr1	19430238	19430431	Interval_730	1	1	intron (NM_001206540, intron 1 of 9)	intron (NM_001206540, intron 1 of 9)	54372	NM_001282162	832	Hs.432760	NM_004930	ENSG00000077549	CAPZB	CAPB|CAPPB|CAPZ	capping actin protein of muscle Z-line subunit beta	protein-coding	FALSE	FALSE	FALSE	FALSE	FALSE	FALSE	FALSE	FALSE	TRUE	FALSE	FALSE	FALSE	FALSE	FALSE	FALSE	FALSE	FALSE	FALSE
chr1	19436046	19436391	Interval_731	2	2	intron (NM_001206540, intron 1 of 9)	Tigger7|DNA|TcMar-Tigger	48488	NM_001282162	832	Hs.432760	NM_004930	ENSG00000077549	CAPZB	CAPB|CAPPB|CAPZ	capping actin protein of muscle Z-line subunit beta	protein-coding	FALSE	TRUE	FALSE	FALSE	FALSE	FALSE	FALSE	FALSE	TRUE	FALSE	FALSE	FALSE	FALSE	FALSE	FALSE	FALSE	FALSE	FALSE
chr1	19459530	19460127	Interval_732	2	2	intron (NM_001206541, intron 1 of 8)	Tigger7|DNA|TcMar-Tigger	24878	NM_001282162	832	Hs.432760	NM_004930	ENSG00000077549	CAPZB	CAPB|CAPPB|CAPZ	capping actin protein of muscle Z-line subunit beta	protein-coding	FALSE	FALSE	FALSE	FALSE	FALSE	FALSE	FALSE	FALSE	TRUE	TRUE	FALSE	FALSE	FALSE	FALSE	FALSE	FALSE	FALSE	FALSE
chr1	19469791	19470012	Interval_733	1	1	intron (NM_001206541, intron 1 of 8)	intron (NM_001206541, intron 1 of 8)	14805	NM_001282162	832	Hs.432760	NM_004930	ENSG00000077549	CAPZB	CAPB|CAPPB|CAPZ	capping actin protein of muscle Z-line subunit beta	protein-coding	FALSE	FALSE	FALSE	FALSE	FALSE	FALSE	FALSE	FALSE	FALSE	TRUE	FALSE	FALSE	FALSE	FALSE	FALSE	FALSE	FALSE	FALSE
chr1	19486404	19486649	Interval_734	1	1	promoter-TSS (NM_001313932)	promoter-TSS (NM_001313932)	-886	NM_001313932	832	Hs.432760	NM_004930	ENSG00000077549	CAPZB	CAPB|CAPPB|CAPZ	capping actin protein of muscle Z-line subunit beta	protein-coding	FALSE	FALSE	FALSE	FALSE	FALSE	FALSE	FALSE	FALSE	TRUE	FALSE	FALSE	FALSE	FALSE	FALSE	FALSE	FALSE	FALSE	FALSE
chr1	19497870	19498186	Interval_735	2	2	Intergenic	AluSg7|SINE|Alu	-12387	NM_001313932	832	Hs.432760	NM_004930	ENSG00000077549	CAPZB	CAPB|CAPPB|CAPZ	capping actin protein of muscle Z-line subunit beta	protein-coding	FALSE	FALSE	FALSE	FALSE	FALSE	FALSE	FALSE	FALSE	TRUE	TRUE	FALSE	FALSE	FALSE	FALSE	FALSE	FALSE	FALSE	FALSE
chr1	19502329	19502736	Interval_736	2	2	Intergenic	MSTA|LTR|ERVL-MaLR	-16892	NM_001313932	832	Hs.432760	NM_004930	ENSG00000077549	CAPZB	CAPB|CAPPB|CAPZ	capping actin protein of muscle Z-line subunit beta	protein-coding	FALSE	FALSE	FALSE	FALSE	FALSE	FALSE	FALSE	FALSE	TRUE	TRUE	FALSE	FALSE	FALSE	FALSE	FALSE	FALSE	FALSE	FALSE
chr1	19508869	19509296	Interval_737	2	2	Intergenic	MER41B|LTR|ERV1	-23442	NM_001313932	832	Hs.432760	NM_004930	ENSG00000077549	CAPZB	CAPB|CAPPB|CAPZ	capping actin protein of muscle Z-line subunit beta	protein-coding	FALSE	FALSE	FALSE	FALSE	FALSE	FALSE	FALSE	FALSE	TRUE	TRUE	FALSE	FALSE	FALSE	FALSE	FALSE	FALSE	FALSE	FALSE
chr1	19510428	19510795	Interval_738	1	1	Intergenic	U4|snRNA|snRNA	-24971	NM_001313932	832	Hs.432760	NM_004930	ENSG00000077549	CAPZB	CAPB|CAPPB|CAPZ	capping actin protein of muscle Z-line subunit beta	protein-coding	FALSE	FALSE	FALSE	FALSE	FALSE	FALSE	FALSE	FALSE	FALSE	TRUE	FALSE	FALSE	FALSE	FALSE	FALSE	FALSE	FALSE	FALSE
chr1	19514131	19514350	Interval_739	1	1	Intergenic	AluSg7|SINE|Alu	-28600	NM_001313932	832	Hs.432760	NM_004930	ENSG00000077549	CAPZB	CAPB|CAPPB|CAPZ	capping actin protein of muscle Z-line subunit beta	protein-coding	FALSE	FALSE	FALSE	FALSE	FALSE	FALSE	FALSE	FALSE	FALSE	TRUE	FALSE	FALSE	FALSE	FALSE	FALSE	FALSE	FALSE	FALSE
chr1	19526248	19526678	Interval_740	2	2	Intergenic	Intergenic	-40822	NM_001313932	832	Hs.432760	NM_004930	ENSG00000077549	CAPZB	CAPB|CAPPB|CAPZ	capping actin protein of muscle Z-line subunit beta	protein-coding	FALSE	FALSE	FALSE	FALSE	FALSE	FALSE	FALSE	FALSE	TRUE	TRUE	FALSE	FALSE	FALSE	FALSE	FALSE	FALSE	FALSE	FALSE
chr1	19557627	19558166	Interval_741	5	5	Intergenic	AluJb|SINE|Alu	38935	NR_135054	105378614	Hs.430098	NR_135054	ENSG00000235185	LOC105378614	-	uncharacterized LOC105378614	ncRNA	FALSE	FALSE	FALSE	FALSE	FALSE	FALSE	FALSE	FALSE	TRUE	TRUE	FALSE	TRUE	TRUE	TRUE	FALSE	FALSE	FALSE	FALSE
chr1	19562236	19562635	Interval_742	2	2	Intergenic	AluSp|SINE|Alu	34396	NR_135054	105378614	Hs.430098	NR_135054	ENSG00000235185	LOC105378614	-	uncharacterized LOC105378614	ncRNA	FALSE	FALSE	FALSE	FALSE	FALSE	FALSE	FALSE	FALSE	TRUE	TRUE	FALSE	FALSE	FALSE	FALSE	FALSE	FALSE	FALSE	FALSE
chr1	19564775	19565058	Interval_743	1	1	Intergenic	AluJb|SINE|Alu	31915	NR_135054	105378614	Hs.430098	NR_135054	ENSG00000235185	LOC105378614	-	uncharacterized LOC105378614	ncRNA	FALSE	FALSE	FALSE	FALSE	FALSE	FALSE	FALSE	FALSE	TRUE	FALSE	FALSE	FALSE	FALSE	FALSE	FALSE	FALSE	FALSE	FALSE
chr1	19578772	19579152	Interval_744	2	2	Intergenic	L2a|LINE|L2	17870	NR_135054	105378614	Hs.430098	NR_135054	ENSG00000235185	LOC105378614	-	uncharacterized LOC105378614	ncRNA	FALSE	FALSE	FALSE	FALSE	FALSE	FALSE	FALSE	FALSE	TRUE	TRUE	FALSE	FALSE	FALSE	FALSE	FALSE	FALSE	FALSE	FALSE
chr1	19588615	19588939	Interval_745	1	1	Intergenic	AluSq2|SINE|Alu	8055	NR_135054	105378614	Hs.430098	NR_135054	ENSG00000235185	LOC105378614	-	uncharacterized LOC105378614	ncRNA	FALSE	FALSE	FALSE	FALSE	FALSE	FALSE	FALSE	FALSE	TRUE	FALSE	FALSE	FALSE	FALSE	FALSE	FALSE	FALSE	FALSE	FALSE
chr1	19616604	19616998	Interval_746	5	5	intron (NM_001204088, intron 2 of 4)	intron (NM_001204088, intron 2 of 4)	8994	NR_077246	644068	Hs.660760	NR_077246		RPS14P3	RPS14_1_16	ribosomal protein S14 pseudogene 3	pseudo	FALSE	FALSE	FALSE	FALSE	FALSE	FALSE	FALSE	FALSE	TRUE	TRUE	FALSE	TRUE	TRUE	TRUE	FALSE	FALSE	FALSE	FALSE
chr1	19632153	19632425	Interval_747	1	1	intron (NM_001204088, intron 2 of 4)	intron (NM_001204088, intron 2 of 4)	-10940	NM_001278164	4681	Hs.654502	NM_005380	ENSG00000158747	NBL1	D1S1733E|DAN|DAND1|NB|NO3	neuroblastoma 1, DAN family BMP antagonist	protein-coding	FALSE	FALSE	FALSE	FALSE	FALSE	FALSE	FALSE	FALSE	TRUE	FALSE	FALSE	FALSE	FALSE	FALSE	FALSE	FALSE	FALSE	FALSE
chr1	19662664	19663015	Interval_748	2	2	Intergenic	AluSq|SINE|Alu	-2447	NM_000871	3362	Hs.22180	NM_000871	ENSG00000158748	HTR6	5-HT6|5-HT6R	5-hydroxytryptamine receptor 6	protein-coding	FALSE	FALSE	FALSE	FALSE	FALSE	FALSE	FALSE	FALSE	TRUE	TRUE	FALSE	FALSE	FALSE	FALSE	FALSE	FALSE	FALSE	FALSE
chr1	19741803	19742090	Interval_749	2	2	intron (NM_001349114, intron 11 of 16)	AluSq|SINE|Alu	57402	NM_001349115	255104	Hs.466729	NM_181719	ENSG00000162542	TMCO4	-	transmembrane and coiled-coil domains 4	protein-coding	FALSE	FALSE	FALSE	FALSE	FALSE	FALSE	FALSE	FALSE	TRUE	TRUE	FALSE	FALSE	FALSE	FALSE	FALSE	FALSE	FALSE	FALSE
chr1	19790101	19790488	Interval_750	2	2	intron (NM_001349112, intron 1 of 14)	L1PA10|LINE|L1	9054	NM_001349115	255104	Hs.466729	NM_181719	ENSG00000162542	TMCO4	-	transmembrane and coiled-coil domains 4	protein-coding	FALSE	FALSE	FALSE	FALSE	FALSE	FALSE	FALSE	FALSE	TRUE	TRUE	FALSE	FALSE	FALSE	FALSE	FALSE	FALSE	FALSE	FALSE
chr1	19800524	19800757	Interval_751	1	1	promoter-TSS (NM_181719)	promoter-TSS (NM_181719)	-620	NM_001349112	255104	Hs.466729	NM_181719	ENSG00000162542	TMCO4	-	transmembrane and coiled-coil domains 4	protein-coding	FALSE	FALSE	FALSE	FALSE	FALSE	FALSE	FALSE	FALSE	FALSE	TRUE	FALSE	FALSE	FALSE	FALSE	FALSE	FALSE	FALSE	FALSE
chr1	19851254	19851595	Interval_752	1	1	Intergenic	AluSq4|SINE|Alu	-30970	NM_015207	23252	Hs.374987	NM_015207	ENSG00000169914	OTUD3	DUBA4	OTU deubiquitinase 3	protein-coding	FALSE	FALSE	FALSE	FALSE	FALSE	FALSE	FALSE	FALSE	TRUE	FALSE	FALSE	FALSE	FALSE	FALSE	FALSE	FALSE	FALSE	FALSE
chr1	19863917	19864063	Interval_753	1	1	Intergenic	Intergenic	-18405	NM_015207	23252	Hs.374987	NM_015207	ENSG00000169914	OTUD3	DUBA4	OTU deubiquitinase 3	protein-coding	FALSE	FALSE	FALSE	FALSE	FALSE	FALSE	FALSE	TRUE	FALSE	FALSE	FALSE	FALSE	FALSE	FALSE	FALSE	FALSE	FALSE	FALSE
chr1	19865107	19865366	Interval_754	2	2	Intergenic	Intergenic	-17158	NM_015207	23252	Hs.374987	NM_015207	ENSG00000169914	OTUD3	DUBA4	OTU deubiquitinase 3	protein-coding	FALSE	FALSE	FALSE	FALSE	FALSE	FALSE	FALSE	FALSE	FALSE	FALSE	FALSE	FALSE	TRUE	TRUE	FALSE	FALSE	FALSE	FALSE
chr1	19865538	19865896	Interval_755	2	2	Intergenic	MLT1J1|LTR|ERVL-MaLR	-16678	NM_015207	23252	Hs.374987	NM_015207	ENSG00000169914	OTUD3	DUBA4	OTU deubiquitinase 3	protein-coding	TRUE	FALSE	FALSE	FALSE	FALSE	FALSE	FALSE	FALSE	TRUE	FALSE	FALSE	FALSE	FALSE	FALSE	FALSE	FALSE	FALSE	FALSE
chr1	19894238	19894551	Interval_756	3	3	exon (NM_015207, exon 3 of 8)	exon (NM_015207, exon 3 of 8)	12000	NM_015207	23252	Hs.374987	NM_015207	ENSG00000169914	OTUD3	DUBA4	OTU deubiquitinase 3	protein-coding	TRUE	FALSE	FALSE	FALSE	FALSE	FALSE	FALSE	FALSE	FALSE	FALSE	FALSE	FALSE	TRUE	TRUE	FALSE	FALSE	FALSE	FALSE
chr1	19914072	19914323	Interval_757	1	1	Intergenic	Intergenic	9419	NM_014589	30814	Hs.272372	NM_014589	ENSG00000188784	PLA2G2E	GIIE sPLA2|sPLA2-IIE	phospholipase A2 group IIE	protein-coding	FALSE	FALSE	FALSE	FALSE	FALSE	FALSE	FALSE	FALSE	FALSE	TRUE	FALSE	FALSE	FALSE	FALSE	FALSE	FALSE	FALSE	FALSE
chr1	19916123	19916316	Interval_758	1	1	Intergenic	L2|LINE|L2	7397	NM_014589	30814	Hs.272372	NM_014589	ENSG00000188784	PLA2G2E	GIIE sPLA2|sPLA2-IIE	phospholipase A2 group IIE	protein-coding	FALSE	FALSE	FALSE	FALSE	FALSE	FALSE	FALSE	FALSE	TRUE	FALSE	FALSE	FALSE	FALSE	FALSE	FALSE	FALSE	FALSE	FALSE
chr1	19921246	19921478	Interval_759	3	3	intron (NM_014589, intron 3 of 3)	MIRb|SINE|MIR	2255	NM_014589	30814	Hs.272372	NM_014589	ENSG00000188784	PLA2G2E	GIIE sPLA2|sPLA2-IIE	phospholipase A2 group IIE	protein-coding	TRUE	TRUE	FALSE	FALSE	FALSE	TRUE	FALSE	FALSE	FALSE	FALSE	FALSE	FALSE	FALSE	FALSE	FALSE	FALSE	FALSE	FALSE
chr1	19923567	19923805	Interval_760	1	1	promoter-TSS (NM_014589)	promoter-TSS (NM_014589)	-69	NM_014589	30814	Hs.272372	NM_014589	ENSG00000188784	PLA2G2E	GIIE sPLA2|sPLA2-IIE	phospholipase A2 group IIE	protein-coding	FALSE	TRUE	FALSE	FALSE	FALSE	FALSE	FALSE	FALSE	FALSE	FALSE	FALSE	FALSE	FALSE	FALSE	FALSE	FALSE	FALSE	FALSE
chr1	19942569	19942974	Interval_761	5	5	Intergenic	HAL1ME|LINE|L1	-19155	NM_014589	30814	Hs.272372	NM_014589	ENSG00000188784	PLA2G2E	GIIE sPLA2|sPLA2-IIE	phospholipase A2 group IIE	protein-coding	FALSE	FALSE	FALSE	FALSE	FALSE	FALSE	FALSE	FALSE	TRUE	TRUE	FALSE	TRUE	TRUE	TRUE	FALSE	FALSE	FALSE	FALSE
chr1	19951807	19952274	Interval_762	7	7	Intergenic	Intergenic	27618	NM_001161729	5320	Hs.466804	NM_000300	ENSG00000188257	PLA2G2A	MOM1|PLA2|PLA2B|PLA2L|PLA2S|PLAS1|sPLA2	phospholipase A2 group IIA	protein-coding	TRUE	TRUE	FALSE	FALSE	FALSE	FALSE	FALSE	FALSE	TRUE	TRUE	FALSE	TRUE	TRUE	TRUE	FALSE	FALSE	FALSE	FALSE
chr1	19969926	19970311	Interval_763	2	2	Intergenic	L1MEh|LINE|L1	9540	NM_001161729	5320	Hs.466804	NM_000300	ENSG00000188257	PLA2G2A	MOM1|PLA2|PLA2B|PLA2L|PLA2S|PLAS1|sPLA2	phospholipase A2 group IIA	protein-coding	FALSE	FALSE	FALSE	FALSE	FALSE	FALSE	FALSE	FALSE	TRUE	TRUE	FALSE	FALSE	FALSE	FALSE	FALSE	FALSE	FALSE	FALSE
chr1	20056040	20056376	Interval_764	1	1	Intergenic	L1MC1|LINE|L1	-14000	NM_000929	5322	Hs.319438	NM_000929	ENSG00000127472	PLA2G5	FRFB|GV-PLA2|PLA2-10|hVPLA(2)	phospholipase A2 group V	protein-coding	FALSE	FALSE	FALSE	FALSE	FALSE	FALSE	FALSE	FALSE	TRUE	FALSE	FALSE	FALSE	FALSE	FALSE	FALSE	FALSE	FALSE	FALSE
chr1	20088984	20089333	Interval_765	2	2	intron (NM_000929, intron 3 of 4)	MER2|DNA|TcMar-Tigger	18951	NM_000929	5322	Hs.319438	NM_000929	ENSG00000127472	PLA2G5	FRFB|GV-PLA2|PLA2-10|hVPLA(2)	phospholipase A2 group V	protein-coding	FALSE	FALSE	FALSE	FALSE	FALSE	FALSE	FALSE	FALSE	TRUE	TRUE	FALSE	FALSE	FALSE	FALSE	FALSE	FALSE	FALSE	FALSE
chr1	20167228	20167443	Interval_766	1	1	intron (NM_001316722, intron 3 of 4)	L2a|LINE|L2	10028	NM_001316722	391013	Hs.512512	NM_001105572	ENSG00000187980	PLA2G2C	-	phospholipase A2 group IIC	protein-coding	FALSE	FALSE	FALSE	FALSE	FALSE	FALSE	FALSE	FALSE	TRUE	FALSE	FALSE	FALSE	FALSE	FALSE	FALSE	FALSE	FALSE	FALSE
chr1	20175131	20175619	Interval_767	3	3	intron (NM_001316722, intron 1 of 4)	intron (NM_001316722, intron 1 of 4)	1989	NM_001316722	391013	Hs.512512	NM_001105572	ENSG00000187980	PLA2G2C	-	phospholipase A2 group IIC	protein-coding	FALSE	FALSE	FALSE	FALSE	FALSE	FALSE	FALSE	FALSE	TRUE	TRUE	FALSE	FALSE	TRUE	FALSE	FALSE	FALSE	FALSE	FALSE
chr1	20182336	20183379	Interval_768	5	4	Intergenic	Intergenic	-3220	NM_152376	127733	Hs.432503	NM_152376	ENSG00000162543	UBXN10	UBXD3	UBX domain protein 10	protein-coding	FALSE	FALSE	FALSE	FALSE	FALSE	FALSE	FALSE	FALSE	TRUE	TRUE	FALSE	FALSE	TRUE	TRUE	FALSE	FALSE	FALSE	FALSE
chr1	20184669	20185770	Interval_769	2	2	promoter-TSS (NM_152376)	promoter-TSS (NM_152376)	-858	NM_152376	127733	Hs.432503	NM_152376	ENSG00000162543	UBXN10	UBXD3	UBX domain protein 10	protein-coding	FALSE	FALSE	FALSE	FALSE	FALSE	FALSE	FALSE	FALSE	TRUE	TRUE	FALSE	FALSE	FALSE	FALSE	FALSE	FALSE	FALSE	FALSE
chr1	20219045	20219697	Interval_770	4	4	Intergenic	AluSq2|SINE|Alu	-23724	NR_147205	105376827	Hs.559701	NR_147205	ENSG00000228105	LINC01757	-	long intergenic non-protein coding RNA 1757	ncRNA	FALSE	FALSE	FALSE	FALSE	FALSE	FALSE	FALSE	FALSE	TRUE	TRUE	FALSE	FALSE	TRUE	TRUE	FALSE	FALSE	FALSE	FALSE
chr1	20224106	20224366	Interval_771	2	2	Intergenic	Intergenic	-18859	NR_147205	105376827	Hs.559701	NR_147205	ENSG00000228105	LINC01757	-	long intergenic non-protein coding RNA 1757	ncRNA	FALSE	FALSE	FALSE	FALSE	FALSE	FALSE	FALSE	FALSE	FALSE	FALSE	FALSE	TRUE	TRUE	FALSE	FALSE	FALSE	FALSE	FALSE
chr1	20245948	20246262	Interval_772	2	2	Intergenic	Intergenic	3010	NR_147205	105376827	Hs.559701	NR_147205	ENSG00000228105	LINC01757	-	long intergenic non-protein coding RNA 1757	ncRNA	FALSE	FALSE	FALSE	FALSE	FALSE	FALSE	FALSE	FALSE	TRUE	TRUE	FALSE	FALSE	FALSE	FALSE	FALSE	FALSE	FALSE	FALSE
chr1	20257102	20257271	Interval_773	1	1	Intergenic	Intergenic	14092	NR_147205	105376827	Hs.559701	NR_147205	ENSG00000228105	LINC01757	-	long intergenic non-protein coding RNA 1757	ncRNA	FALSE	FALSE	FALSE	FALSE	FALSE	FALSE	FALSE	FALSE	FALSE	FALSE	FALSE	TRUE	FALSE	FALSE	FALSE	FALSE	FALSE	FALSE
chr1	20271416	20271758	Interval_774	2	2	Intergenic	Intergenic	-19332	NM_001039500	127731	Hs.205178	NM_144623	ENSG00000158816	VWA5B1	-	von Willebrand factor A domain containing 5B1	protein-coding	FALSE	FALSE	FALSE	FALSE	FALSE	FALSE	FALSE	FALSE	TRUE	TRUE	FALSE	FALSE	FALSE	FALSE	FALSE	FALSE	FALSE	FALSE
chr1	20339429	20339957	Interval_775	4	4	intron (NM_001039500, intron 14 of 21)	intron (NM_001039500, intron 14 of 21)	48774	NM_001039500	127731	Hs.205178	NM_144623	ENSG00000158816	VWA5B1	-	von Willebrand factor A domain containing 5B1	protein-coding	FALSE	FALSE	FALSE	FALSE	FALSE	FALSE	FALSE	FALSE	TRUE	TRUE	FALSE	FALSE	TRUE	TRUE	FALSE	FALSE	FALSE	FALSE
chr1	20445225	20445528	Interval_776	2	2	Intergenic	MIR3|SINE|MIR	-16583	NR_033887	339505	Hs.633269	NR_033887		LINC01141	-	long intergenic non-protein coding RNA 1141	ncRNA	FALSE	FALSE	FALSE	FALSE	FALSE	FALSE	FALSE	FALSE	FALSE	FALSE	FALSE	TRUE	TRUE	FALSE	FALSE	FALSE	FALSE	FALSE
chr1	20467929	20468140	Interval_777	1	1	Intergenic	Intergenic	18200	NM_018584	55450	Hs.731383	NM_018584	ENSG00000162545	CAMK2N1	PRO1489	calcium/calmodulin dependent protein kinase II inhibitor 1	protein-coding	FALSE	FALSE	FALSE	FALSE	FALSE	FALSE	FALSE	FALSE	FALSE	FALSE	FALSE	FALSE	TRUE	FALSE	FALSE	FALSE	FALSE	FALSE
chr1	20474325	20474671	Interval_778	2	2	Intergenic	MIR|SINE|MIR	11737	NM_018584	55450	Hs.731383	NM_018584	ENSG00000162545	CAMK2N1	PRO1489	calcium/calmodulin dependent protein kinase II inhibitor 1	protein-coding	FALSE	FALSE	FALSE	FALSE	FALSE	FALSE	FALSE	FALSE	TRUE	TRUE	FALSE	FALSE	FALSE	FALSE	FALSE	FALSE	FALSE	FALSE
chr1	20485956	20486174	Interval_779	1	1	5' UTR (NM_018584, exon 1 of 2)	5' UTR (NM_018584, exon 1 of 2)	170	NM_018584	55450	Hs.731383	NM_018584	ENSG00000162545	CAMK2N1	PRO1489	calcium/calmodulin dependent protein kinase II inhibitor 1	protein-coding	FALSE	FALSE	FALSE	FALSE	FALSE	FALSE	FALSE	FALSE	TRUE	FALSE	FALSE	FALSE	FALSE	FALSE	FALSE	FALSE	FALSE	FALSE
chr1	20526211	20526429	Interval_780	1	1	Intergenic	Intergenic	-18139	NM_024544	79594	Hs.10101	NM_024544	ENSG00000090432	MUL1	C1orf166|GIDE|MAPL|MULAN|RNF218	mitochondrial E3 ubiquitin protein ligase 1	protein-coding	FALSE	FALSE	FALSE	FALSE	FALSE	FALSE	FALSE	FALSE	TRUE	FALSE	FALSE	FALSE	FALSE	FALSE	FALSE	FALSE	FALSE	FALSE
chr1	20574243	20574472	Interval_781	1	1	Intergenic	AluSz6|SINE|Alu	-14593	NM_001785	978	Hs.466910	NM_001785	ENSG00000158825	CDA	CDD	cytidine deaminase	protein-coding	FALSE	FALSE	FALSE	FALSE	FALSE	FALSE	FALSE	FALSE	FALSE	TRUE	FALSE	FALSE	FALSE	FALSE	FALSE	FALSE	FALSE	FALSE
chr1	20575918	20576329	Interval_782	3	3	Intergenic	AluSx|SINE|Alu	-12827	NM_001785	978	Hs.466910	NM_001785	ENSG00000158825	CDA	CDD	cytidine deaminase	protein-coding	TRUE	FALSE	FALSE	FALSE	FALSE	FALSE	FALSE	FALSE	TRUE	TRUE	FALSE	FALSE	FALSE	FALSE	FALSE	FALSE	FALSE	FALSE
chr1	20592008	20592201	Interval_783	1	1	intron (NM_001785, intron 1 of 3)	AluSx1|SINE|Alu	3154	NM_001785	978	Hs.466910	NM_001785	ENSG00000158825	CDA	CDD	cytidine deaminase	protein-coding	FALSE	FALSE	FALSE	FALSE	FALSE	FALSE	FALSE	FALSE	TRUE	FALSE	FALSE	FALSE	FALSE	FALSE	FALSE	FALSE	FALSE	FALSE
chr1	20606762	20607068	Interval_784	4	4	intron (NM_001785, intron 2 of 3)	MamRep434|DNA|TcMar-Tigger	17964	NM_001785	978	Hs.466910	NM_001785	ENSG00000158825	CDA	CDD	cytidine deaminase	protein-coding	TRUE	TRUE	FALSE	FALSE	FALSE	FALSE	FALSE	FALSE	TRUE	TRUE	FALSE	FALSE	FALSE	FALSE	FALSE	FALSE	FALSE	FALSE
chr1	20621073	20621403	Interval_785	3	3	Intergenic	AluSq|SINE|Alu	-12217	NM_032409	65018	Hs.389171	NM_032409	ENSG00000158828	PINK1	BRPK|PARK6	PTEN induced putative kinase 1	protein-coding	FALSE	FALSE	FALSE	FALSE	FALSE	FALSE	FALSE	FALSE	TRUE	TRUE	FALSE	FALSE	TRUE	FALSE	FALSE	FALSE	FALSE	FALSE
chr1	20630714	20631134	Interval_786	2	2	Intergenic	MER4D|LTR|ERV1	-2531	NM_032409	65018	Hs.389171	NM_032409	ENSG00000158828	PINK1	BRPK|PARK6	PTEN induced putative kinase 1	protein-coding	FALSE	FALSE	FALSE	FALSE	FALSE	FALSE	FALSE	FALSE	TRUE	TRUE	FALSE	FALSE	FALSE	FALSE	FALSE	FALSE	FALSE	FALSE
chr1	20711533	20711891	Interval_787	2	2	intron (NM_020816, intron 3 of 14)	intron (NM_020816, intron 3 of 14)	6305	NM_001122819	57576	Hs.130411	NM_020816	ENSG00000117245	KIF17	KIF17B|KIF3X|KLP-2|OSM-3	kinesin family member 17	protein-coding	FALSE	FALSE	FALSE	FALSE	FALSE	FALSE	FALSE	FALSE	TRUE	TRUE	FALSE	FALSE	FALSE	FALSE	FALSE	FALSE	FALSE	FALSE
chr1	20718471	20718994	Interval_788	2	2	promoter-TSS (NM_001122819)	promoter-TSS (NM_001122819)	-716	NM_001287212	57576	Hs.130411	NM_020816	ENSG00000117245	KIF17	KIF17B|KIF3X|KLP-2|OSM-3	kinesin family member 17	protein-coding	FALSE	FALSE	FALSE	FALSE	FALSE	FALSE	FALSE	FALSE	TRUE	TRUE	FALSE	FALSE	FALSE	FALSE	FALSE	FALSE	FALSE	FALSE
chr1	20751452	20751948	Interval_789	5	5	intron (NM_016287, intron 9 of 12)	AluJr|SINE|Alu	-19060	NM_001103160	400745	Hs.591522	NM_001103160	ENSG00000189410	SH2D5	-	SH2 domain containing 5	protein-coding	FALSE	FALSE	FALSE	FALSE	FALSE	FALSE	FALSE	FALSE	TRUE	TRUE	FALSE	TRUE	TRUE	TRUE	FALSE	FALSE	FALSE	FALSE
chr1	20787890	20788102	Interval_790	1	1	Intergenic	Intergenic	-1308	NM_016287	50809	Hs.142442	NM_016287	ENSG00000127483	HP1BP3	HP1-BP74|HP1BP74	heterochromatin protein 1 binding protein 3	protein-coding	FALSE	FALSE	FALSE	FALSE	FALSE	FALSE	FALSE	FALSE	FALSE	FALSE	FALSE	FALSE	TRUE	FALSE	FALSE	FALSE	FALSE	FALSE
chr1	20789608	20789975	Interval_791	4	4	Intergenic	AluSx1|SINE|Alu	-3104	NM_016287	50809	Hs.142442	NM_016287	ENSG00000127483	HP1BP3	HP1-BP74|HP1BP74	heterochromatin protein 1 binding protein 3	protein-coding	TRUE	TRUE	FALSE	FALSE	FALSE	FALSE	FALSE	FALSE	TRUE	TRUE	FALSE	FALSE	FALSE	FALSE	FALSE	FALSE	FALSE	FALSE
chr1	20808578	20808792	Interval_792	1	1	intron (NM_001198802, intron 34 of 34)	AluY|SINE|Alu	-21997	NM_016287	50809	Hs.142442	NM_016287	ENSG00000127483	HP1BP3	HP1-BP74|HP1BP74	heterochromatin protein 1 binding protein 3	protein-coding	FALSE	FALSE	FALSE	FALSE	FALSE	FALSE	FALSE	FALSE	TRUE	FALSE	FALSE	FALSE	FALSE	FALSE	FALSE	FALSE	FALSE	FALSE
chr1	20813801	20813994	Interval_793	1	1	intron (NM_001198802, intron 32 of 34)	intron (NM_001198802, intron 32 of 34)	-27210	NM_016287	50809	Hs.142442	NM_016287	ENSG00000127483	HP1BP3	HP1-BP74|HP1BP74	heterochromatin protein 1 binding protein 3	protein-coding	FALSE	FALSE	FALSE	FALSE	FALSE	FALSE	FALSE	FALSE	TRUE	FALSE	FALSE	FALSE	FALSE	FALSE	FALSE	FALSE	FALSE	FALSE
chr1	20840509	20840914	Interval_794	3	3	intron (NM_001198802, intron 28 of 34)	intron (NM_001198802, intron 28 of 34)	-54024	NM_016287	50809	Hs.142442	NM_016287	ENSG00000127483	HP1BP3	HP1-BP74|HP1BP74	heterochromatin protein 1 binding protein 3	protein-coding	FALSE	FALSE	FALSE	FALSE	FALSE	FALSE	FALSE	FALSE	TRUE	TRUE	FALSE	FALSE	TRUE	FALSE	FALSE	FALSE	FALSE	FALSE
chr1	20842160	20842782	Interval_795	3	3	intron (NM_001198802, intron 27 of 34)	AluSp|SINE|Alu	-55783	NM_016287	50809	Hs.142442	NM_016287	ENSG00000127483	HP1BP3	HP1-BP74|HP1BP74	heterochromatin protein 1 binding protein 3	protein-coding	FALSE	FALSE	FALSE	FALSE	FALSE	FALSE	FALSE	FALSE	FALSE	FALSE	FALSE	TRUE	TRUE	TRUE	FALSE	FALSE	FALSE	FALSE
chr1	20843578	20843874	Interval_796	1	1	intron (NM_001198802, intron 27 of 34)	L1PA12|LINE|L1	-57038	NM_016287	50809	Hs.142442	NM_016287	ENSG00000127483	HP1BP3	HP1-BP74|HP1BP74	heterochromatin protein 1 binding protein 3	protein-coding	FALSE	FALSE	FALSE	FALSE	FALSE	FALSE	FALSE	FALSE	FALSE	TRUE	FALSE	FALSE	FALSE	FALSE	FALSE	FALSE	FALSE	FALSE
chr1	20877246	20877549	Interval_797	3	3	intron (NM_001198802, intron 18 of 34)	MIRb|SINE|MIR	-90710	NM_016287	50809	Hs.142442	NM_016287	ENSG00000127483	HP1BP3	HP1-BP74|HP1BP74	heterochromatin protein 1 binding protein 3	protein-coding	FALSE	FALSE	FALSE	FALSE	FALSE	FALSE	FALSE	FALSE	FALSE	FALSE	FALSE	TRUE	TRUE	TRUE	FALSE	FALSE	FALSE	FALSE
chr1	20893645	20893930	Interval_798	2	2	intron (NM_001198802, intron 15 of 34)	intron (NM_001198802, intron 15 of 34)	94644	NR_031657	100302155		NR_031657	ENSG00000221808	MIR1256	MIRN1256|hsa-mir-1256	microRNA 1256	ncRNA	FALSE	FALSE	FALSE	FALSE	FALSE	FALSE	FALSE	FALSE	TRUE	TRUE	FALSE	FALSE	FALSE	FALSE	FALSE	FALSE	FALSE	FALSE
chr1	20931283	20931564	Interval_799	3	3	intron (NM_001198802, intron 12 of 34)	Tigger1|DNA|TcMar-Tigger	57008	NR_031657	100302155		NR_031657	ENSG00000221808	MIR1256	MIRN1256|hsa-mir-1256	microRNA 1256	ncRNA	FALSE	FALSE	FALSE	FALSE	FALSE	FALSE	FALSE	FALSE	FALSE	FALSE	FALSE	TRUE	TRUE	TRUE	FALSE	FALSE	FALSE	FALSE
chr1	20952583	20952829	Interval_800	1	1	intron (NM_001198803, intron 10 of 12)	AluSq|SINE|Alu	35726	NR_031657	100302155		NR_031657	ENSG00000221808	MIR1256	MIRN1256|hsa-mir-1256	microRNA 1256	ncRNA	FALSE	FALSE	FALSE	FALSE	FALSE	FALSE	FALSE	FALSE	FALSE	TRUE	FALSE	FALSE	FALSE	FALSE	FALSE	FALSE	FALSE	FALSE
chr1	20994289	20994480	Interval_801	1	1	intron (NM_001198802, intron 5 of 34)	intron (NM_001198802, intron 5 of 34)	-5953	NR_031657	100302155		NR_031657	ENSG00000221808	MIR1256	MIRN1256|hsa-mir-1256	microRNA 1256	ncRNA	FALSE	FALSE	FALSE	FALSE	FALSE	FALSE	FALSE	FALSE	FALSE	FALSE	FALSE	FALSE	TRUE	FALSE	FALSE	FALSE	FALSE	FALSE
chr1	21022357	21022682	Interval_802	2	2	intron (NM_001198803, intron 4 of 12)	intron (NM_001198803, intron 4 of 12)	-34088	NR_031657	100302155		NR_031657	ENSG00000221808	MIR1256	MIRN1256|hsa-mir-1256	microRNA 1256	ncRNA	FALSE	FALSE	FALSE	FALSE	FALSE	FALSE	FALSE	FALSE	TRUE	TRUE	FALSE	FALSE	FALSE	FALSE	FALSE	FALSE	FALSE	FALSE
chr1	21069816	21070029	Interval_803	1	1	intron (NM_003760, intron 1 of 31)	intron (NM_003760, intron 1 of 31)	41460	NM_003760	8672	Hs.467084	NM_003760	ENSG00000075151	EIF4G3	eIF-4G 3|eIF4G 3|eIF4GII	eukaryotic translation initiation factor 4 gamma 3	protein-coding	TRUE	FALSE	FALSE	FALSE	FALSE	FALSE	FALSE	FALSE	FALSE	FALSE	FALSE	FALSE	FALSE	FALSE	FALSE	FALSE	FALSE	FALSE
chr1	21077237	21077447	Interval_804	1	1	intron (NM_003760, intron 1 of 31)	AluJo|SINE|Alu	34041	NM_003760	8672	Hs.467084	NM_003760	ENSG00000075151	EIF4G3	eIF-4G 3|eIF4G 3|eIF4GII	eukaryotic translation initiation factor 4 gamma 3	protein-coding	FALSE	FALSE	FALSE	FALSE	FALSE	FALSE	FALSE	FALSE	TRUE	FALSE	FALSE	FALSE	FALSE	FALSE	FALSE	FALSE	FALSE	FALSE
chr1	21100380	21100850	Interval_805	5	5	intron (NM_001198802, intron 2 of 34)	FAM|SINE|Alu	10768	NM_003760	8672	Hs.467084	NM_003760	ENSG00000075151	EIF4G3	eIF-4G 3|eIF4G 3|eIF4GII	eukaryotic translation initiation factor 4 gamma 3	protein-coding	FALSE	FALSE	FALSE	FALSE	FALSE	FALSE	FALSE	FALSE	TRUE	TRUE	FALSE	TRUE	TRUE	FALSE	FALSE	FALSE	TRUE	FALSE
chr1	21101674	21101945	Interval_806	2	2	intron (NM_001198802, intron 2 of 34)	L3|LINE|CR1	9573	NM_003760	8672	Hs.467084	NM_003760	ENSG00000075151	EIF4G3	eIF-4G 3|eIF4G 3|eIF4GII	eukaryotic translation initiation factor 4 gamma 3	protein-coding	FALSE	FALSE	FALSE	FALSE	FALSE	FALSE	FALSE	FALSE	TRUE	FALSE	FALSE	FALSE	FALSE	TRUE	FALSE	FALSE	FALSE	FALSE
chr1	21117684	21118007	Interval_807	4	4	intron (NM_001198803, intron 1 of 12)	intron (NM_001198803, intron 1 of 12)	-6463	NM_003760	8672	Hs.467084	NM_003760	ENSG00000075151	EIF4G3	eIF-4G 3|eIF4G 3|eIF4GII	eukaryotic translation initiation factor 4 gamma 3	protein-coding	FALSE	FALSE	FALSE	FALSE	FALSE	FALSE	FALSE	FALSE	TRUE	FALSE	FALSE	TRUE	TRUE	TRUE	FALSE	FALSE	FALSE	FALSE
chr1	21174930	21175410	Interval_808	9	9	intron (NM_001198802, intron 2 of 34)	intron (NM_001198802, intron 2 of 34)	1718	NM_001198802	8672	Hs.467084	NM_003760	ENSG00000075151	EIF4G3	eIF-4G 3|eIF4G 3|eIF4GII	eukaryotic translation initiation factor 4 gamma 3	protein-coding	TRUE	TRUE	FALSE	FALSE	FALSE	FALSE	TRUE	TRUE	TRUE	TRUE	FALSE	TRUE	TRUE	TRUE	FALSE	FALSE	FALSE	FALSE
chr1	21177739	21178081	Interval_809	2	2	Intergenic	AluSx1|SINE|Alu	-1022	NM_001198801	8672	Hs.467084	NM_003760	ENSG00000075151	EIF4G3	eIF-4G 3|eIF4G 3|eIF4GII	eukaryotic translation initiation factor 4 gamma 3	protein-coding	FALSE	FALSE	FALSE	FALSE	FALSE	FALSE	FALSE	FALSE	TRUE	TRUE	FALSE	FALSE	FALSE	FALSE	FALSE	FALSE	FALSE	FALSE
chr1	21186088	21186409	Interval_810	1	1	Intergenic	AluSq2|SINE|Alu	-9361	NM_001198801	8672	Hs.467084	NM_003760	ENSG00000075151	EIF4G3	eIF-4G 3|eIF4G 3|eIF4GII	eukaryotic translation initiation factor 4 gamma 3	protein-coding	FALSE	FALSE	FALSE	FALSE	FALSE	FALSE	FALSE	FALSE	TRUE	FALSE	FALSE	FALSE	FALSE	FALSE	FALSE	FALSE	FALSE	FALSE
chr1	21200740	21201109	Interval_811	2	2	Intergenic	MLT2B4|LTR|ERVL	-24037	NM_001198801	8672	Hs.467084	NM_003760	ENSG00000075151	EIF4G3	eIF-4G 3|eIF4G 3|eIF4GII	eukaryotic translation initiation factor 4 gamma 3	protein-coding	FALSE	FALSE	FALSE	FALSE	FALSE	FALSE	FALSE	FALSE	TRUE	TRUE	FALSE	FALSE	FALSE	FALSE	FALSE	FALSE	FALSE	FALSE
chr1	21215602	21215914	Interval_812	1	1	Intergenic	AluSp|SINE|Alu	-38870	NM_001198801	8672	Hs.467084	NM_003760	ENSG00000075151	EIF4G3	eIF-4G 3|eIF4G 3|eIF4GII	eukaryotic translation initiation factor 4 gamma 3	protein-coding	FALSE	FALSE	FALSE	FALSE	FALSE	FALSE	FALSE	FALSE	TRUE	FALSE	FALSE	FALSE	FALSE	FALSE	FALSE	FALSE	FALSE	FALSE
chr1	21243089	21243291	Interval_813	1	1	intron (NM_001113348, intron 10 of 18)	MIRb|SINE|MIR	36500	NM_001113347	1889	Hs.195080	NM_001397	ENSG00000117298	ECE1	ECE	endothelin converting enzyme 1	protein-coding	FALSE	FALSE	FALSE	FALSE	FALSE	FALSE	FALSE	FALSE	TRUE	FALSE	FALSE	FALSE	FALSE	FALSE	FALSE	FALSE	FALSE	FALSE
chr1	21261319	21262407	Interval_814	6	6	intron (NM_001113348, intron 4 of 18)	L2c|LINE|L2	17827	NM_001113347	1889	Hs.195080	NM_001397	ENSG00000117298	ECE1	ECE	endothelin converting enzyme 1	protein-coding	TRUE	TRUE	FALSE	FALSE	FALSE	FALSE	FALSE	FALSE	TRUE	TRUE	FALSE	FALSE	FALSE	FALSE	FALSE	FALSE	TRUE	TRUE
chr1	21262574	21263095	Interval_815	2	2	intron (NM_001113348, intron 4 of 18)	intron (NM_001113348, intron 4 of 18)	16855	NM_001113347	1889	Hs.195080	NM_001397	ENSG00000117298	ECE1	ECE	endothelin converting enzyme 1	protein-coding	FALSE	FALSE	FALSE	FALSE	FALSE	FALSE	FALSE	FALSE	TRUE	TRUE	FALSE	FALSE	FALSE	FALSE	FALSE	FALSE	FALSE	FALSE
chr1	21320408	21320621	Interval_816	1	1	intron (NM_001113348, intron 1 of 18)	intron (NM_001113348, intron 1 of 18)	25026	NM_001113348	1889	Hs.195080	NM_001397	ENSG00000117298	ECE1	ECE	endothelin converting enzyme 1	protein-coding	FALSE	FALSE	FALSE	FALSE	FALSE	FALSE	FALSE	FALSE	FALSE	TRUE	FALSE	FALSE	FALSE	FALSE	FALSE	FALSE	FALSE	FALSE
chr1	21324623	21325020	Interval_817	2	2	intron (NM_001113348, intron 1 of 18)	intron (NM_001113348, intron 1 of 18)	20719	NM_001113348	1889	Hs.195080	NM_001397	ENSG00000117298	ECE1	ECE	endothelin converting enzyme 1	protein-coding	FALSE	FALSE	FALSE	FALSE	FALSE	FALSE	FALSE	FALSE	TRUE	TRUE	FALSE	FALSE	FALSE	FALSE	FALSE	FALSE	FALSE	FALSE
chr1	21338087	21338458	Interval_818	6	6	intron (NM_001113348, intron 1 of 18)	intron (NM_001113348, intron 1 of 18)	7268	NM_001113348	1889	Hs.195080	NM_001397	ENSG00000117298	ECE1	ECE	endothelin converting enzyme 1	protein-coding	FALSE	FALSE	FALSE	FALSE	FALSE	FALSE	FALSE	FALSE	TRUE	TRUE	FALSE	FALSE	FALSE	FALSE	TRUE	TRUE	TRUE	TRUE
chr1	21345660	21346141	Interval_819	2	2	promoter-TSS (NM_001113348)	promoter-TSS (NM_001113348)	-360	NM_001113348	1889	Hs.195080	NM_001397	ENSG00000117298	ECE1	ECE	endothelin converting enzyme 1	protein-coding	FALSE	FALSE	FALSE	FALSE	FALSE	FALSE	FALSE	FALSE	TRUE	TRUE	FALSE	FALSE	FALSE	FALSE	FALSE	FALSE	FALSE	FALSE
chr1	21346348	21346670	Interval_820	1	1	promoter-TSS (NM_001113348)	promoter-TSS (NM_001113348)	-968	NM_001113348	1889	Hs.195080	NM_001397	ENSG00000117298	ECE1	ECE	endothelin converting enzyme 1	protein-coding	FALSE	FALSE	FALSE	FALSE	FALSE	FALSE	FALSE	FALSE	TRUE	FALSE	FALSE	FALSE	FALSE	FALSE	FALSE	FALSE	FALSE	FALSE
chr1	21352354	21353073	Interval_821	3	3	Intergenic	MIR|SINE|MIR	-7173	NM_001113348	1889	Hs.195080	NM_001397	ENSG00000117298	ECE1	ECE	endothelin converting enzyme 1	protein-coding	FALSE	FALSE	FALSE	FALSE	FALSE	FALSE	FALSE	FALSE	TRUE	TRUE	FALSE	FALSE	TRUE	FALSE	FALSE	FALSE	FALSE	FALSE
chr1	21366407	21366719	Interval_822	3	3	Intergenic	L1MB7|LINE|L1	-21022	NM_001113348	1889	Hs.195080	NM_001397	ENSG00000117298	ECE1	ECE	endothelin converting enzyme 1	protein-coding	FALSE	FALSE	FALSE	FALSE	FALSE	FALSE	FALSE	FALSE	TRUE	FALSE	FALSE	FALSE	TRUE	TRUE	FALSE	FALSE	FALSE	FALSE
chr1	21389731	21389944	Interval_823	1	1	Intergenic	MER41B|LTR|ERV1	-44297	NM_001113348	1889	Hs.195080	NM_001397	ENSG00000117298	ECE1	ECE	endothelin converting enzyme 1	protein-coding	FALSE	FALSE	FALSE	FALSE	FALSE	FALSE	FALSE	FALSE	FALSE	TRUE	FALSE	FALSE	FALSE	FALSE	FALSE	FALSE	FALSE	FALSE
chr1	21453994	21454377	Interval_824	2	2	intron (NM_001330381, intron 3 of 18)	intron (NM_001330381, intron 3 of 18)	14096	NM_001330381	84224	Hs.325422	NM_032264	ENSG00000142794	NBPF3	AE2	NBPF member 3	protein-coding	FALSE	FALSE	FALSE	FALSE	FALSE	FALSE	FALSE	FALSE	TRUE	TRUE	FALSE	FALSE	FALSE	FALSE	FALSE	FALSE	FALSE	FALSE
chr1	21458787	21459117	Interval_825	2	2	intron (NM_001330381, intron 3 of 18)	L1ME3|LINE|L1	18862	NM_001330381	84224	Hs.325422	NM_032264	ENSG00000142794	NBPF3	AE2	NBPF member 3	protein-coding	FALSE	FALSE	FALSE	FALSE	FALSE	FALSE	FALSE	FALSE	TRUE	TRUE	FALSE	FALSE	FALSE	FALSE	FALSE	FALSE	FALSE	FALSE
chr1	21473915	21474373	Interval_826	8	8	intron (NR_046176, intron 10 of 17)	intron (NR_046176, intron 10 of 17)	34054	NM_001330381	84224	Hs.325422	NM_032264	ENSG00000142794	NBPF3	AE2	NBPF member 3	protein-coding	FALSE	TRUE	FALSE	FALSE	FALSE	FALSE	FALSE	FALSE	TRUE	TRUE	FALSE	TRUE	TRUE	TRUE	FALSE	TRUE	TRUE	FALSE
chr1	21496921	21497149	Interval_827	1	1	Intergenic	MLT1O|LTR|ERVL-MaLR	-12323	NM_001177520	249	Hs.75431	NM_000478	ENSG00000162551	ALPL	AP-TNAP|APTNAP|HOPS|TNALP|TNAP|TNSALP	alkaline phosphatase, liver/bone/kidney	protein-coding	FALSE	FALSE	FALSE	FALSE	FALSE	FALSE	FALSE	FALSE	FALSE	TRUE	FALSE	FALSE	FALSE	FALSE	FALSE	FALSE	FALSE	FALSE
chr1	21545312	21545559	Interval_828	1	1	intron (NM_001177520, intron 1 of 9)	AluSx1|SINE|Alu	36078	NM_001127501	249	Hs.75431	NM_000478	ENSG00000162551	ALPL	AP-TNAP|APTNAP|HOPS|TNALP|TNAP|TNSALP	alkaline phosphatase, liver/bone/kidney	protein-coding	FALSE	FALSE	FALSE	FALSE	FALSE	FALSE	FALSE	FALSE	TRUE	FALSE	FALSE	FALSE	FALSE	FALSE	FALSE	FALSE	FALSE	FALSE
chr1	21545993	21546391	Interval_829	2	2	intron (NM_001177520, intron 1 of 9)	intron (NM_001177520, intron 1 of 9)	36834	NM_001127501	249	Hs.75431	NM_000478	ENSG00000162551	ALPL	AP-TNAP|APTNAP|HOPS|TNALP|TNAP|TNSALP	alkaline phosphatase, liver/bone/kidney	protein-coding	FALSE	FALSE	FALSE	FALSE	FALSE	FALSE	FALSE	FALSE	TRUE	TRUE	FALSE	FALSE	FALSE	FALSE	FALSE	FALSE	FALSE	FALSE
chr1	21555539	21555790	Interval_830	1	1	intron (NM_000478, intron 2 of 11)	AluSz|SINE|Alu	46307	NM_001127501	249	Hs.75431	NM_000478	ENSG00000162551	ALPL	AP-TNAP|APTNAP|HOPS|TNALP|TNAP|TNSALP	alkaline phosphatase, liver/bone/kidney	protein-coding	FALSE	FALSE	FALSE	FALSE	FALSE	FALSE	FALSE	FALSE	FALSE	TRUE	FALSE	FALSE	FALSE	FALSE	FALSE	FALSE	FALSE	FALSE
chr1	21588288	21588817	Interval_831	2	2	Intergenic	AluSg|SINE|Alu	63302	NM_001145658	5909	Hs.148178	NM_002885	ENSG00000076864	RAP1GAP	RAP1GA1|RAP1GAP1|RAP1GAPII|RAPGAP	RAP1 GTPase activating protein	protein-coding	FALSE	FALSE	FALSE	FALSE	FALSE	FALSE	FALSE	FALSE	TRUE	TRUE	FALSE	FALSE	FALSE	FALSE	FALSE	FALSE	FALSE	FALSE
chr1	21638316	21638527	Interval_832	1	1	intron (NM_001145658, intron 2 of 24)	AluSz|SINE|Alu	13433	NM_001145658	5909	Hs.148178	NM_002885	ENSG00000076864	RAP1GAP	RAP1GA1|RAP1GAP1|RAP1GAPII|RAPGAP	RAP1 GTPase activating protein	protein-coding	FALSE	FALSE	FALSE	FALSE	FALSE	FALSE	FALSE	FALSE	TRUE	FALSE	FALSE	FALSE	FALSE	FALSE	FALSE	FALSE	FALSE	FALSE
chr1	21652300	21652572	Interval_833	1	1	promoter-TSS (NM_001145658)	promoter-TSS (NM_001145658)	-581	NM_001145658	5909	Hs.148178	NM_002885	ENSG00000076864	RAP1GAP	RAP1GA1|RAP1GAP1|RAP1GAPII|RAPGAP	RAP1 GTPase activating protein	protein-coding	FALSE	FALSE	FALSE	FALSE	FALSE	FALSE	FALSE	FALSE	FALSE	TRUE	FALSE	FALSE	FALSE	FALSE	FALSE	FALSE	FALSE	FALSE
chr1	21659234	21659402	Interval_834	2	2	intron (NM_002885, intron 1 of 24)	CpG	-7463	NM_001145658	5909	Hs.148178	NM_002885	ENSG00000076864	RAP1GAP	RAP1GA1|RAP1GAP1|RAP1GAPII|RAPGAP	RAP1 GTPase activating protein	protein-coding	FALSE	FALSE	FALSE	FALSE	FALSE	FALSE	TRUE	TRUE	FALSE	FALSE	FALSE	FALSE	FALSE	FALSE	FALSE	FALSE	FALSE	FALSE
chr1	21666585	21666904	Interval_835	2	2	intron (NM_001145657, intron 1 of 26)	intron (NM_001145657, intron 1 of 26)	2635	NM_001350528	5909	Hs.148178	NM_002885	ENSG00000076864	RAP1GAP	RAP1GA1|RAP1GAP1|RAP1GAPII|RAPGAP	RAP1 GTPase activating protein	protein-coding	FALSE	FALSE	FALSE	FALSE	FALSE	FALSE	FALSE	FALSE	TRUE	TRUE	FALSE	FALSE	FALSE	FALSE	FALSE	FALSE	FALSE	FALSE
chr1	21670342	21670942	Interval_836	6	6	Intergenic	Intergenic	-1262	NM_002885	5909	Hs.148178	NM_002885	ENSG00000076864	RAP1GAP	RAP1GA1|RAP1GAP1|RAP1GAPII|RAPGAP	RAP1 GTPase activating protein	protein-coding	FALSE	TRUE	FALSE	FALSE	FALSE	FALSE	FALSE	FALSE	TRUE	TRUE	FALSE	TRUE	TRUE	TRUE	FALSE	FALSE	FALSE	FALSE
chr1	21675556	21676098	Interval_837	1	1	Intergenic	Intergenic	-6447	NM_002885	5909	Hs.148178	NM_002885	ENSG00000076864	RAP1GAP	RAP1GA1|RAP1GAP1|RAP1GAPII|RAPGAP	RAP1 GTPase activating protein	protein-coding	FALSE	FALSE	FALSE	FALSE	FALSE	FALSE	FALSE	FALSE	FALSE	TRUE	FALSE	FALSE	FALSE	FALSE	FALSE	FALSE	FALSE	FALSE
chr1	21687019	21687465	Interval_838	3	3	intron (NM_001350164, intron 23 of 25)	intron (NM_001350164, intron 23 of 25)	-17862	NM_002885	5909	Hs.148178	NM_002885	ENSG00000076864	RAP1GAP	RAP1GA1|RAP1GAP1|RAP1GAPII|RAPGAP	RAP1 GTPase activating protein	protein-coding	FALSE	FALSE	FALSE	FALSE	FALSE	FALSE	FALSE	FALSE	TRUE	TRUE	FALSE	FALSE	FALSE	FALSE	FALSE	FALSE	TRUE	FALSE
chr1	21688149	21688443	Interval_839	2	2	intron (NM_001350164, intron 23 of 25)	AluSx3|SINE|Alu	-18916	NM_002885	5909	Hs.148178	NM_002885	ENSG00000076864	RAP1GAP	RAP1GA1|RAP1GAP1|RAP1GAPII|RAPGAP	RAP1 GTPase activating protein	protein-coding	FALSE	FALSE	FALSE	FALSE	FALSE	FALSE	FALSE	FALSE	TRUE	TRUE	FALSE	FALSE	FALSE	FALSE	FALSE	FALSE	FALSE	FALSE
chr1	21702795	21703179	Interval_840	5	5	intron (NM_001350164, intron 20 of 25)	L2a|LINE|L2	-33607	NM_002885	5909	Hs.148178	NM_002885	ENSG00000076864	RAP1GAP	RAP1GA1|RAP1GAP1|RAP1GAPII|RAPGAP	RAP1 GTPase activating protein	protein-coding	FALSE	FALSE	FALSE	FALSE	FALSE	FALSE	FALSE	FALSE	TRUE	TRUE	FALSE	TRUE	TRUE	TRUE	FALSE	FALSE	FALSE	FALSE
chr1	21722486	21722700	Interval_841	1	1	intron (NM_001350164, intron 11 of 25)	AluJb|SINE|Alu	-53213	NM_002885	5909	Hs.148178	NM_002885	ENSG00000076864	RAP1GAP	RAP1GA1|RAP1GAP1|RAP1GAPII|RAPGAP	RAP1 GTPase activating protein	protein-coding	FALSE	FALSE	FALSE	FALSE	FALSE	FALSE	FALSE	FALSE	TRUE	FALSE	FALSE	FALSE	FALSE	FALSE	FALSE	FALSE	FALSE	FALSE
chr1	21730499	21730983	Interval_842	5	5	intron (NM_032236, intron 9 of 26)	intron (NM_032236, intron 9 of 26)	52458	NM_032236	84196	Hs.467524	NM_032236	ENSG00000090686	USP48	RAP1GA1|USP31	ubiquitin specific peptidase 48	protein-coding	TRUE	FALSE	FALSE	FALSE	FALSE	FALSE	FALSE	FALSE	TRUE	TRUE	FALSE	FALSE	TRUE	TRUE	FALSE	FALSE	FALSE	FALSE
chr1	21749669	21750094	Interval_843	1	1	intron (NM_001350164, intron 6 of 25)	AluJr|SINE|Alu	33317	NM_032236	84196	Hs.467524	NM_032236	ENSG00000090686	USP48	RAP1GA1|USP31	ubiquitin specific peptidase 48	protein-coding	FALSE	FALSE	FALSE	FALSE	FALSE	FALSE	FALSE	FALSE	FALSE	TRUE	FALSE	FALSE	FALSE	FALSE	FALSE	FALSE	FALSE	FALSE
chr1	21764565	21764906	Interval_844	2	2	intron (NM_001350164, intron 1 of 25)	MER21B|LTR|ERVL	18463	NM_032236	84196	Hs.467524	NM_032236	ENSG00000090686	USP48	RAP1GA1|USP31	ubiquitin specific peptidase 48	protein-coding	FALSE	FALSE	FALSE	FALSE	FALSE	FALSE	FALSE	FALSE	TRUE	FALSE	FALSE	FALSE	TRUE	FALSE	FALSE	FALSE	FALSE	FALSE
chr1	21767936	21768626	Interval_845	2	2	intron (NM_001350164, intron 1 of 25)	intron (NM_001350164, intron 1 of 25)	14918	NM_032236	84196	Hs.467524	NM_032236	ENSG00000090686	USP48	RAP1GA1|USP31	ubiquitin specific peptidase 48	protein-coding	FALSE	FALSE	FALSE	FALSE	FALSE	FALSE	FALSE	FALSE	TRUE	TRUE	FALSE	FALSE	FALSE	FALSE	FALSE	FALSE	FALSE	FALSE
chr1	21778048	21778367	Interval_846	2	2	intron (NM_001350164, intron 1 of 25)	L1M4|LINE|L1	4991	NM_032236	84196	Hs.467524	NM_032236	ENSG00000090686	USP48	RAP1GA1|USP31	ubiquitin specific peptidase 48	protein-coding	FALSE	FALSE	FALSE	FALSE	FALSE	FALSE	FALSE	FALSE	TRUE	TRUE	FALSE	FALSE	FALSE	FALSE	FALSE	FALSE	FALSE	FALSE
chr1	21779589	21779993	Interval_847	1	1	intron (NM_001350164, intron 1 of 25)	L1MB5|LINE|L1	3408	NM_032236	84196	Hs.467524	NM_032236	ENSG00000090686	USP48	RAP1GA1|USP31	ubiquitin specific peptidase 48	protein-coding	FALSE	FALSE	FALSE	FALSE	FALSE	FALSE	FALSE	FALSE	FALSE	TRUE	FALSE	FALSE	FALSE	FALSE	FALSE	FALSE	FALSE	FALSE
chr1	21780651	21781004	Interval_848	2	2	intron (NM_001350164, intron 1 of 25)	AluSx1|SINE|Alu	2371	NM_032236	84196	Hs.467524	NM_032236	ENSG00000090686	USP48	RAP1GA1|USP31	ubiquitin specific peptidase 48	protein-coding	FALSE	FALSE	FALSE	FALSE	FALSE	FALSE	FALSE	FALSE	TRUE	TRUE	FALSE	FALSE	FALSE	FALSE	FALSE	FALSE	FALSE	FALSE
chr1	21791111	21791535	Interval_849	2	2	Intergenic	AluSx1|SINE|Alu	-8124	NM_001330394	84196	Hs.467524	NM_032236	ENSG00000090686	USP48	RAP1GA1|USP31	ubiquitin specific peptidase 48	protein-coding	FALSE	FALSE	FALSE	FALSE	FALSE	FALSE	FALSE	FALSE	TRUE	TRUE	FALSE	FALSE	FALSE	FALSE	FALSE	FALSE	FALSE	FALSE
chr1	21797407	21797623	Interval_850	1	1	Intergenic	AluSz|SINE|Alu	-14316	NM_001330394	84196	Hs.467524	NM_032236	ENSG00000090686	USP48	RAP1GA1|USP31	ubiquitin specific peptidase 48	protein-coding	FALSE	FALSE	FALSE	FALSE	FALSE	FALSE	FALSE	FALSE	FALSE	TRUE	FALSE	FALSE	FALSE	FALSE	FALSE	FALSE	FALSE	FALSE
chr1	21866532	21866663	Interval_851	1	1	intron (NM_005529, intron 33 of 96)	MLT1K|LTR|ERVL-MaLR	54333	NM_001013693	401944	Hs.745158	NM_001013693	ENSG00000187942	LDLRAD2	-	low density lipoprotein receptor class A domain containing 2	protein-coding	FALSE	FALSE	FALSE	FALSE	FALSE	FALSE	FALSE	FALSE	FALSE	FALSE	FALSE	FALSE	FALSE	FALSE	FALSE	FALSE	TRUE	FALSE
chr1	21866834	21867125	Interval_852	1	1	intron (NM_005529, intron 33 of 96)	intron (NM_005529, intron 33 of 96)	54715	NM_001013693	401944	Hs.745158	NM_001013693	ENSG00000187942	LDLRAD2	-	low density lipoprotein receptor class A domain containing 2	protein-coding	FALSE	FALSE	FALSE	FALSE	FALSE	FALSE	FALSE	FALSE	FALSE	TRUE	FALSE	FALSE	FALSE	FALSE	FALSE	FALSE	FALSE	FALSE
chr1	21905051	21905569	Interval_853	2	2	intron (NM_005529, intron 1 of 96)	L2a|LINE|L2	31987	NM_005529	3339	Hs.562227	NM_005529	ENSG00000142798	HSPG2	HSPG|PLC|PRCAN|SJA|SJS|SJS1	heparan sulfate proteoglycan 2	protein-coding	FALSE	FALSE	FALSE	FALSE	FALSE	FALSE	FALSE	FALSE	TRUE	TRUE	FALSE	FALSE	FALSE	FALSE	FALSE	FALSE	FALSE	FALSE
chr1	21915570	21915855	Interval_854	1	1	intron (NM_005529, intron 1 of 96)	MER3|DNA|hAT-Charlie	21584	NM_005529	3339	Hs.562227	NM_005529	ENSG00000142798	HSPG2	HSPG|PLC|PRCAN|SJA|SJS|SJS1	heparan sulfate proteoglycan 2	protein-coding	FALSE	FALSE	FALSE	FALSE	FALSE	FALSE	FALSE	FALSE	FALSE	TRUE	FALSE	FALSE	FALSE	FALSE	FALSE	FALSE	FALSE	FALSE
chr1	21937904	21938158	Interval_855	2	2	promoter-TSS (NM_001291860)	promoter-TSS (NM_001291860)	-734	NM_001291860	3339	Hs.562227	NM_005529	ENSG00000142798	HSPG2	HSPG|PLC|PRCAN|SJA|SJS|SJS1	heparan sulfate proteoglycan 2	protein-coding	FALSE	FALSE	FALSE	FALSE	FALSE	FALSE	FALSE	FALSE	TRUE	TRUE	FALSE	FALSE	FALSE	FALSE	FALSE	FALSE	FALSE	FALSE
chr1	21940695	21941135	Interval_856	2	2	Intergenic	AluSz|SINE|Alu	-3618	NM_001291860	3339	Hs.562227	NM_005529	ENSG00000142798	HSPG2	HSPG|PLC|PRCAN|SJA|SJS|SJS1	heparan sulfate proteoglycan 2	protein-coding	FALSE	FALSE	FALSE	FALSE	FALSE	FALSE	FALSE	FALSE	TRUE	TRUE	FALSE	FALSE	FALSE	FALSE	FALSE	FALSE	FALSE	FALSE
chr1	21943135	21943386	Interval_857	1	1	Intergenic	Charlie10a|DNA|hAT-Charlie	-5964	NM_001291860	3339	Hs.562227	NM_005529	ENSG00000142798	HSPG2	HSPG|PLC|PRCAN|SJA|SJS|SJS1	heparan sulfate proteoglycan 2	protein-coding	FALSE	FALSE	FALSE	FALSE	FALSE	FALSE	FALSE	FALSE	FALSE	TRUE	FALSE	FALSE	FALSE	FALSE	FALSE	FALSE	FALSE	FALSE
chr1	21947673	21948085	Interval_858	1	1	Intergenic	AluSx1|SINE|Alu	-10582	NM_001291860	3339	Hs.562227	NM_005529	ENSG00000142798	HSPG2	HSPG|PLC|PRCAN|SJA|SJS|SJS1	heparan sulfate proteoglycan 2	protein-coding	FALSE	FALSE	FALSE	FALSE	FALSE	FALSE	FALSE	FALSE	FALSE	TRUE	FALSE	FALSE	FALSE	FALSE	FALSE	FALSE	FALSE	FALSE
chr1	21965181	21965519	Interval_859	2	2	Intergenic	AluSc|SINE|Alu	-11544	NM_007352	23436	Hs.728752	NM_007352	ENSG00000219073	CELA3B	CBPP|ELA3B	chymotrypsin like elastase family member 3B	protein-coding	FALSE	FALSE	FALSE	FALSE	FALSE	FALSE	FALSE	FALSE	TRUE	TRUE	FALSE	FALSE	FALSE	FALSE	FALSE	FALSE	FALSE	FALSE
chr1	21969239	21969654	Interval_860	2	2	Intergenic	MLT1J|LTR|ERVL-MaLR	-7447	NM_007352	23436	Hs.728752	NM_007352	ENSG00000219073	CELA3B	CBPP|ELA3B	chymotrypsin like elastase family member 3B	protein-coding	FALSE	FALSE	FALSE	FALSE	FALSE	FALSE	FALSE	FALSE	TRUE	TRUE	FALSE	FALSE	FALSE	FALSE	FALSE	FALSE	FALSE	FALSE
chr1	21983411	21983649	Interval_861	1	1	intron (NM_007352, intron 4 of 7)	AluJo|SINE|Alu	6636	NM_007352	23436	Hs.728752	NM_007352	ENSG00000219073	CELA3B	CBPP|ELA3B	chymotrypsin like elastase family member 3B	protein-coding	FALSE	FALSE	FALSE	FALSE	FALSE	FALSE	FALSE	FALSE	TRUE	FALSE	FALSE	FALSE	FALSE	FALSE	FALSE	FALSE	FALSE	FALSE
chr1	22019002	22019666	Interval_862	2	2	Intergenic	Intergenic	-5857	NR_023918	29092	Hs.279842	NR_023918	ENSG00000218510	LINC00339	HSPC157|NCRNA00339	long intergenic non-protein coding RNA 339	ncRNA	FALSE	FALSE	FALSE	FALSE	FALSE	FALSE	FALSE	FALSE	TRUE	TRUE	FALSE	FALSE	FALSE	FALSE	FALSE	FALSE	FALSE	FALSE
chr1	22024460	22024866	Interval_863	2	2	promoter-TSS (NR_109760)	promoter-TSS (NR_109760)	-528	NR_023918	29092	Hs.279842	NR_023918	ENSG00000218510	LINC00339	HSPC157|NCRNA00339	long intergenic non-protein coding RNA 339	ncRNA	FALSE	FALSE	FALSE	FALSE	FALSE	FALSE	FALSE	FALSE	TRUE	TRUE	FALSE	FALSE	FALSE	FALSE	FALSE	FALSE	FALSE	FALSE
chr1	22025511	22026475	Interval_864	2	2	promoter-TSS (NR_110692)	promoter-TSS (NR_110692)	55	NR_110692	101928043	Hs.617422	NR_110692	ENSG00000228397	LINC01635	-	long intergenic non-protein coding RNA 1635	ncRNA	FALSE	FALSE	FALSE	FALSE	FALSE	FALSE	FALSE	FALSE	TRUE	TRUE	FALSE	FALSE	FALSE	FALSE	FALSE	FALSE	FALSE	FALSE
chr1	22048494	22049184	Interval_865	2	2	Intergenic	MLT1K|LTR|ERVL-MaLR	-3788	NM_001039802	998	Hs.467637	NM_001791	ENSG00000070831	CDC42	CDC42Hs|G25K|TKS	cell division cycle 42	protein-coding	FALSE	FALSE	FALSE	FALSE	FALSE	FALSE	FALSE	FALSE	TRUE	TRUE	FALSE	FALSE	FALSE	FALSE	FALSE	FALSE	FALSE	FALSE
chr1	22049614	22049925	Interval_866	2	2	Intergenic	AluSq2|SINE|Alu	-2857	NM_001039802	998	Hs.467637	NM_001791	ENSG00000070831	CDC42	CDC42Hs|G25K|TKS	cell division cycle 42	protein-coding	FALSE	FALSE	FALSE	FALSE	FALSE	FALSE	FALSE	FALSE	TRUE	TRUE	FALSE	FALSE	FALSE	FALSE	FALSE	FALSE	FALSE	FALSE
chr1	22053394	22053915	Interval_867	7	7	intron (NM_001791, intron 1 of 5)	intron (NM_001791, intron 1 of 5)	1028	NM_001791	998	Hs.467637	NM_001791	ENSG00000070831	CDC42	CDC42Hs|G25K|TKS	cell division cycle 42	protein-coding	FALSE	FALSE	FALSE	FALSE	FALSE	FALSE	FALSE	FALSE	TRUE	TRUE	FALSE	TRUE	TRUE	TRUE	FALSE	FALSE	TRUE	TRUE
chr1	22058246	22058633	Interval_868	4	4	intron (NM_001791, intron 1 of 5)	intron (NM_001791, intron 1 of 5)	5813	NM_001791	998	Hs.467637	NM_001791	ENSG00000070831	CDC42	CDC42Hs|G25K|TKS	cell division cycle 42	protein-coding	FALSE	FALSE	FALSE	FALSE	FALSE	FALSE	FALSE	FALSE	FALSE	TRUE	FALSE	TRUE	TRUE	TRUE	FALSE	FALSE	FALSE	FALSE
chr1	22162203	22162411	Interval_869	1	1	Intergenic	Intergenic	-19281	NM_030761	54361	Hs.25766	NM_030761	ENSG00000162552	WNT4	SERKAL|WNT-4	Wnt family member 4	protein-coding	FALSE	FALSE	FALSE	FALSE	FALSE	FALSE	FALSE	FALSE	TRUE	FALSE	FALSE	FALSE	FALSE	FALSE	FALSE	FALSE	FALSE	FALSE
chr1	22174486	22174899	Interval_870	2	2	Intergenic	Intergenic	-31667	NM_030761	54361	Hs.25766	NM_030761	ENSG00000162552	WNT4	SERKAL|WNT-4	Wnt family member 4	protein-coding	FALSE	FALSE	FALSE	FALSE	FALSE	FALSE	FALSE	FALSE	TRUE	TRUE	FALSE	FALSE	FALSE	FALSE	FALSE	FALSE	FALSE	FALSE
chr1	22185210	22185558	Interval_871	2	2	Intergenic	Intergenic	-42358	NM_030761	54361	Hs.25766	NM_030761	ENSG00000162552	WNT4	SERKAL|WNT-4	Wnt family member 4	protein-coding	FALSE	FALSE	FALSE	FALSE	FALSE	FALSE	FALSE	FALSE	TRUE	TRUE	FALSE	FALSE	FALSE	FALSE	FALSE	FALSE	FALSE	FALSE
chr1	22225038	22225260	Interval_872	1	1	Intergenic	MLT1F1|LTR|ERVL-MaLR	-41090	NR_039613	100616433		NR_039613	ENSG00000266564	MIR4418	-	microRNA 4418	ncRNA	FALSE	FALSE	FALSE	FALSE	FALSE	FALSE	FALSE	FALSE	FALSE	TRUE	FALSE	FALSE	FALSE	FALSE	FALSE	FALSE	FALSE	FALSE
chr1	22232432	22232775	Interval_873	1	1	Intergenic	MIRb|SINE|MIR	-33635	NR_039613	100616433		NR_039613	ENSG00000266564	MIR4418	-	microRNA 4418	ncRNA	FALSE	FALSE	FALSE	FALSE	FALSE	FALSE	FALSE	FALSE	TRUE	FALSE	FALSE	FALSE	FALSE	FALSE	FALSE	FALSE	FALSE	FALSE
chr1	22237546	22237975	Interval_874	2	2	Intergenic	AluSq2|SINE|Alu	-28478	NR_039613	100616433		NR_039613	ENSG00000266564	MIR4418	-	microRNA 4418	ncRNA	FALSE	FALSE	FALSE	FALSE	FALSE	FALSE	FALSE	FALSE	TRUE	TRUE	FALSE	FALSE	FALSE	FALSE	FALSE	FALSE	FALSE	FALSE
chr1	22279604	22280161	Interval_875	3	3	Intergenic	AluJb|SINE|Alu	13644	NR_039613	100616433		NR_039613	ENSG00000266564	MIR4418	-	microRNA 4418	ncRNA	FALSE	FALSE	FALSE	FALSE	FALSE	FALSE	FALSE	FALSE	TRUE	TRUE	FALSE	FALSE	TRUE	FALSE	FALSE	FALSE	FALSE	FALSE
chr1	22284477	22284670	Interval_876	1	1	Intergenic	(ATCC)n|Simple_repeat|Simple_repeat	18335	NR_039613	100616433		NR_039613	ENSG00000266564	MIR4418	-	microRNA 4418	ncRNA	FALSE	FALSE	FALSE	FALSE	FALSE	FALSE	FALSE	FALSE	TRUE	FALSE	FALSE	FALSE	FALSE	FALSE	FALSE	FALSE	FALSE	FALSE
chr1	22337208	22337401	Interval_877	1	1	Intergenic	(CATC)n|Simple_repeat|Simple_repeat	71066	NR_039613	100616433		NR_039613	ENSG00000266564	MIR4418	-	microRNA 4418	ncRNA	FALSE	FALSE	FALSE	FALSE	FALSE	FALSE	FALSE	FALSE	TRUE	FALSE	FALSE	FALSE	FALSE	FALSE	FALSE	FALSE	FALSE	FALSE
chr1	22355281	22355536	Interval_878	1	1	Intergenic	AluJr|SINE|Alu	89170	NR_039613	100616433		NR_039613	ENSG00000266564	MIR4418	-	microRNA 4418	ncRNA	FALSE	FALSE	FALSE	FALSE	FALSE	FALSE	FALSE	FALSE	FALSE	TRUE	FALSE	FALSE	FALSE	FALSE	FALSE	FALSE	FALSE	FALSE
chr1	22365429	22365894	Interval_879	2	2	Intergenic	THE1C|LTR|ERVL-MaLR	-86189	NM_001330398	9923	Hs.418966	NM_014870	ENSG00000184677	ZBTB40	ZNF923	zinc finger and BTB domain containing 40	protein-coding	FALSE	FALSE	FALSE	FALSE	FALSE	FALSE	FALSE	FALSE	TRUE	TRUE	FALSE	FALSE	FALSE	FALSE	FALSE	FALSE	FALSE	FALSE
chr1	22410951	22411231	Interval_880	2	2	Intergenic	L1MB7|LINE|L1	-40760	NM_001330398	9923	Hs.418966	NM_014870	ENSG00000184677	ZBTB40	ZNF923	zinc finger and BTB domain containing 40	protein-coding	FALSE	FALSE	FALSE	FALSE	FALSE	FALSE	FALSE	FALSE	FALSE	FALSE	FALSE	FALSE	TRUE	TRUE	FALSE	FALSE	FALSE	FALSE
chr1	22418180	22418505	Interval_881	1	1	Intergenic	Intergenic	-33508	NM_001330398	9923	Hs.418966	NM_014870	ENSG00000184677	ZBTB40	ZNF923	zinc finger and BTB domain containing 40	protein-coding	FALSE	TRUE	FALSE	FALSE	FALSE	FALSE	FALSE	FALSE	FALSE	FALSE	FALSE	FALSE	FALSE	FALSE	FALSE	FALSE	FALSE	FALSE
chr1	22429225	22429473	Interval_882	1	1	Intergenic	AluY|SINE|Alu	-22502	NM_001330398	9923	Hs.418966	NM_014870	ENSG00000184677	ZBTB40	ZNF923	zinc finger and BTB domain containing 40	protein-coding	FALSE	FALSE	FALSE	FALSE	FALSE	FALSE	FALSE	FALSE	FALSE	TRUE	FALSE	FALSE	FALSE	FALSE	FALSE	FALSE	FALSE	FALSE
chr1	22452460	22452672	Interval_883	1	1	intron (NM_001330398, intron 1 of 15)	MER58B|DNA|hAT-Charlie	715	NM_001083621	9923	Hs.418966	NM_014870	ENSG00000184677	ZBTB40	ZNF923	zinc finger and BTB domain containing 40	protein-coding	FALSE	FALSE	FALSE	FALSE	FALSE	FALSE	FALSE	FALSE	FALSE	FALSE	FALSE	FALSE	TRUE	FALSE	FALSE	FALSE	FALSE	FALSE
chr1	22468439	22468633	Interval_884	1	1	intron (NM_001083621, intron 2 of 18)	AluJo|SINE|Alu	16685	NM_001083621	9923	Hs.418966	NM_014870	ENSG00000184677	ZBTB40	ZNF923	zinc finger and BTB domain containing 40	protein-coding	FALSE	FALSE	FALSE	FALSE	FALSE	FALSE	FALSE	FALSE	TRUE	FALSE	FALSE	FALSE	FALSE	FALSE	FALSE	FALSE	FALSE	FALSE
chr1	22485223	22485788	Interval_885	2	2	intron (NM_001083621, intron 2 of 18)	L1MC1|LINE|L1	33655	NM_001083621	9923	Hs.418966	NM_014870	ENSG00000184677	ZBTB40	ZNF923	zinc finger and BTB domain containing 40	protein-coding	FALSE	FALSE	FALSE	FALSE	FALSE	FALSE	FALSE	FALSE	TRUE	TRUE	FALSE	FALSE	FALSE	FALSE	FALSE	FALSE	FALSE	FALSE
chr1	22537680	22538044	Interval_886	2	2	Intergenic	Intergenic	-25640	NM_001006943	2046	Hs.283613	NM_020526	ENSG00000070886	EPHA8	EEK|EK3|HEK3	EPH receptor A8	protein-coding	FALSE	FALSE	FALSE	FALSE	FALSE	FALSE	FALSE	FALSE	TRUE	TRUE	FALSE	FALSE	FALSE	FALSE	FALSE	FALSE	FALSE	FALSE
chr1	22542889	22543239	Interval_887	1	1	Intergenic	Intergenic	-20438	NM_001006943	2046	Hs.283613	NM_020526	ENSG00000070886	EPHA8	EEK|EK3|HEK3	EPH receptor A8	protein-coding	FALSE	FALSE	FALSE	FALSE	FALSE	FALSE	FALSE	FALSE	FALSE	TRUE	FALSE	FALSE	FALSE	FALSE	FALSE	FALSE	FALSE	FALSE
chr1	22611515	22612107	Interval_888	5	5	Intergenic	Intergenic	21555	NR_106742	102466615		NR_106742	ENSG00000276835	MIR6127	hsa-mir-6127	microRNA 6127	ncRNA	FALSE	FALSE	FALSE	FALSE	FALSE	FALSE	FALSE	FALSE	TRUE	TRUE	FALSE	TRUE	TRUE	TRUE	FALSE	FALSE	FALSE	FALSE
chr1	22619301	22619522	Interval_889	1	1	Intergenic	Intergenic	13954	NR_106742	102466615		NR_106742	ENSG00000276835	MIR6127	hsa-mir-6127	microRNA 6127	ncRNA	FALSE	FALSE	FALSE	FALSE	FALSE	FALSE	FALSE	FALSE	FALSE	FALSE	FALSE	FALSE	TRUE	FALSE	FALSE	FALSE	FALSE	FALSE
chr1	22632445	22632771	Interval_890	2	2	TTS (NR_106742)	TTS (NR_106742)	758	NR_106742	102466615		NR_106742	ENSG00000276835	MIR6127	hsa-mir-6127	microRNA 6127	ncRNA	FALSE	FALSE	FALSE	FALSE	FALSE	FALSE	FALSE	FALSE	TRUE	TRUE	FALSE	FALSE	FALSE	FALSE	FALSE	FALSE	FALSE	FALSE
chr1	22639338	22639687	Interval_891	1	1	3' UTR (NM_015991, exon 3 of 3)	3' UTR (NM_015991, exon 3 of 3)	2751	NM_001347466	712	Hs.632379	NM_015991	ENSG00000173372	C1QA	-	complement C1q A chain	protein-coding	FALSE	FALSE	FALSE	FALSE	FALSE	FALSE	FALSE	FALSE	FALSE	TRUE	FALSE	FALSE	FALSE	FALSE	FALSE	FALSE	FALSE	FALSE
chr1	22662800	22663269	Interval_892	1	1	Intergenic	MIRb|SINE|MIR	10054	NM_000491	713	Hs.8986	NM_000491	ENSG00000173369	C1QB	-	complement C1q B chain	protein-coding	FALSE	FALSE	FALSE	FALSE	FALSE	FALSE	FALSE	FALSE	TRUE	FALSE	FALSE	FALSE	FALSE	FALSE	FALSE	FALSE	FALSE	FALSE
chr1	22694509	22694729	Interval_893	2	2	Intergenic	AluSg|SINE|Alu	-16219	NM_001309193	2048	Hs.380705	NM_004442	ENSG00000133216	EPHB2	CAPB|DRT|EK5|EPHT3|ERK|Hek5|PCBC|Tyro5	EPH receptor B2	protein-coding	FALSE	FALSE	FALSE	FALSE	FALSE	FALSE	FALSE	FALSE	TRUE	TRUE	FALSE	FALSE	FALSE	FALSE	FALSE	FALSE	FALSE	FALSE
chr1	22708656	22708900	Interval_894	1	1	Intergenic	MIRb|SINE|MIR	-2060	NM_001309193	2048	Hs.380705	NM_004442	ENSG00000133216	EPHB2	CAPB|DRT|EK5|EPHT3|ERK|Hek5|PCBC|Tyro5	EPH receptor B2	protein-coding	FALSE	FALSE	FALSE	FALSE	FALSE	FALSE	FALSE	FALSE	FALSE	FALSE	FALSE	FALSE	TRUE	FALSE	FALSE	FALSE	FALSE	FALSE
chr1	22721527	22721829	Interval_895	1	1	intron (NM_001309193, intron 1 of 16)	AluJb|SINE|Alu	2161	NR_039832	100616391		NR_039832	ENSG00000265422	MIR4684	-	microRNA 4684	ncRNA	FALSE	FALSE	FALSE	FALSE	FALSE	FALSE	FALSE	FALSE	TRUE	FALSE	FALSE	FALSE	FALSE	FALSE	FALSE	FALSE	FALSE	FALSE
chr1	22769728	22770197	Interval_896	1	1	intron (NM_001309193, intron 1 of 16)	(TGGA)n|Simple_repeat|Simple_repeat	50446	NR_039832	100616391		NR_039832	ENSG00000265422	MIR4684	-	microRNA 4684	ncRNA	FALSE	FALSE	FALSE	FALSE	FALSE	FALSE	FALSE	FALSE	TRUE	FALSE	FALSE	FALSE	FALSE	FALSE	FALSE	FALSE	FALSE	FALSE
chr1	22780693	22780938	Interval_897	1	1	intron (NM_001309193, intron 1 of 16)	intron (NM_001309193, intron 1 of 16)	61299	NR_039832	100616391		NR_039832	ENSG00000265422	MIR4684	-	microRNA 4684	ncRNA	FALSE	FALSE	FALSE	FALSE	FALSE	FALSE	FALSE	FALSE	TRUE	FALSE	FALSE	FALSE	FALSE	FALSE	FALSE	FALSE	FALSE	FALSE
chr1	22846999	22847212	Interval_898	1	1	intron (NM_001309193, intron 3 of 16)	MIR|SINE|MIR	16120	NR_036214	100422914		NR_036214	ENSG00000264014	MIR4253	-	microRNA 4253	ncRNA	FALSE	FALSE	FALSE	FALSE	FALSE	FALSE	FALSE	FALSE	FALSE	TRUE	FALSE	FALSE	FALSE	FALSE	FALSE	FALSE	FALSE	FALSE
chr1	22887847	22888292	Interval_899	2	2	intron (NM_001309193, intron 6 of 16)	AluSq2|SINE|Alu	-24844	NR_036214	100422914		NR_036214	ENSG00000264014	MIR4253	-	microRNA 4253	ncRNA	FALSE	FALSE	FALSE	FALSE	FALSE	FALSE	FALSE	FALSE	TRUE	TRUE	FALSE	FALSE	FALSE	FALSE	FALSE	FALSE	FALSE	FALSE
chr1	22888855	22889090	Interval_900	1	1	intron (NM_001309193, intron 6 of 16)	AluJb|SINE|Alu	-25747	NR_036214	100422914		NR_036214	ENSG00000264014	MIR4253	-	microRNA 4253	ncRNA	FALSE	FALSE	FALSE	FALSE	FALSE	FALSE	FALSE	FALSE	TRUE	FALSE	FALSE	FALSE	FALSE	FALSE	FALSE	FALSE	FALSE	FALSE
chr1	22942631	22943473	Interval_901	3	2	Intergenic	Intergenic	22378	NM_001289974	646262		NM_001289974	ENSG00000215906	LACTBL1	-	lactamase beta like 1	protein-coding	FALSE	FALSE	FALSE	FALSE	FALSE	FALSE	FALSE	FALSE	TRUE	TRUE	FALSE	FALSE	FALSE	FALSE	FALSE	FALSE	FALSE	FALSE
chr1	22979906	22980133	Interval_902	1	1	Intergenic	AluJo|SINE|Alu	-14590	NM_001289974	646262		NM_001289974	ENSG00000215906	LACTBL1	-	lactamase beta like 1	protein-coding	FALSE	FALSE	FALSE	FALSE	FALSE	FALSE	FALSE	FALSE	TRUE	FALSE	FALSE	FALSE	FALSE	FALSE	FALSE	FALSE	FALSE	FALSE
chr1	22984449	22985276	Interval_903	1	1	Intergenic	Intergenic	-19433	NM_001289974	646262		NM_001289974	ENSG00000215906	LACTBL1	-	lactamase beta like 1	protein-coding	FALSE	FALSE	FALSE	FALSE	FALSE	FALSE	FALSE	FALSE	TRUE	FALSE	FALSE	FALSE	FALSE	FALSE	FALSE	FALSE	FALSE	FALSE
chr1	22985971	22986187	Interval_904	1	1	Intergenic	LTR33|LTR|ERVL	-20649	NM_001289974	646262		NM_001289974	ENSG00000215906	LACTBL1	-	lactamase beta like 1	protein-coding	FALSE	FALSE	FALSE	FALSE	FALSE	FALSE	FALSE	FALSE	TRUE	FALSE	FALSE	FALSE	FALSE	FALSE	FALSE	FALSE	FALSE	FALSE
chr1	22990698	22991107	Interval_905	2	2	Intergenic	AluSx1|SINE|Alu	24947	NM_001242521	729059	Hs.236896	NM_001242521	ENSG00000227868	TEX46	C1orf234|TEX#	testis expressed 46	protein-coding	FALSE	FALSE	FALSE	FALSE	FALSE	FALSE	FALSE	FALSE	TRUE	TRUE	FALSE	FALSE	FALSE	FALSE	FALSE	FALSE	FALSE	FALSE
chr1	23020744	23020988	Interval_906	1	1	intron (NM_001009999, intron 1 of 20)	intron (NM_001009999, intron 1 of 20)	1418	NM_015013	23028	Hs.591518	NM_015013	ENSG00000004487	KDM1A	AOF2|BHC110|CPRF|KDM1|LSD1	lysine demethylase 1A	protein-coding	FALSE	FALSE	FALSE	FALSE	FALSE	FALSE	FALSE	FALSE	FALSE	FALSE	FALSE	FALSE	FALSE	TRUE	FALSE	FALSE	FALSE	FALSE
chr1	23021240	23021943	Interval_907	3	3	intron (NM_001009999, intron 1 of 20)	AluSq|SINE|Alu	2144	NM_015013	23028	Hs.591518	NM_015013	ENSG00000004487	KDM1A	AOF2|BHC110|CPRF|KDM1|LSD1	lysine demethylase 1A	protein-coding	FALSE	FALSE	FALSE	FALSE	FALSE	FALSE	FALSE	FALSE	TRUE	TRUE	FALSE	FALSE	TRUE	FALSE	FALSE	FALSE	FALSE	FALSE
chr1	23101441	23101701	Interval_908	2	2	intron (NM_001142546, intron 2 of 3)	intron (NM_001142546, intron 2 of 3)	-43637	NR_039614									TRUE	TRUE	FALSE	FALSE	FALSE	FALSE	FALSE	FALSE	FALSE	FALSE	FALSE	FALSE	FALSE	FALSE	FALSE	FALSE	FALSE	FALSE
chr1	23110570	23110783	Interval_909	1	1	intron (NM_033631, intron 1 of 4)	intron (NM_033631, intron 1 of 4)	-52743	NR_039614									FALSE	FALSE	FALSE	FALSE	FALSE	FALSE	FALSE	FALSE	FALSE	TRUE	FALSE	FALSE	FALSE	FALSE	FALSE	FALSE	FALSE	FALSE
chr1	23110900	23111256	Interval_910	2	2	intron (NM_033631, intron 1 of 4)	AluSx|SINE|Alu	-53144	NR_039614									FALSE	FALSE	FALSE	FALSE	FALSE	FALSE	FALSE	FALSE	TRUE	TRUE	FALSE	FALSE	FALSE	FALSE	FALSE	FALSE	FALSE	FALSE
chr1	23116375	23116771	Interval_911	2	2	intron (NM_033631, intron 1 of 4)	intron (NM_033631, intron 1 of 4)	52285	NM_033631	7798	Hs.257900	NM_033631	ENSG00000169641	LUZP1	LUZP	leucine zipper protein 1	protein-coding	FALSE	FALSE	FALSE	FALSE	FALSE	FALSE	FALSE	FALSE	TRUE	TRUE	FALSE	FALSE	FALSE	FALSE	FALSE	FALSE	FALSE	FALSE
chr1	23120300	23120602	Interval_912	2	2	intron (NM_033631, intron 1 of 4)	AluJr|SINE|Alu	48407	NM_033631	7798	Hs.257900	NM_033631	ENSG00000169641	LUZP1	LUZP	leucine zipper protein 1	protein-coding	FALSE	FALSE	FALSE	FALSE	FALSE	FALSE	FALSE	FALSE	TRUE	TRUE	FALSE	FALSE	FALSE	FALSE	FALSE	FALSE	FALSE	FALSE
chr1	23159917	23160308	Interval_913	3	3	intron (NM_033631, intron 1 of 4)	intron (NM_033631, intron 1 of 4)	8745	NM_033631	7798	Hs.257900	NM_033631	ENSG00000169641	LUZP1	LUZP	leucine zipper protein 1	protein-coding	FALSE	FALSE	FALSE	FALSE	FALSE	FALSE	FALSE	FALSE	FALSE	FALSE	FALSE	TRUE	TRUE	TRUE	FALSE	FALSE	FALSE	FALSE
chr1	23192475	23192797	Interval_914	2	2	3' UTR (NM_000864, exon 1 of 1)	3' UTR (NM_000864, exon 1 of 1)	2093	NM_000864	3352	Hs.121482	NM_000864	ENSG00000179546	HTR1D	5-HT1D|HT1DA|HTR1DA|HTRL|RDC4	5-hydroxytryptamine receptor 1D	protein-coding	FALSE	FALSE	FALSE	FALSE	FALSE	FALSE	FALSE	FALSE	TRUE	TRUE	FALSE	FALSE	FALSE	FALSE	FALSE	FALSE	FALSE	FALSE
chr1	23195422	23195629	Interval_915	1	1	promoter-TSS (NM_000864)	promoter-TSS (NM_000864)	-797	NM_000864	3352	Hs.121482	NM_000864	ENSG00000179546	HTR1D	5-HT1D|HT1DA|HTR1DA|HTRL|RDC4	5-hydroxytryptamine receptor 1D	protein-coding	FALSE	FALSE	FALSE	FALSE	FALSE	FALSE	FALSE	FALSE	TRUE	FALSE	FALSE	FALSE	FALSE	FALSE	FALSE	FALSE	FALSE	FALSE
chr1	23222382	23222619	Interval_916	3	3	Intergenic	MIR|SINE|MIR	-27772	NM_000864	3352	Hs.121482	NM_000864	ENSG00000179546	HTR1D	5-HT1D|HT1DA|HTR1DA|HTRL|RDC4	5-hydroxytryptamine receptor 1D	protein-coding	TRUE	TRUE	FALSE	FALSE	FALSE	FALSE	FALSE	TRUE	FALSE	FALSE	FALSE	FALSE	FALSE	FALSE	FALSE	FALSE	FALSE	FALSE
chr1	23263424	23263724	Interval_917	2	2	Intergenic	Intergenic	21944	NR_110616	100996511	Hs.99836	NR_110616		LINC01355	-	long intergenic non-protein coding RNA 1355	ncRNA	FALSE	FALSE	FALSE	FALSE	FALSE	FALSE	FALSE	FALSE	FALSE	FALSE	FALSE	FALSE	TRUE	TRUE	FALSE	FALSE	FALSE	FALSE
chr1	23344760	23345000	Interval_918	1	1	promoter-TSS (NM_001297621)	promoter-TSS (NM_001297621)	-516	NM_001102399	10236	Hs.373763	NM_005826	ENSG00000125944	HNRNPR	HNRPR|hnRNP-R	heterogeneous nuclear ribonucleoprotein R	protein-coding	FALSE	FALSE	FALSE	FALSE	FALSE	FALSE	FALSE	FALSE	FALSE	TRUE	FALSE	FALSE	FALSE	FALSE	FALSE	FALSE	FALSE	FALSE
chr1	23368595	23369057	Interval_919	4	4	promoter-TSS (NR_033690)	promoter-TSS (NR_033690)	-145	NR_033690	148898	Hs.61884	NM_138479	ENSG00000249087	ZNF436-AS1	C1orf213	ZNF436 antisense RNA 1	ncRNA	FALSE	FALSE	FALSE	FALSE	FALSE	FALSE	FALSE	FALSE	FALSE	TRUE	FALSE	FALSE	TRUE	FALSE	TRUE	FALSE	TRUE	FALSE
chr1	23377078	23377742	Interval_920	3	3	Intergenic	Intergenic	-7546	NM_001077195	80818	Hs.293798	NM_030634	ENSG00000125945	ZNF436	ZNF|Zfp46	zinc finger protein 436	protein-coding	FALSE	FALSE	FALSE	FALSE	FALSE	FALSE	FALSE	FALSE	FALSE	TRUE	FALSE	FALSE	TRUE	TRUE	FALSE	FALSE	FALSE	FALSE
chr1	23389798	23390380	Interval_921	2	2	intron (NM_003196, intron 8 of 10)	L2c|LINE|L2	-20225	NM_001077195	80818	Hs.293798	NM_030634	ENSG00000125945	ZNF436	ZNF|Zfp46	zinc finger protein 436	protein-coding	FALSE	FALSE	FALSE	FALSE	FALSE	FALSE	FALSE	FALSE	TRUE	TRUE	FALSE	FALSE	FALSE	FALSE	FALSE	FALSE	FALSE	FALSE
chr1	23402244	23402651	Interval_922	5	5	intron (NM_003196, intron 5 of 10)	L2a|LINE|L2	22331	NM_003196	6920	Hs.446354	NM_003196	ENSG00000204219	TCEA3	TFIIS|TFIIS.H	transcription elongation factor A3	protein-coding	FALSE	FALSE	FALSE	FALSE	FALSE	FALSE	FALSE	FALSE	TRUE	TRUE	FALSE	TRUE	TRUE	TRUE	FALSE	FALSE	FALSE	FALSE
chr1	23434334	23434697	Interval_923	2	2	intron (NM_017707, intron 18 of 24)	G-rich|Low_complexity|Low_complexity	-9737	NM_003196	6920	Hs.446354	NM_003196	ENSG00000204219	TCEA3	TFIIS|TFIIS.H	transcription elongation factor A3	protein-coding	FALSE	FALSE	FALSE	FALSE	FALSE	FALSE	FALSE	FALSE	TRUE	TRUE	FALSE	FALSE	FALSE	FALSE	FALSE	FALSE	FALSE	FALSE
chr1	23472633	23472935	Interval_924	1	1	intron (NM_017707, intron 1 of 24)	MIRb|SINE|MIR	11473	NM_001143778	55616	Hs.437379	NM_017707	ENSG00000088280	ASAP3	ACAP4|CENTB6|DDEFL1|UPLC1	ArfGAP with SH3 domain, ankyrin repeat and PH domain 3	protein-coding	FALSE	TRUE	FALSE	FALSE	FALSE	FALSE	FALSE	FALSE	FALSE	FALSE	FALSE	FALSE	FALSE	FALSE	FALSE	FALSE	FALSE	FALSE
chr1	23478733	23479305	Interval_925	5	5	intron (NM_017707, intron 1 of 24)	MLT1O|LTR|ERVL-MaLR	5238	NM_001143778	55616	Hs.437379	NM_017707	ENSG00000088280	ASAP3	ACAP4|CENTB6|DDEFL1|UPLC1	ArfGAP with SH3 domain, ankyrin repeat and PH domain 3	protein-coding	TRUE	TRUE	FALSE	FALSE	FALSE	FALSE	FALSE	TRUE	TRUE	TRUE	FALSE	FALSE	FALSE	FALSE	FALSE	FALSE	FALSE	FALSE
chr1	23484852	23485119	Interval_926	1	1	promoter-TSS (NM_001143778)	promoter-TSS (NM_001143778)	-729	NM_017707	55616	Hs.437379	NM_017707	ENSG00000088280	ASAP3	ACAP4|CENTB6|DDEFL1|UPLC1	ArfGAP with SH3 domain, ankyrin repeat and PH domain 3	protein-coding	FALSE	FALSE	FALSE	FALSE	FALSE	FALSE	FALSE	FALSE	FALSE	TRUE	FALSE	FALSE	FALSE	FALSE	FALSE	FALSE	FALSE	FALSE
chr1	23531185	23531618	Interval_927	5	5	promoter-TSS (NM_004091)	promoter-TSS (NM_004091)	-182	NM_004091	1870	Hs.194333	NM_004091	ENSG00000007968	E2F2	E2F-2	E2F transcription factor 2	protein-coding	FALSE	FALSE	FALSE	FALSE	FALSE	FALSE	FALSE	FALSE	TRUE	TRUE	FALSE	FALSE	FALSE	FALSE	TRUE	FALSE	TRUE	TRUE
chr1	23555170	23555547	Interval_928	1	1	Intergenic	MIRb|SINE|MIR	4435	NM_002167	3399	Hs.76884	NM_002167	ENSG00000117318	ID3	HEIR-1|bHLHb25	inhibitor of DNA binding 3, HLH protein	protein-coding	FALSE	FALSE	FALSE	FALSE	FALSE	FALSE	FALSE	FALSE	FALSE	TRUE	FALSE	FALSE	FALSE	FALSE	FALSE	FALSE	FALSE	FALSE
chr1	23557785	23558034	Interval_929	1	1	TTS (NM_002167)	TTS (NM_002167)	1884	NM_002167	3399	Hs.76884	NM_002167	ENSG00000117318	ID3	HEIR-1|bHLHb25	inhibitor of DNA binding 3, HLH protein	protein-coding	FALSE	FALSE	FALSE	FALSE	FALSE	FALSE	FALSE	FALSE	FALSE	FALSE	FALSE	TRUE	FALSE	FALSE	FALSE	FALSE	FALSE	FALSE
chr1	23558442	23559024	Interval_930	4	4	intron (NM_002167, intron 2 of 2)	intron (NM_002167, intron 2 of 2)	1061	NM_002167	3399	Hs.76884	NM_002167	ENSG00000117318	ID3	HEIR-1|bHLHb25	inhibitor of DNA binding 3, HLH protein	protein-coding	FALSE	FALSE	FALSE	FALSE	FALSE	FALSE	FALSE	FALSE	TRUE	TRUE	FALSE	FALSE	TRUE	TRUE	FALSE	FALSE	FALSE	FALSE
chr1	23559970	23560169	Interval_931	1	1	promoter-TSS (NM_002167)	promoter-TSS (NM_002167)	-276	NM_002167	3399	Hs.76884	NM_002167	ENSG00000117318	ID3	HEIR-1|bHLHb25	inhibitor of DNA binding 3, HLH protein	protein-coding	FALSE	FALSE	FALSE	FALSE	FALSE	FALSE	FALSE	FALSE	FALSE	FALSE	FALSE	FALSE	TRUE	FALSE	FALSE	FALSE	FALSE	FALSE
chr1	23562183	23562418	Interval_932	1	1	Intergenic	Intergenic	-2507	NM_002167	3399	Hs.76884	NM_002167	ENSG00000117318	ID3	HEIR-1|bHLHb25	inhibitor of DNA binding 3, HLH protein	protein-coding	FALSE	FALSE	FALSE	FALSE	FALSE	FALSE	FALSE	FALSE	FALSE	FALSE	FALSE	FALSE	FALSE	TRUE	FALSE	FALSE	FALSE	FALSE
chr1	23567256	23567533	Interval_933	1	1	Intergenic	(GT)n|Simple_repeat|Simple_repeat	-7601	NM_002167	3399	Hs.76884	NM_002167	ENSG00000117318	ID3	HEIR-1|bHLHb25	inhibitor of DNA binding 3, HLH protein	protein-coding	FALSE	FALSE	FALSE	FALSE	FALSE	FALSE	FALSE	FALSE	FALSE	TRUE	FALSE	FALSE	FALSE	FALSE	FALSE	FALSE	FALSE	FALSE
chr1	23585630	23585801	Interval_934	1	1	Intergenic	Intergenic	-25922	NM_002167	3399	Hs.76884	NM_002167	ENSG00000117318	ID3	HEIR-1|bHLHb25	inhibitor of DNA binding 3, HLH protein	protein-coding	FALSE	TRUE	FALSE	FALSE	FALSE	FALSE	FALSE	FALSE	FALSE	FALSE	FALSE	FALSE	FALSE	FALSE	FALSE	FALSE	FALSE	FALSE
chr1	23588512	23589131	Interval_935	7	7	Intergenic	Intergenic	-29028	NM_002167	3399	Hs.76884	NM_002167	ENSG00000117318	ID3	HEIR-1|bHLHb25	inhibitor of DNA binding 3, HLH protein	protein-coding	TRUE	TRUE	FALSE	FALSE	FALSE	FALSE	FALSE	FALSE	TRUE	TRUE	FALSE	TRUE	TRUE	TRUE	FALSE	FALSE	FALSE	FALSE
chr1	23625882	23626281	Interval_936	1	1	Intergenic	Intergenic	-1252	NM_001348075	259283	Hs.523369	NM_001348075		MDS2	-	myelodysplastic syndrome 2 translocation associated	protein-coding	FALSE	FALSE	FALSE	FALSE	FALSE	FALSE	FALSE	FALSE	TRUE	FALSE	FALSE	FALSE	FALSE	FALSE	FALSE	FALSE	FALSE	FALSE
chr1	23627877	23628337	Interval_937	1	1	intron (NM_001348075, intron 2 of 6)	AluYe6|SINE|Alu	773	NM_001348075	259283	Hs.523369	NM_001348075		MDS2	-	myelodysplastic syndrome 2 translocation associated	protein-coding	FALSE	FALSE	FALSE	FALSE	FALSE	FALSE	FALSE	FALSE	FALSE	TRUE	FALSE	FALSE	FALSE	FALSE	FALSE	FALSE	FALSE	FALSE
chr1	23683814	23684007	Interval_938	1	1	Intergenic	AluSq2|SINE|Alu	-7868	NM_001199802	6135	Hs.719951	NM_000975	ENSG00000142676	RPL11	DBA7|GIG34|L11|uL5	ribosomal protein L11	protein-coding	FALSE	FALSE	FALSE	FALSE	FALSE	FALSE	FALSE	FALSE	TRUE	FALSE	FALSE	FALSE	FALSE	FALSE	FALSE	FALSE	FALSE	FALSE
chr1	23691429	23692042	Interval_939	1	1	promoter-TSS (NM_001199802)	promoter-TSS (NM_001199802)	-43	NM_001199802	6135	Hs.719951	NM_000975	ENSG00000142676	RPL11	DBA7|GIG34|L11|uL5	ribosomal protein L11	protein-coding	FALSE	FALSE	FALSE	FALSE	FALSE	FALSE	FALSE	FALSE	FALSE	TRUE	FALSE	FALSE	FALSE	FALSE	FALSE	FALSE	FALSE	FALSE
chr1	23692253	23692572	Interval_940	1	1	intron (NM_001199802, intron 1 of 5)	intron (NM_001199802, intron 1 of 5)	634	NM_000975	6135	Hs.719951	NM_000975	ENSG00000142676	RPL11	DBA7|GIG34|L11|uL5	ribosomal protein L11	protein-coding	FALSE	FALSE	FALSE	FALSE	FALSE	FALSE	FALSE	FALSE	FALSE	TRUE	FALSE	FALSE	FALSE	FALSE	FALSE	FALSE	FALSE	FALSE
chr1	23697549	23698044	Interval_941	8	8	TTS (NM_000975)	TTS (NM_000975)	6018	NM_000975	6135	Hs.719951	NM_000975	ENSG00000142676	RPL11	DBA7|GIG34|L11|uL5	ribosomal protein L11	protein-coding	TRUE	TRUE	FALSE	FALSE	FALSE	FALSE	FALSE	FALSE	TRUE	TRUE	FALSE	TRUE	TRUE	TRUE	TRUE	FALSE	FALSE	FALSE
chr1	23724213	23724650	Interval_942	5	5	Intergenic	AluSp|SINE|Alu	-18934	NM_003198	6924	Hs.15535	NM_003198	ENSG00000011007	ELOA	SIII|SIII p110|TCEB3|TCEB3A	elongin A	protein-coding	TRUE	FALSE	FALSE	FALSE	FALSE	FALSE	FALSE	FALSE	TRUE	TRUE	FALSE	TRUE	TRUE	FALSE	FALSE	FALSE	FALSE	FALSE
chr1	23742766	23743092	Interval_943	1	1	promoter-TSS (NM_003198)	promoter-TSS (NM_003198)	-437	NM_003198	6924	Hs.15535	NM_003198	ENSG00000011007	ELOA	SIII|SIII p110|TCEB3|TCEB3A	elongin A	protein-coding	FALSE	FALSE	FALSE	FALSE	FALSE	FALSE	FALSE	FALSE	FALSE	TRUE	FALSE	FALSE	FALSE	FALSE	FALSE	FALSE	FALSE	FALSE
chr1	23744527	23744824	Interval_944	1	1	intron (NM_003198, intron 1 of 10)	AluSg7|SINE|Alu	1310	NM_003198	6924	Hs.15535	NM_003198	ENSG00000011007	ELOA	SIII|SIII p110|TCEB3|TCEB3A	elongin A	protein-coding	FALSE	FALSE	FALSE	FALSE	FALSE	FALSE	FALSE	FALSE	FALSE	TRUE	FALSE	FALSE	FALSE	FALSE	FALSE	FALSE	FALSE	FALSE
chr1	23746263	23746618	Interval_945	1	1	intron (NM_003198, intron 1 of 10)	AluSq2|SINE|Alu	3075	NM_003198	6924	Hs.15535	NM_003198	ENSG00000011007	ELOA	SIII|SIII p110|TCEB3|TCEB3A	elongin A	protein-coding	FALSE	FALSE	FALSE	FALSE	FALSE	FALSE	FALSE	FALSE	FALSE	TRUE	FALSE	FALSE	FALSE	FALSE	FALSE	FALSE	FALSE	FALSE
chr1	23752973	23753338	Interval_946	5	5	intron (NM_003198, intron 5 of 10)	AluJr|SINE|Alu	9790	NM_003198	6924	Hs.15535	NM_003198	ENSG00000011007	ELOA	SIII|SIII p110|TCEB3|TCEB3A	elongin A	protein-coding	TRUE	TRUE	FALSE	FALSE	FALSE	FALSE	FALSE	FALSE	TRUE	TRUE	FALSE	FALSE	TRUE	FALSE	FALSE	FALSE	FALSE	FALSE
chr1	23754696	23755130	Interval_947	4	4	intron (NM_003198, intron 7 of 10)	intron (NM_003198, intron 7 of 10)	11547	NM_003198	6924	Hs.15535	NM_003198	ENSG00000011007	ELOA	SIII|SIII p110|TCEB3|TCEB3A	elongin A	protein-coding	FALSE	FALSE	FALSE	FALSE	FALSE	FALSE	FALSE	FALSE	TRUE	TRUE	FALSE	FALSE	TRUE	TRUE	FALSE	FALSE	FALSE	FALSE
chr1	23772375	23772868	Interval_948	3	3	intron (NR_038280, intron 1 of 3)	Tigger7|DNA|TcMar-Tigger	5675	NR_038280	100506963	Hs.592549	NR_038280	ENSG00000236810	ELOA-AS1	TCEB3-AS1	ELOA antisense RNA 1	ncRNA	FALSE	FALSE	FALSE	FALSE	FALSE	FALSE	FALSE	FALSE	TRUE	TRUE	FALSE	FALSE	TRUE	FALSE	FALSE	FALSE	FALSE	FALSE
chr1	23777411	23778250	Interval_949	2	2	promoter-TSS (NM_020362)	promoter-TSS (NM_020362)	466	NR_038280	100506963	Hs.592549	NR_038280	ENSG00000236810	ELOA-AS1	TCEB3-AS1	ELOA antisense RNA 1	ncRNA	FALSE	FALSE	FALSE	FALSE	FALSE	FALSE	FALSE	FALSE	TRUE	TRUE	FALSE	FALSE	FALSE	FALSE	FALSE	FALSE	FALSE	FALSE
chr1	23788864	23789098	Interval_950	1	1	TTS (NM_020362)	TTS (NM_020362)	-2175	NM_007260	11313	Hs.533479	NM_007260	ENSG00000011009	LYPLA2	APT-2|APT2|DJ886K2.4	lysophospholipase II	protein-coding	FALSE	FALSE	FALSE	FALSE	FALSE	FALSE	FALSE	FALSE	FALSE	TRUE	FALSE	FALSE	FALSE	FALSE	FALSE	FALSE	FALSE	FALSE
chr1	23799715	23799965	Interval_951	1	1	promoter-TSS (NM_001127621)	promoter-TSS (NM_001127621)	-270	NM_001127621	2582	Hs.632380	NM_000403	ENSG00000117308	GALE	SDR1E1	UDP-galactose-4-epimerase	protein-coding	FALSE	FALSE	FALSE	FALSE	FALSE	FALSE	FALSE	FALSE	FALSE	TRUE	FALSE	FALSE	FALSE	FALSE	FALSE	FALSE	FALSE	FALSE
chr1	23825663	23826007	Interval_952	1	1	promoter-TSS (NM_001166059)	promoter-TSS (NM_001166059)	-376	NM_000191	3155	Hs.533444	NM_000191	ENSG00000117305	HMGCL	HL	3-hydroxymethyl-3-methylglutaryl-CoA lyase	protein-coding	FALSE	FALSE	FALSE	FALSE	FALSE	FALSE	FALSE	FALSE	FALSE	TRUE	FALSE	FALSE	FALSE	FALSE	FALSE	FALSE	FALSE	FALSE
chr1	23829510	23829847	Interval_953	1	1	Intergenic	AluSz|SINE|Alu	-4220	NM_000191	3155	Hs.533444	NM_000191	ENSG00000117305	HMGCL	HL	3-hydroxymethyl-3-methylglutaryl-CoA lyase	protein-coding	FALSE	FALSE	FALSE	FALSE	FALSE	FALSE	FALSE	FALSE	FALSE	TRUE	FALSE	FALSE	FALSE	FALSE	FALSE	FALSE	FALSE	FALSE
chr1	23830245	23830471	Interval_954	2	2	Intergenic	L1MB4|LINE|L1	-4899	NM_000191	3155	Hs.533444	NM_000191	ENSG00000117305	HMGCL	HL	3-hydroxymethyl-3-methylglutaryl-CoA lyase	protein-coding	FALSE	FALSE	FALSE	FALSE	FALSE	FALSE	FALSE	FALSE	FALSE	FALSE	FALSE	FALSE	FALSE	FALSE	FALSE	FALSE	TRUE	TRUE
chr1	23864422	23864710	Interval_955	2	2	intron (NM_000147, intron 2 of 7)	intron (NM_000147, intron 2 of 7)	3803	NM_000147	2517	Hs.370858	NM_000147	ENSG00000179163	FUCA1	FUCA	alpha-L-fucosidase 1	protein-coding	FALSE	FALSE	FALSE	FALSE	FALSE	FALSE	FALSE	FALSE	TRUE	TRUE	FALSE	FALSE	FALSE	FALSE	FALSE	FALSE	FALSE	FALSE
chr1	23877715	23877970	Interval_956	1	1	intron (NM_001841, intron 1 of 1)	AluSq2|SINE|Alu	-9474	NM_000147	2517	Hs.370858	NM_000147	ENSG00000179163	FUCA1	FUCA	alpha-L-fucosidase 1	protein-coding	FALSE	FALSE	FALSE	FALSE	FALSE	FALSE	FALSE	FALSE	FALSE	TRUE	FALSE	FALSE	FALSE	FALSE	FALSE	FALSE	FALSE	FALSE
chr1	23897656	23898023	Interval_957	1	1	intron (NM_001841, intron 1 of 1)	Charlie1|DNA|hAT-Charlie	15487	NM_001841	1269	Hs.73037	NM_001841	ENSG00000188822	CNR2	CB-2|CB2|CX5	cannabinoid receptor 2	protein-coding	FALSE	FALSE	FALSE	FALSE	FALSE	FALSE	FALSE	FALSE	TRUE	FALSE	FALSE	FALSE	FALSE	FALSE	FALSE	FALSE	FALSE	FALSE
chr1	23899601	23899886	Interval_958	1	1	intron (NM_001841, intron 1 of 1)	AluSz|SINE|Alu	13583	NM_001841	1269	Hs.73037	NM_001841	ENSG00000188822	CNR2	CB-2|CB2|CX5	cannabinoid receptor 2	protein-coding	FALSE	FALSE	FALSE	FALSE	FALSE	FALSE	FALSE	FALSE	FALSE	TRUE	FALSE	FALSE	FALSE	FALSE	FALSE	FALSE	FALSE	FALSE
chr1	23904788	23905252	Interval_959	2	2	intron (NM_001841, intron 1 of 1)	intron (NM_001841, intron 1 of 1)	8307	NM_001841	1269	Hs.73037	NM_001841	ENSG00000188822	CNR2	CB-2|CB2|CX5	cannabinoid receptor 2	protein-coding	FALSE	FALSE	FALSE	FALSE	FALSE	FALSE	FALSE	FALSE	TRUE	TRUE	FALSE	FALSE	FALSE	FALSE	FALSE	FALSE	FALSE	FALSE
chr1	23908018	23908220	Interval_960	1	1	intron (NM_001841, intron 1 of 1)	AluSc5|SINE|Alu	5208	NM_001841	1269	Hs.73037	NM_001841	ENSG00000188822	CNR2	CB-2|CB2|CX5	cannabinoid receptor 2	protein-coding	FALSE	FALSE	FALSE	FALSE	FALSE	FALSE	FALSE	FALSE	TRUE	FALSE	FALSE	FALSE	FALSE	FALSE	FALSE	FALSE	FALSE	FALSE
chr1	23908614	23908918	Interval_961	2	2	intron (NM_001841, intron 1 of 1)	intron (NM_001841, intron 1 of 1)	4561	NM_001841	1269	Hs.73037	NM_001841	ENSG00000188822	CNR2	CB-2|CB2|CX5	cannabinoid receptor 2	protein-coding	FALSE	FALSE	FALSE	FALSE	FALSE	FALSE	FALSE	FALSE	TRUE	TRUE	FALSE	FALSE	FALSE	FALSE	FALSE	FALSE	FALSE	FALSE
chr1	23910642	23910873	Interval_962	1	1	intron (NM_001841, intron 1 of 1)	MIRc|SINE|MIR	2569	NM_001841	1269	Hs.73037	NM_001841	ENSG00000188822	CNR2	CB-2|CB2|CX5	cannabinoid receptor 2	protein-coding	FALSE	FALSE	FALSE	FALSE	FALSE	FALSE	FALSE	FALSE	TRUE	FALSE	FALSE	FALSE	FALSE	FALSE	FALSE	FALSE	FALSE	FALSE
chr1	23928268	23928637	Interval_963	2	2	promoter-TSS (NR_039615)	promoter-TSS (NR_039615)	-617	NR_039615	100616492		NR_039615	ENSG00000264926	MIR378F	mir-378f	microRNA 378f	ncRNA	FALSE	FALSE	FALSE	FALSE	FALSE	FALSE	FALSE	FALSE	TRUE	TRUE	FALSE	FALSE	FALSE	FALSE	FALSE	FALSE	FALSE	FALSE
chr1	23937055	23937256	Interval_964	1	1	Intergenic	LTR8A|LTR|ERV1	8086	NR_039615	100616492		NR_039615	ENSG00000264926	MIR378F	mir-378f	microRNA 378f	ncRNA	FALSE	FALSE	FALSE	FALSE	FALSE	FALSE	FALSE	FALSE	FALSE	FALSE	FALSE	FALSE	FALSE	TRUE	FALSE	FALSE	FALSE	FALSE
chr1	23939089	23939289	Interval_965	1	1	Intergenic	MLT1F2|LTR|ERVL-MaLR	10119	NR_039615	100616492		NR_039615	ENSG00000264926	MIR378F	mir-378f	microRNA 378f	ncRNA	FALSE	FALSE	FALSE	FALSE	FALSE	FALSE	FALSE	FALSE	TRUE	FALSE	FALSE	FALSE	FALSE	FALSE	FALSE	FALSE	FALSE	FALSE
chr1	23941308	23941729	Interval_966	3	3	Intergenic	AluSg4|SINE|Alu	12449	NR_039615	100616492		NR_039615	ENSG00000264926	MIR378F	mir-378f	microRNA 378f	ncRNA	FALSE	FALSE	FALSE	FALSE	FALSE	FALSE	FALSE	FALSE	TRUE	TRUE	FALSE	FALSE	TRUE	FALSE	FALSE	FALSE	FALSE	FALSE
chr1	23958209	23959460	Interval_967	8	7	promoter-TSS (NM_017761)	promoter-TSS (NM_017761)	-976	NM_017761	55629	Hs.7862	NM_017761	ENSG00000189266	PNRC2	-	proline rich nuclear receptor coactivator 2	protein-coding	FALSE	FALSE	FALSE	FALSE	FALSE	FALSE	FALSE	FALSE	TRUE	TRUE	FALSE	FALSE	TRUE	FALSE	TRUE	TRUE	TRUE	TRUE
chr1	23963003	23963327	Interval_968	5	5	3' UTR (NM_017761, exon 3 of 3)	3' UTR (NM_017761, exon 3 of 3)	3354	NM_017761	55629	Hs.7862	NM_017761	ENSG00000189266	PNRC2	-	proline rich nuclear receptor coactivator 2	protein-coding	TRUE	TRUE	FALSE	FALSE	FALSE	FALSE	FALSE	FALSE	FALSE	TRUE	FALSE	FALSE	TRUE	TRUE	FALSE	FALSE	FALSE	FALSE
chr1	23964283	23965126	Interval_969	2	2	non-coding (NR_034035, exon 7 of 7)	non-coding (NR_034035, exon 7 of 7)	4894	NM_017761	55629	Hs.7862	NM_017761	ENSG00000189266	PNRC2	-	proline rich nuclear receptor coactivator 2	protein-coding	FALSE	FALSE	FALSE	FALSE	FALSE	FALSE	FALSE	FALSE	FALSE	TRUE	FALSE	FALSE	FALSE	TRUE	FALSE	FALSE	FALSE	FALSE
chr1	23974343	23974628	Interval_970	1	1	intron (NM_001191005, intron 3 of 5)	intron (NM_001191005, intron 3 of 5)	5977	NM_001300937	10772	Hs.3530	NM_006625	ENSG00000188529	SRSF10	FUSIP1|FUSIP2|NSSR|PPP1R149|SFRS13|SFRS13A|SRp38|SRrp40|TASR|TASR1|TASR2	serine and arginine rich splicing factor 10	protein-coding	FALSE	FALSE	FALSE	FALSE	FALSE	FALSE	FALSE	FALSE	TRUE	FALSE	FALSE	FALSE	FALSE	FALSE	FALSE	FALSE	FALSE	FALSE
chr1	24003167	24003638	Interval_971	3	3	Intergenic	Intergenic	-22940	NM_001191005	10772	Hs.3530	NM_006625	ENSG00000188529	SRSF10	FUSIP1|FUSIP2|NSSR|PPP1R149|SFRS13|SFRS13A|SRp38|SRrp40|TASR|TASR1|TASR2	serine and arginine rich splicing factor 10	protein-coding	FALSE	FALSE	FALSE	FALSE	FALSE	FALSE	FALSE	FALSE	FALSE	FALSE	FALSE	TRUE	TRUE	TRUE	FALSE	FALSE	FALSE	FALSE
chr1	24017210	24017403	Interval_972	1	1	Intergenic	AluSx1|SINE|Alu	-36844	NM_001191005	10772	Hs.3530	NM_006625	ENSG00000188529	SRSF10	FUSIP1|FUSIP2|NSSR|PPP1R149|SFRS13|SFRS13A|SRp38|SRrp40|TASR|TASR1|TASR2	serine and arginine rich splicing factor 10	protein-coding	FALSE	FALSE	FALSE	FALSE	FALSE	FALSE	FALSE	FALSE	TRUE	FALSE	FALSE	FALSE	FALSE	FALSE	FALSE	FALSE	FALSE	FALSE
chr1	24033166	24034356	Interval_973	5	4	Intergenic	LTR15|LTR|ERV1	-53298	NM_001191005	10772	Hs.3530	NM_006625	ENSG00000188529	SRSF10	FUSIP1|FUSIP2|NSSR|PPP1R149|SFRS13|SFRS13A|SRp38|SRrp40|TASR|TASR1|TASR2	serine and arginine rich splicing factor 10	protein-coding	FALSE	FALSE	FALSE	FALSE	FALSE	FALSE	FALSE	FALSE	TRUE	TRUE	FALSE	TRUE	TRUE	FALSE	FALSE	FALSE	FALSE	FALSE
chr1	24103517	24103970	Interval_974	2	2	intron (NM_152372, intron 5 of 36)	LTR15|LTR|ERV1	8431	NM_152372	127294	Hs.523413	NM_152372	ENSG00000142661	MYOM3	-	myomesin 3	protein-coding	FALSE	FALSE	FALSE	FALSE	FALSE	FALSE	FALSE	FALSE	TRUE	TRUE	FALSE	FALSE	FALSE	FALSE	FALSE	FALSE	FALSE	FALSE
chr1	24151184	24151442	Interval_975	2	2	Intergenic	LTR10D|LTR|ERV1	-8028	NM_021258	58985	Hs.110915	NM_021258	ENSG00000142677	IL22RA1	CRF2-9|IL22R|IL22R1	interleukin 22 receptor subunit alpha 1	protein-coding	TRUE	FALSE	FALSE	FALSE	FALSE	FALSE	FALSE	FALSE	FALSE	FALSE	FALSE	FALSE	FALSE	TRUE	FALSE	FALSE	FALSE	FALSE
chr1	24151975	24152318	Interval_976	2	2	Intergenic	AluSz6|SINE|Alu	-8862	NM_021258	58985	Hs.110915	NM_021258	ENSG00000142677	IL22RA1	CRF2-9|IL22R|IL22R1	interleukin 22 receptor subunit alpha 1	protein-coding	FALSE	FALSE	FALSE	FALSE	FALSE	FALSE	FALSE	FALSE	TRUE	TRUE	FALSE	FALSE	FALSE	FALSE	FALSE	FALSE	FALSE	FALSE
chr1	24178478	24178880	Interval_977	2	2	intron (NM_170743, intron 2 of 6)	L1MC5|LINE|L1	8596	NM_173064	163702	Hs.221375	NM_170743	ENSG00000185436	IFNLR1	CRF2/12|IFNLR|IL-28R1|IL28RA|LICR2	interferon lambda receptor 1	protein-coding	TRUE	TRUE	FALSE	FALSE	FALSE	FALSE	FALSE	FALSE	FALSE	FALSE	FALSE	FALSE	FALSE	FALSE	FALSE	FALSE	FALSE	FALSE
chr1	24179390	24179609	Interval_978	1	1	intron (NM_170743, intron 2 of 6)	intron (NM_170743, intron 2 of 6)	7775	NM_173064	163702	Hs.221375	NM_170743	ENSG00000185436	IFNLR1	CRF2/12|IFNLR|IL-28R1|IL28RA|LICR2	interferon lambda receptor 1	protein-coding	FALSE	FALSE	FALSE	FALSE	FALSE	FALSE	FALSE	FALSE	FALSE	TRUE	FALSE	FALSE	FALSE	FALSE	FALSE	FALSE	FALSE	FALSE
chr1	24209776	24209989	Interval_979	1	1	intron (NR_027087, intron 2 of 2)	AluJr|SINE|Alu	9643	NR_027087	284632	Hs.638906	NR_027087	ENSG00000230023	LOC284632	-	uncharacterized LOC284632	ncRNA	FALSE	FALSE	FALSE	FALSE	FALSE	FALSE	FALSE	FALSE	FALSE	TRUE	FALSE	FALSE	FALSE	FALSE	FALSE	FALSE	FALSE	FALSE
chr1	24263258	24263598	Interval_980	2	2	Intergenic	Intergenic	-55894	NM_198173	57822	Hs.657920	NM_021180	ENSG00000158055	GRHL3	SOM|TFCP2L4|VWS2	grainyhead like transcription factor 3	protein-coding	FALSE	FALSE	FALSE	FALSE	FALSE	FALSE	FALSE	FALSE	TRUE	TRUE	FALSE	FALSE	FALSE	FALSE	FALSE	FALSE	FALSE	FALSE
chr1	24278248	24278602	Interval_981	4	4	Intergenic	MIRb|SINE|MIR	-40897	NM_198173	57822	Hs.657920	NM_021180	ENSG00000158055	GRHL3	SOM|TFCP2L4|VWS2	grainyhead like transcription factor 3	protein-coding	FALSE	FALSE	FALSE	FALSE	FALSE	FALSE	FALSE	FALSE	TRUE	TRUE	FALSE	FALSE	TRUE	TRUE	FALSE	FALSE	FALSE	FALSE
chr1	24294248	24294495	Interval_982	2	2	Intergenic	Intergenic	-24950	NM_198173	57822	Hs.657920	NM_021180	ENSG00000158055	GRHL3	SOM|TFCP2L4|VWS2	grainyhead like transcription factor 3	protein-coding	FALSE	FALSE	FALSE	FALSE	FALSE	FALSE	FALSE	FALSE	TRUE	TRUE	FALSE	FALSE	FALSE	FALSE	FALSE	FALSE	FALSE	FALSE
chr1	24299046	24299258	Interval_983	1	1	Intergenic	Intergenic	-20170	NM_198173	57822	Hs.657920	NM_021180	ENSG00000158055	GRHL3	SOM|TFCP2L4|VWS2	grainyhead like transcription factor 3	protein-coding	FALSE	FALSE	FALSE	FALSE	FALSE	FALSE	FALSE	FALSE	TRUE	FALSE	FALSE	FALSE	FALSE	FALSE	FALSE	FALSE	FALSE	FALSE
chr1	24330160	24330635	Interval_984	7	7	intron (NM_021180, intron 1 of 15)	MIR|SINE|MIR	7358	NM_021180	57822	Hs.657920	NM_021180	ENSG00000158055	GRHL3	SOM|TFCP2L4|VWS2	grainyhead like transcription factor 3	protein-coding	TRUE	TRUE	FALSE	FALSE	FALSE	FALSE	FALSE	FALSE	TRUE	TRUE	FALSE	TRUE	TRUE	TRUE	FALSE	FALSE	FALSE	FALSE
chr1	24365218	24365488	Interval_985	2	2	TTS (NM_198174)	TTS (NM_198174)	42313	NM_021180	57822	Hs.657920	NM_021180	ENSG00000158055	GRHL3	SOM|TFCP2L4|VWS2	grainyhead like transcription factor 3	protein-coding	FALSE	FALSE	FALSE	FALSE	FALSE	FALSE	FALSE	FALSE	TRUE	TRUE	FALSE	FALSE	FALSE	FALSE	FALSE	FALSE	FALSE	FALSE
chr1	24366374	24366622	Interval_986	1	1	intron (NM_001199014, intron 8 of 9)	intron (NM_001199014, intron 8 of 9)	43458	NM_021180	57822	Hs.657920	NM_021180	ENSG00000158055	GRHL3	SOM|TFCP2L4|VWS2	grainyhead like transcription factor 3	protein-coding	FALSE	FALSE	FALSE	FALSE	FALSE	FALSE	FALSE	FALSE	TRUE	FALSE	FALSE	FALSE	FALSE	FALSE	FALSE	FALSE	FALSE	FALSE
chr1	24372437	24372804	Interval_987	4	4	intron (NM_001199014, intron 7 of 9)	intron (NM_001199014, intron 7 of 9)	-40866	NM_001322854	57185	Hs.523442	NM_020448	ENSG00000001461	NIPAL3	DJ462O23.2|NPAL3	NIPA like domain containing 3	protein-coding	FALSE	FALSE	FALSE	FALSE	FALSE	FALSE	FALSE	FALSE	TRUE	FALSE	FALSE	TRUE	TRUE	TRUE	FALSE	FALSE	FALSE	FALSE
chr1	24402134	24402382	Interval_988	2	2	intron (NM_001199012, intron 1 of 8)	L1ME1|LINE|L1	-11229	NM_001322854	57185	Hs.523442	NM_020448	ENSG00000001461	NIPAL3	DJ462O23.2|NPAL3	NIPA like domain containing 3	protein-coding	FALSE	FALSE	FALSE	FALSE	FALSE	FALSE	FALSE	FALSE	FALSE	FALSE	FALSE	FALSE	TRUE	TRUE	FALSE	FALSE	FALSE	FALSE
chr1	24409559	24409733	Interval_989	1	1	intron (NM_001199012, intron 1 of 8)	MER44C|DNA|TcMar-Tigger	-3841	NM_001322854	57185	Hs.523442	NM_020448	ENSG00000001461	NIPAL3	DJ462O23.2|NPAL3	NIPA like domain containing 3	protein-coding	FALSE	TRUE	FALSE	FALSE	FALSE	FALSE	FALSE	FALSE	FALSE	FALSE	FALSE	FALSE	FALSE	FALSE	FALSE	FALSE	FALSE	FALSE
chr1	24413571	24414327	Interval_990	7	7	promoter-TSS (NM_178122)	promoter-TSS (NM_178122)	-177	NM_001199014	90529	Hs.403187	NM_178122	ENSG00000001460	STPG1	C1orf201|MAPO2	sperm tail PG-rich repeat containing 1	protein-coding	TRUE	TRUE	FALSE	FALSE	FALSE	FALSE	FALSE	FALSE	TRUE	TRUE	FALSE	TRUE	TRUE	TRUE	FALSE	FALSE	FALSE	FALSE
chr1	24438746	24438962	Interval_991	1	1	intron (NM_001322862, intron 3 of 12)	intron (NM_001322862, intron 3 of 12)	22829	NM_001322857	57185	Hs.523442	NM_020448	ENSG00000001461	NIPAL3	DJ462O23.2|NPAL3	NIPA like domain containing 3	protein-coding	FALSE	FALSE	FALSE	FALSE	FALSE	FALSE	FALSE	FALSE	TRUE	FALSE	FALSE	FALSE	FALSE	FALSE	FALSE	FALSE	FALSE	FALSE
chr1	24487391	24487939	Interval_992	3	3	Intergenic	GA-rich|Low_complexity|Low_complexity	-14686	NM_001251979	11123	Hs.656799	NM_013441	ENSG00000117602	RCAN3	DSCR1L2|MCIP3|RCN3|hRCN3	RCAN family member 3	protein-coding	FALSE	FALSE	FALSE	FALSE	FALSE	FALSE	FALSE	FALSE	TRUE	TRUE	FALSE	FALSE	TRUE	FALSE	FALSE	FALSE	FALSE	FALSE
chr1	24507751	24507944	Interval_993	1	1	intron (NM_001251978, intron 1 of 4)	AluSq|SINE|Alu	254	NM_001251978	11123	Hs.656799	NM_013441	ENSG00000117602	RCAN3	DSCR1L2|MCIP3|RCN3|hRCN3	RCAN family member 3	protein-coding	FALSE	FALSE	FALSE	FALSE	FALSE	FALSE	FALSE	FALSE	TRUE	FALSE	FALSE	FALSE	FALSE	FALSE	FALSE	FALSE	FALSE	FALSE
chr1	24519634	24519956	Interval_994	3	3	intron (NM_001251985, intron 1 of 1)	intron (NM_001251985, intron 1 of 1)	5481	NM_001251982	11123	Hs.656799	NM_013441	ENSG00000117602	RCAN3	DSCR1L2|MCIP3|RCN3|hRCN3	RCAN family member 3	protein-coding	FALSE	FALSE	FALSE	FALSE	FALSE	FALSE	FALSE	FALSE	FALSE	FALSE	FALSE	TRUE	TRUE	TRUE	FALSE	FALSE	FALSE	FALSE
chr1	24536208	24536403	Interval_995	1	1	3' UTR (NM_001251977, exon 5 of 5)	3' UTR (NM_001251977, exon 5 of 5)	19718	NR_109781	100506985	Hs.607088	NR_109781		LOC100506985	-	uncharacterized LOC100506985	ncRNA	TRUE	FALSE	FALSE	FALSE	FALSE	FALSE	FALSE	FALSE	FALSE	FALSE	FALSE	FALSE	FALSE	FALSE	FALSE	FALSE	FALSE	FALSE
chr1	24549179	24549556	Interval_996	8	8	intron (NR_109781, intron 2 of 2)	AluSz|SINE|Alu	6656	NR_109781	100506985	Hs.607088	NR_109781		LOC100506985	-	uncharacterized LOC100506985	ncRNA	TRUE	TRUE	FALSE	FALSE	FALSE	FALSE	TRUE	TRUE	TRUE	TRUE	FALSE	FALSE	TRUE	TRUE	FALSE	FALSE	FALSE	FALSE
chr1	24574424	24574699	Interval_997	1	1	intron (NM_001010980, intron 1 of 3)	Ricksha_c|DNA|MULE-MuDR	18486	NM_001010980	400746	Hs.200253	NM_001010980	ENSG00000184454	NCMAP	C1orf130|MP11	non-compact myelin associated protein	protein-coding	FALSE	FALSE	FALSE	FALSE	FALSE	FALSE	FALSE	FALSE	TRUE	FALSE	FALSE	FALSE	FALSE	FALSE	FALSE	FALSE	FALSE	FALSE
chr1	24593304	24593642	Interval_998	1	1	intron (NM_001010980, intron 1 of 3)	AluJr|SINE|Alu	37397	NM_001010980	400746	Hs.200253	NM_001010980	ENSG00000184454	NCMAP	C1orf130|MP11	non-compact myelin associated protein	protein-coding	FALSE	FALSE	FALSE	FALSE	FALSE	FALSE	FALSE	FALSE	FALSE	TRUE	FALSE	FALSE	FALSE	FALSE	FALSE	FALSE	FALSE	FALSE
chr1	24594236	24594429	Interval_999	1	1	intron (NM_001010980, intron 1 of 3)	intron (NM_001010980, intron 1 of 3)	38257	NM_001010980	400746	Hs.200253	NM_001010980	ENSG00000184454	NCMAP	C1orf130|MP11	non-compact myelin associated protein	protein-coding	FALSE	FALSE	FALSE	FALSE	FALSE	FALSE	FALSE	FALSE	TRUE	FALSE	FALSE	FALSE	FALSE	FALSE	FALSE	FALSE	FALSE	FALSE
chr1	24610002	24610270	Interval_1000	4	4	TTS (NM_001010980)	TTS (NM_001010980)	-32967	NM_001303448	10250	Hs.18192	NM_005839	ENSG00000133226	SRRM1	160-KD|POP101|SRM160	serine and arginine repetitive matrix 1	protein-coding	TRUE	TRUE	FALSE	FALSE	FALSE	FALSE	FALSE	FALSE	FALSE	TRUE	FALSE	FALSE	TRUE	FALSE	FALSE	FALSE	FALSE	FALSE
chr1	24639105	24639479	Interval_1001	3	3	Intergenic	AluJb|SINE|Alu	-3811	NM_001303448	10250	Hs.18192	NM_005839	ENSG00000133226	SRRM1	160-KD|POP101|SRM160	serine and arginine repetitive matrix 1	protein-coding	FALSE	FALSE	FALSE	FALSE	FALSE	FALSE	FALSE	FALSE	TRUE	TRUE	FALSE	FALSE	TRUE	FALSE	FALSE	FALSE	FALSE	FALSE
chr1	24642670	24643017	Interval_1002	1	1	promoter-TSS (NM_001303449)	promoter-TSS (NM_001303449)	-259	NM_001303448	10250	Hs.18192	NM_005839	ENSG00000133226	SRRM1	160-KD|POP101|SRM160	serine and arginine repetitive matrix 1	protein-coding	FALSE	FALSE	FALSE	FALSE	FALSE	FALSE	FALSE	FALSE	FALSE	TRUE	FALSE	FALSE	FALSE	FALSE	FALSE	FALSE	FALSE	FALSE
chr1	24652260	24652496	Interval_1003	1	1	intron (NM_005839, intron 6 of 16)	intron (NM_005839, intron 6 of 16)	8819	NM_001303449	10250	Hs.18192	NM_005839	ENSG00000133226	SRRM1	160-KD|POP101|SRM160	serine and arginine repetitive matrix 1	protein-coding	FALSE	FALSE	FALSE	FALSE	FALSE	FALSE	FALSE	FALSE	FALSE	TRUE	FALSE	FALSE	FALSE	FALSE	FALSE	FALSE	FALSE	FALSE
chr1	24693953	24694396	Interval_1004	3	3	Intergenic	MIR3|SINE|MIR	50616	NM_001303449	10250	Hs.18192	NM_005839	ENSG00000133226	SRRM1	160-KD|POP101|SRM160	serine and arginine repetitive matrix 1	protein-coding	TRUE	FALSE	FALSE	FALSE	FALSE	FALSE	FALSE	FALSE	TRUE	TRUE	FALSE	FALSE	FALSE	FALSE	FALSE	FALSE	FALSE	FALSE
chr1	24707867	24708186	Interval_1005	2	2	Intergenic	AluSx3|SINE|Alu	-37242	NM_013943	25932	Hs.440544	NM_013943	ENSG00000169504	CLIC4	CLIC4L|H1|MTCLIC|huH1|p64H1	chloride intracellular channel 4	protein-coding	FALSE	FALSE	FALSE	FALSE	FALSE	FALSE	FALSE	FALSE	TRUE	TRUE	FALSE	FALSE	FALSE	FALSE	FALSE	FALSE	FALSE	FALSE
chr1	24711702	24711895	Interval_1006	1	1	Intergenic	AluSx|SINE|Alu	-33470	NM_013943	25932	Hs.440544	NM_013943	ENSG00000169504	CLIC4	CLIC4L|H1|MTCLIC|huH1|p64H1	chloride intracellular channel 4	protein-coding	FALSE	FALSE	FALSE	FALSE	FALSE	FALSE	FALSE	FALSE	TRUE	FALSE	FALSE	FALSE	FALSE	FALSE	FALSE	FALSE	FALSE	FALSE
chr1	24727595	24727843	Interval_1007	1	1	Intergenic	Intergenic	-17550	NM_013943	25932	Hs.440544	NM_013943	ENSG00000169504	CLIC4	CLIC4L|H1|MTCLIC|huH1|p64H1	chloride intracellular channel 4	protein-coding	FALSE	FALSE	FALSE	FALSE	FALSE	FALSE	FALSE	FALSE	TRUE	FALSE	FALSE	FALSE	FALSE	FALSE	FALSE	FALSE	FALSE	FALSE
chr1	24732156	24732672	Interval_1008	4	4	Intergenic	Intergenic	-12855	NM_013943	25932	Hs.440544	NM_013943	ENSG00000169504	CLIC4	CLIC4L|H1|MTCLIC|huH1|p64H1	chloride intracellular channel 4	protein-coding	TRUE	FALSE	FALSE	FALSE	FALSE	FALSE	FALSE	FALSE	TRUE	TRUE	FALSE	FALSE	TRUE	FALSE	FALSE	FALSE	FALSE	FALSE
chr1	24733437	24733665	Interval_1009	1	1	Intergenic	AluSq2|SINE|Alu	-11718	NM_013943	25932	Hs.440544	NM_013943	ENSG00000169504	CLIC4	CLIC4L|H1|MTCLIC|huH1|p64H1	chloride intracellular channel 4	protein-coding	FALSE	FALSE	FALSE	FALSE	FALSE	FALSE	FALSE	FALSE	TRUE	FALSE	FALSE	FALSE	FALSE	FALSE	FALSE	FALSE	FALSE	FALSE
chr1	24745933	24747009	Interval_1010	13	13	intron (NM_013943, intron 1 of 5)	intron (NM_013943, intron 1 of 5)	1202	NM_013943	25932	Hs.440544	NM_013943	ENSG00000169504	CLIC4	CLIC4L|H1|MTCLIC|huH1|p64H1	chloride intracellular channel 4	protein-coding	TRUE	TRUE	FALSE	FALSE	FALSE	FALSE	TRUE	TRUE	TRUE	TRUE	FALSE	TRUE	TRUE	TRUE	TRUE	TRUE	TRUE	TRUE
chr1	24747444	24747758	Interval_1011	1	1	intron (NM_013943, intron 1 of 5)	intron (NM_013943, intron 1 of 5)	2332	NM_013943	25932	Hs.440544	NM_013943	ENSG00000169504	CLIC4	CLIC4L|H1|MTCLIC|huH1|p64H1	chloride intracellular channel 4	protein-coding	FALSE	FALSE	FALSE	FALSE	FALSE	FALSE	FALSE	FALSE	FALSE	TRUE	FALSE	FALSE	FALSE	FALSE	FALSE	FALSE	FALSE	FALSE
chr1	24762741	24762957	Interval_1012	1	1	intron (NM_013943, intron 1 of 5)	L2c|LINE|L2	17580	NM_013943	25932	Hs.440544	NM_013943	ENSG00000169504	CLIC4	CLIC4L|H1|MTCLIC|huH1|p64H1	chloride intracellular channel 4	protein-coding	FALSE	FALSE	FALSE	FALSE	FALSE	FALSE	FALSE	FALSE	FALSE	TRUE	FALSE	FALSE	FALSE	FALSE	FALSE	FALSE	FALSE	FALSE
chr1	24765410	24766059	Interval_1013	2	2	intron (NM_013943, intron 1 of 5)	intron (NM_013943, intron 1 of 5)	20466	NM_013943	25932	Hs.440544	NM_013943	ENSG00000169504	CLIC4	CLIC4L|H1|MTCLIC|huH1|p64H1	chloride intracellular channel 4	protein-coding	FALSE	FALSE	FALSE	FALSE	FALSE	FALSE	FALSE	FALSE	TRUE	TRUE	FALSE	FALSE	FALSE	FALSE	FALSE	FALSE	FALSE	FALSE
chr1	24794932	24795142	Interval_1014	1	1	intron (NM_013943, intron 1 of 5)	L1PREC2|LINE|L1	49768	NM_013943	25932	Hs.440544	NM_013943	ENSG00000169504	CLIC4	CLIC4L|H1|MTCLIC|huH1|p64H1	chloride intracellular channel 4	protein-coding	FALSE	FALSE	FALSE	FALSE	FALSE	FALSE	FALSE	FALSE	FALSE	FALSE	FALSE	FALSE	TRUE	FALSE	FALSE	FALSE	FALSE	FALSE
chr1	24892382	24892841	Interval_1015	5	5	Intergenic	THE1B-int|LTR|ERVL-MaLR	26804	NR_106789	102465437		NR_106789	ENSG00000278034	MIR6731	hsa-mir-6731	microRNA 6731	ncRNA	FALSE	FALSE	FALSE	FALSE	FALSE	FALSE	FALSE	FALSE	TRUE	TRUE	FALSE	TRUE	TRUE	TRUE	FALSE	FALSE	FALSE	FALSE
chr1	24916422	24916594	Interval_1016	2	2	intron (NM_001031680, intron 4 of 5)	intron (NM_001031680, intron 4 of 5)	2908	NR_106789	102465437		NR_106789	ENSG00000278034	MIR6731	hsa-mir-6731	microRNA 6731	ncRNA	FALSE	TRUE	FALSE	FALSE	FALSE	FALSE	FALSE	TRUE	FALSE	FALSE	FALSE	FALSE	FALSE	FALSE	FALSE	FALSE	FALSE	FALSE
chr1	24955301	24955517	Interval_1017	1	1	intron (NM_001031680, intron 1 of 5)	MIRb|SINE|MIR	9601	NM_001031680	864	Hs.170019	NM_004350	ENSG00000020633	RUNX3	AML2|CBFA3|PEBP2aC	runt related transcription factor 3	protein-coding	FALSE	FALSE	FALSE	FALSE	FALSE	FALSE	FALSE	FALSE	TRUE	FALSE	FALSE	FALSE	FALSE	FALSE	FALSE	FALSE	FALSE	FALSE
chr1	24966616	24967103	Interval_1018	7	7	Intergenic	Intergenic	-1850	NM_001320672	864	Hs.170019	NM_004350	ENSG00000020633	RUNX3	AML2|CBFA3|PEBP2aC	runt related transcription factor 3	protein-coding	FALSE	TRUE	FALSE	FALSE	FALSE	FALSE	FALSE	FALSE	TRUE	TRUE	FALSE	TRUE	TRUE	TRUE	TRUE	FALSE	FALSE	FALSE
chr1	24973483	24973650	Interval_1019	1	1	Intergenic	LTR16C|LTR|ERVL	-8557	NM_001320672	864	Hs.170019	NM_004350	ENSG00000020633	RUNX3	AML2|CBFA3|PEBP2aC	runt related transcription factor 3	protein-coding	TRUE	FALSE	FALSE	FALSE	FALSE	FALSE	FALSE	FALSE	FALSE	FALSE	FALSE	FALSE	FALSE	FALSE	FALSE	FALSE	FALSE	FALSE
chr1	25039552	25039906	Interval_1020	1	1	Intergenic	Intergenic	16226	NR_039623	100616365		NR_039623	ENSG00000264371	MIR4425	-	microRNA 4425	ncRNA	FALSE	FALSE	FALSE	FALSE	FALSE	FALSE	FALSE	FALSE	TRUE	FALSE	FALSE	FALSE	FALSE	FALSE	FALSE	FALSE	FALSE	FALSE
chr1	25080539	25080908	Interval_1021	2	2	Intergenic	MLT1I|LTR|ERVL-MaLR	57221	NR_039623	100616365		NR_039623	ENSG00000264371	MIR4425	-	microRNA 4425	ncRNA	FALSE	FALSE	FALSE	FALSE	FALSE	FALSE	FALSE	FALSE	TRUE	TRUE	FALSE	FALSE	FALSE	FALSE	FALSE	FALSE	FALSE	FALSE
chr1	25090911	25091415	Interval_1022	7	7	Intergenic	Intergenic	67660	NR_039623	100616365		NR_039623	ENSG00000264371	MIR4425	-	microRNA 4425	ncRNA	TRUE	TRUE	FALSE	FALSE	FALSE	FALSE	FALSE	FALSE	TRUE	TRUE	FALSE	TRUE	TRUE	TRUE	FALSE	FALSE	FALSE	FALSE
chr1	25142776	25143207	Interval_1023	2	2	Intergenic	AluSg|SINE|Alu	89530	NM_207170	25949	Hs.20013	NM_015484	ENSG00000117614	SYF2	CBPIN|NTC31|P29|fSAP29	SYF2 pre-mRNA splicing factor	protein-coding	FALSE	FALSE	FALSE	FALSE	FALSE	FALSE	FALSE	FALSE	TRUE	TRUE	FALSE	FALSE	FALSE	FALSE	FALSE	FALSE	FALSE	FALSE
chr1	25194102	25194315	Interval_1024	1	1	Intergenic	Intergenic	38313	NM_207170	25949	Hs.20013	NM_015484	ENSG00000117614	SYF2	CBPIN|NTC31|P29|fSAP29	SYF2 pre-mRNA splicing factor	protein-coding	FALSE	FALSE	FALSE	FALSE	FALSE	FALSE	FALSE	FALSE	FALSE	TRUE	FALSE	FALSE	FALSE	FALSE	FALSE	FALSE	FALSE	FALSE
chr1	25205097	25205377	Interval_1025	1	1	Intergenic	Intergenic	27285	NM_207170	25949	Hs.20013	NM_015484	ENSG00000117614	SYF2	CBPIN|NTC31|P29|fSAP29	SYF2 pre-mRNA splicing factor	protein-coding	FALSE	FALSE	FALSE	FALSE	FALSE	FALSE	FALSE	FALSE	FALSE	FALSE	FALSE	FALSE	TRUE	FALSE	FALSE	FALSE	FALSE	FALSE
chr1	25224158	25224374	Interval_1026	1	1	intron (NM_207170, intron 5 of 5)	AluJb|SINE|Alu	8256	NM_207170	25949	Hs.20013	NM_015484	ENSG00000117614	SYF2	CBPIN|NTC31|P29|fSAP29	SYF2 pre-mRNA splicing factor	protein-coding	FALSE	FALSE	FALSE	FALSE	FALSE	FALSE	FALSE	FALSE	TRUE	FALSE	FALSE	FALSE	FALSE	FALSE	FALSE	FALSE	FALSE	FALSE
chr1	25232432	25233609	Interval_1027	6	5	promoter-TSS (NM_015484)	promoter-TSS (NM_015484)	-499	NM_015484	25949	Hs.20013	NM_015484	ENSG00000117614	SYF2	CBPIN|NTC31|P29|fSAP29	SYF2 pre-mRNA splicing factor	protein-coding	FALSE	FALSE	FALSE	FALSE	FALSE	FALSE	FALSE	FALSE	TRUE	TRUE	FALSE	TRUE	TRUE	TRUE	FALSE	FALSE	FALSE	FALSE
chr1	25256724	25256974	Interval_1028	1	1	intron (NR_135788, intron 1 of 3)	intron (NR_135788, intron 1 of 3)	-9330	NR_135782	57035	Hs.259412	NM_020317	ENSG00000117616	RSRP1	C1orf63|NPD014	arginine and serine rich protein 1	protein-coding	FALSE	FALSE	FALSE	FALSE	FALSE	FALSE	FALSE	FALSE	TRUE	FALSE	FALSE	FALSE	FALSE	FALSE	FALSE	FALSE	FALSE	FALSE
chr1	25279563	25279866	Interval_1029	1	1	intron (NM_001282872, intron 1 of 9)	intron (NM_001282872, intron 1 of 9)	7229	NM_001282869	6007	Hs.449968	NM_016124	ENSG00000187010	RHD	CD240D|DIIIc|RH|RH30|RHCED|RHDVA(TT)|RHDel|RHPII|RHXIII|Rh4|RhDCw|RhII|RhK562-II|RhPI	Rh blood group D antigen	protein-coding	FALSE	FALSE	FALSE	FALSE	FALSE	FALSE	FALSE	FALSE	TRUE	FALSE	FALSE	FALSE	FALSE	FALSE	FALSE	FALSE	FALSE	FALSE
chr1	25280092	25280411	Interval_1030	1	1	intron (NM_001282872, intron 1 of 9)	intron (NM_001282872, intron 1 of 9)	7766	NM_001282869	6007	Hs.449968	NM_016124	ENSG00000187010	RHD	CD240D|DIIIc|RH|RH30|RHCED|RHDVA(TT)|RHDel|RHPII|RHXIII|Rh4|RhDCw|RhII|RhK562-II|RhPI	Rh blood group D antigen	protein-coding	FALSE	FALSE	FALSE	FALSE	FALSE	FALSE	FALSE	FALSE	FALSE	TRUE	FALSE	FALSE	FALSE	FALSE	FALSE	FALSE	FALSE	FALSE
chr1	25341870	25342158	Interval_1031	2	2	intron (NM_014313, intron 2 of 6)	intron (NM_014313, intron 2 of 6)	3716	NM_014313	23585	Hs.705699	NM_014313	ENSG00000183726	TMEM50A	IFNRC|SMP1	transmembrane protein 50A	protein-coding	TRUE	TRUE	FALSE	FALSE	FALSE	FALSE	FALSE	FALSE	FALSE	FALSE	FALSE	FALSE	FALSE	FALSE	FALSE	FALSE	FALSE	FALSE
chr1	25367842	25368094	Interval_1032	1	1	intron (NM_138616, intron 6 of 6)	AluJb|SINE|Alu	29670	NM_014313	23585	Hs.705699	NM_014313	ENSG00000183726	TMEM50A	IFNRC|SMP1	transmembrane protein 50A	protein-coding	FALSE	FALSE	FALSE	FALSE	FALSE	FALSE	FALSE	FALSE	FALSE	TRUE	FALSE	FALSE	FALSE	FALSE	FALSE	FALSE	FALSE	FALSE
chr1	25369652	25370025	Interval_1033	2	2	intron (NM_138616, intron 6 of 6)	AluSz6|SINE|Alu	31541	NM_014313	23585	Hs.705699	NM_014313	ENSG00000183726	TMEM50A	IFNRC|SMP1	transmembrane protein 50A	protein-coding	FALSE	FALSE	FALSE	FALSE	FALSE	FALSE	FALSE	FALSE	TRUE	TRUE	FALSE	FALSE	FALSE	FALSE	FALSE	FALSE	FALSE	FALSE
chr1	25393198	25393571	Interval_1034	1	1	intron (NM_020485, intron 3 of 9)	AluSx|SINE|Alu	27529	NM_020485	6006	Hs.449968	NM_020485	ENSG00000188672	RHCE	CD240CE|RH|RH30A|RHC|RHCe(152N)|RHE|RHIXB|RHPI|Rh4|RhIVb(J)|RhVI|RhVIII	Rh blood group CcEe antigens	protein-coding	FALSE	FALSE	FALSE	FALSE	FALSE	FALSE	FALSE	FALSE	FALSE	TRUE	FALSE	FALSE	FALSE	FALSE	FALSE	FALSE	FALSE	FALSE
chr1	25404971	25405164	Interval_1035	1	1	intron (NM_138616, intron 2 of 6)	AluJr|SINE|Alu	15846	NM_020485	6006	Hs.449968	NM_020485	ENSG00000188672	RHCE	CD240CE|RH|RH30A|RHC|RHCe(152N)|RHE|RHIXB|RHPI|Rh4|RhIVb(J)|RhVI|RhVIII	Rh blood group CcEe antigens	protein-coding	FALSE	FALSE	FALSE	FALSE	FALSE	FALSE	FALSE	FALSE	TRUE	FALSE	FALSE	FALSE	FALSE	FALSE	FALSE	FALSE	FALSE	FALSE
chr1	25409953	25410234	Interval_1036	1	1	intron (NM_138616, intron 1 of 6)	AluSq2|SINE|Alu	10820	NM_020485	6006	Hs.449968	NM_020485	ENSG00000188672	RHCE	CD240CE|RH|RH30A|RHC|RHCe(152N)|RHE|RHIXB|RHPI|Rh4|RhIVb(J)|RhVI|RhVIII	Rh blood group CcEe antigens	protein-coding	FALSE	FALSE	FALSE	FALSE	FALSE	FALSE	FALSE	FALSE	TRUE	FALSE	FALSE	FALSE	FALSE	FALSE	FALSE	FALSE	FALSE	FALSE
chr1	25413187	25413664	Interval_1037	1	1	intron (NM_138616, intron 1 of 6)	intron (NM_138616, intron 1 of 6)	7488	NM_020485	6006	Hs.449968	NM_020485	ENSG00000188672	RHCE	CD240CE|RH|RH30A|RHC|RHCe(152N)|RHE|RHIXB|RHPI|Rh4|RhIVb(J)|RhVI|RhVIII	Rh blood group CcEe antigens	protein-coding	FALSE	FALSE	FALSE	FALSE	FALSE	FALSE	FALSE	FALSE	FALSE	TRUE	FALSE	FALSE	FALSE	FALSE	FALSE	FALSE	FALSE	FALSE
chr1	25428937	25429366	Interval_1038	1	1	Intergenic	Intergenic	-1706	NM_018202	55219	Hs.189782	NM_018202	ENSG00000204178	MACO1	MACOILIN|TMEM57	macoilin 1	protein-coding	FALSE	FALSE	FALSE	FALSE	FALSE	FALSE	FALSE	FALSE	FALSE	TRUE	FALSE	FALSE	FALSE	FALSE	FALSE	FALSE	FALSE	FALSE
chr1	25432025	25432438	Interval_1039	1	1	intron (NM_018202, intron 1 of 10)	intron (NM_018202, intron 1 of 10)	1374	NM_001282564	55219	Hs.189782	NM_018202	ENSG00000204178	MACO1	MACOILIN|TMEM57	macoilin 1	protein-coding	FALSE	FALSE	FALSE	FALSE	FALSE	FALSE	FALSE	FALSE	FALSE	TRUE	FALSE	FALSE	FALSE	FALSE	FALSE	FALSE	FALSE	FALSE
chr1	25450025	25450418	Interval_1040	5	5	intron (NM_018202, intron 3 of 10)	L3|LINE|CR1	19364	NM_001282564	55219	Hs.189782	NM_018202	ENSG00000204178	MACO1	MACOILIN|TMEM57	macoilin 1	protein-coding	FALSE	FALSE	FALSE	FALSE	FALSE	FALSE	FALSE	FALSE	TRUE	TRUE	FALSE	TRUE	TRUE	TRUE	FALSE	FALSE	FALSE	FALSE
chr1	25452793	25453261	Interval_1041	3	3	intron (NM_018202, intron 3 of 10)	AluSq2|SINE|Alu	22169	NM_001282564	55219	Hs.189782	NM_018202	ENSG00000204178	MACO1	MACOILIN|TMEM57	macoilin 1	protein-coding	FALSE	TRUE	FALSE	FALSE	FALSE	FALSE	FALSE	FALSE	TRUE	TRUE	FALSE	FALSE	FALSE	FALSE	FALSE	FALSE	FALSE	FALSE
chr1	25498888	25499221	Interval_1042	3	3	3' UTR (NM_001282564, exon 9 of 9)	3' UTR (NM_001282564, exon 9 of 9)	-44530	NM_015627	26119	Hs.590911	NM_015627	ENSG00000157978	LDLRAP1	ARH|ARH1|ARH2|FHCB1|FHCB2	low density lipoprotein receptor adaptor protein 1	protein-coding	FALSE	FALSE	FALSE	FALSE	FALSE	FALSE	FALSE	FALSE	TRUE	TRUE	FALSE	FALSE	TRUE	FALSE	FALSE	FALSE	FALSE	FALSE
chr1	25501709	25501934	Interval_1043	1	1	Intergenic	MIRb|SINE|MIR	-41763	NM_015627	26119	Hs.590911	NM_015627	ENSG00000157978	LDLRAP1	ARH|ARH1|ARH2|FHCB1|FHCB2	low density lipoprotein receptor adaptor protein 1	protein-coding	FALSE	FALSE	FALSE	FALSE	FALSE	FALSE	FALSE	FALSE	FALSE	TRUE	FALSE	FALSE	FALSE	FALSE	FALSE	FALSE	FALSE	FALSE
chr1	25513843	25514239	Interval_1044	1	1	Intergenic	MIR|SINE|MIR	-29544	NM_015627	26119	Hs.590911	NM_015627	ENSG00000157978	LDLRAP1	ARH|ARH1|ARH2|FHCB1|FHCB2	low density lipoprotein receptor adaptor protein 1	protein-coding	FALSE	FALSE	FALSE	FALSE	FALSE	FALSE	FALSE	FALSE	FALSE	TRUE	FALSE	FALSE	FALSE	FALSE	FALSE	FALSE	FALSE	FALSE
chr1	25529335	25529637	Interval_1045	1	1	Intergenic	(GT)n|Simple_repeat|Simple_repeat	-14099	NM_015627	26119	Hs.590911	NM_015627	ENSG00000157978	LDLRAP1	ARH|ARH1|ARH2|FHCB1|FHCB2	low density lipoprotein receptor adaptor protein 1	protein-coding	FALSE	FALSE	FALSE	FALSE	FALSE	FALSE	FALSE	FALSE	TRUE	FALSE	FALSE	FALSE	FALSE	FALSE	FALSE	FALSE	FALSE	FALSE
chr1	25539449	25539835	Interval_1046	2	2	Intergenic	MLT1A0|LTR|ERVL-MaLR	-3943	NM_015627	26119	Hs.590911	NM_015627	ENSG00000157978	LDLRAP1	ARH|ARH1|ARH2|FHCB1|FHCB2	low density lipoprotein receptor adaptor protein 1	protein-coding	FALSE	FALSE	FALSE	FALSE	FALSE	FALSE	FALSE	FALSE	FALSE	FALSE	FALSE	TRUE	TRUE	FALSE	FALSE	FALSE	FALSE	FALSE
chr1	25547102	25547443	Interval_1047	2	2	intron (NM_015627, intron 1 of 8)	AluSx|SINE|Alu	3688	NM_015627	26119	Hs.590911	NM_015627	ENSG00000157978	LDLRAP1	ARH|ARH1|ARH2|FHCB1|FHCB2	low density lipoprotein receptor adaptor protein 1	protein-coding	FALSE	FALSE	FALSE	FALSE	FALSE	FALSE	FALSE	FALSE	TRUE	TRUE	FALSE	FALSE	FALSE	FALSE	FALSE	FALSE	FALSE	FALSE
chr1	25549867	25550477	Interval_1048	1	1	intron (NM_015627, intron 1 of 8)	MIR|SINE|MIR	6587	NM_015627	26119	Hs.590911	NM_015627	ENSG00000157978	LDLRAP1	ARH|ARH1|ARH2|FHCB1|FHCB2	low density lipoprotein receptor adaptor protein 1	protein-coding	FALSE	FALSE	FALSE	FALSE	FALSE	FALSE	FALSE	FALSE	FALSE	TRUE	FALSE	FALSE	FALSE	FALSE	FALSE	FALSE	FALSE	FALSE
chr1	25550951	25551194	Interval_1049	1	1	intron (NM_015627, intron 1 of 8)	intron (NM_015627, intron 1 of 8)	7488	NM_015627	26119	Hs.590911	NM_015627	ENSG00000157978	LDLRAP1	ARH|ARH1|ARH2|FHCB1|FHCB2	low density lipoprotein receptor adaptor protein 1	protein-coding	FALSE	FALSE	FALSE	FALSE	FALSE	FALSE	FALSE	FALSE	FALSE	TRUE	FALSE	FALSE	FALSE	FALSE	FALSE	FALSE	FALSE	FALSE
chr1	25565917	25566228	Interval_1050	2	2	intron (NM_015627, intron 8 of 8)	intron (NM_015627, intron 8 of 8)	22488	NM_015627	26119	Hs.590911	NM_015627	ENSG00000157978	LDLRAP1	ARH|ARH1|ARH2|FHCB1|FHCB2	low density lipoprotein receptor adaptor protein 1	protein-coding	FALSE	FALSE	FALSE	FALSE	FALSE	FALSE	FALSE	FALSE	FALSE	FALSE	FALSE	FALSE	TRUE	TRUE	FALSE	FALSE	FALSE	FALSE
chr1	25568438	25568825	Interval_1051	2	2	3' UTR (NM_015627, exon 9 of 9)	3' UTR (NM_015627, exon 9 of 9)	25047	NM_015627	26119	Hs.590911	NM_015627	ENSG00000157978	LDLRAP1	ARH|ARH1|ARH2|FHCB1|FHCB2	low density lipoprotein receptor adaptor protein 1	protein-coding	TRUE	TRUE	FALSE	FALSE	FALSE	FALSE	FALSE	FALSE	FALSE	FALSE	FALSE	FALSE	FALSE	FALSE	FALSE	FALSE	FALSE	FALSE
chr1	25595758	25596177	Interval_1052	3	3	Intergenic	AluSz|SINE|Alu	-21500	NM_020379	57134	Hs.197043	NM_020379	ENSG00000117643	MAN1C1	HMIC|MAN1A3|MAN1C|pp6318	mannosidase alpha class 1C member 1	protein-coding	FALSE	FALSE	FALSE	FALSE	FALSE	FALSE	FALSE	FALSE	TRUE	TRUE	FALSE	FALSE	TRUE	FALSE	FALSE	FALSE	FALSE	FALSE
chr1	25661102	25661348	Interval_1053	2	2	intron (NM_020379, intron 1 of 11)	intron (NM_020379, intron 1 of 11)	43757	NM_001289010	57134	Hs.197043	NM_020379	ENSG00000117643	MAN1C1	HMIC|MAN1A3|MAN1C|pp6318	mannosidase alpha class 1C member 1	protein-coding	FALSE	FALSE	FALSE	FALSE	FALSE	FALSE	FALSE	FALSE	TRUE	FALSE	FALSE	FALSE	TRUE	FALSE	FALSE	FALSE	FALSE	FALSE
chr1	25665336	25665696	Interval_1054	1	1	intron (NM_020379, intron 1 of 11)	intron (NM_020379, intron 1 of 11)	48048	NM_001289010	57134	Hs.197043	NM_020379	ENSG00000117643	MAN1C1	HMIC|MAN1A3|MAN1C|pp6318	mannosidase alpha class 1C member 1	protein-coding	FALSE	FALSE	FALSE	FALSE	FALSE	FALSE	FALSE	FALSE	FALSE	FALSE	FALSE	FALSE	TRUE	FALSE	FALSE	FALSE	FALSE	FALSE
chr1	25685068	25685298	Interval_1055	1	1	intron (NM_020379, intron 1 of 11)	MIRb|SINE|MIR	67715	NM_001289010	57134	Hs.197043	NM_020379	ENSG00000117643	MAN1C1	HMIC|MAN1A3|MAN1C|pp6318	mannosidase alpha class 1C member 1	protein-coding	FALSE	FALSE	FALSE	FALSE	FALSE	FALSE	FALSE	FALSE	TRUE	FALSE	FALSE	FALSE	FALSE	FALSE	FALSE	FALSE	FALSE	FALSE
chr1	25689466	25689905	Interval_1056	3	3	intron (NM_020379, intron 2 of 11)	intron (NM_020379, intron 2 of 11)	72218	NM_001289010	57134	Hs.197043	NM_020379	ENSG00000117643	MAN1C1	HMIC|MAN1A3|MAN1C|pp6318	mannosidase alpha class 1C member 1	protein-coding	FALSE	FALSE	FALSE	FALSE	FALSE	FALSE	FALSE	FALSE	TRUE	TRUE	FALSE	FALSE	TRUE	FALSE	FALSE	FALSE	FALSE	FALSE
chr1	25695095	25695443	Interval_1057	2	2	intron (NM_020379, intron 2 of 11)	intron (NM_020379, intron 2 of 11)	77801	NM_001289010	57134	Hs.197043	NM_020379	ENSG00000117643	MAN1C1	HMIC|MAN1A3|MAN1C|pp6318	mannosidase alpha class 1C member 1	protein-coding	FALSE	FALSE	FALSE	FALSE	FALSE	FALSE	FALSE	FALSE	TRUE	TRUE	FALSE	FALSE	FALSE	FALSE	FALSE	FALSE	FALSE	FALSE
chr1	25705733	25706083	Interval_1058	2	2	intron (NM_020379, intron 2 of 11)	AluJr|SINE|Alu	88440	NM_001289010	57134	Hs.197043	NM_020379	ENSG00000117643	MAN1C1	HMIC|MAN1A3|MAN1C|pp6318	mannosidase alpha class 1C member 1	protein-coding	FALSE	FALSE	FALSE	FALSE	FALSE	FALSE	FALSE	FALSE	TRUE	TRUE	FALSE	FALSE	FALSE	FALSE	FALSE	FALSE	FALSE	FALSE
chr1	25723299	25723585	Interval_1059	2	2	intron (NM_020379, intron 2 of 11)	HAL1|LINE|L1	-76734	NM_206926	57190	Hs.323396	NM_020451	ENSG00000162430	SELENON	CFTD|MDRS1|RSMD1|RSS|SELN|SEPN1	selenoprotein N	protein-coding	FALSE	FALSE	FALSE	FALSE	FALSE	FALSE	FALSE	FALSE	TRUE	TRUE	FALSE	FALSE	FALSE	FALSE	FALSE	FALSE	FALSE	FALSE
chr1	25780406	25780875	Interval_1060	5	5	intron (NM_020379, intron 9 of 11)	MER103C|DNA|hAT-Charlie	-19535	NM_206926	57190	Hs.323396	NM_020451	ENSG00000162430	SELENON	CFTD|MDRS1|RSMD1|RSS|SELN|SEPN1	selenoprotein N	protein-coding	FALSE	FALSE	FALSE	FALSE	FALSE	FALSE	FALSE	FALSE	TRUE	TRUE	FALSE	TRUE	TRUE	TRUE	FALSE	FALSE	FALSE	FALSE
chr1	25784706	25784937	Interval_1061	1	1	3' UTR (NM_001289010, exon 12 of 12)	3' UTR (NM_001289010, exon 12 of 12)	-15354	NM_206926	57190	Hs.323396	NM_020451	ENSG00000162430	SELENON	CFTD|MDRS1|RSMD1|RSS|SELN|SEPN1	selenoprotein N	protein-coding	FALSE	FALSE	FALSE	FALSE	FALSE	FALSE	FALSE	FALSE	TRUE	FALSE	FALSE	FALSE	FALSE	FALSE	FALSE	FALSE	FALSE	FALSE
chr1	25793581	25793940	Interval_1062	2	2	Intergenic	Intergenic	-6415	NM_206926	57190	Hs.323396	NM_020451	ENSG00000162430	SELENON	CFTD|MDRS1|RSMD1|RSS|SELN|SEPN1	selenoprotein N	protein-coding	FALSE	FALSE	FALSE	FALSE	FALSE	FALSE	FALSE	FALSE	TRUE	TRUE	FALSE	FALSE	FALSE	FALSE	FALSE	FALSE	FALSE	FALSE
chr1	25803715	25803934	Interval_1063	1	1	intron (NM_020451, intron 3 of 12)	AluSx|SINE|Alu	3649	NM_020451	57190	Hs.323396	NM_020451	ENSG00000162430	SELENON	CFTD|MDRS1|RSMD1|RSS|SELN|SEPN1	selenoprotein N	protein-coding	FALSE	FALSE	FALSE	FALSE	FALSE	FALSE	FALSE	FALSE	FALSE	TRUE	FALSE	FALSE	FALSE	FALSE	FALSE	FALSE	FALSE	FALSE
chr1	25849622	25850076	Interval_1064	2	2	intron (NM_001287490, intron 1 of 3)	AluSx1|SINE|Alu	9609	NM_001287490	79000	Hs.149305	NM_024037	ENSG00000127423	AUNIP	AIBP|C1orf135	aurora kinase A and ninein interacting protein	protein-coding	FALSE	FALSE	FALSE	FALSE	FALSE	FALSE	FALSE	FALSE	TRUE	TRUE	FALSE	FALSE	FALSE	FALSE	FALSE	FALSE	FALSE	FALSE
chr1	25854408	25854623	Interval_1065	1	1	intron (NM_001287490, intron 1 of 3)	MLT1F-int|LTR|ERVL-MaLR	4942	NM_001287490	79000	Hs.149305	NM_024037	ENSG00000127423	AUNIP	AIBP|C1orf135	aurora kinase A and ninein interacting protein	protein-coding	FALSE	FALSE	FALSE	FALSE	FALSE	FALSE	FALSE	FALSE	FALSE	TRUE	FALSE	FALSE	FALSE	FALSE	FALSE	FALSE	FALSE	FALSE
chr1	25858508	25859411	Interval_1066	4	3	intron (NM_001287490, intron 1 of 3)	intron (NM_001287490, intron 1 of 3)	498	NM_001287490	79000	Hs.149305	NM_024037	ENSG00000127423	AUNIP	AIBP|C1orf135	aurora kinase A and ninein interacting protein	protein-coding	FALSE	FALSE	FALSE	FALSE	FALSE	FALSE	FALSE	FALSE	TRUE	TRUE	FALSE	FALSE	TRUE	FALSE	FALSE	FALSE	FALSE	FALSE
chr1	25859636	25859990	Interval_1067	1	1	promoter-TSS (NM_024037)	promoter-TSS (NM_024037)	-355	NM_024037	79000	Hs.149305	NM_024037	ENSG00000127423	AUNIP	AIBP|C1orf135	aurora kinase A and ninein interacting protein	protein-coding	FALSE	FALSE	FALSE	FALSE	FALSE	FALSE	FALSE	FALSE	FALSE	TRUE	FALSE	FALSE	FALSE	FALSE	FALSE	FALSE	FALSE	FALSE
chr1	25870523	25870865	Interval_1068	1	1	5' UTR (NM_178422, exon 1 of 2)	5' UTR (NM_178422, exon 1 of 2)	559	NM_178422	164091	Hs.523652	NM_178422	ENSG00000182749	PAQR7	MPRA|PGLP|mSR	progestin and adipoQ receptor family member 7	protein-coding	FALSE	FALSE	FALSE	FALSE	FALSE	FALSE	FALSE	FALSE	FALSE	TRUE	FALSE	FALSE	FALSE	FALSE	FALSE	FALSE	FALSE	FALSE
chr1	25901065	25901326	Interval_1069	2	2	intron (NM_203401, intron 4 of 4)	intron (NM_203401, intron 4 of 4)	4957	NM_203401	3925	Hs.209983	NM_005563	ENSG00000117632	STMN1	C1orf215|LAP18|Lag|OP18|PP17|PP19|PR22|SMN	stathmin 1	protein-coding	FALSE	FALSE	FALSE	FALSE	FALSE	FALSE	FALSE	FALSE	FALSE	TRUE	FALSE	FALSE	TRUE	FALSE	FALSE	FALSE	FALSE	FALSE
chr1	25920483	25920802	Interval_1070	2	2	Intergenic	AluSg|SINE|Alu	-13766	NM_203399	3925	Hs.209983	NM_005563	ENSG00000117632	STMN1	C1orf215|LAP18|Lag|OP18|PP17|PP19|PR22|SMN	stathmin 1	protein-coding	FALSE	FALSE	FALSE	FALSE	FALSE	FALSE	FALSE	FALSE	TRUE	TRUE	FALSE	FALSE	FALSE	FALSE	FALSE	FALSE	FALSE	FALSE
chr1	25921432	25921643	Interval_1071	1	1	Intergenic	AluSg|SINE|Alu	-14661	NM_203399	3925	Hs.209983	NM_005563	ENSG00000117632	STMN1	C1orf215|LAP18|Lag|OP18|PP17|PP19|PR22|SMN	stathmin 1	protein-coding	FALSE	FALSE	FALSE	FALSE	FALSE	FALSE	FALSE	FALSE	TRUE	FALSE	FALSE	FALSE	FALSE	FALSE	FALSE	FALSE	FALSE	FALSE
chr1	25933511	25934293	Interval_1072	7	7	Intergenic	Intergenic	-27025	NM_203399	3925	Hs.209983	NM_005563	ENSG00000117632	STMN1	C1orf215|LAP18|Lag|OP18|PP17|PP19|PR22|SMN	stathmin 1	protein-coding	FALSE	FALSE	FALSE	FALSE	FALSE	FALSE	FALSE	FALSE	TRUE	TRUE	FALSE	TRUE	TRUE	TRUE	FALSE	FALSE	TRUE	TRUE
chr1	25991023	25991469	Interval_1073	5	5	intron (NM_000437, intron 1 of 10)	MIRc|SINE|MIR	6911	NM_000437	5051	Hs.477083	NM_000437	ENSG00000158006	PAFAH2	HSD-PLA2	platelet activating factor acetylhydrolase 2	protein-coding	FALSE	FALSE	FALSE	FALSE	FALSE	FALSE	FALSE	FALSE	TRUE	TRUE	FALSE	TRUE	TRUE	TRUE	FALSE	FALSE	FALSE	FALSE
chr1	25992339	25992725	Interval_1074	3	3	intron (NM_000437, intron 1 of 10)	MIRb|SINE|MIR	5625	NM_000437	5051	Hs.477083	NM_000437	ENSG00000158006	PAFAH2	HSD-PLA2	platelet activating factor acetylhydrolase 2	protein-coding	FALSE	FALSE	FALSE	FALSE	FALSE	FALSE	FALSE	FALSE	TRUE	TRUE	FALSE	FALSE	TRUE	FALSE	FALSE	FALSE	FALSE	FALSE
chr1	25994185	25994453	Interval_1075	1	1	intron (NM_000437, intron 1 of 10)	AluJb|SINE|Alu	3838	NM_000437	5051	Hs.477083	NM_000437	ENSG00000158006	PAFAH2	HSD-PLA2	platelet activating factor acetylhydrolase 2	protein-coding	FALSE	FALSE	FALSE	FALSE	FALSE	FALSE	FALSE	FALSE	TRUE	FALSE	FALSE	FALSE	FALSE	FALSE	FALSE	FALSE	FALSE	FALSE
chr1	25997143	25997382	Interval_1076	1	1	intron (NM_000437, intron 1 of 10)	intron (NM_000437, intron 1 of 10)	894	NM_000437	5051	Hs.477083	NM_000437	ENSG00000158006	PAFAH2	HSD-PLA2	platelet activating factor acetylhydrolase 2	protein-coding	FALSE	FALSE	FALSE	FALSE	FALSE	FALSE	FALSE	FALSE	TRUE	FALSE	FALSE	FALSE	FALSE	FALSE	FALSE	FALSE	FALSE	FALSE
chr1	25997925	25998557	Interval_1077	10	10	promoter-TSS (NM_000437)	promoter-TSS (NM_000437)	-84	NM_000437	5051	Hs.477083	NM_000437	ENSG00000158006	PAFAH2	HSD-PLA2	platelet activating factor acetylhydrolase 2	protein-coding	FALSE	TRUE	FALSE	FALSE	FALSE	FALSE	FALSE	FALSE	TRUE	TRUE	FALSE	TRUE	TRUE	TRUE	TRUE	TRUE	TRUE	TRUE
chr1	26005982	26006452	Interval_1078	2	2	Intergenic	Intergenic	-8060	NM_000437	5051	Hs.477083	NM_000437	ENSG00000158006	PAFAH2	HSD-PLA2	platelet activating factor acetylhydrolase 2	protein-coding	FALSE	FALSE	FALSE	FALSE	FALSE	FALSE	FALSE	FALSE	TRUE	TRUE	FALSE	FALSE	FALSE	FALSE	FALSE	FALSE	FALSE	FALSE
chr1	26012357	26012829	Interval_1079	2	2	Intergenic	AluSx3|SINE|Alu	-9187	NM_004455	2134	Hs.150956	NM_004455	ENSG00000158008	EXTL1	EXTL	exostosin like glycosyltransferase 1	protein-coding	FALSE	FALSE	FALSE	FALSE	FALSE	FALSE	FALSE	FALSE	TRUE	TRUE	FALSE	FALSE	FALSE	FALSE	FALSE	FALSE	FALSE	FALSE
chr1	26015439	26015717	Interval_1080	2	2	Intergenic	Intergenic	-6202	NM_004455	2134	Hs.150956	NM_004455	ENSG00000158008	EXTL1	EXTL	exostosin like glycosyltransferase 1	protein-coding	FALSE	FALSE	FALSE	FALSE	FALSE	FALSE	FALSE	FALSE	TRUE	TRUE	FALSE	FALSE	FALSE	FALSE	FALSE	FALSE	FALSE	FALSE
chr1	26022209	26022464	Interval_1081	2	2	5' UTR (NM_004455, exon 1 of 11)	5' UTR (NM_004455, exon 1 of 11)	557	NM_004455	2134	Hs.150956	NM_004455	ENSG00000158008	EXTL1	EXTL	exostosin like glycosyltransferase 1	protein-coding	TRUE	FALSE	FALSE	FALSE	FALSE	FALSE	FALSE	TRUE	FALSE	FALSE	FALSE	FALSE	FALSE	FALSE	FALSE	FALSE	FALSE	FALSE
chr1	26029904	26030377	Interval_1082	2	2	intron (NM_004455, intron 3 of 10)	intron (NM_004455, intron 3 of 10)	8361	NM_004455	2134	Hs.150956	NM_004455	ENSG00000158008	EXTL1	EXTL	exostosin like glycosyltransferase 1	protein-coding	FALSE	FALSE	FALSE	FALSE	FALSE	FALSE	FALSE	FALSE	TRUE	TRUE	FALSE	FALSE	FALSE	FALSE	FALSE	FALSE	FALSE	FALSE
chr1	26035438	26036071	Interval_1083	2	2	3' UTR (NM_004455, exon 11 of 11)	3' UTR (NM_004455, exon 11 of 11)	10383	NM_001004434	7780	Hs.143545	NM_032513	ENSG00000158014	SLC30A2	PP12488|TNZD|ZNT2|ZnT-2	solute carrier family 30 member 2	protein-coding	FALSE	FALSE	FALSE	FALSE	FALSE	FALSE	FALSE	FALSE	TRUE	TRUE	FALSE	FALSE	FALSE	FALSE	FALSE	FALSE	FALSE	FALSE
chr1	26058923	26059141	Interval_1084	1	1	intron (NM_032588, intron 4 of 8)	AluSc8|SINE|Alu	8602	NM_032588	84676	Hs.279709	NM_032588	ENSG00000158022	TRIM63	IRF|MURF1|MURF2|RNF28|SMRZ	tripartite motif containing 63	protein-coding	FALSE	FALSE	FALSE	FALSE	FALSE	FALSE	FALSE	FALSE	FALSE	TRUE	FALSE	FALSE	FALSE	FALSE	FALSE	FALSE	FALSE	FALSE
chr1	26061919	26062248	Interval_1085	2	2	intron (NM_032588, intron 2 of 8)	AluSp|SINE|Alu	5550	NM_032588	84676	Hs.279709	NM_032588	ENSG00000158022	TRIM63	IRF|MURF1|MURF2|RNF28|SMRZ	tripartite motif containing 63	protein-coding	FALSE	FALSE	FALSE	FALSE	FALSE	FALSE	FALSE	FALSE	TRUE	TRUE	FALSE	FALSE	FALSE	FALSE	FALSE	FALSE	FALSE	FALSE
chr1	26069180	26069497	Interval_1086	2	2	Intergenic	Intergenic	-1705	NM_032588	84676	Hs.279709	NM_032588	ENSG00000158022	TRIM63	IRF|MURF1|MURF2|RNF28|SMRZ	tripartite motif containing 63	protein-coding	FALSE	FALSE	FALSE	FALSE	FALSE	FALSE	FALSE	FALSE	TRUE	TRUE	FALSE	FALSE	FALSE	FALSE	FALSE	FALSE	FALSE	FALSE
chr1	26070407	26071139	Interval_1087	2	2	Intergenic	MLT1L|LTR|ERVL-MaLR	-3139	NM_032588	84676	Hs.279709	NM_032588	ENSG00000158022	TRIM63	IRF|MURF1|MURF2|RNF28|SMRZ	tripartite motif containing 63	protein-coding	FALSE	FALSE	FALSE	FALSE	FALSE	FALSE	FALSE	FALSE	TRUE	TRUE	FALSE	FALSE	FALSE	FALSE	FALSE	FALSE	FALSE	FALSE
chr1	26071832	26072047	Interval_1088	1	1	Intergenic	AluSc5|SINE|Alu	-4306	NM_032588	84676	Hs.279709	NM_032588	ENSG00000158022	TRIM63	IRF|MURF1|MURF2|RNF28|SMRZ	tripartite motif containing 63	protein-coding	FALSE	FALSE	FALSE	FALSE	FALSE	FALSE	FALSE	FALSE	TRUE	FALSE	FALSE	FALSE	FALSE	FALSE	FALSE	FALSE	FALSE	FALSE
chr1	26080408	26080761	Interval_1089	2	2	Intergenic	AluSq2|SINE|Alu	-12951	NM_032588	84676	Hs.279709	NM_032588	ENSG00000158022	TRIM63	IRF|MURF1|MURF2|RNF28|SMRZ	tripartite motif containing 63	protein-coding	FALSE	FALSE	FALSE	FALSE	FALSE	FALSE	FALSE	FALSE	TRUE	TRUE	FALSE	FALSE	FALSE	FALSE	FALSE	FALSE	FALSE	FALSE
chr1	26087361	26087680	Interval_1090	1	1	Intergenic	L2a|LINE|L2	-19887	NM_032588	84676	Hs.279709	NM_032588	ENSG00000158022	TRIM63	IRF|MURF1|MURF2|RNF28|SMRZ	tripartite motif containing 63	protein-coding	FALSE	FALSE	FALSE	FALSE	FALSE	FALSE	FALSE	FALSE	FALSE	TRUE	FALSE	FALSE	FALSE	FALSE	FALSE	FALSE	FALSE	FALSE
chr1	26113310	26113621	Interval_1091	1	1	intron (NM_001243533, intron 2 of 3)	AluY|SINE|Alu	1689	NM_152835	149420	Hs.468801	NM_152835	ENSG00000175087	PDIK1L	CLIK1L|STK35L2	PDLIM1 interacting kinase 1 like	protein-coding	FALSE	FALSE	FALSE	FALSE	FALSE	FALSE	FALSE	FALSE	FALSE	TRUE	FALSE	FALSE	FALSE	FALSE	FALSE	FALSE	FALSE	FALSE
chr1	26122421	26122827	Interval_1092	8	8	3' UTR (NM_001243532, exon 3 of 3)	3' UTR (NM_001243532, exon 3 of 3)	10847	NM_152835	149420	Hs.468801	NM_152835	ENSG00000175087	PDIK1L	CLIK1L|STK35L2	PDLIM1 interacting kinase 1 like	protein-coding	FALSE	FALSE	FALSE	FALSE	FALSE	FALSE	FALSE	FALSE	TRUE	TRUE	FALSE	FALSE	TRUE	TRUE	TRUE	TRUE	TRUE	TRUE
chr1	26123227	26123490	Interval_1093	1	1	3' UTR (NM_001243532, exon 3 of 3)	3' UTR (NM_001243532, exon 3 of 3)	11582	NM_152835	149420	Hs.468801	NM_152835	ENSG00000175087	PDIK1L	CLIK1L|STK35L2	PDLIM1 interacting kinase 1 like	protein-coding	FALSE	FALSE	FALSE	FALSE	FALSE	FALSE	FALSE	FALSE	FALSE	TRUE	FALSE	FALSE	FALSE	FALSE	FALSE	FALSE	FALSE	FALSE
chr1	26123492	26123766	Interval_1094	1	1	3' UTR (NM_001243532, exon 3 of 3)	3' UTR (NM_001243532, exon 3 of 3)	11852	NM_152835	149420	Hs.468801	NM_152835	ENSG00000175087	PDIK1L	CLIK1L|STK35L2	PDLIM1 interacting kinase 1 like	protein-coding	FALSE	FALSE	FALSE	FALSE	FALSE	FALSE	FALSE	FALSE	TRUE	FALSE	FALSE	FALSE	FALSE	FALSE	FALSE	FALSE	FALSE	FALSE
chr1	26125892	26127041	Interval_1095	9	9	TTS (NM_001243532)	TTS (NM_001243532)	14690	NM_152835	149420	Hs.468801	NM_152835	ENSG00000175087	PDIK1L	CLIK1L|STK35L2	PDLIM1 interacting kinase 1 like	protein-coding	FALSE	FALSE	FALSE	FALSE	FALSE	FALSE	FALSE	FALSE	TRUE	TRUE	FALSE	TRUE	TRUE	TRUE	TRUE	TRUE	TRUE	TRUE
chr1	26142084	26142667	Interval_1096	2	2	Intergenic	AluSz|SINE|Alu	-16644	NM_024869	79927	Hs.694119	NM_024869	ENSG00000197245	FAM110D	GRRP1	family with sequence similarity 110 member D	protein-coding	FALSE	FALSE	FALSE	FALSE	FALSE	FALSE	FALSE	FALSE	TRUE	TRUE	FALSE	FALSE	FALSE	FALSE	FALSE	FALSE	FALSE	FALSE
chr1	26151741	26152098	Interval_1097	2	2	Intergenic	MER44D|DNA|TcMar-Tigger	-7100	NM_024869	79927	Hs.694119	NM_024869	ENSG00000197245	FAM110D	GRRP1	family with sequence similarity 110 member D	protein-coding	FALSE	FALSE	FALSE	FALSE	FALSE	FALSE	FALSE	FALSE	TRUE	TRUE	FALSE	FALSE	FALSE	FALSE	FALSE	FALSE	FALSE	FALSE
chr1	26152419	26152833	Interval_1098	3	3	Intergenic	Zaphod|DNA|hAT-Tip100	-6394	NM_024869	79927	Hs.694119	NM_024869	ENSG00000197245	FAM110D	GRRP1	family with sequence similarity 110 member D	protein-coding	FALSE	FALSE	FALSE	FALSE	FALSE	FALSE	FALSE	FALSE	TRUE	TRUE	FALSE	TRUE	FALSE	FALSE	FALSE	FALSE	FALSE	FALSE
chr1	26156765	26156978	Interval_1099	2	2	Intergenic	Intergenic	-2148	NM_024869	79927	Hs.694119	NM_024869	ENSG00000197245	FAM110D	GRRP1	family with sequence similarity 110 member D	protein-coding	FALSE	FALSE	FALSE	FALSE	FALSE	FALSE	FALSE	FALSE	TRUE	TRUE	FALSE	FALSE	FALSE	FALSE	FALSE	FALSE	FALSE	FALSE
chr1	26162205	26162510	Interval_1100	1	1	3' UTR (NM_024869, exon 2 of 2)	3' UTR (NM_024869, exon 2 of 2)	3338	NM_024869	79927	Hs.694119	NM_024869	ENSG00000197245	FAM110D	GRRP1	family with sequence similarity 110 member D	protein-coding	FALSE	FALSE	FALSE	FALSE	FALSE	FALSE	FALSE	FALSE	FALSE	TRUE	FALSE	FALSE	FALSE	FALSE	FALSE	FALSE	FALSE	FALSE
chr1	26174445	26174937	Interval_1101	2	2	Intergenic	AluSq|SINE|Alu	-2799	NM_001297647	10256	Hs.16232	NM_006314	ENSG00000142675	CNKSR1	CNK|CNK1	connector enhancer of kinase suppressor of Ras 1	protein-coding	FALSE	FALSE	FALSE	FALSE	FALSE	FALSE	FALSE	FALSE	TRUE	TRUE	FALSE	FALSE	FALSE	FALSE	FALSE	FALSE	FALSE	FALSE
chr1	26200607	26201201	Interval_1102	1	1	exon (NM_198137, exon 8 of 10)	exon (NM_198137, exon 8 of 10)	10276	NM_198137	378807	Hs.123532	NM_198137	ENSG00000188782	CATSPER4	-	cation channel sperm associated 4	protein-coding	FALSE	FALSE	FALSE	FALSE	FALSE	FALSE	FALSE	FALSE	FALSE	TRUE	FALSE	FALSE	FALSE	FALSE	FALSE	FALSE	FALSE	FALSE
chr1	26201394	26202012	Interval_1103	2	2	intron (NM_198137, intron 9 of 9)	AluSg4|SINE|Alu	11075	NM_198137	378807	Hs.123532	NM_198137	ENSG00000188782	CATSPER4	-	cation channel sperm associated 4	protein-coding	FALSE	FALSE	FALSE	FALSE	FALSE	FALSE	FALSE	FALSE	TRUE	TRUE	FALSE	FALSE	FALSE	FALSE	FALSE	FALSE	FALSE	FALSE
chr1	26206508	26206895	Interval_1104	2	2	Intergenic	Intergenic	16074	NM_198137	378807	Hs.123532	NM_198137	ENSG00000188782	CATSPER4	-	cation channel sperm associated 4	protein-coding	FALSE	FALSE	FALSE	FALSE	FALSE	FALSE	FALSE	FALSE	TRUE	TRUE	FALSE	FALSE	FALSE	FALSE	FALSE	FALSE	FALSE	FALSE
chr1	26222061	26222394	Interval_1105	1	1	Intergenic	AluSx1|SINE|Alu	-3092	NR_110698	101928303	Hs.375067	NR_110698	ENSG00000236155	LOC101928303	-	uncharacterized LOC101928303	ncRNA	FALSE	FALSE	FALSE	FALSE	FALSE	FALSE	FALSE	FALSE	FALSE	TRUE	FALSE	FALSE	FALSE	FALSE	FALSE	FALSE	FALSE	FALSE
chr1	26235288	26235673	Interval_1106	1	1	intron (NM_022778, intron 1 of 13)	intron (NM_022778, intron 1 of 13)	1328	NM_022778	64793	Hs.63795	NM_022778	ENSG00000130695	CEP85	CCDC21	centrosomal protein 85	protein-coding	FALSE	FALSE	FALSE	FALSE	FALSE	FALSE	FALSE	FALSE	FALSE	TRUE	FALSE	FALSE	FALSE	FALSE	FALSE	FALSE	FALSE	FALSE
chr1	26237660	26238072	Interval_1107	4	4	intron (NM_022778, intron 1 of 13)	intron (NM_022778, intron 1 of 13)	3713	NM_022778	64793	Hs.63795	NM_022778	ENSG00000130695	CEP85	CCDC21	centrosomal protein 85	protein-coding	TRUE	TRUE	FALSE	FALSE	FALSE	FALSE	FALSE	FALSE	FALSE	FALSE	FALSE	TRUE	TRUE	FALSE	FALSE	FALSE	FALSE	FALSE
chr1	26259359	26259643	Interval_1108	1	1	intron (NM_022778, intron 6 of 13)	intron (NM_022778, intron 6 of 13)	-9782	NM_001281518	64793	Hs.63795	NM_022778	ENSG00000130695	CEP85	CCDC21	centrosomal protein 85	protein-coding	FALSE	FALSE	FALSE	FALSE	FALSE	FALSE	FALSE	FALSE	FALSE	TRUE	FALSE	FALSE	FALSE	FALSE	FALSE	FALSE	FALSE	FALSE
chr1	26275003	26275531	Interval_1109	4	4	intron (NM_022778, intron 12 of 13)	intron (NM_022778, intron 12 of 13)	-4455	NM_031286	83442	Hs.109051	NM_031286	ENSG00000142669	SH3BGRL3	HEL-S-297|SH3BP-1|TIP-B1	SH3 domain binding glutamate rich protein like 3	protein-coding	FALSE	FALSE	FALSE	FALSE	FALSE	FALSE	FALSE	FALSE	TRUE	TRUE	FALSE	FALSE	TRUE	TRUE	FALSE	FALSE	FALSE	FALSE
chr1	26286657	26287436	Interval_1110	2	2	intron (NM_001077262, intron 4 of 10)	MIRc|SINE|MIR	7325	NM_031286	83442	Hs.109051	NM_031286	ENSG00000142669	SH3BGRL3	HEL-S-297|SH3BP-1|TIP-B1	SH3 domain binding glutamate rich protein like 3	protein-coding	FALSE	FALSE	FALSE	FALSE	FALSE	FALSE	FALSE	FALSE	TRUE	TRUE	FALSE	FALSE	FALSE	FALSE	FALSE	FALSE	FALSE	FALSE
chr1	26298168	26298590	Interval_1111	1	1	intron (NM_145345, intron 4 of 14)	L1MC5a|LINE|L1	8325	NM_183008	91544	Hs.145061	NM_145345	ENSG00000158062	UBXN11	COA-1|PP2243|SOC|SOCI|UBXD5	UBX domain protein 11	protein-coding	FALSE	FALSE	FALSE	FALSE	FALSE	FALSE	FALSE	FALSE	TRUE	FALSE	FALSE	FALSE	FALSE	FALSE	FALSE	FALSE	FALSE	FALSE
chr1	26305652	26305910	Interval_1112	1	1	intron (NM_183008, intron 1 of 15)	intron (NM_183008, intron 1 of 15)	923	NM_183008	91544	Hs.145061	NM_145345	ENSG00000158062	UBXN11	COA-1|PP2243|SOC|SOCI|UBXD5	UBX domain protein 11	protein-coding	FALSE	FALSE	FALSE	FALSE	FALSE	FALSE	FALSE	FALSE	FALSE	TRUE	FALSE	FALSE	FALSE	FALSE	FALSE	FALSE	FALSE	FALSE
chr1	26306886	26307232	Interval_1113	3	3	promoter-TSS (NM_183008)	promoter-TSS (NM_183008)	-355	NM_001077262	91544	Hs.145061	NM_145345	ENSG00000158062	UBXN11	COA-1|PP2243|SOC|SOCI|UBXD5	UBX domain protein 11	protein-coding	FALSE	FALSE	FALSE	FALSE	FALSE	FALSE	FALSE	FALSE	TRUE	TRUE	FALSE	FALSE	TRUE	FALSE	FALSE	FALSE	FALSE	FALSE
chr1	26308088	26308596	Interval_1114	2	2	intron (NM_145345, intron 1 of 14)	MIRb|SINE|MIR	-1638	NM_001077262	91544	Hs.145061	NM_145345	ENSG00000158062	UBXN11	COA-1|PP2243|SOC|SOCI|UBXD5	UBX domain protein 11	protein-coding	FALSE	FALSE	FALSE	FALSE	FALSE	FALSE	FALSE	FALSE	TRUE	TRUE	FALSE	FALSE	FALSE	FALSE	FALSE	FALSE	FALSE	FALSE
chr1	26329695	26329969	Interval_1115	1	1	intron (NM_001039775, intron 15 of 19)	AluSg|SINE|Alu	-11567	NM_145345	91544	Hs.145061	NM_145345	ENSG00000158062	UBXN11	COA-1|PP2243|SOC|SOCI|UBXD5	UBX domain protein 11	protein-coding	FALSE	FALSE	FALSE	FALSE	FALSE	FALSE	FALSE	FALSE	TRUE	FALSE	FALSE	FALSE	FALSE	FALSE	FALSE	FALSE	FALSE	FALSE
chr1	26336583	26337690	Interval_1116	5	5	intron (NM_001039775, intron 10 of 19)	intron (NM_001039775, intron 10 of 19)	16993	NM_001039775	55057	Hs.128738	NM_017977	ENSG00000176092	CRYBG2	AIM1L	crystallin beta-gamma domain containing 2	protein-coding	FALSE	FALSE	FALSE	FALSE	FALSE	FALSE	FALSE	FALSE	TRUE	TRUE	FALSE	TRUE	TRUE	TRUE	FALSE	FALSE	FALSE	FALSE
chr1	26376985	26377342	Interval_1117	1	1	Intergenic	AluSq2|SINE|Alu	-4370	NM_173574	257101	Hs.353208	NM_173574	ENSG00000176083	ZNF683	Hobit	zinc finger protein 683	protein-coding	FALSE	FALSE	FALSE	FALSE	FALSE	FALSE	FALSE	FALSE	TRUE	FALSE	FALSE	FALSE	FALSE	FALSE	FALSE	FALSE	FALSE	FALSE
chr1	26378677	26378808	Interval_1118	1	1	Intergenic	Intergenic	-5949	NM_173574	257101	Hs.353208	NM_173574	ENSG00000176083	ZNF683	Hobit	zinc finger protein 683	protein-coding	FALSE	FALSE	FALSE	FALSE	FALSE	FALSE	FALSE	FALSE	FALSE	FALSE	FALSE	FALSE	FALSE	FALSE	FALSE	FALSE	TRUE	FALSE
chr1	26382750	26383005	Interval_1119	1	1	Intergenic	AluSx3|SINE|Alu	-10084	NM_173574	257101	Hs.353208	NM_173574	ENSG00000176083	ZNF683	Hobit	zinc finger protein 683	protein-coding	FALSE	FALSE	FALSE	FALSE	FALSE	FALSE	FALSE	FALSE	TRUE	FALSE	FALSE	FALSE	FALSE	FALSE	FALSE	FALSE	FALSE	FALSE
chr1	26387277	26388090	Interval_1120	8	8	Intergenic	Intergenic	-14890	NM_173574	257101	Hs.353208	NM_173574	ENSG00000176083	ZNF683	Hobit	zinc finger protein 683	protein-coding	FALSE	TRUE	FALSE	FALSE	TRUE	TRUE	TRUE	TRUE	TRUE	TRUE	FALSE	FALSE	TRUE	FALSE	FALSE	FALSE	FALSE	FALSE
chr1	26389809	26390190	Interval_1121	2	2	Intergenic	AluJb|SINE|Alu	-17206	NM_173574	257101	Hs.353208	NM_173574	ENSG00000176083	ZNF683	Hobit	zinc finger protein 683	protein-coding	FALSE	FALSE	FALSE	FALSE	FALSE	FALSE	FALSE	FALSE	TRUE	TRUE	FALSE	FALSE	FALSE	FALSE	FALSE	FALSE	FALSE	FALSE
chr1	26408602	26408835	Interval_1122	2	2	Intergenic	Intergenic	-2049	NM_024674	79727	Hs.86154	NM_024674	ENSG00000131914	LIN28A	CSDD1|LIN-28|LIN28|ZCCHC1|lin-28A	lin-28 homolog A	protein-coding	FALSE	FALSE	FALSE	FALSE	FALSE	FALSE	TRUE	TRUE	FALSE	FALSE	FALSE	FALSE	FALSE	FALSE	FALSE	FALSE	FALSE	FALSE
chr1	26417349	26417652	Interval_1123	2	2	intron (NM_024674, intron 2 of 3)	MER33|DNA|hAT-Charlie	6733	NM_024674	79727	Hs.86154	NM_024674	ENSG00000131914	LIN28A	CSDD1|LIN-28|LIN28|ZCCHC1|lin-28A	lin-28 homolog A	protein-coding	FALSE	FALSE	FALSE	FALSE	FALSE	FALSE	FALSE	FALSE	TRUE	TRUE	FALSE	FALSE	FALSE	FALSE	FALSE	FALSE	FALSE	FALSE
chr1	26430522	26430736	Interval_1124	1	1	TTS (NM_024674)	TTS (NM_024674)	-1653	NM_001243565	79947	Hs.369385	NM_024887	ENSG00000117682	DHDDS	CIT|CPT|DEDSM|DS|HDS|RP59	dehydrodolichyl diphosphate synthase subunit	protein-coding	FALSE	FALSE	FALSE	FALSE	FALSE	FALSE	FALSE	FALSE	FALSE	FALSE	FALSE	FALSE	TRUE	FALSE	FALSE	FALSE	FALSE	FALSE
chr1	26471913	26472310	Interval_1125	2	2	promoter-TSS (NM_005517)	promoter-TSS (NM_005517)	-299	NM_005517	3151	Hs.181163	NM_005517	ENSG00000198830	HMGN2	HMG17	high mobility group nucleosomal binding domain 2	protein-coding	FALSE	FALSE	FALSE	FALSE	FALSE	FALSE	FALSE	FALSE	FALSE	TRUE	FALSE	FALSE	TRUE	FALSE	FALSE	FALSE	FALSE	FALSE
chr1	26486987	26488253	Interval_1126	13	13	Intergenic	Tigger7|DNA|TcMar-Tigger	15209	NM_005517	3151	Hs.181163	NM_005517	ENSG00000198830	HMGN2	HMG17	high mobility group nucleosomal binding domain 2	protein-coding	TRUE	TRUE	FALSE	FALSE	FALSE	FALSE	TRUE	TRUE	TRUE	TRUE	FALSE	TRUE	TRUE	TRUE	TRUE	TRUE	TRUE	TRUE
chr1	26493914	26494262	Interval_1127	2	2	Intergenic	HAL1|LINE|L1	21677	NM_005517	3151	Hs.181163	NM_005517	ENSG00000198830	HMGN2	HMG17	high mobility group nucleosomal binding domain 2	protein-coding	FALSE	FALSE	FALSE	FALSE	FALSE	FALSE	FALSE	FALSE	TRUE	TRUE	FALSE	FALSE	FALSE	FALSE	FALSE	FALSE	FALSE	FALSE
chr1	26494413	26494626	Interval_1128	1	1	Intergenic	AluSg|SINE|Alu	22109	NM_005517	3151	Hs.181163	NM_005517	ENSG00000198830	HMGN2	HMG17	high mobility group nucleosomal binding domain 2	protein-coding	FALSE	FALSE	FALSE	FALSE	FALSE	FALSE	FALSE	FALSE	TRUE	FALSE	FALSE	FALSE	FALSE	FALSE	FALSE	FALSE	FALSE	FALSE
chr1	26501185	26501688	Interval_1129	2	2	Intergenic	CpG	-28321	NM_002953	6195	Hs.149957	NM_002953	ENSG00000117676	RPS6KA1	HU-1|MAPKAPK1A|RSK|RSK1|p90Rsk	ribosomal protein S6 kinase A1	protein-coding	FALSE	FALSE	FALSE	FALSE	FALSE	FALSE	FALSE	FALSE	TRUE	TRUE	FALSE	FALSE	FALSE	FALSE	FALSE	FALSE	FALSE	FALSE
chr1	26513161	26513453	Interval_1130	1	1	Intergenic	AluSx|SINE|Alu	-16451	NM_002953	6195	Hs.149957	NM_002953	ENSG00000117676	RPS6KA1	HU-1|MAPKAPK1A|RSK|RSK1|p90Rsk	ribosomal protein S6 kinase A1	protein-coding	FALSE	FALSE	FALSE	FALSE	FALSE	FALSE	FALSE	FALSE	TRUE	FALSE	FALSE	FALSE	FALSE	FALSE	FALSE	FALSE	FALSE	FALSE
chr1	26528294	26528507	Interval_1131	1	1	Intergenic	AluY|SINE|Alu	-1357	NM_002953	6195	Hs.149957	NM_002953	ENSG00000117676	RPS6KA1	HU-1|MAPKAPK1A|RSK|RSK1|p90Rsk	ribosomal protein S6 kinase A1	protein-coding	FALSE	FALSE	FALSE	FALSE	FALSE	FALSE	FALSE	FALSE	FALSE	TRUE	FALSE	FALSE	FALSE	FALSE	FALSE	FALSE	FALSE	FALSE
chr1	26541961	26542594	Interval_1132	4	4	promoter-TSS (NM_001330441)	promoter-TSS (NM_001330441)	-834	NM_001330441	6195	Hs.149957	NM_002953	ENSG00000117676	RPS6KA1	HU-1|MAPKAPK1A|RSK|RSK1|p90Rsk	ribosomal protein S6 kinase A1	protein-coding	FALSE	FALSE	FALSE	FALSE	FALSE	FALSE	FALSE	FALSE	TRUE	TRUE	FALSE	FALSE	FALSE	FALSE	TRUE	TRUE	FALSE	FALSE
chr1	26555935	26556174	Interval_1133	1	1	intron (NM_001006665, intron 10 of 20)	MIRc|SINE|MIR	1513	NR_031740	100302190		NR_031740	ENSG00000238705	MIR1976	hsa-mir-1976	microRNA 1976	ncRNA	FALSE	TRUE	FALSE	FALSE	FALSE	FALSE	FALSE	FALSE	FALSE	FALSE	FALSE	FALSE	FALSE	FALSE	FALSE	FALSE	FALSE	FALSE
chr1	26601155	26601639	Interval_1134	2	2	Intergenic	AluSx|SINE|Alu	46855	NR_031740	100302190		NR_031740	ENSG00000238705	MIR1976	hsa-mir-1976	microRNA 1976	ncRNA	FALSE	FALSE	FALSE	FALSE	FALSE	FALSE	FALSE	FALSE	TRUE	TRUE	FALSE	FALSE	FALSE	FALSE	FALSE	FALSE	FALSE	FALSE
chr1	26602480	26602731	Interval_1135	1	1	Intergenic	Intergenic	48064	NR_031740	100302190		NR_031740	ENSG00000238705	MIR1976	hsa-mir-1976	microRNA 1976	ncRNA	FALSE	FALSE	FALSE	FALSE	FALSE	FALSE	FALSE	FALSE	FALSE	FALSE	FALSE	FALSE	TRUE	FALSE	FALSE	FALSE	FALSE	FALSE
chr1	26612563	26612787	Interval_1136	1	1	Intergenic	AluSx|SINE|Alu	58133	NR_031740	100302190		NR_031740	ENSG00000238705	MIR1976	hsa-mir-1976	microRNA 1976	ncRNA	FALSE	FALSE	FALSE	FALSE	FALSE	FALSE	FALSE	FALSE	FALSE	TRUE	FALSE	FALSE	FALSE	FALSE	FALSE	FALSE	FALSE	FALSE
chr1	26620651	26620947	Interval_1137	1	1	Intergenic	CpG	66257	NR_031740	100302190		NR_031740	ENSG00000238705	MIR1976	hsa-mir-1976	microRNA 1976	ncRNA	FALSE	FALSE	FALSE	FALSE	FALSE	FALSE	FALSE	FALSE	FALSE	TRUE	FALSE	FALSE	FALSE	FALSE	FALSE	FALSE	FALSE	FALSE
chr1	26621277	26621816	Interval_1138	2	2	Intergenic	CpG	67005	NR_031740	100302190		NR_031740	ENSG00000238705	MIR1976	hsa-mir-1976	microRNA 1976	ncRNA	FALSE	FALSE	FALSE	FALSE	FALSE	FALSE	FALSE	FALSE	TRUE	TRUE	FALSE	FALSE	FALSE	FALSE	FALSE	FALSE	FALSE	FALSE
chr1	26623258	26623451	Interval_1139	1	1	Intergenic	Intergenic	68813	NR_031740	100302190		NR_031740	ENSG00000238705	MIR1976	hsa-mir-1976	microRNA 1976	ncRNA	FALSE	FALSE	FALSE	FALSE	FALSE	FALSE	FALSE	FALSE	TRUE	FALSE	FALSE	FALSE	FALSE	FALSE	FALSE	FALSE	FALSE	FALSE
chr1	26628915	26629177	Interval_1140	1	1	Intergenic	L1PA14|LINE|L1	65085	NR_135804	101928728	Hs.128770	NR_135804	ENSG00000260063	LOC101928728	-	uncharacterized LOC101928728	ncRNA	FALSE	FALSE	FALSE	FALSE	FALSE	FALSE	FALSE	FALSE	FALSE	TRUE	FALSE	FALSE	FALSE	FALSE	FALSE	FALSE	FALSE	FALSE
chr1	26636854	26637142	Interval_1141	1	1	Intergenic	AluY|SINE|Alu	57133	NR_135804	101928728	Hs.128770	NR_135804	ENSG00000260063	LOC101928728	-	uncharacterized LOC101928728	ncRNA	FALSE	FALSE	FALSE	FALSE	FALSE	FALSE	FALSE	FALSE	FALSE	TRUE	FALSE	FALSE	FALSE	FALSE	FALSE	FALSE	FALSE	FALSE
chr1	26639467	26639674	Interval_1142	1	1	Intergenic	AluSg4|SINE|Alu	54560	NR_135804	101928728	Hs.128770	NR_135804	ENSG00000260063	LOC101928728	-	uncharacterized LOC101928728	ncRNA	FALSE	FALSE	FALSE	FALSE	FALSE	FALSE	FALSE	FALSE	TRUE	FALSE	FALSE	FALSE	FALSE	FALSE	FALSE	FALSE	FALSE	FALSE
chr1	26661798	26662122	Interval_1143	2	2	Intergenic	AluJr|SINE|Alu	32171	NR_135804	101928728	Hs.128770	NR_135804	ENSG00000260063	LOC101928728	-	uncharacterized LOC101928728	ncRNA	FALSE	FALSE	FALSE	FALSE	FALSE	FALSE	FALSE	FALSE	TRUE	TRUE	FALSE	FALSE	FALSE	FALSE	FALSE	FALSE	FALSE	FALSE
chr1	26663031	26663244	Interval_1144	1	1	Intergenic	AluSx|SINE|Alu	30993	NR_135804	101928728	Hs.128770	NR_135804	ENSG00000260063	LOC101928728	-	uncharacterized LOC101928728	ncRNA	FALSE	FALSE	FALSE	FALSE	FALSE	FALSE	FALSE	FALSE	FALSE	TRUE	FALSE	FALSE	FALSE	FALSE	FALSE	FALSE	FALSE	FALSE
chr1	26685985	26686373	Interval_1145	1	1	Intergenic	AluSx1|SINE|Alu	7952	NR_135804	101928728	Hs.128770	NR_135804	ENSG00000260063	LOC101928728	-	uncharacterized LOC101928728	ncRNA	FALSE	FALSE	FALSE	FALSE	FALSE	FALSE	FALSE	FALSE	TRUE	FALSE	FALSE	FALSE	FALSE	FALSE	FALSE	FALSE	FALSE	FALSE
chr1	26692928	26693259	Interval_1146	1	1	non-coding (NR_135804, exon 1 of 1)	non-coding (NR_135804, exon 1 of 1)	1037	NR_135804	101928728	Hs.128770	NR_135804	ENSG00000260063	LOC101928728	-	uncharacterized LOC101928728	ncRNA	FALSE	FALSE	FALSE	FALSE	FALSE	FALSE	FALSE	FALSE	FALSE	TRUE	FALSE	FALSE	FALSE	FALSE	FALSE	FALSE	FALSE	FALSE
chr1	26697998	26698779	Interval_1147	7	7	intron (NM_139135, intron 1 of 19)	intron (NM_139135, intron 1 of 19)	2356	NM_139135	8289	Hs.468972	NM_006015	ENSG00000117713	ARID1A	B120|BAF250|BAF250a|BM029|C1orf4|CSS2|ELD|MRD14|OSA1|P270|SMARCF1|hELD|hOSA1	AT-rich interaction domain 1A	protein-coding	FALSE	FALSE	FALSE	FALSE	FALSE	FALSE	FALSE	FALSE	TRUE	TRUE	FALSE	TRUE	TRUE	TRUE	FALSE	FALSE	TRUE	TRUE
chr1	26703545	26703874	Interval_1148	4	4	intron (NM_139135, intron 1 of 19)	intron (NM_139135, intron 1 of 19)	7677	NM_139135	8289	Hs.468972	NM_006015	ENSG00000117713	ARID1A	B120|BAF250|BAF250a|BM029|C1orf4|CSS2|ELD|MRD14|OSA1|P270|SMARCF1|hELD|hOSA1	AT-rich interaction domain 1A	protein-coding	TRUE	FALSE	FALSE	FALSE	FALSE	FALSE	FALSE	FALSE	FALSE	FALSE	FALSE	TRUE	TRUE	TRUE	FALSE	FALSE	FALSE	FALSE
chr1	26705166	26705450	Interval_1149	2	2	intron (NM_139135, intron 1 of 19)	AluSx1|SINE|Alu	9275	NM_139135	8289	Hs.468972	NM_006015	ENSG00000117713	ARID1A	B120|BAF250|BAF250a|BM029|C1orf4|CSS2|ELD|MRD14|OSA1|P270|SMARCF1|hELD|hOSA1	AT-rich interaction domain 1A	protein-coding	FALSE	FALSE	FALSE	FALSE	FALSE	FALSE	FALSE	FALSE	TRUE	TRUE	FALSE	FALSE	FALSE	FALSE	FALSE	FALSE	FALSE	FALSE
chr1	26720087	26720377	Interval_1150	1	1	intron (NM_139135, intron 1 of 19)	AluSg|SINE|Alu	24199	NM_139135	8289	Hs.468972	NM_006015	ENSG00000117713	ARID1A	B120|BAF250|BAF250a|BM029|C1orf4|CSS2|ELD|MRD14|OSA1|P270|SMARCF1|hELD|hOSA1	AT-rich interaction domain 1A	protein-coding	FALSE	FALSE	FALSE	FALSE	FALSE	FALSE	FALSE	FALSE	FALSE	TRUE	FALSE	FALSE	FALSE	FALSE	FALSE	FALSE	FALSE	FALSE
chr1	26721673	26722294	Interval_1151	2	2	intron (NM_139135, intron 1 of 19)	intron (NM_139135, intron 1 of 19)	25951	NM_139135	8289	Hs.468972	NM_006015	ENSG00000117713	ARID1A	B120|BAF250|BAF250a|BM029|C1orf4|CSS2|ELD|MRD14|OSA1|P270|SMARCF1|hELD|hOSA1	AT-rich interaction domain 1A	protein-coding	FALSE	FALSE	FALSE	FALSE	FALSE	FALSE	FALSE	FALSE	TRUE	TRUE	FALSE	FALSE	FALSE	FALSE	FALSE	FALSE	FALSE	FALSE
chr1	26744161	26744442	Interval_1152	2	2	intron (NM_139135, intron 4 of 19)	intron (NM_139135, intron 4 of 19)	-43661	NM_017837	55650	Hs.259605	NM_017837	ENSG00000060642	PIGV	GPI-MT-II|HPMRS1|PIG-V	phosphatidylinositol glycan anchor biosynthesis class V	protein-coding	FALSE	FALSE	FALSE	FALSE	FALSE	FALSE	FALSE	FALSE	TRUE	TRUE	FALSE	FALSE	FALSE	FALSE	FALSE	FALSE	FALSE	FALSE
chr1	26771819	26772071	Interval_1153	1	1	intron (NM_139135, intron 12 of 19)	intron (NM_139135, intron 12 of 19)	-16018	NM_017837	55650	Hs.259605	NM_017837	ENSG00000060642	PIGV	GPI-MT-II|HPMRS1|PIG-V	phosphatidylinositol glycan anchor biosynthesis class V	protein-coding	FALSE	FALSE	FALSE	FALSE	FALSE	FALSE	FALSE	FALSE	FALSE	TRUE	FALSE	FALSE	FALSE	FALSE	FALSE	FALSE	FALSE	FALSE
chr1	26784971	26785247	Interval_1154	2	2	Intergenic	L2a|LINE|L2	-2854	NM_017837	55650	Hs.259605	NM_017837	ENSG00000060642	PIGV	GPI-MT-II|HPMRS1|PIG-V	phosphatidylinositol glycan anchor biosynthesis class V	protein-coding	FALSE	FALSE	FALSE	FALSE	FALSE	FALSE	FALSE	FALSE	TRUE	FALSE	FALSE	FALSE	FALSE	TRUE	FALSE	FALSE	FALSE	FALSE
chr1	26785577	26786311	Interval_1155	5	5	Intergenic	Intergenic	-2019	NM_017837	55650	Hs.259605	NM_017837	ENSG00000060642	PIGV	GPI-MT-II|HPMRS1|PIG-V	phosphatidylinositol glycan anchor biosynthesis class V	protein-coding	FALSE	FALSE	FALSE	FALSE	FALSE	FALSE	FALSE	FALSE	TRUE	TRUE	FALSE	TRUE	TRUE	TRUE	FALSE	FALSE	FALSE	FALSE
chr1	26786672	26787174	Interval_1156	2	2	Intergenic	Intergenic	-1040	NM_017837	55650	Hs.259605	NM_017837	ENSG00000060642	PIGV	GPI-MT-II|HPMRS1|PIG-V	phosphatidylinositol glycan anchor biosynthesis class V	protein-coding	FALSE	FALSE	FALSE	FALSE	FALSE	FALSE	FALSE	FALSE	TRUE	TRUE	FALSE	FALSE	FALSE	FALSE	FALSE	FALSE	FALSE	FALSE
chr1	26807515	26807880	Interval_1157	3	3	Intergenic	L1MB3|LINE|L1	-19012	NM_032283	84243	Hs.523710	NM_032283	ENSG00000204160	ZDHHC18	DHHC-18|DHHC18	zinc finger DHHC-type containing 18	protein-coding	FALSE	FALSE	FALSE	FALSE	FALSE	FALSE	FALSE	FALSE	TRUE	TRUE	FALSE	FALSE	TRUE	FALSE	FALSE	FALSE	FALSE	FALSE
chr1	26814292	26814664	Interval_1158	2	2	Intergenic	MLT1B|LTR|ERVL-MaLR	-12232	NM_032283	84243	Hs.523710	NM_032283	ENSG00000204160	ZDHHC18	DHHC-18|DHHC18	zinc finger DHHC-type containing 18	protein-coding	FALSE	FALSE	FALSE	FALSE	FALSE	FALSE	FALSE	FALSE	TRUE	TRUE	FALSE	FALSE	FALSE	FALSE	FALSE	FALSE	FALSE	FALSE
chr1	26864746	26865128	Interval_1159	1	1	TTS (NM_006142)	TTS (NM_006142)	1799	NM_006142	2810	Hs.523718	NM_006142	ENSG00000175793	SFN	YWHAS	stratifin	protein-coding	FALSE	FALSE	FALSE	FALSE	FALSE	FALSE	FALSE	FALSE	FALSE	TRUE	FALSE	FALSE	FALSE	FALSE	FALSE	FALSE	FALSE	FALSE
chr1	26873149	26873402	Interval_1160	1	1	Intergenic	AluSg7|SINE|Alu	10138	NM_006142	2810	Hs.523718	NM_006142	ENSG00000175793	SFN	YWHAS	stratifin	protein-coding	FALSE	FALSE	FALSE	FALSE	FALSE	FALSE	FALSE	FALSE	TRUE	FALSE	FALSE	FALSE	FALSE	FALSE	FALSE	FALSE	FALSE	FALSE
chr1	26881713	26882173	Interval_1161	4	4	intron (NM_018066, intron 4 of 4)	AluSq2|SINE|Alu	8435	NM_018066	54707	Hs.14333	NM_018066	ENSG00000142751	GPN2	ATPBD1B	GPN-loop GTPase 2	protein-coding	TRUE	TRUE	FALSE	FALSE	FALSE	FALSE	FALSE	TRUE	FALSE	TRUE	FALSE	FALSE	FALSE	FALSE	FALSE	FALSE	FALSE	FALSE
chr1	26904033	26904596	Interval_1162	8	8	Intergenic	AluSz|SINE|Alu	-3844	NM_022078	63906	Hs.10903	NM_022078	ENSG00000198746	GPATCH3	GPATC3	G-patch domain containing 3	protein-coding	TRUE	TRUE	FALSE	FALSE	FALSE	FALSE	FALSE	FALSE	TRUE	TRUE	FALSE	FALSE	TRUE	TRUE	TRUE	FALSE	TRUE	FALSE
chr1	26933259	26933631	Interval_1163	2	2	intron (NM_006600, intron 2 of 8)	AluSq2|SINE|Alu	11723	NM_006600	10726	Hs.263812	NM_006600	ENSG00000090273	NUDC	HNUDC|MNUDC|NPD011	nuclear distribution C, dynein complex regulator	protein-coding	FALSE	FALSE	FALSE	FALSE	FALSE	FALSE	FALSE	FALSE	TRUE	TRUE	FALSE	FALSE	FALSE	FALSE	FALSE	FALSE	FALSE	FALSE
chr1	26938407	26938686	Interval_1164	1	1	intron (NM_006600, intron 2 of 8)	intron (NM_006600, intron 2 of 8)	16825	NM_006600	10726	Hs.263812	NM_006600	ENSG00000090273	NUDC	HNUDC|MNUDC|NPD011	nuclear distribution C, dynein complex regulator	protein-coding	FALSE	TRUE	FALSE	FALSE	FALSE	FALSE	FALSE	FALSE	FALSE	FALSE	FALSE	FALSE	FALSE	FALSE	FALSE	FALSE	FALSE	FALSE
chr1	26950642	26950925	Interval_1165	2	2	intron (NM_152365, intron 2 of 3)	intron (NM_152365, intron 2 of 3)	9626	NM_152365	126695	Hs.188881	NM_152365	ENSG00000175707	KDF1	C1orf172|ECTD12	keratinocyte differentiation factor 1	protein-coding	FALSE	FALSE	FALSE	FALSE	FALSE	FALSE	FALSE	FALSE	TRUE	TRUE	FALSE	FALSE	FALSE	FALSE	FALSE	FALSE	FALSE	FALSE
chr1	26965606	26965971	Interval_1166	2	2	Intergenic	AluSx|SINE|Alu	-5379	NM_152365	126695	Hs.188881	NM_152365	ENSG00000175707	KDF1	C1orf172|ECTD12	keratinocyte differentiation factor 1	protein-coding	FALSE	FALSE	FALSE	FALSE	FALSE	FALSE	FALSE	FALSE	TRUE	TRUE	FALSE	FALSE	FALSE	FALSE	FALSE	FALSE	FALSE	FALSE
chr1	26989539	26989744	Interval_1167	1	1	Intergenic	(CTTC)n|Simple_repeat|Simple_repeat	-4062	NM_001013642	388610	Hs.355747	NM_001013642	ENSG00000253368	TRNP1	C1orf225|TNRP	TMF1-regulated nuclear protein 1	protein-coding	FALSE	FALSE	FALSE	FALSE	FALSE	FALSE	FALSE	FALSE	TRUE	FALSE	FALSE	FALSE	FALSE	FALSE	FALSE	FALSE	FALSE	FALSE
chr1	27005492	27005952	Interval_1168	4	4	3' UTR (NM_052943, exon 2 of 2)	3' UTR (NM_052943, exon 2 of 2)	7120	NM_052943	115572	Hs.632378	NM_052943	ENSG00000158246	TENT5B	FAM46B	terminal nucleotidyltransferase 5B	protein-coding	FALSE	FALSE	FALSE	FALSE	FALSE	FALSE	FALSE	FALSE	TRUE	TRUE	FALSE	TRUE	TRUE	FALSE	FALSE	FALSE	FALSE	FALSE
chr1	27013463	27013803	Interval_1169	1	1	promoter-TSS (NM_052943)	promoter-TSS (NM_052943)	-791	NM_052943	115572	Hs.632378	NM_052943	ENSG00000158246	TENT5B	FAM46B	terminal nucleotidyltransferase 5B	protein-coding	FALSE	FALSE	FALSE	FALSE	FALSE	FALSE	FALSE	FALSE	TRUE	FALSE	FALSE	FALSE	FALSE	FALSE	FALSE	FALSE	FALSE	FALSE
chr1	27015353	27015782	Interval_1170	2	2	Intergenic	Intergenic	-2726	NM_052943	115572	Hs.632378	NM_052943	ENSG00000158246	TENT5B	FAM46B	terminal nucleotidyltransferase 5B	protein-coding	FALSE	FALSE	FALSE	FALSE	FALSE	FALSE	FALSE	FALSE	TRUE	TRUE	FALSE	FALSE	FALSE	FALSE	FALSE	FALSE	FALSE	FALSE
chr1	27019442	27019698	Interval_1171	1	1	Intergenic	AluSz|SINE|Alu	-6728	NM_052943	115572	Hs.632378	NM_052943	ENSG00000158246	TENT5B	FAM46B	terminal nucleotidyltransferase 5B	protein-coding	FALSE	FALSE	FALSE	FALSE	FALSE	FALSE	FALSE	FALSE	TRUE	FALSE	FALSE	FALSE	FALSE	FALSE	FALSE	FALSE	FALSE	FALSE
chr1	27036383	27036677	Interval_1172	1	1	Intergenic	Intergenic	-23688	NM_052943	115572	Hs.632378	NM_052943	ENSG00000158246	TENT5B	FAM46B	terminal nucleotidyltransferase 5B	protein-coding	FALSE	FALSE	FALSE	FALSE	FALSE	FALSE	FALSE	FALSE	TRUE	FALSE	FALSE	FALSE	FALSE	FALSE	FALSE	FALSE	FALSE	FALSE
chr1	27055823	27056205	Interval_1173	2	2	Intergenic	AluSz|SINE|Alu	-43172	NM_052943	115572	Hs.632378	NM_052943	ENSG00000158246	TENT5B	FAM46B	terminal nucleotidyltransferase 5B	protein-coding	FALSE	FALSE	FALSE	FALSE	FALSE	FALSE	FALSE	FALSE	TRUE	TRUE	FALSE	FALSE	FALSE	FALSE	FALSE	FALSE	FALSE	FALSE
chr1	27065697	27065960	Interval_1174	1	1	Intergenic	AluSg|SINE|Alu	-52987	NM_052943	115572	Hs.632378	NM_052943	ENSG00000158246	TENT5B	FAM46B	terminal nucleotidyltransferase 5B	protein-coding	FALSE	FALSE	FALSE	FALSE	FALSE	FALSE	FALSE	FALSE	TRUE	FALSE	FALSE	FALSE	FALSE	FALSE	FALSE	FALSE	FALSE	FALSE
chr1	27067488	27067728	Interval_1175	1	1	Intergenic	AluSx3|SINE|Alu	-54766	NM_052943	115572	Hs.632378	NM_052943	ENSG00000158246	TENT5B	FAM46B	terminal nucleotidyltransferase 5B	protein-coding	FALSE	FALSE	FALSE	FALSE	FALSE	FALSE	FALSE	FALSE	FALSE	TRUE	FALSE	FALSE	FALSE	FALSE	FALSE	FALSE	FALSE	FALSE
chr1	27067919	27068241	Interval_1176	1	1	Intergenic	AluY|SINE|Alu	-55238	NM_052943	115572	Hs.632378	NM_052943	ENSG00000158246	TENT5B	FAM46B	terminal nucleotidyltransferase 5B	protein-coding	FALSE	FALSE	FALSE	FALSE	FALSE	FALSE	FALSE	FALSE	FALSE	TRUE	FALSE	FALSE	FALSE	FALSE	FALSE	FALSE	FALSE	FALSE
chr1	27077518	27077731	Interval_1177	1	1	Intergenic	AluSx|SINE|Alu	-64783	NM_052943	115572	Hs.632378	NM_052943	ENSG00000158246	TENT5B	FAM46B	terminal nucleotidyltransferase 5B	protein-coding	FALSE	FALSE	FALSE	FALSE	FALSE	FALSE	FALSE	FALSE	FALSE	TRUE	FALSE	FALSE	FALSE	FALSE	FALSE	FALSE	FALSE	FALSE
chr1	27085003	27085249	Interval_1178	1	1	Intergenic	AluJo|SINE|Alu	70004	NM_003047	6548	Hs.469116	NM_003047	ENSG00000090020	SLC9A1	APNH|LIKNS|NHE-1|NHE1|PPP1R143	solute carrier family 9 member A1	protein-coding	FALSE	FALSE	FALSE	FALSE	FALSE	FALSE	FALSE	FALSE	TRUE	FALSE	FALSE	FALSE	FALSE	FALSE	FALSE	FALSE	FALSE	FALSE
chr1	27097551	27097851	Interval_1179	5	5	Intergenic	Tigger4b|DNA|TcMar-Tigger	57429	NM_003047	6548	Hs.469116	NM_003047	ENSG00000090020	SLC9A1	APNH|LIKNS|NHE-1|NHE1|PPP1R143	solute carrier family 9 member A1	protein-coding	FALSE	FALSE	FALSE	FALSE	FALSE	FALSE	FALSE	FALSE	TRUE	TRUE	FALSE	FALSE	FALSE	FALSE	TRUE	TRUE	FALSE	TRUE
chr1	27099217	27099487	Interval_1180	2	2	non-coding (NR_046474, exon 11 of 11)	non-coding (NR_046474, exon 11 of 11)	55778	NM_003047	6548	Hs.469116	NM_003047	ENSG00000090020	SLC9A1	APNH|LIKNS|NHE-1|NHE1|PPP1R143	solute carrier family 9 member A1	protein-coding	FALSE	FALSE	FALSE	FALSE	FALSE	FALSE	FALSE	FALSE	TRUE	TRUE	FALSE	FALSE	FALSE	FALSE	FALSE	FALSE	FALSE	FALSE
chr1	27109063	27109457	Interval_1181	2	2	intron (NR_046474, intron 2 of 10)	intron (NR_046474, intron 2 of 10)	45870	NM_003047	6548	Hs.469116	NM_003047	ENSG00000090020	SLC9A1	APNH|LIKNS|NHE-1|NHE1|PPP1R143	solute carrier family 9 member A1	protein-coding	FALSE	FALSE	FALSE	FALSE	FALSE	FALSE	FALSE	FALSE	TRUE	TRUE	FALSE	FALSE	FALSE	FALSE	FALSE	FALSE	FALSE	FALSE
chr1	27111790	27112326	Interval_1182	3	3	intron (NR_046474, intron 1 of 10)	intron (NR_046474, intron 1 of 10)	43072	NM_003047	6548	Hs.469116	NM_003047	ENSG00000090020	SLC9A1	APNH|LIKNS|NHE-1|NHE1|PPP1R143	solute carrier family 9 member A1	protein-coding	FALSE	TRUE	FALSE	FALSE	FALSE	FALSE	FALSE	FALSE	TRUE	TRUE	FALSE	FALSE	FALSE	FALSE	FALSE	FALSE	FALSE	FALSE
chr1	27137179	27137672	Interval_1183	2	2	intron (NM_003047, intron 1 of 11)	intron (NM_003047, intron 1 of 11)	17704	NM_003047	6548	Hs.469116	NM_003047	ENSG00000090020	SLC9A1	APNH|LIKNS|NHE-1|NHE1|PPP1R143	solute carrier family 9 member A1	protein-coding	FALSE	FALSE	FALSE	FALSE	FALSE	FALSE	FALSE	FALSE	TRUE	TRUE	FALSE	FALSE	FALSE	FALSE	FALSE	FALSE	FALSE	FALSE
chr1	27145394	27145607	Interval_1184	1	1	intron (NM_003047, intron 1 of 11)	intron (NM_003047, intron 1 of 11)	9629	NM_003047	6548	Hs.469116	NM_003047	ENSG00000090020	SLC9A1	APNH|LIKNS|NHE-1|NHE1|PPP1R143	solute carrier family 9 member A1	protein-coding	FALSE	FALSE	FALSE	FALSE	FALSE	FALSE	FALSE	FALSE	FALSE	TRUE	FALSE	FALSE	FALSE	FALSE	FALSE	FALSE	FALSE	FALSE
chr1	27154623	27154841	Interval_1185	1	1	non-coding (NR_046474, exon 1 of 11)	non-coding (NR_046474, exon 1 of 11)	398	NM_003047	6548	Hs.469116	NM_003047	ENSG00000090020	SLC9A1	APNH|LIKNS|NHE-1|NHE1|PPP1R143	solute carrier family 9 member A1	protein-coding	FALSE	FALSE	FALSE	FALSE	FALSE	FALSE	FALSE	FALSE	TRUE	FALSE	FALSE	FALSE	FALSE	FALSE	FALSE	FALSE	FALSE	FALSE
chr1	27155086	27155805	Interval_1186	9	9	promoter-TSS (NM_003047)	promoter-TSS (NM_003047)	-316	NR_046474	6548	Hs.469116	NM_003047	ENSG00000090020	SLC9A1	APNH|LIKNS|NHE-1|NHE1|PPP1R143	solute carrier family 9 member A1	protein-coding	TRUE	TRUE	FALSE	FALSE	FALSE	FALSE	FALSE	FALSE	TRUE	TRUE	FALSE	TRUE	TRUE	TRUE	FALSE	FALSE	TRUE	TRUE
chr1	27166289	27166810	Interval_1187	1	1	Intergenic	L2a|LINE|L2	-11420	NR_046474	6548	Hs.469116	NM_003047	ENSG00000090020	SLC9A1	APNH|LIKNS|NHE-1|NHE1|PPP1R143	solute carrier family 9 member A1	protein-coding	FALSE	FALSE	FALSE	FALSE	FALSE	FALSE	FALSE	FALSE	TRUE	FALSE	FALSE	FALSE	FALSE	FALSE	FALSE	FALSE	FALSE	FALSE
chr1	27191944	27192569	Interval_1188	1	1	Intergenic	Intergenic	-37127	NR_046474	6548	Hs.469116	NM_003047	ENSG00000090020	SLC9A1	APNH|LIKNS|NHE-1|NHE1|PPP1R143	solute carrier family 9 member A1	protein-coding	FALSE	FALSE	FALSE	FALSE	FALSE	FALSE	FALSE	FALSE	TRUE	FALSE	FALSE	FALSE	FALSE	FALSE	FALSE	FALSE	FALSE	FALSE
chr1	27196365	27196589	Interval_1189	1	1	Intergenic	Tigger3a|DNA|TcMar-Tigger	-38039	NM_001276252	23038	Hs.469154	NM_015023	ENSG00000142784	WDTC1	ADP|DCAF9	WD and tetratricopeptide repeats 1	protein-coding	FALSE	FALSE	FALSE	FALSE	FALSE	FALSE	FALSE	FALSE	TRUE	FALSE	FALSE	FALSE	FALSE	FALSE	FALSE	FALSE	FALSE	FALSE
chr1	27203990	27204338	Interval_1190	3	3	Intergenic	L1MCc|LINE|L1	-30352	NM_001276252	23038	Hs.469154	NM_015023	ENSG00000142784	WDTC1	ADP|DCAF9	WD and tetratricopeptide repeats 1	protein-coding	FALSE	FALSE	FALSE	FALSE	FALSE	FALSE	FALSE	FALSE	TRUE	TRUE	FALSE	FALSE	TRUE	FALSE	FALSE	FALSE	FALSE	FALSE
chr1	27220728	27220932	Interval_1191	1	1	Intergenic	SVA_C|Retroposon|SVA	-13686	NM_001276252	23038	Hs.469154	NM_015023	ENSG00000142784	WDTC1	ADP|DCAF9	WD and tetratricopeptide repeats 1	protein-coding	FALSE	FALSE	FALSE	FALSE	FALSE	FALSE	FALSE	FALSE	TRUE	FALSE	FALSE	FALSE	FALSE	FALSE	FALSE	FALSE	FALSE	FALSE
chr1	27240298	27240630	Interval_1192	3	3	intron (NM_015023, intron 1 of 15)	MIRb|SINE|MIR	5948	NM_015023	23038	Hs.469154	NM_015023	ENSG00000142784	WDTC1	ADP|DCAF9	WD and tetratricopeptide repeats 1	protein-coding	FALSE	FALSE	FALSE	FALSE	FALSE	FALSE	FALSE	FALSE	TRUE	TRUE	FALSE	FALSE	TRUE	FALSE	FALSE	FALSE	FALSE	FALSE
chr1	27308140	27308402	Interval_1193	2	2	3' UTR (NM_001276252, exon 16 of 16)	3' UTR (NM_001276252, exon 16 of 16)	-13874	NR_037580	84065	Hs.469171	NM_032125	ENSG00000186501	TMEM222	C1orf160	transmembrane protein 222	protein-coding	FALSE	FALSE	FALSE	FALSE	FALSE	FALSE	FALSE	FALSE	TRUE	FALSE	FALSE	FALSE	TRUE	FALSE	FALSE	FALSE	FALSE	FALSE
chr1	27322006	27322450	Interval_1194	6	6	promoter-TSS (NR_037580)	promoter-TSS (NR_037580)	83	NM_032125	84065	Hs.469171	NM_032125	ENSG00000186501	TMEM222	C1orf160	transmembrane protein 222	protein-coding	FALSE	FALSE	FALSE	FALSE	FALSE	FALSE	FALSE	FALSE	TRUE	TRUE	FALSE	FALSE	TRUE	TRUE	FALSE	FALSE	TRUE	TRUE
chr1	27341914	27342300	Interval_1195	2	2	5' UTR (NM_032872, exon 1 of 15)	5' UTR (NM_032872, exon 1 of 15)	115	NM_001193308	84958	Hs.469175	NM_032872	ENSG00000142765	SYTL1	JFC1|SLP1	synaptotagmin like 1	protein-coding	FALSE	FALSE	FALSE	FALSE	FALSE	FALSE	FALSE	FALSE	TRUE	TRUE	FALSE	FALSE	FALSE	FALSE	FALSE	FALSE	FALSE	FALSE
chr1	27343426	27343677	Interval_1196	1	1	intron (NM_001193308, intron 1 of 14)	intron (NM_001193308, intron 1 of 14)	1560	NM_001193308	84958	Hs.469175	NM_032872	ENSG00000142765	SYTL1	JFC1|SLP1	synaptotagmin like 1	protein-coding	FALSE	FALSE	FALSE	FALSE	FALSE	FALSE	FALSE	FALSE	FALSE	TRUE	FALSE	FALSE	FALSE	FALSE	FALSE	FALSE	FALSE	FALSE
chr1	27368447	27369022	Interval_1197	1	1	TTS (NM_003665)	TTS (NM_003665)	-1869	NM_004672	9064	Hs.194694	NM_004672	ENSG00000142733	MAP3K6	ASK2|MAPKKK6|MEKK6	mitogen-activated protein kinase kinase kinase 6	protein-coding	FALSE	FALSE	FALSE	FALSE	FALSE	FALSE	FALSE	FALSE	TRUE	FALSE	FALSE	FALSE	FALSE	FALSE	FALSE	FALSE	FALSE	FALSE
chr1	27386630	27387050	Interval_1198	2	2	Intergenic	AluSx1|SINE|Alu	-3507	NM_207397	388611	Hs.664836	NM_207397	ENSG00000174950	CD164L2	EAPG6122|UNQ6122	CD164 molecule like 2	protein-coding	FALSE	FALSE	FALSE	FALSE	FALSE	FALSE	FALSE	FALSE	TRUE	TRUE	FALSE	FALSE	FALSE	FALSE	FALSE	FALSE	FALSE	FALSE
chr1	27397521	27397819	Interval_1199	1	1	Intergenic	AluSx|SINE|Alu	5026	NM_005281	2827	Hs.66542	NM_005281	ENSG00000181773	GPR3	ACCA	G protein-coupled receptor 3	protein-coding	FALSE	FALSE	FALSE	FALSE	FALSE	FALSE	FALSE	FALSE	TRUE	FALSE	FALSE	FALSE	FALSE	FALSE	FALSE	FALSE	FALSE	FALSE
chr1	27431142	27431551	Interval_1200	1	1	intron (NM_006990, intron 1 of 8)	intron (NM_006990, intron 1 of 8)	38703	NM_005281	2827	Hs.66542	NM_005281	ENSG00000181773	GPR3	ACCA	G protein-coupled receptor 3	protein-coding	FALSE	FALSE	FALSE	FALSE	FALSE	FALSE	FALSE	FALSE	FALSE	TRUE	FALSE	FALSE	FALSE	FALSE	FALSE	FALSE	FALSE	FALSE
chr1	27443810	27444144	Interval_1201	2	2	intron (NM_006990, intron 1 of 8)	AluSq4|SINE|Alu	46210	NM_001201404	10163	Hs.469244	NM_006990	ENSG00000158195	WASF2	IMD2|SCAR2|WASF4|WAVE2|dJ393P12.2	WAS protein family member 2	protein-coding	FALSE	FALSE	FALSE	FALSE	FALSE	FALSE	FALSE	FALSE	TRUE	TRUE	FALSE	FALSE	FALSE	FALSE	FALSE	FALSE	FALSE	FALSE
chr1	27461200	27461563	Interval_1202	1	1	intron (NM_006990, intron 1 of 8)	AluJb|SINE|Alu	28805	NM_001201404	10163	Hs.469244	NM_006990	ENSG00000158195	WASF2	IMD2|SCAR2|WASF4|WAVE2|dJ393P12.2	WAS protein family member 2	protein-coding	FALSE	FALSE	FALSE	FALSE	FALSE	FALSE	FALSE	FALSE	FALSE	TRUE	FALSE	FALSE	FALSE	FALSE	FALSE	FALSE	FALSE	FALSE
chr1	27474385	27474671	Interval_1203	1	1	intron (NM_006990, intron 1 of 8)	AluSc|SINE|Alu	15659	NM_001201404	10163	Hs.469244	NM_006990	ENSG00000158195	WASF2	IMD2|SCAR2|WASF4|WAVE2|dJ393P12.2	WAS protein family member 2	protein-coding	FALSE	FALSE	FALSE	FALSE	FALSE	FALSE	FALSE	FALSE	FALSE	TRUE	FALSE	FALSE	FALSE	FALSE	FALSE	FALSE	FALSE	FALSE
chr1	27478079	27478464	Interval_1204	5	5	intron (NM_006990, intron 1 of 8)	A-rich|Low_complexity|Low_complexity	11915	NM_001201404	10163	Hs.469244	NM_006990	ENSG00000158195	WASF2	IMD2|SCAR2|WASF4|WAVE2|dJ393P12.2	WAS protein family member 2	protein-coding	FALSE	FALSE	FALSE	FALSE	FALSE	FALSE	FALSE	FALSE	TRUE	TRUE	FALSE	TRUE	TRUE	TRUE	FALSE	FALSE	FALSE	FALSE
chr1	27489216	27489580	Interval_1205	1	1	intron (NM_006990, intron 1 of 8)	intron (NM_006990, intron 1 of 8)	789	NM_001201404	10163	Hs.469244	NM_006990	ENSG00000158195	WASF2	IMD2|SCAR2|WASF4|WAVE2|dJ393P12.2	WAS protein family member 2	protein-coding	FALSE	FALSE	FALSE	FALSE	FALSE	FALSE	FALSE	FALSE	TRUE	FALSE	FALSE	FALSE	FALSE	FALSE	FALSE	FALSE	FALSE	FALSE
chr1	27500107	27500646	Interval_1206	1	1	Intergenic	AluY|SINE|Alu	-10190	NM_006990	10163	Hs.469244	NM_006990	ENSG00000158195	WASF2	IMD2|SCAR2|WASF4|WAVE2|dJ393P12.2	WAS protein family member 2	protein-coding	FALSE	FALSE	FALSE	FALSE	FALSE	FALSE	FALSE	FALSE	TRUE	FALSE	FALSE	FALSE	FALSE	FALSE	FALSE	FALSE	FALSE	FALSE
chr1	27508526	27508785	Interval_1207	1	1	Intergenic	AluSc|SINE|Alu	-18469	NM_006990	10163	Hs.469244	NM_006990	ENSG00000158195	WASF2	IMD2|SCAR2|WASF4|WAVE2|dJ393P12.2	WAS protein family member 2	protein-coding	FALSE	FALSE	FALSE	FALSE	FALSE	FALSE	FALSE	FALSE	FALSE	TRUE	FALSE	FALSE	FALSE	FALSE	FALSE	FALSE	FALSE	FALSE
chr1	27513567	27513904	Interval_1208	1	1	Intergenic	Intergenic	-23549	NM_006990	10163	Hs.469244	NM_006990	ENSG00000158195	WASF2	IMD2|SCAR2|WASF4|WAVE2|dJ393P12.2	WAS protein family member 2	protein-coding	FALSE	FALSE	FALSE	FALSE	FALSE	FALSE	FALSE	FALSE	FALSE	TRUE	FALSE	FALSE	FALSE	FALSE	FALSE	FALSE	FALSE	FALSE
chr1	27526126	27527219	Interval_1209	2	2	Intergenic	Intergenic	-36486	NM_006990	10163	Hs.469244	NM_006990	ENSG00000158195	WASF2	IMD2|SCAR2|WASF4|WAVE2|dJ393P12.2	WAS protein family member 2	protein-coding	FALSE	FALSE	FALSE	FALSE	FALSE	FALSE	FALSE	FALSE	TRUE	TRUE	FALSE	FALSE	FALSE	FALSE	FALSE	FALSE	FALSE	FALSE
chr1	27540514	27540727	Interval_1210	1	1	intron (NM_001029882, intron 6 of 6)	L2c|LINE|L2	-50434	NM_006990	10163	Hs.469244	NM_006990	ENSG00000158195	WASF2	IMD2|SCAR2|WASF4|WAVE2|dJ393P12.2	WAS protein family member 2	protein-coding	FALSE	FALSE	FALSE	FALSE	FALSE	FALSE	FALSE	FALSE	FALSE	TRUE	FALSE	FALSE	FALSE	FALSE	FALSE	FALSE	FALSE	FALSE
chr1	27542430	27543235	Interval_1211	1	1	intron (NM_001029882, intron 6 of 6)	intron (NM_001029882, intron 6 of 6)	-52646	NM_006990	10163	Hs.469244	NM_006990	ENSG00000158195	WASF2	IMD2|SCAR2|WASF4|WAVE2|dJ393P12.2	WAS protein family member 2	protein-coding	FALSE	FALSE	FALSE	FALSE	FALSE	FALSE	FALSE	FALSE	FALSE	TRUE	FALSE	FALSE	FALSE	FALSE	FALSE	FALSE	FALSE	FALSE
chr1	27608762	27609004	Interval_1212	1	1	Intergenic	(GT)n|Simple_repeat|Simple_repeat	-5389	NM_001029882	27245	Hs.469280	NM_001029882	ENSG00000126705	AHDC1	MRD25	AT-hook DNA binding motif containing 1	protein-coding	FALSE	FALSE	FALSE	FALSE	FALSE	FALSE	FALSE	FALSE	TRUE	FALSE	FALSE	FALSE	FALSE	FALSE	FALSE	FALSE	FALSE	FALSE
chr1	27658953	27659166	Interval_1213	1	1	Intergenic	L2c|LINE|L2	3662	NR_151722	111216282	Hs.297628	NR_151722	ENSG00000233975	LINC02574	-	long intergenic non-protein coding RNA 2574	ncRNA	FALSE	FALSE	FALSE	FALSE	FALSE	FALSE	FALSE	FALSE	FALSE	TRUE	FALSE	FALSE	FALSE	FALSE	FALSE	FALSE	FALSE	FALSE
chr1	27660065	27660388	Interval_1214	5	5	TTS (NR_151722)	TTS (NR_151722)	2495	NR_151722	111216282	Hs.297628	NR_151722	ENSG00000233975	LINC02574	-	long intergenic non-protein coding RNA 2574	ncRNA	FALSE	FALSE	FALSE	FALSE	FALSE	FALSE	FALSE	FALSE	TRUE	TRUE	FALSE	TRUE	TRUE	TRUE	FALSE	FALSE	FALSE	FALSE
chr1	27734918	27735255	Interval_1215	3	3	intron (NM_001143914, intron 4 of 7)	L2a|LINE|L2	9108	NM_152660	199870	Hs.469359	NM_152660	ENSG00000009780	FAM76A	-	family with sequence similarity 76 member A	protein-coding	TRUE	FALSE	FALSE	FALSE	FALSE	FALSE	FALSE	FALSE	TRUE	TRUE	FALSE	FALSE	FALSE	FALSE	FALSE	FALSE	FALSE	FALSE
chr1	27779499	27779798	Interval_1216	1	1	intron (NM_177424, intron 1 of 8)	intron (NM_177424, intron 1 of 8)	6466	NM_177424	23673	Hs.523855	NM_177424	ENSG00000117758	STX12	STX13|STX14	syntaxin 12	protein-coding	FALSE	FALSE	FALSE	FALSE	FALSE	FALSE	FALSE	FALSE	FALSE	TRUE	FALSE	FALSE	FALSE	FALSE	FALSE	FALSE	FALSE	FALSE
chr1	27807354	27807827	Interval_1217	5	5	intron (NM_177424, intron 4 of 8)	L1ME3B|LINE|L1	-23150	NM_014110	5511	Hs.533474	NM_002713	ENSG00000117751	PPP1R8	ARD-1|ARD1|NIPP-1|NIPP1|PRO2047	protein phosphatase 1 regulatory subunit 8	protein-coding	FALSE	FALSE	FALSE	FALSE	FALSE	FALSE	FALSE	FALSE	TRUE	TRUE	FALSE	TRUE	TRUE	TRUE	FALSE	FALSE	FALSE	FALSE
chr1	27830201	27830472	Interval_1218	1	1	promoter-TSS (NM_138558)	promoter-TSS (NM_138558)	-404	NM_014110	5511	Hs.533474	NM_002713	ENSG00000117751	PPP1R8	ARD-1|ARD1|NIPP-1|NIPP1|PRO2047	protein phosphatase 1 regulatory subunit 8	protein-coding	FALSE	FALSE	FALSE	FALSE	FALSE	FALSE	FALSE	FALSE	TRUE	FALSE	FALSE	FALSE	FALSE	FALSE	FALSE	FALSE	FALSE	FALSE
chr1	27837727	27838006	Interval_1219	1	1	intron (NM_002713, intron 2 of 5)	AluSx3|SINE|Alu	3466	NR_002997	677774	Hs.689694	NR_002997	ENSG00000252947	SCARNA1	ACA35	small Cajal body-specific RNA 1	ncRNA	FALSE	FALSE	FALSE	FALSE	FALSE	FALSE	FALSE	FALSE	TRUE	FALSE	FALSE	FALSE	FALSE	FALSE	FALSE	FALSE	FALSE	FALSE
chr1	27866763	27868213	Interval_1220	10	9	Intergenic	LTR15|LTR|ERV1	-5055	NM_001286113	9473	Hs.10649	NM_004848	ENSG00000130775	THEMIS2	C1orf38|ICB-1|ICB1	thymocyte selection associated family member 2	protein-coding	FALSE	FALSE	FALSE	FALSE	FALSE	FALSE	FALSE	FALSE	TRUE	TRUE	FALSE	TRUE	TRUE	TRUE	TRUE	TRUE	TRUE	TRUE
chr1	27870758	27871160	Interval_1221	3	3	Intergenic	AluSp|SINE|Alu	-1584	NM_001286113	9473	Hs.10649	NM_004848	ENSG00000130775	THEMIS2	C1orf38|ICB-1|ICB1	thymocyte selection associated family member 2	protein-coding	TRUE	FALSE	FALSE	FALSE	FALSE	FALSE	FALSE	FALSE	TRUE	TRUE	FALSE	FALSE	FALSE	FALSE	FALSE	FALSE	FALSE	FALSE
chr1	27872994	27873221	Interval_1222	1	1	intron (NM_001105556, intron 1 of 5)	intron (NM_001105556, intron 1 of 5)	565	NM_001286115	9473	Hs.10649	NM_004848	ENSG00000130775	THEMIS2	C1orf38|ICB-1|ICB1	thymocyte selection associated family member 2	protein-coding	FALSE	FALSE	FALSE	FALSE	FALSE	FALSE	FALSE	FALSE	FALSE	TRUE	FALSE	FALSE	FALSE	FALSE	FALSE	FALSE	FALSE	FALSE
chr1	27914341	27914568	Interval_1223	1	1	5' UTR (NM_001286076, exon 1 of 9)	5' UTR (NM_001286076, exon 1 of 9)	342	NM_001355129	6118	Hs.79411	NM_002946	ENSG00000117748	RPA2	REPA2|RP-A p32|RP-A p34|RPA32	replication protein A2	protein-coding	FALSE	FALSE	FALSE	FALSE	FALSE	FALSE	FALSE	FALSE	FALSE	TRUE	FALSE	FALSE	FALSE	FALSE	FALSE	FALSE	FALSE	FALSE
chr1	27926650	27926964	Interval_1224	1	1	Intergenic	MER49|LTR|ERV1	-8148	NM_001009568	27293	Hs.123659	NM_014474	ENSG00000130768	SMPDL3B	ASML3B	sphingomyelin phosphodiesterase acid like 3B	protein-coding	FALSE	FALSE	FALSE	FALSE	FALSE	FALSE	FALSE	FALSE	TRUE	FALSE	FALSE	FALSE	FALSE	FALSE	FALSE	FALSE	FALSE	FALSE
chr1	27933727	27934291	Interval_1225	11	11	promoter-TSS (NM_001304579)	promoter-TSS (NM_001304579)	-946	NM_001009568	27293	Hs.123659	NM_014474	ENSG00000130768	SMPDL3B	ASML3B	sphingomyelin phosphodiesterase acid like 3B	protein-coding	TRUE	TRUE	FALSE	FALSE	FALSE	FALSE	FALSE	FALSE	TRUE	TRUE	FALSE	TRUE	TRUE	TRUE	TRUE	TRUE	TRUE	TRUE
chr1	27943399	27943800	Interval_1226	3	3	intron (NM_001009568, intron 1 of 6)	intron (NM_001009568, intron 1 of 6)	8645	NM_001304579	27293	Hs.123659	NM_014474	ENSG00000130768	SMPDL3B	ASML3B	sphingomyelin phosphodiesterase acid like 3B	protein-coding	TRUE	FALSE	FALSE	FALSE	FALSE	FALSE	FALSE	FALSE	TRUE	TRUE	FALSE	FALSE	FALSE	FALSE	FALSE	FALSE	FALSE	FALSE
chr1	27947685	27947931	Interval_1227	1	1	intron (NM_001009568, intron 2 of 6)	AluSx4|SINE|Alu	-11654	NM_018053	55113	Hs.55024	NM_018053	ENSG00000158156	XKR8	XRG8|hXkr8	XK related 8	protein-coding	FALSE	FALSE	FALSE	FALSE	FALSE	FALSE	FALSE	FALSE	FALSE	TRUE	FALSE	FALSE	FALSE	FALSE	FALSE	FALSE	FALSE	FALSE
chr1	27968793	27969069	Interval_1228	2	2	TTS (NM_018053)	TTS (NM_018053)	9469	NM_018053	55113	Hs.55024	NM_018053	ENSG00000158156	XKR8	XRG8|hXkr8	XK related 8	protein-coding	FALSE	FALSE	FALSE	FALSE	FALSE	FALSE	FALSE	FALSE	TRUE	TRUE	FALSE	FALSE	FALSE	FALSE	FALSE	FALSE	FALSE	FALSE
chr1	27987464	27987820	Interval_1229	3	3	TTS (NR_104214)	TTS (NR_104214)	28180	NM_018053	55113	Hs.55024	NM_018053	ENSG00000158156	XKR8	XRG8|hXkr8	XK related 8	protein-coding	FALSE	FALSE	FALSE	FALSE	FALSE	FALSE	FALSE	FALSE	TRUE	TRUE	FALSE	FALSE	FALSE	TRUE	FALSE	FALSE	FALSE	FALSE
chr1	28032909	28033098	Interval_1230	1	1	intron (NM_001990, intron 6 of 17)	MIRb|SINE|MIR	55633	NR_104214	2140	Hs.185774	NM_001990	ENSG00000158161	EYA3	-	EYA transcriptional coactivator and phosphatase 3	protein-coding	FALSE	FALSE	FALSE	FALSE	FALSE	FALSE	FALSE	FALSE	FALSE	FALSE	FALSE	FALSE	TRUE	FALSE	FALSE	FALSE	FALSE	FALSE
chr1	28059626	28060057	Interval_1231	2	2	intron (NM_001282561, intron 1 of 16)	AluSx|SINE|Alu	28795	NR_104214	2140	Hs.185774	NM_001990	ENSG00000158161	EYA3	-	EYA transcriptional coactivator and phosphatase 3	protein-coding	FALSE	FALSE	FALSE	FALSE	FALSE	FALSE	FALSE	FALSE	TRUE	TRUE	FALSE	FALSE	FALSE	FALSE	FALSE	FALSE	FALSE	FALSE
chr1	28061927	28062148	Interval_1232	1	1	intron (NM_001282561, intron 1 of 16)	intron (NM_001282561, intron 1 of 16)	26599	NR_104214	2140	Hs.185774	NM_001990	ENSG00000158161	EYA3	-	EYA transcriptional coactivator and phosphatase 3	protein-coding	FALSE	FALSE	FALSE	FALSE	FALSE	FALSE	FALSE	FALSE	FALSE	FALSE	FALSE	FALSE	TRUE	FALSE	FALSE	FALSE	FALSE	FALSE
chr1	28065872	28066144	Interval_1233	1	1	intron (NM_001282561, intron 1 of 16)	AluSg|SINE|Alu	22629	NR_104214	2140	Hs.185774	NM_001990	ENSG00000158161	EYA3	-	EYA transcriptional coactivator and phosphatase 3	protein-coding	FALSE	FALSE	FALSE	FALSE	FALSE	FALSE	FALSE	FALSE	TRUE	FALSE	FALSE	FALSE	FALSE	FALSE	FALSE	FALSE	FALSE	FALSE
chr1	28088879	28089157	Interval_1234	1	1	promoter-TSS (NR_104214)	promoter-TSS (NR_104214)	-381	NM_001282562	2140	Hs.185774	NM_001990	ENSG00000158161	EYA3	-	EYA transcriptional coactivator and phosphatase 3	protein-coding	FALSE	FALSE	FALSE	FALSE	FALSE	FALSE	FALSE	FALSE	FALSE	TRUE	FALSE	FALSE	FALSE	FALSE	FALSE	FALSE	FALSE	FALSE
chr1	28096692	28097110	Interval_1235	2	2	Intergenic	AluJr|SINE|Alu	-8264	NM_001282562	2140	Hs.185774	NM_001990	ENSG00000158161	EYA3	-	EYA transcriptional coactivator and phosphatase 3	protein-coding	FALSE	FALSE	FALSE	FALSE	FALSE	FALSE	FALSE	FALSE	TRUE	TRUE	FALSE	FALSE	FALSE	FALSE	FALSE	FALSE	FALSE	FALSE
chr1	28112690	28113158	Interval_1236	3	3	Intergenic	Intergenic	-24287	NM_001282562	2140	Hs.185774	NM_001990	ENSG00000158161	EYA3	-	EYA transcriptional coactivator and phosphatase 3	protein-coding	TRUE	FALSE	FALSE	FALSE	FALSE	FALSE	FALSE	FALSE	TRUE	TRUE	FALSE	FALSE	FALSE	FALSE	FALSE	FALSE	FALSE	FALSE
chr1	28115183	28115741	Interval_1237	2	2	Intergenic	L1MB7|LINE|L1	-26825	NM_001282562	2140	Hs.185774	NM_001990	ENSG00000158161	EYA3	-	EYA transcriptional coactivator and phosphatase 3	protein-coding	FALSE	FALSE	FALSE	FALSE	FALSE	FALSE	FALSE	FALSE	TRUE	TRUE	FALSE	FALSE	FALSE	FALSE	FALSE	FALSE	FALSE	FALSE
chr1	28118242	28118536	Interval_1238	1	1	Intergenic	AluJb|SINE|Alu	-29752	NM_001282562	2140	Hs.185774	NM_001990	ENSG00000158161	EYA3	-	EYA transcriptional coactivator and phosphatase 3	protein-coding	FALSE	FALSE	FALSE	FALSE	FALSE	FALSE	FALSE	FALSE	TRUE	FALSE	FALSE	FALSE	FALSE	FALSE	FALSE	FALSE	FALSE	FALSE
chr1	28123499	28123698	Interval_1239	1	1	Intergenic	L2b|LINE|L2	-34962	NM_001282562	2140	Hs.185774	NM_001990	ENSG00000158161	EYA3	-	EYA transcriptional coactivator and phosphatase 3	protein-coding	FALSE	FALSE	FALSE	FALSE	FALSE	FALSE	FALSE	FALSE	TRUE	FALSE	FALSE	FALSE	FALSE	FALSE	FALSE	FALSE	FALSE	FALSE
chr1	28132838	28133113	Interval_1240	1	1	Intergenic	LTR8A|LTR|ERV1	43968	NM_001164723	5724	Hs.77542	NM_000952	ENSG00000169403	PTAFR	PAFR	platelet activating factor receptor	protein-coding	FALSE	FALSE	FALSE	FALSE	FALSE	FALSE	FALSE	FALSE	TRUE	FALSE	FALSE	FALSE	FALSE	FALSE	FALSE	FALSE	FALSE	FALSE
chr1	28136853	28137168	Interval_1241	1	1	Intergenic	LTR8|LTR|ERV1	39933	NM_001164723	5724	Hs.77542	NM_000952	ENSG00000169403	PTAFR	PAFR	platelet activating factor receptor	protein-coding	FALSE	FALSE	FALSE	FALSE	FALSE	FALSE	FALSE	FALSE	TRUE	FALSE	FALSE	FALSE	FALSE	FALSE	FALSE	FALSE	FALSE	FALSE
chr1	28144568	28144874	Interval_1242	1	1	Intergenic	Intergenic	32223	NM_001164723	5724	Hs.77542	NM_000952	ENSG00000169403	PTAFR	PAFR	platelet activating factor receptor	protein-coding	FALSE	FALSE	FALSE	FALSE	FALSE	FALSE	FALSE	FALSE	TRUE	FALSE	FALSE	FALSE	FALSE	FALSE	FALSE	FALSE	FALSE	FALSE
chr1	28149218	28149439	Interval_1243	1	1	3' UTR (NM_001164723, exon 3 of 3)	3' UTR (NM_001164723, exon 3 of 3)	27615	NM_001164723	5724	Hs.77542	NM_000952	ENSG00000169403	PTAFR	PAFR	platelet activating factor receptor	protein-coding	FALSE	FALSE	FALSE	FALSE	FALSE	FALSE	FALSE	FALSE	FALSE	TRUE	FALSE	FALSE	FALSE	FALSE	FALSE	FALSE	FALSE	FALSE
chr1	28155089	28155356	Interval_1244	1	1	intron (NM_001164722, intron 1 of 1)	AluSg|SINE|Alu	21721	NM_001164723	5724	Hs.77542	NM_000952	ENSG00000169403	PTAFR	PAFR	platelet activating factor receptor	protein-coding	FALSE	FALSE	FALSE	FALSE	FALSE	FALSE	FALSE	FALSE	FALSE	TRUE	FALSE	FALSE	FALSE	FALSE	FALSE	FALSE	FALSE	FALSE
chr1	28171813	28172302	Interval_1245	4	4	intron (NM_001164722, intron 1 of 1)	AluSx|SINE|Alu	4886	NM_001164723	5724	Hs.77542	NM_000952	ENSG00000169403	PTAFR	PAFR	platelet activating factor receptor	protein-coding	TRUE	FALSE	FALSE	FALSE	FALSE	FALSE	FALSE	FALSE	TRUE	TRUE	FALSE	FALSE	TRUE	FALSE	FALSE	FALSE	FALSE	FALSE
chr1	28173334	28173862	Interval_1246	1	1	intron (NM_001164723, intron 1 of 2)	AluJb|SINE|Alu	3346	NM_001164723	5724	Hs.77542	NM_000952	ENSG00000169403	PTAFR	PAFR	platelet activating factor receptor	protein-coding	FALSE	FALSE	FALSE	FALSE	FALSE	FALSE	FALSE	FALSE	FALSE	TRUE	FALSE	FALSE	FALSE	FALSE	FALSE	FALSE	FALSE	FALSE
chr1	28178102	28178478	Interval_1247	2	2	intron (NM_001164721, intron 1 of 2)	AluSz|SINE|Alu	-1346	NM_000952	5724	Hs.77542	NM_000952	ENSG00000169403	PTAFR	PAFR	platelet activating factor receptor	protein-coding	FALSE	FALSE	FALSE	FALSE	FALSE	FALSE	FALSE	FALSE	TRUE	TRUE	FALSE	FALSE	FALSE	FALSE	FALSE	FALSE	FALSE	FALSE
[truncated: 87,121 more rows]
