# Supplementary material for: Genome-wide census of ATF4 binding sites and functional profiling of trait-associated genetic variants overlapping ATF4 binding motifs
Source: PLoS Genet. 2023 Oct 31;19(10):e1011014. doi: 10.1371/journal.pgen.1011014 (PMC10637723; doi:10.1371/journal.pgen.1011014)
Supplement: S5 Table — The peak summit coordinates +/- 100 bp were used as the search regions in HOMER. (XLSX) [file pgen.1011014.s015.xlsx]

## Sheet: Sheet1
Supplementary Table S5. Enrichment of known motifs (the HOMER motif collection) in each ATF4 ChIP-Seq library. The peak summit coordinates +/- 100 bp were used as the search regions in HOMER.
Sample	Rank in sample	Enrichment P value	Target sequences with motif	Pct of target sequences	Background sequences with motif	Pct of background sequences	Consensus	Motif name
all ATF4 IPs combined	1	1e-184053	162563.0	71.23%	7162.5	3.22%	ATTGCATCAT	Chop(bZIP)/MEF-Chop-ChIP-Seq(GSE35681)/Homer
all ATF4 IPs combined	2	1e-180939	169704.0	74.36%	9013.9	4.05%	MTGATGCAAT	Atf4(bZIP)/MEF-Atf4-ChIP-Seq(GSE35681)/Homer
all ATF4 IPs combined	3	1e-121255	173039.0	75.82%	22094.8	9.93%	DRTGTTGCAA	CEBP:AP1(bZIP)/ThioMac-CEBPb-ChIP-Seq(GSE21512)/Homer
all ATF4 IPs combined	4	1e-74524	130538.0	57.20%	19396.4	8.72%	VTTACGTAAYNNNNN	NFIL3(bZIP)/HepG2-NFIL3-ChIP-Seq(Encode)/Homer
all ATF4 IPs combined	5	1e-70267	141104.0	61.83%	26045.1	11.70%	RTTATGYAAB	HLF(bZIP)/HSC-HLF.Flag-ChIP-Seq(GSE69817)/Homer
all ATF4 IPs combined	6	1e-21171	68924.0	30.20%	17426.7	7.83%	GATGACGTCA	Atf1(bZIP)/K562-ATF1-ChIP-Seq(GSE31477)/Homer
all ATF4 IPs combined	7	1e-10368	28210.0	12.36%	5537.4	2.49%	NNNNNBAGATAWYATCTVHN	GATA(Zf),IR3/iTreg-Gata3-ChIP-Seq(GSE20898)/Homer
all ATF4 IPs combined	8	1e-7839	37651.0	16.50%	12117.3	5.45%	NGRTGACGTCAY	Atf7(bZIP)/3T3L1-Atf7-ChIP-Seq(GSE56872)/Homer
all ATF4 IPs combined	9	1e-7709	22056.0	9.66%	4503.4	2.02%	NTNATGCAAYMNNHTGMAAY	CEBP:CEBP(bZIP)/MEF-Chop-ChIP-Seq(GSE35681)/Homer
all ATF4 IPs combined	10	1e-3013	20295.0	8.89%	7809.9	3.51%	ATGACGTCATCY	c-Jun-CRE(bZIP)/K562-cJun-ChIP-Seq(GSE31477)/Homer
ENCLB807FZV_K562_ATF4_IP	1	1e-36942	33058.0	66.37%	1443.9	2.96%	ATTGCATCAT	Chop(bZIP)/MEF-Chop-ChIP-Seq(GSE35681)/Homer
ENCLB807FZV_K562_ATF4_IP	2	1e-36646	34443.0	69.15%	1750.4	3.59%	MTGATGCAAT	Atf4(bZIP)/MEF-Atf4-ChIP-Seq(GSE35681)/Homer
ENCLB807FZV_K562_ATF4_IP	3	1e-24712	35293.0	70.85%	4310.5	8.84%	DRTGTTGCAA	CEBP:AP1(bZIP)/ThioMac-CEBPb-ChIP-Seq(GSE21512)/Homer
ENCLB807FZV_K562_ATF4_IP	4	1e-14279	25639.0	51.47%	3801.0	7.80%	VTTACGTAAYNNNNN	NFIL3(bZIP)/HepG2-NFIL3-ChIP-Seq(Encode)/Homer
ENCLB807FZV_K562_ATF4_IP	5	1e-12412	26816.0	53.84%	5126.2	10.52%	RTTATGYAAB	HLF(bZIP)/HSC-HLF.Flag-ChIP-Seq(GSE69817)/Homer
ENCLB807FZV_K562_ATF4_IP	6	1e-4395	15263.0	30.64%	4104.8	8.42%	GATGACGTCA	Atf1(bZIP)/K562-ATF1-ChIP-Seq(GSE31477)/Homer
ENCLB807FZV_K562_ATF4_IP	7	1e-2440	6069.0	12.18%	1086.6	2.23%	NNNNNBAGATAWYATCTVHN	GATA(Zf),IR3/iTreg-Gata3-ChIP-Seq(GSE20898)/Homer
ENCLB807FZV_K562_ATF4_IP	8	1e-2035	9383.0	18.84%	2976.8	6.11%	NGRTGACGTCAY	Atf7(bZIP)/3T3L1-Atf7-ChIP-Seq(GSE56872)/Homer
ENCLB807FZV_K562_ATF4_IP	9	1e-1241	4064.0	8.16%	942.8	1.93%	NTNATGCAAYMNNHTGMAAY	CEBP:CEBP(bZIP)/MEF-Chop-ChIP-Seq(GSE35681)/Homer
ENCLB807FZV_K562_ATF4_IP	10	1e-850	5091.0	10.22%	1849.8	3.79%	ATGACGTCATCY	c-Jun-CRE(bZIP)/K562-cJun-ChIP-Seq(GSE31477)/Homer
ENCLB002MVF_K562_ATF4_IP	1	1e-28794	26718.0	60.06%	1217.1	2.78%	ATTGCATCAT	Chop(bZIP)/MEF-Chop-ChIP-Seq(GSE35681)/Homer
ENCLB002MVF_K562_ATF4_IP	2	1e-28398	27930.0	62.79%	1503.0	3.43%	MTGATGCAAT	Atf4(bZIP)/MEF-Atf4-ChIP-Seq(GSE35681)/Homer
ENCLB002MVF_K562_ATF4_IP	3	1e-18736	28800.0	64.74%	3773.7	8.62%	DRTGTTGCAA	CEBP:AP1(bZIP)/ThioMac-CEBPb-ChIP-Seq(GSE21512)/Homer
ENCLB002MVF_K562_ATF4_IP	4	1e-11101	21112.0	47.46%	3313.7	7.57%	VTTACGTAAYNNNNN	NFIL3(bZIP)/HepG2-NFIL3-ChIP-Seq(Encode)/Homer
ENCLB002MVF_K562_ATF4_IP	5	1e-9904	22295.0	50.12%	4386.1	10.02%	RTTATGYAAB	HLF(bZIP)/HSC-HLF.Flag-ChIP-Seq(GSE69817)/Homer
ENCLB002MVF_K562_ATF4_IP	6	1e-3246	12573.0	28.26%	3671.0	8.39%	GATGACGTCA	Atf1(bZIP)/K562-ATF1-ChIP-Seq(GSE31477)/Homer
ENCLB002MVF_K562_ATF4_IP	7	1e-1768	4904.0	11.02%	986.7	2.25%	NNNNNBAGATAWYATCTVHN	GATA(Zf),IR3/iTreg-Gata3-ChIP-Seq(GSE20898)/Homer
ENCLB002MVF_K562_ATF4_IP	8	1e-1338	7397.0	16.63%	2633.8	6.02%	NGRTGACGTCAY	Atf7(bZIP)/3T3L1-Atf7-ChIP-Seq(GSE56872)/Homer
ENCLB002MVF_K562_ATF4_IP	9	1e-914	3240.0	7.28%	807.3	1.84%	NTNATGCAAYMNNHTGMAAY	CEBP:CEBP(bZIP)/MEF-Chop-ChIP-Seq(GSE35681)/Homer
ENCLB002MVF_K562_ATF4_IP	10	1e-532	3917.0	8.81%	1595.5	3.64%	ATGACGTCATCY	c-Jun-CRE(bZIP)/K562-cJun-ChIP-Seq(GSE31477)/Homer
GSM5089839_HepG2_Bortezomib_9h_ATF4_IP	1	1e-9131	7724.0	73.98%	1170.3	3.06%	ATTGCATCAT	Chop(bZIP)/MEF-Chop-ChIP-Seq(GSE35681)/Homer
GSM5089839_HepG2_Bortezomib_9h_ATF4_IP	2	1e-8946	8068.0	77.27%	1504.4	3.94%	MTGATGCAAT	Atf4(bZIP)/MEF-Atf4-ChIP-Seq(GSE35681)/Homer
GSM5089839_HepG2_Bortezomib_9h_ATF4_IP	3	1e-6205	8298.0	79.48%	3702.4	9.69%	DRTGTTGCAA	CEBP:AP1(bZIP)/ThioMac-CEBPb-ChIP-Seq(GSE21512)/Homer
GSM5089839_HepG2_Bortezomib_9h_ATF4_IP	4	1e-3411	6531.0	62.55%	4282.6	11.21%	RTTATGYAAB	HLF(bZIP)/HSC-HLF.Flag-ChIP-Seq(GSE69817)/Homer
GSM5089839_HepG2_Bortezomib_9h_ATF4_IP	5	1e-3385	5858.0	56.11%	3186.7	8.34%	VTTACGTAAYNNNNN	NFIL3(bZIP)/HepG2-NFIL3-ChIP-Seq(Encode)/Homer
GSM5089839_HepG2_Bortezomib_9h_ATF4_IP	6	1e-916	3124.0	29.92%	3085.6	8.08%	GATGACGTCA	Atf1(bZIP)/K562-ATF1-ChIP-Seq(GSE31477)/Homer
GSM5089839_HepG2_Bortezomib_9h_ATF4_IP	7	1e-614	1433.0	13.72%	899.6	2.36%	NNNNNBAGATAWYATCTVHN	GATA(Zf),IR3/iTreg-Gata3-ChIP-Seq(GSE20898)/Homer
GSM5089839_HepG2_Bortezomib_9h_ATF4_IP	8	1e-468	1162.0	11.13%	773.1	2.02%	NTNATGCAAYMNNHTGMAAY	CEBP:CEBP(bZIP)/MEF-Chop-ChIP-Seq(GSE35681)/Homer
GSM5089839_HepG2_Bortezomib_9h_ATF4_IP	9	1e-282	1581.0	15.14%	2101.1	5.50%	NNATGASTCATH	Fra1(bZIP)/BT549-Fra1-ChIP-Seq(GSE46166)/Homer
GSM5089839_HepG2_Bortezomib_9h_ATF4_IP	10	1e-280	1556.0	14.90%	2059.3	5.39%	RATGASTCAT	JunB(bZIP)/DendriticCells-Junb-ChIP-Seq(GSE36099)/Homer
GSM5089828_HepG2_Bortezomib_9h_ATF4_IP	1	1e-8865	7768.0	71.44%	1198.1	3.17%	ATTGCATCAT	Chop(bZIP)/MEF-Chop-ChIP-Seq(GSE35681)/Homer
GSM5089828_HepG2_Bortezomib_9h_ATF4_IP	2	1e-8836	8142.0	74.88%	1484.9	3.93%	MTGATGCAAT	Atf4(bZIP)/MEF-Atf4-ChIP-Seq(GSE35681)/Homer
GSM5089828_HepG2_Bortezomib_9h_ATF4_IP	3	1e-6080	8416.0	77.40%	3703.9	9.80%	DRTGTTGCAA	CEBP:AP1(bZIP)/ThioMac-CEBPb-ChIP-Seq(GSE21512)/Homer
GSM5089828_HepG2_Bortezomib_9h_ATF4_IP	4	1e-3298	5880.0	54.08%	3124.7	8.27%	VTTACGTAAYNNNNN	NFIL3(bZIP)/HepG2-NFIL3-ChIP-Seq(Encode)/Homer
GSM5089828_HepG2_Bortezomib_9h_ATF4_IP	5	1e-3270	6580.0	60.52%	4302.8	11.38%	RTTATGYAAB	HLF(bZIP)/HSC-HLF.Flag-ChIP-Seq(GSE69817)/Homer
GSM5089828_HepG2_Bortezomib_9h_ATF4_IP	6	1e-985	3256.0	29.95%	2975.0	7.87%	GATGACGTCA	Atf1(bZIP)/K562-ATF1-ChIP-Seq(GSE31477)/Homer
GSM5089828_HepG2_Bortezomib_9h_ATF4_IP	7	1e-545	1430.0	13.15%	969.2	2.56%	NNNNNBAGATAWYATCTVHN	GATA(Zf),IR3/iTreg-Gata3-ChIP-Seq(GSE20898)/Homer
GSM5089828_HepG2_Bortezomib_9h_ATF4_IP	8	1e-482	1200.0	11.04%	762.6	2.02%	NTNATGCAAYMNNHTGMAAY	CEBP:CEBP(bZIP)/MEF-Chop-ChIP-Seq(GSE35681)/Homer
GSM5089828_HepG2_Bortezomib_9h_ATF4_IP	9	1e-324	1716.0	15.78%	2099.0	5.55%	RATGASTCAT	JunB(bZIP)/DendriticCells-Junb-ChIP-Seq(GSE36099)/Homer
GSM5089828_HepG2_Bortezomib_9h_ATF4_IP	10	1e-319	1134.0	10.43%	1015.5	2.69%	NATGASTCABNN	Fosl2(bZIP)/3T3L1-Fosl2-ChIP-Seq(GSE56872)/Homer
ENCSR669LCD_1_HepG2_FLAGATF4_IP	1	1e-1813	1360.0	81.05%	1195.0	2.58%	ATTGCATCAT	Chop(bZIP)/MEF-Chop-ChIP-Seq(GSE35681)/Homer
ENCSR669LCD_1_HepG2_FLAGATF4_IP	2	1e-1808	1418.0	84.51%	1489.6	3.21%	MTGATGCAAT	Atf4(bZIP)/MEF-Atf4-ChIP-Seq(GSE35681)/Homer
ENCSR669LCD_1_HepG2_FLAGATF4_IP	3	1e-1300	1449.0	86.35%	3763.3	8.11%	DRTGTTGCAA	CEBP:AP1(bZIP)/ThioMac-CEBPb-ChIP-Seq(GSE21512)/Homer
ENCSR669LCD_1_HepG2_FLAGATF4_IP	4	1e-869	1201.0	71.57%	3952.0	8.52%	RTTATGYAAB	HLF(bZIP)/HSC-HLF.Flag-ChIP-Seq(GSE69817)/Homer
ENCSR669LCD_1_HepG2_FLAGATF4_IP	5	1e-825	1065.0	63.47%	2885.6	6.22%	VTTACGTAAYNNNNN	NFIL3(bZIP)/HepG2-NFIL3-ChIP-Seq(Encode)/Homer
ENCSR669LCD_1_HepG2_FLAGATF4_IP	6	1e-152	509.0	30.33%	3773.4	8.13%	GATGACGTCA	Atf1(bZIP)/K562-ATF1-ChIP-Seq(GSE31477)/Homer
ENCSR669LCD_1_HepG2_FLAGATF4_IP	7	1e-121	81.0	4.83%	28.4	0.06%	GGMGCTGTCCATGGTGCTGA	REST-NRSF(Zf)/Jurkat-NRSF-ChIP-Seq/Homer
ENCSR669LCD_1_HepG2_FLAGATF4_IP	8	1e-114	235.0	14.00%	966.1	2.08%	NNNNNBAGATAWYATCTVHN	GATA(Zf),IR3/iTreg-Gata3-ChIP-Seq(GSE20898)/Homer
ENCSR669LCD_1_HepG2_FLAGATF4_IP	9	1e-67	160.0	9.54%	771.3	1.66%	NTNATGCAAYMNNHTGMAAY	CEBP:CEBP(bZIP)/MEF-Chop-ChIP-Seq(GSE35681)/Homer
ENCSR669LCD_1_HepG2_FLAGATF4_IP	10	1e-40	314.0	18.71%	3863.9	8.33%	ATTGCGCAAC	CEBP(bZIP)/ThioMac-CEBPb-ChIP-Seq(GSE21512)/Homer
ENCSR669LCD_2_HepG2_FLAGATF4_IP	1	1e-2873	2482.0	72.45%	1407.6	3.13%	MTGATGCAAT	Atf4(bZIP)/MEF-Atf4-ChIP-Seq(GSE35681)/Homer
ENCSR669LCD_2_HepG2_FLAGATF4_IP	2	1e-2805	2336.0	68.18%	1147.0	2.55%	ATTGCATCAT	Chop(bZIP)/MEF-Chop-ChIP-Seq(GSE35681)/Homer
ENCSR669LCD_2_HepG2_FLAGATF4_IP	3	1e-2019	2606.0	76.07%	3771.8	8.39%	DRTGTTGCAA	CEBP:AP1(bZIP)/ThioMac-CEBPb-ChIP-Seq(GSE21512)/Homer
ENCSR669LCD_2_HepG2_FLAGATF4_IP	4	1e-1295	2110.0	61.59%	3933.7	8.75%	RTTATGYAAB	HLF(bZIP)/HSC-HLF.Flag-ChIP-Seq(GSE69817)/Homer
ENCSR669LCD_2_HepG2_FLAGATF4_IP	5	1e-1200	1832.0	53.47%	2901.4	6.45%	VTTACGTAAYNNNNN	NFIL3(bZIP)/HepG2-NFIL3-ChIP-Seq(Encode)/Homer
ENCSR669LCD_2_HepG2_FLAGATF4_IP	6	1e-251	954.0	27.85%	3661.6	8.14%	GATGACGTCA	Atf1(bZIP)/K562-ATF1-ChIP-Seq(GSE31477)/Homer
ENCSR669LCD_2_HepG2_FLAGATF4_IP	7	1e-222	155.0	4.52%	29.9	0.07%	GGMGCTGTCCATGGTGCTGA	REST-NRSF(Zf)/Jurkat-NRSF-ChIP-Seq/Homer
ENCSR669LCD_2_HepG2_FLAGATF4_IP	8	1e-155	372.0	10.86%	856.0	1.90%	NNNNNBAGATAWYATCTVHN	GATA(Zf),IR3/iTreg-Gata3-ChIP-Seq(GSE20898)/Homer
ENCSR669LCD_2_HepG2_FLAGATF4_IP	9	1e-155	348.0	10.16%	740.2	1.65%	NTNATGCAAYMNNHTGMAAY	CEBP:CEBP(bZIP)/MEF-Chop-ChIP-Seq(GSE35681)/Homer
ENCSR669LCD_2_HepG2_FLAGATF4_IP	10	1e-129	764.0	22.30%	3879.2	8.63%	ATTGCGCAAC	CEBP(bZIP)/ThioMac-CEBPb-ChIP-Seq(GSE21512)/Homer
GSM1684638_MSC_ATF4_IP	1	1e-515	433.0	72.90%	1330.2	2.94%	ATTGCATCAT	Chop(bZIP)/MEF-Chop-ChIP-Seq(GSE35681)/Homer
GSM1684638_MSC_ATF4_IP	2	1e-500	448.0	75.42%	1682.3	3.72%	MTGATGCAAT	Atf4(bZIP)/MEF-Atf4-ChIP-Seq(GSE35681)/Homer
GSM1684638_MSC_ATF4_IP	3	1e-320	445.0	74.92%	4222.3	9.34%	DRTGTTGCAA	CEBP:AP1(bZIP)/ThioMac-CEBPb-ChIP-Seq(GSE21512)/Homer
GSM1684638_MSC_ATF4_IP	4	1e-190	354.0	59.60%	4576.5	10.13%	RTTATGYAAB	HLF(bZIP)/HSC-HLF.Flag-ChIP-Seq(GSE69817)/Homer
GSM1684638_MSC_ATF4_IP	5	1e-125	259.0	43.60%	3460.8	7.66%	VTTACGTAAYNNNNN	NFIL3(bZIP)/HepG2-NFIL3-ChIP-Seq(Encode)/Homer
GSM1684638_MSC_ATF4_IP	6	1e-51	150.0	25.25%	2684.9	5.94%	DATGASTCATHN	Atf3(bZIP)/GBM-ATF3-ChIP-Seq(GSE33912)/Homer
GSM1684638_MSC_ATF4_IP	7	1e-50	134.0	22.56%	2147.6	4.75%	RATGASTCAT	JunB(bZIP)/DendriticCells-Junb-ChIP-Seq(GSE36099)/Homer
GSM1684638_MSC_ATF4_IP	8	1e-49	136.0	22.90%	2271.3	5.03%	NNATGASTCATH	Fra1(bZIP)/BT549-Fra1-ChIP-Seq(GSE46166)/Homer
GSM1684638_MSC_ATF4_IP	9	1e-48	120.0	20.20%	1779.2	3.94%	GGATGACTCATC	Fra2(bZIP)/Striatum-Fra2-ChIP-Seq(GSE43429)/Homer
GSM1684638_MSC_ATF4_IP	10	1e-47	143.0	24.07%	2625.0	5.81%	DATGASTCAT	BATF(bZIP)/Th17-BATF-ChIP-Seq(GSE39756)/Homer
GSM1697346_HAP1_HisOH_24h_ATF4_IP	1	1e-21730	17459.0	81.50%	884.3	3.19%	ATTGCATCAT	Chop(bZIP)/MEF-Chop-ChIP-Seq(GSE35681)/Homer
GSM1697346_HAP1_HisOH_24h_ATF4_IP	2	1e-21091	18124.0	84.61%	1154.3	4.16%	MTGATGCAAT	Atf4(bZIP)/MEF-Atf4-ChIP-Seq(GSE35681)/Homer
GSM1697346_HAP1_HisOH_24h_ATF4_IP	3	1e-13818	18212.0	85.02%	3001.8	10.83%	DRTGTTGCAA	CEBP:AP1(bZIP)/ThioMac-CEBPb-ChIP-Seq(GSE21512)/Homer
GSM1697346_HAP1_HisOH_24h_ATF4_IP	4	1e-8723	14289.0	66.71%	2761.2	9.96%	VTTACGTAAYNNNNN	NFIL3(bZIP)/HepG2-NFIL3-ChIP-Seq(Encode)/Homer
GSM1697346_HAP1_HisOH_24h_ATF4_IP	5	1e-8362	15653.0	73.07%	3860.5	13.92%	RTTATGYAAB	HLF(bZIP)/HSC-HLF.Flag-ChIP-Seq(GSE69817)/Homer
GSM1697346_HAP1_HisOH_24h_ATF4_IP	6	1e-2419	6733.0	31.43%	1965.1	7.09%	GATGACGTCA	Atf1(bZIP)/K562-ATF1-ChIP-Seq(GSE31477)/Homer
GSM1697346_HAP1_HisOH_24h_ATF4_IP	7	1e-1144	2710.0	12.65%	609.8	2.20%	NTNATGCAAYMNNHTGMAAY	CEBP:CEBP(bZIP)/MEF-Chop-ChIP-Seq(GSE35681)/Homer
GSM1697346_HAP1_HisOH_24h_ATF4_IP	8	1e-1044	2829.0	13.21%	738.3	2.66%	NNNNNBAGATAWYATCTVHN	GATA(Zf),IR3/iTreg-Gata3-ChIP-Seq(GSE20898)/Homer
GSM1697346_HAP1_HisOH_24h_ATF4_IP	9	1e-815	3357.0	15.67%	1283.8	4.63%	NGRTGACGTCAY	Atf7(bZIP)/3T3L1-Atf7-ChIP-Seq(GSE56872)/Homer
GSM1697346_HAP1_HisOH_24h_ATF4_IP	10	1e-296	1841.0	8.59%	901.2	3.25%	ATGACGTCATCY	c-Jun-CRE(bZIP)/K562-cJun-ChIP-Seq(GSE31477)/Homer
GSM1697347_HAP1_HisOH_24h_ATF4_IP	1	1e-36117	30154.0	79.23%	1244.6	3.36%	ATTGCATCAT	Chop(bZIP)/MEF-Chop-ChIP-Seq(GSE35681)/Homer
GSM1697347_HAP1_HisOH_24h_ATF4_IP	2	1e-35546	31389.0	82.47%	1570.5	4.24%	MTGATGCAAT	Atf4(bZIP)/MEF-Atf4-ChIP-Seq(GSE35681)/Homer
GSM1697347_HAP1_HisOH_24h_ATF4_IP	3	1e-23111	31627.0	83.10%	4082.9	11.02%	DRTGTTGCAA	CEBP:AP1(bZIP)/ThioMac-CEBPb-ChIP-Seq(GSE21512)/Homer
GSM1697347_HAP1_HisOH_24h_ATF4_IP	4	1e-14026	24379.0	64.05%	3775.0	10.19%	VTTACGTAAYNNNNN	NFIL3(bZIP)/HepG2-NFIL3-ChIP-Seq(Encode)/Homer
GSM1697347_HAP1_HisOH_24h_ATF4_IP	5	1e-13722	26739.0	70.25%	5087.2	13.73%	RTTATGYAAB	HLF(bZIP)/HSC-HLF.Flag-ChIP-Seq(GSE69817)/Homer
GSM1697347_HAP1_HisOH_24h_ATF4_IP	6	1e-4075	11574.0	30.41%	2577.6	6.96%	GATGACGTCA	Atf1(bZIP)/K562-ATF1-ChIP-Seq(GSE31477)/Homer
GSM1697347_HAP1_HisOH_24h_ATF4_IP	7	1e-2032	5095.0	13.39%	920.1	2.48%	NNNNNBAGATAWYATCTVHN	GATA(Zf),IR3/iTreg-Gata3-ChIP-Seq(GSE20898)/Homer
GSM1697347_HAP1_HisOH_24h_ATF4_IP	8	1e-1766	6449.0	16.94%	1692.5	4.57%	NGRTGACGTCAY	Atf7(bZIP)/3T3L1-Atf7-ChIP-Seq(GSE56872)/Homer
GSM1697347_HAP1_HisOH_24h_ATF4_IP	9	1e-1507	4158.0	10.92%	822.3	2.22%	NTNATGCAAYMNNHTGMAAY	CEBP:CEBP(bZIP)/MEF-Chop-ChIP-Seq(GSE35681)/Homer
GSM1697347_HAP1_HisOH_24h_ATF4_IP	10	1e-680	3572.0	9.39%	1187.5	3.21%	ATGACGTCATCY	c-Jun-CRE(bZIP)/K562-cJun-ChIP-Seq(GSE31477)/Homer
GSM1697348_HAP1_HisOH_24h_ATF4_IP	1	1e-25346	21854.0	76.75%	956.9	3.46%	ATTGCATCAT	Chop(bZIP)/MEF-Chop-ChIP-Seq(GSE35681)/Homer
GSM1697348_HAP1_HisOH_24h_ATF4_IP	2	1e-24470	22800.0	80.08%	1269.0	4.58%	MTGATGCAAT	Atf4(bZIP)/MEF-Atf4-ChIP-Seq(GSE35681)/Homer
GSM1697348_HAP1_HisOH_24h_ATF4_IP	3	1e-16604	23098.0	81.12%	2991.7	10.80%	DRTGTTGCAA	CEBP:AP1(bZIP)/ThioMac-CEBPb-ChIP-Seq(GSE21512)/Homer
GSM1697348_HAP1_HisOH_24h_ATF4_IP	4	1e-9890	17853.0	62.70%	2880.2	10.40%	VTTACGTAAYNNNNN	NFIL3(bZIP)/HepG2-NFIL3-ChIP-Seq(Encode)/Homer
GSM1697348_HAP1_HisOH_24h_ATF4_IP	5	1e-9715	19600.0	68.84%	3844.1	13.88%	RTTATGYAAB	HLF(bZIP)/HSC-HLF.Flag-ChIP-Seq(GSE69817)/Homer
GSM1697348_HAP1_HisOH_24h_ATF4_IP	6	1e-2909	8712.0	30.60%	2042.5	7.38%	GATGACGTCA	Atf1(bZIP)/K562-ATF1-ChIP-Seq(GSE31477)/Homer
GSM1697348_HAP1_HisOH_24h_ATF4_IP	7	1e-1354	3503.0	12.30%	651.3	2.35%	NTNATGCAAYMNNHTGMAAY	CEBP:CEBP(bZIP)/MEF-Chop-ChIP-Seq(GSE35681)/Homer
GSM1697348_HAP1_HisOH_24h_ATF4_IP	8	1e-1160	4619.0	16.22%	1294.8	4.68%	NGRTGACGTCAY	Atf7(bZIP)/3T3L1-Atf7-ChIP-Seq(GSE56872)/Homer
GSM1697348_HAP1_HisOH_24h_ATF4_IP	9	1e-1157	3431.0	12.05%	732.3	2.64%	NNNNNBAGATAWYATCTVHN	GATA(Zf),IR3/iTreg-Gata3-ChIP-Seq(GSE20898)/Homer
GSM1697348_HAP1_HisOH_24h_ATF4_IP	10	1e-423	2508.0	8.81%	897.5	3.24%	ATGACGTCATCY	c-Jun-CRE(bZIP)/K562-cJun-ChIP-Seq(GSE31477)/Homer
GSM3289764_DLD1_ATF4_IP	1	1e-39	50.0	37.04%	1131.6	3.00%	ATTGCATCAT	Chop(bZIP)/MEF-Chop-ChIP-Seq(GSE35681)/Homer
GSM3289764_DLD1_ATF4_IP	2	1e-36	50.0	37.04%	1304.0	3.46%	MTGATGCAAT	Atf4(bZIP)/MEF-Atf4-ChIP-Seq(GSE35681)/Homer
GSM3289764_DLD1_ATF4_IP	3	1e-22	52.0	38.52%	2971.4	7.88%	DRTGTTGCAA	CEBP:AP1(bZIP)/ThioMac-CEBPb-ChIP-Seq(GSE21512)/Homer
GSM3289764_DLD1_ATF4_IP	4	1e-19	49.0	36.30%	2960.2	7.85%	RTTATGYAAB	HLF(bZIP)/HSC-HLF.Flag-ChIP-Seq(GSE69817)/Homer
GSM3289764_DLD1_ATF4_IP	5	1e-14	44.0	32.59%	3159.7	8.38%	TGGAACAGMA	ZNF189(Zf)/HEK293-ZNF189.GFP-ChIP-Seq(GSE58341)/Homer
GSM3289764_DLD1_ATF4_IP	6	1e-14	37.0	27.41%	2213.7	5.87%	VTTACGTAAYNNNNN	NFIL3(bZIP)/HepG2-NFIL3-ChIP-Seq(Encode)/Homer
GSM3289764_DLD1_ATF4_IP	7	1e-10	49.0	36.30%	5247.6	13.92%	CYRCATTCCA	TEAD1(TEAD)/HepG2-TEAD1-ChIP-Seq(Encode)/Homer
GSM3289764_DLD1_ATF4_IP	8	1e-9	39.0	28.89%	3698.5	9.81%	YCWGGAATGY	TEAD(TEA)/Fibroblast-PU.1-ChIP-Seq(Unpublished)/Homer
GSM3289764_DLD1_ATF4_IP	9	1e-8	41.0	30.37%	4184.5	11.10%	CCWGGAATGY	TEAD4(TEA)/Tropoblast-Tead4-ChIP-Seq(GSE37350)/Homer
GSM3289764_DLD1_ATF4_IP	10	1e-8	15.0	11.11%	597.7	1.59%	NTNATGCAAYMNNHTGMAAY	CEBP:CEBP(bZIP)/MEF-Chop-ChIP-Seq(GSE35681)/Homer
GSM3289765_DLD1_ATF4_IP	1	1e-49	66.0	34.38%	1078.1	3.02%	MTGATGCAAT	Atf4(bZIP)/MEF-Atf4-ChIP-Seq(GSE35681)/Homer
GSM3289765_DLD1_ATF4_IP	2	1e-48	63.0	32.81%	984.7	2.76%	ATTGCATCAT	Chop(bZIP)/MEF-Chop-ChIP-Seq(GSE35681)/Homer
GSM3289765_DLD1_ATF4_IP	3	1e-37	83.0	43.23%	3026.9	8.47%	TGGAACAGMA	ZNF189(Zf)/HEK293-ZNF189.GFP-ChIP-Seq(GSE58341)/Homer
GSM3289765_DLD1_ATF4_IP	4	1e-27	70.0	36.46%	2901.0	8.12%	DRTGTTGCAA	CEBP:AP1(bZIP)/ThioMac-CEBPb-ChIP-Seq(GSE21512)/Homer
GSM3289765_DLD1_ATF4_IP	5	1e-20	62.0	32.29%	2991.5	8.37%	RTTATGYAAB	HLF(bZIP)/HSC-HLF.Flag-ChIP-Seq(GSE69817)/Homer
GSM3289765_DLD1_ATF4_IP	6	1e-19	80.0	41.67%	5175.4	14.49%	CYRCATTCCA	TEAD1(TEAD)/HepG2-TEAD1-ChIP-Seq(Encode)/Homer
GSM3289765_DLD1_ATF4_IP	7	1e-16	48.0	25.00%	2132.9	5.97%	VTTACGTAAYNNNNN	NFIL3(bZIP)/HepG2-NFIL3-ChIP-Seq(Encode)/Homer
GSM3289765_DLD1_ATF4_IP	8	1e-13	77.0	40.10%	6007.2	16.82%	TRCATTCCAG	TEAD3(TEA)/HepG2-TEAD3-ChIP-Seq(Encode)/Homer
GSM3289765_DLD1_ATF4_IP	9	1e-13	23.0	11.98%	542.0	1.52%	NTNATGCAAYMNNHTGMAAY	CEBP:CEBP(bZIP)/MEF-Chop-ChIP-Seq(GSE35681)/Homer
GSM3289765_DLD1_ATF4_IP	10	1e-9	54.0	28.12%	4112.5	11.51%	CCWGGAATGY	TEAD4(TEA)/Tropoblast-Tead4-ChIP-Seq(GSE37350)/Homer
GSM3289766_DLD1_MYC_8h_ATF4_IP	1	1e-153	154.0	54.23%	1275.2	2.94%	ATTGCATCAT	Chop(bZIP)/MEF-Chop-ChIP-Seq(GSE35681)/Homer
GSM3289766_DLD1_MYC_8h_ATF4_IP	2	1e-150	156.0	54.93%	1406.3	3.24%	MTGATGCAAT	Atf4(bZIP)/MEF-Atf4-ChIP-Seq(GSE35681)/Homer
GSM3289766_DLD1_MYC_8h_ATF4_IP	3	1e-93	157.0	55.28%	3472.7	8.00%	DRTGTTGCAA	CEBP:AP1(bZIP)/ThioMac-CEBPb-ChIP-Seq(GSE21512)/Homer
GSM3289766_DLD1_MYC_8h_ATF4_IP	4	1e-66	129.0	45.42%	3239.5	7.46%	RTTATGYAAB	HLF(bZIP)/HSC-HLF.Flag-ChIP-Seq(GSE69817)/Homer
GSM3289766_DLD1_MYC_8h_ATF4_IP	5	1e-59	108.0	38.03%	2388.9	5.50%	VTTACGTAAYNNNNN	NFIL3(bZIP)/HepG2-NFIL3-ChIP-Seq(Encode)/Homer
GSM3289766_DLD1_MYC_8h_ATF4_IP	6	1e-20	40.0	14.08%	884.8	2.04%	NNNNNBAGATAWYATCTVHN	GATA(Zf),IR3/iTreg-Gata3-ChIP-Seq(GSE20898)/Homer
GSM3289766_DLD1_MYC_8h_ATF4_IP	7	1e-12	46.0	16.20%	2011.9	4.63%	RATGASTCAT	JunB(bZIP)/DendriticCells-Junb-ChIP-Seq(GSE36099)/Homer
GSM3289766_DLD1_MYC_8h_ATF4_IP	8	1e-12	26.0	9.15%	665.0	1.53%	NTNATGCAAYMNNHTGMAAY	CEBP:CEBP(bZIP)/MEF-Chop-ChIP-Seq(GSE35681)/Homer
GSM3289766_DLD1_MYC_8h_ATF4_IP	9	1e-11	60.0	21.13%	3462.7	7.98%	GATGACGTCA	Atf1(bZIP)/K562-ATF1-ChIP-Seq(GSE31477)/Homer
GSM3289766_DLD1_MYC_8h_ATF4_IP	10	1e-10	52.0	18.31%	2850.1	6.56%	VTGACTCATC	AP-1(bZIP)/ThioMac-PU.1-ChIP-Seq(GSE21512)/Homer
GSM3289767_DLD1_MYC_8h_ATF4_IP	1	1e-353	282.0	76.01%	1243.7	2.75%	ATTGCATCAT	Chop(bZIP)/MEF-Chop-ChIP-Seq(GSE35681)/Homer
GSM3289767_DLD1_MYC_8h_ATF4_IP	2	1e-344	287.0	77.36%	1459.9	3.23%	MTGATGCAAT	Atf4(bZIP)/MEF-Atf4-ChIP-Seq(GSE35681)/Homer
GSM3289767_DLD1_MYC_8h_ATF4_IP	3	1e-228	284.0	76.55%	3619.2	8.01%	DRTGTTGCAA	CEBP:AP1(bZIP)/ThioMac-CEBPb-ChIP-Seq(GSE21512)/Homer
GSM3289767_DLD1_MYC_8h_ATF4_IP	4	1e-162	237.0	63.88%	3539.1	7.83%	RTTATGYAAB	HLF(bZIP)/HSC-HLF.Flag-ChIP-Seq(GSE69817)/Homer
GSM3289767_DLD1_MYC_8h_ATF4_IP	5	1e-138	200.0	53.91%	2728.6	6.04%	VTTACGTAAYNNNNN	NFIL3(bZIP)/HepG2-NFIL3-ChIP-Seq(Encode)/Homer
GSM3289767_DLD1_MYC_8h_ATF4_IP	6	1e-33	60.0	16.17%	943.5	2.09%	NNNNNBAGATAWYATCTVHN	GATA(Zf),IR3/iTreg-Gata3-ChIP-Seq(GSE20898)/Homer
GSM3289767_DLD1_MYC_8h_ATF4_IP	7	1e-29	104.0	28.03%	3654.9	8.08%	GATGACGTCA	Atf1(bZIP)/K562-ATF1-ChIP-Seq(GSE31477)/Homer
GSM3289767_DLD1_MYC_8h_ATF4_IP	8	1e-27	77.0	20.75%	2079.6	4.60%	RATGASTCAT	JunB(bZIP)/DendriticCells-Junb-ChIP-Seq(GSE36099)/Homer
GSM3289767_DLD1_MYC_8h_ATF4_IP	9	1e-26	76.0	20.49%	2104.3	4.65%	NNATGASTCATH	Fra1(bZIP)/BT549-Fra1-ChIP-Seq(GSE46166)/Homer
GSM3289767_DLD1_MYC_8h_ATF4_IP	10	1e-26	55.0	14.82%	1060.7	2.35%	NATGASTCABNN	Fosl2(bZIP)/3T3L1-Fosl2-ChIP-Seq(GSE56872)/Homer
GSM4277342_HUDEP2_ATF4_IP	1	1e-5621	4681.0	85.48%	1669.3	3.91%	MTGATGCAAT	Atf4(bZIP)/MEF-Atf4-ChIP-Seq(GSE35681)/Homer
GSM4277342_HUDEP2_ATF4_IP	2	1e-5576	4475.0	81.72%	1365.1	3.20%	ATTGCATCAT	Chop(bZIP)/MEF-Chop-ChIP-Seq(GSE35681)/Homer
GSM4277342_HUDEP2_ATF4_IP	3	1e-3951	4743.0	86.61%	4046.5	9.48%	DRTGTTGCAA	CEBP:AP1(bZIP)/ThioMac-CEBPb-ChIP-Seq(GSE21512)/Homer
GSM4277342_HUDEP2_ATF4_IP	4	1e-3327	4105.0	74.96%	3204.2	7.50%	VTTACGTAAYNNNNN	NFIL3(bZIP)/HepG2-NFIL3-ChIP-Seq(Encode)/Homer
GSM4277342_HUDEP2_ATF4_IP	5	1e-3130	4351.0	79.46%	4428.3	10.37%	RTTATGYAAB	HLF(bZIP)/HSC-HLF.Flag-ChIP-Seq(GSE69817)/Homer
GSM4277342_HUDEP2_ATF4_IP	6	1e-619	1807.0	33.00%	3358.7	7.87%	GATGACGTCA	Atf1(bZIP)/K562-ATF1-ChIP-Seq(GSE31477)/Homer
GSM4277342_HUDEP2_ATF4_IP	7	1e-375	832.0	15.19%	1057.7	2.48%	NNNNNBAGATAWYATCTVHN	GATA(Zf),IR3/iTreg-Gata3-ChIP-Seq(GSE20898)/Homer
GSM4277342_HUDEP2_ATF4_IP	8	1e-70	667.0	12.18%	2464.6	5.77%	NGRTGACGTCAY	Atf7(bZIP)/3T3L1-Atf7-ChIP-Seq(GSE56872)/Homer
GSM4277342_HUDEP2_ATF4_IP	9	1e-66	338.0	6.17%	885.0	2.07%	NTNATGCAAYMNNHTGMAAY	CEBP:CEBP(bZIP)/MEF-Chop-ChIP-Seq(GSE35681)/Homer
GSM4277342_HUDEP2_ATF4_IP	10	1e-52	853.0	15.58%	3875.7	9.08%	ATTGCGCAAC	CEBP(bZIP)/ThioMac-CEBPb-ChIP-Seq(GSE21512)/Homer
GSM4277343_HUDEP2_ATF4_IP	1	1e-3803	3333.0	80.08%	1726.4	3.92%	MTGATGCAAT	Atf4(bZIP)/MEF-Atf4-ChIP-Seq(GSE35681)/Homer
GSM4277343_HUDEP2_ATF4_IP	2	1e-3790	3185.0	76.53%	1411.5	3.20%	ATTGCATCAT	Chop(bZIP)/MEF-Chop-ChIP-Seq(GSE35681)/Homer
GSM4277343_HUDEP2_ATF4_IP	3	1e-2608	3384.0	81.31%	4233.0	9.61%	DRTGTTGCAA	CEBP:AP1(bZIP)/ThioMac-CEBPb-ChIP-Seq(GSE21512)/Homer
GSM4277343_HUDEP2_ATF4_IP	4	1e-2163	2930.0	70.40%	3523.2	7.99%	VTTACGTAAYNNNNN	NFIL3(bZIP)/HepG2-NFIL3-ChIP-Seq(Encode)/Homer
GSM4277343_HUDEP2_ATF4_IP	5	1e-2062	3138.0	75.40%	4813.9	10.92%	RTTATGYAAB	HLF(bZIP)/HSC-HLF.Flag-ChIP-Seq(GSE69817)/Homer
GSM4277343_HUDEP2_ATF4_IP	6	1e-448	1352.0	32.48%	3511.2	7.97%	GATGACGTCA	Atf1(bZIP)/K562-ATF1-ChIP-Seq(GSE31477)/Homer
GSM4277343_HUDEP2_ATF4_IP	7	1e-214	552.0	13.26%	1123.4	2.55%	NNNNNBAGATAWYATCTVHN	GATA(Zf),IR3/iTreg-Gata3-ChIP-Seq(GSE20898)/Homer
GSM4277343_HUDEP2_ATF4_IP	8	1e-53	249.0	5.98%	833.2	1.89%	NTNATGCAAYMNNHTGMAAY	CEBP:CEBP(bZIP)/MEF-Chop-ChIP-Seq(GSE35681)/Homer
GSM4277343_HUDEP2_ATF4_IP	9	1e-46	482.0	11.58%	2517.7	5.71%	NGRTGACGTCAY	Atf7(bZIP)/3T3L1-Atf7-ChIP-Seq(GSE56872)/Homer
GSM4277343_HUDEP2_ATF4_IP	10	1e-45	678.0	16.29%	4093.0	9.29%	ATTGCGCAAC	CEBP(bZIP)/ThioMac-CEBPb-ChIP-Seq(GSE21512)/Homer
GSM4277348_Erythroblast_ATF4_IP	1	1e-3493	3318.0	67.80%	1553.6	3.57%	MTGATGCAAT	Atf4(bZIP)/MEF-Atf4-ChIP-Seq(GSE35681)/Homer
GSM4277348_Erythroblast_ATF4_IP	2	1e-3419	3096.0	63.26%	1232.3	2.83%	ATTGCATCAT	Chop(bZIP)/MEF-Chop-ChIP-Seq(GSE35681)/Homer
GSM4277348_Erythroblast_ATF4_IP	3	1e-2433	3455.0	70.60%	3791.3	8.71%	DRTGTTGCAA	CEBP:AP1(bZIP)/ThioMac-CEBPb-ChIP-Seq(GSE21512)/Homer
GSM4277348_Erythroblast_ATF4_IP	4	1e-1829	2800.0	57.21%	3102.1	7.13%	VTTACGTAAYNNNNN	NFIL3(bZIP)/HepG2-NFIL3-ChIP-Seq(Encode)/Homer
GSM4277348_Erythroblast_ATF4_IP	5	1e-1700	2989.0	61.07%	4198.6	9.65%	RTTATGYAAB	HLF(bZIP)/HSC-HLF.Flag-ChIP-Seq(GSE69817)/Homer
GSM4277348_Erythroblast_ATF4_IP	6	1e-522	1570.0	32.08%	3408.2	7.83%	GATGACGTCA	Atf1(bZIP)/K562-ATF1-ChIP-Seq(GSE31477)/Homer
GSM4277348_Erythroblast_ATF4_IP	7	1e-169	485.0	9.91%	911.6	2.09%	NNNNNBAGATAWYATCTVHN	GATA(Zf),IR3/iTreg-Gata3-ChIP-Seq(GSE20898)/Homer
GSM4277348_Erythroblast_ATF4_IP	8	1e-143	413.0	8.44%	778.5	1.79%	NTNATGCAAYMNNHTGMAAY	CEBP:CEBP(bZIP)/MEF-Chop-ChIP-Seq(GSE35681)/Homer
GSM4277348_Erythroblast_ATF4_IP	9	1e-122	725.0	14.81%	2430.0	5.58%	NGRTGACGTCAY	Atf7(bZIP)/3T3L1-Atf7-ChIP-Seq(GSE56872)/Homer
GSM4277348_Erythroblast_ATF4_IP	10	1e-98	938.0	19.17%	4047.5	9.30%	YCTTATCTBN	Gata6(Zf)/HUG1N-GATA6-ChIP-Seq(GSE51936)/Homer
GSM4277349_Erythroblast_ATF4_IP	1	1e-2866	2569.0	74.55%	1616.7	3.63%	MTGATGCAAT	Atf4(bZIP)/MEF-Atf4-ChIP-Seq(GSE35681)/Homer
GSM4277349_Erythroblast_ATF4_IP	2	1e-2735	2394.0	69.47%	1343.8	3.02%	ATTGCATCAT	Chop(bZIP)/MEF-Chop-ChIP-Seq(GSE35681)/Homer
GSM4277349_Erythroblast_ATF4_IP	3	1e-2008	2650.0	76.90%	3966.7	8.91%	DRTGTTGCAA	CEBP:AP1(bZIP)/ThioMac-CEBPb-ChIP-Seq(GSE21512)/Homer
GSM4277349_Erythroblast_ATF4_IP	4	1e-1494	2144.0	62.22%	3233.7	7.26%	VTTACGTAAYNNNNN	NFIL3(bZIP)/HepG2-NFIL3-ChIP-Seq(Encode)/Homer
GSM4277349_Erythroblast_ATF4_IP	5	1e-1384	2270.0	65.87%	4361.3	9.80%	RTTATGYAAB	HLF(bZIP)/HSC-HLF.Flag-ChIP-Seq(GSE69817)/Homer
GSM4277349_Erythroblast_ATF4_IP	6	1e-411	1172.0	34.01%	3554.2	7.98%	GATGACGTCA	Atf1(bZIP)/K562-ATF1-ChIP-Seq(GSE31477)/Homer
GSM4277349_Erythroblast_ATF4_IP	7	1e-135	331.0	9.61%	765.7	1.72%	NTNATGCAAYMNNHTGMAAY	CEBP:CEBP(bZIP)/MEF-Chop-ChIP-Seq(GSE35681)/Homer
GSM4277349_Erythroblast_ATF4_IP	8	1e-103	342.0	9.92%	1071.1	2.41%	NNNNNBAGATAWYATCTVHN	GATA(Zf),IR3/iTreg-Gata3-ChIP-Seq(GSE20898)/Homer
GSM4277349_Erythroblast_ATF4_IP	9	1e-86	545.0	15.82%	2763.2	6.21%	BBCTTATCTS	Gata2(Zf)/K562-GATA2-ChIP-Seq(GSE18829)/Homer
GSM4277349_Erythroblast_ATF4_IP	10	1e-86	702.0	20.37%	4111.2	9.23%	YCTTATCTBN	Gata6(Zf)/HUG1N-GATA6-ChIP-Seq(GSE51936)/Homer
