# Supplementary material for: Genome-wide census of ATF4 binding sites and functional profiling of trait-associated genetic variants overlapping ATF4 binding motifs
Source: PLoS Genet. 2023 Oct 31;19(10):e1011014. doi: 10.1371/journal.pgen.1011014 (PMC10637723; doi:10.1371/journal.pgen.1011014)
Supplement: S6 Table — The peak summit coordinates +/- 100 bp were used as the search regions in HOMER. (XLSX) [file pgen.1011014.s016.xlsx]

## Sheet: Sheet1
Supplementary Table S6. De novo motif analysis for each ATF4 ChIP-Seq library. The peak summit coordinates +/- 100 bp were used as the search regions in HOMER.
Sample	Rank in sample	Enrichment P value	Target sequences with motif	Pct of target sequences	Background sequences with motif	Pct of background sequences	Consensus	Most similar known motif	Similarity score
all ATF4 IPs combined	1	1e-208374	153481.0	67.25%	3846.1	1.73%	ATTGCATCAT	Atf4(bZIP)/MEF-Atf4-ChIP-Seq(GSE35681)/Homer	0.979
all ATF4 IPs combined	2	1e-2409	43312.0	18.98%	25365.7	11.40%	TTGCGTAA	CEBPB/MA0466.2/Jaspar	0.953
all ATF4 IPs combined	3	1e-1379	927.0	0.41%	11.8	0.01%	TGATCAGTGCAG	PB0091.1_Zbtb3_1/Jaspar	0.574
all ATF4 IPs combined	4	1e-1312	15823.0	6.93%	7890.1	3.55%	TGASTCATCN	JunB(bZIP)/DendriticCells-Junb-ChIP-Seq(GSE36099)/Homer	0.983
all ATF4 IPs combined	5	1e-1001	724.0	0.32%	11.8	0.01%	TCATCCCTTTGT	Sox2/MA0143.3/Jaspar	0.711
all ATF4 IPs combined	6	1e-898	558.0	0.24%	5.2	0.00%	CCCCTGTAGGCA	TFAP2B(var.3)/MA0813.1/Jaspar	0.653
all ATF4 IPs combined	7	1e-736	610.0	0.27%	14.8	0.01%	AGCCTAGACAAG	SMAD3/MA0795.1/Jaspar	0.703
all ATF4 IPs combined	8	1e-705	981.0	0.43%	73.3	0.03%	GATATGTCACAA	NEUROG2/MA0669.1/Jaspar	0.603
all ATF4 IPs combined	9	1e-326	703.0	0.31%	101.1	0.05%	TGARATGAAATG	Hoxa10(Homeobox)/ChickenMSG-Hoxa10.Flag-ChIP-Seq(GSE86088)/Homer	0.686
all ATF4 IPs combined	10	1e-294	461.0	0.20%	42.9	0.02%	TCCATTCCATTC	PB0098.1_Zfp410_1/Jaspar	0.698
ENCLB807FZV_K562_ATF4_IP	1	1e-42662	31751.0	63.74%	798.2	1.64%	ATTGCATCAT	Atf4(bZIP)/MEF-Atf4-ChIP-Seq(GSE35681)/Homer	0.978
ENCLB807FZV_K562_ATF4_IP	2	1e-407	2808.0	5.64%	1088.5	2.23%	ATGACTCA	FOSL2::JUN/MA1130.1/Jaspar	0.970
ENCLB807FZV_K562_ATF4_IP	3	1e-331	342.0	0.69%	14.5	0.03%	TAAGCTTAGTAC	Nr2e3/MA0164.1/Jaspar	0.597
ENCLB807FZV_K562_ATF4_IP	4	1e-317	2064.0	4.14%	771.2	1.58%	GAACTMCTGACC	Rarg/MA0859.1/Jaspar	0.716
ENCLB807FZV_K562_ATF4_IP	5	1e-228	9534.0	19.14%	6768.1	13.89%	YCCGAGTA	PB0152.1_Nkx3-1_2/Jaspar	0.659
ENCLB807FZV_K562_ATF4_IP	6	1e-161	6179.0	12.40%	4272.8	8.77%	RAARRAARRAAR	PB0192.1_Tcfap2e_2/Jaspar	0.692
ENCLB807FZV_K562_ATF4_IP	7	1e-128	17316.0	34.76%	14491.4	29.75%	AGGCGGAG	Sp5(Zf)/mES-Sp5.Flag-ChIP-Seq(GSE72989)/Homer	0.815
ENCLB807FZV_K562_ATF4_IP	8	1e-56	436.0	0.88%	178.7	0.37%	GTGTKGDKKGTG	KLF9/MA1107.1/Jaspar	0.588
ENCLB807FZV_K562_ATF4_IP	9	1e-36	802.0	1.61%	483.4	0.99%	CTCTCTCTCT	PRDM1(Zf)/Hela-PRDM1-ChIP-Seq(GSE31477)/Homer	0.652
ENCLB807FZV_K562_ATF4_IP	10	1e-29	1576.0	3.16%	1148.4	2.36%	MCACACACAC	PB0130.1_Gm397_2/Jaspar	0.805
ENCLB002MVF_K562_ATF4_IP	1	1e-32623	25664.0	57.69%	729.9	1.67%	ATGATGCAAT	Atf4(bZIP)/MEF-Atf4-ChIP-Seq(GSE35681)/Homer	0.977
ENCLB002MVF_K562_ATF4_IP	2	1e-454	2439.0	5.48%	821.8	1.88%	RNGVTGAGTCAT	AP-1(bZIP)/ThioMac-PU.1-ChIP-Seq(GSE21512)/Homer	0.991
ENCLB002MVF_K562_ATF4_IP	3	1e-178	1632.0	3.67%	729.1	1.67%	GAACTCCTGACC	Nr2f6(var.2)/MA0728.1/Jaspar	0.676
ENCLB002MVF_K562_ATF4_IP	4	1e-155	5055.0	11.36%	3402.3	7.77%	TTTTYTTTTTTT	ZNF384/MA1125.1/Jaspar	0.775
ENCLB002MVF_K562_ATF4_IP	5	1e-150	113.0	0.25%	2.7	0.01%	TGTACAACAAAC	MF0011.1_HMG_class/Jaspar	0.612
ENCLB002MVF_K562_ATF4_IP	6	1e-144	287.0	0.65%	38.8	0.09%	TTACGCAA	CEBPB/MA0466.2/Jaspar	0.958
ENCLB002MVF_K562_ATF4_IP	7	1e-123	4756.0	10.69%	3307.1	7.55%	CCCAGCTACT	ASCL1/MA1100.1/Jaspar	0.727
ENCLB002MVF_K562_ATF4_IP	8	1e-112	3334.0	7.49%	2186.4	4.99%	TGACSTCA	CREB1/MA0018.3/Jaspar	0.943
ENCLB002MVF_K562_ATF4_IP	9	1e-66	105.0	0.24%	10.5	0.02%	GAAATGAAATGA	PU.1-IRF(ETS:IRF)/Bcell-PU.1-ChIP-Seq(GSE21512)/Homer	0.701
ENCLB002MVF_K562_ATF4_IP	10	1e-25	25.0	0.06%	1.8	0.00%	CCKAACCCTAAC	Klf1/MA0493.1/Jaspar	0.663
GSM5089839_HepG2_Bortezomib_9h_ATF4_IP	1	1e-10199	7564.0	72.45%	768.0	2.01%	NRTTGCATCAKN	Chop(bZIP)/MEF-Chop-ChIP-Seq(GSE35681)/Homer	0.986
GSM5089839_HepG2_Bortezomib_9h_ATF4_IP	2	1e-247	1281.0	12.27%	1610.0	4.21%	TGAGTCAT	FOSL2::JUN/MA1130.1/Jaspar	0.974
GSM5089839_HepG2_Bortezomib_9h_ATF4_IP	3	1e-192	112.0	1.07%	3.4	0.01%	TGATCAGTGCAG	PB0091.1_Zbtb3_1/Jaspar	0.575
GSM5089839_HepG2_Bortezomib_9h_ATF4_IP	4	1e-166	81.0	0.78%	1.8	0.00%	CCCCTGTAGGCA	TFAP2B(var.3)/MA0813.1/Jaspar	0.601
GSM5089839_HepG2_Bortezomib_9h_ATF4_IP	5	1e-166	92.0	0.88%	2.7	0.01%	GATATGTCACAA	MEIS1/MA0498.2/Jaspar	0.636
GSM5089839_HepG2_Bortezomib_9h_ATF4_IP	6	1e-162	90.0	0.86%	2.6	0.01%	ACAAAGGGATGA	Sox2/MA0143.3/Jaspar	0.726
GSM5089839_HepG2_Bortezomib_9h_ATF4_IP	7	1e-134	84.0	0.80%	3.6	0.01%	AGCCTAGACAAG	Smad4/MA1153.1/Jaspar	0.666
GSM5089839_HepG2_Bortezomib_9h_ATF4_IP	8	1e-133	77.0	0.74%	2.9	0.01%	ATTCGTAAGTTG	PB0170.1_Sox17_2/Jaspar	0.594
GSM5089839_HepG2_Bortezomib_9h_ATF4_IP	9	1e-130	92.0	0.88%	5.8	0.02%	ATTTCTGGAATT	TEAD3(TEA)/HepG2-TEAD3-ChIP-Seq(Encode)/Homer	0.693
GSM5089839_HepG2_Bortezomib_9h_ATF4_IP	10	1e-95	82.0	0.79%	8.5	0.02%	CCAAAAATATTA	MEF2C/MA0497.1/Jaspar	0.729
GSM5089828_HepG2_Bortezomib_9h_ATF4_IP	1	1e-9519	7376.0	67.84%	775.6	2.05%	VTGATGMAAY	Chop(bZIP)/MEF-Chop-ChIP-Seq(GSE35681)/Homer	0.988
GSM5089828_HepG2_Bortezomib_9h_ATF4_IP	2	1e-337	1370.0	12.60%	1376.4	3.64%	SNRTGASTCA	Jun-AP1(bZIP)/K562-cJun-ChIP-Seq(GSE31477)/Homer	0.978
GSM5089828_HepG2_Bortezomib_9h_ATF4_IP	3	1e-150	93.0	0.86%	3.3	0.01%	CCCTTTGTCCAG	Sox4(HMG)/proB-Sox4-ChIP-Seq(GSE50066)/Homer	0.746
GSM5089828_HepG2_Bortezomib_9h_ATF4_IP	4	1e-133	68.0	0.63%	1.8	0.00%	AATATTAAATGG	Arid5a/MA0602.1/Jaspar	0.651
GSM5089828_HepG2_Bortezomib_9h_ATF4_IP	5	1e-127	75.0	0.69%	2.1	0.01%	GTGATCAGTGCA	Gfi1b(Zf)/HPC7-Gfi1b-ChIP-Seq(GSE22178)/Homer	0.562
GSM5089828_HepG2_Bortezomib_9h_ATF4_IP	6	1e-112	87.0	0.80%	6.9	0.02%	AGAAATAAACAA	MF0005.1_Forkhead_class/Jaspar	0.791
GSM5089828_HepG2_Bortezomib_9h_ATF4_IP	7	1e-104	124.0	1.14%	26.0	0.07%	TACTCAGAAYGG	STAT5(Stat)/mCD4+-Stat5-ChIP-Seq(GSE12346)/Homer	0.697
GSM5089828_HepG2_Bortezomib_9h_ATF4_IP	8	1e-101	68.0	0.63%	3.0	0.01%	GATATGTCACAA	NEUROG2/MA0669.1/Jaspar	0.613
GSM5089828_HepG2_Bortezomib_9h_ATF4_IP	9	1e-71	113.0	1.04%	38.1	0.10%	CATYTCATTTCA	PU.1-IRF(ETS:IRF)/Bcell-PU.1-ChIP-Seq(GSE21512)/Homer	0.678
ENCSR669LCD_1_HepG2_FLAGATF4_IP	1	1e-2184	1324.0	78.90%	544.2	1.17%	ATTGCATCAKHH	Chop(bZIP)/MEF-Chop-ChIP-Seq(GSE35681)/Homer	0.970
ENCSR669LCD_1_HepG2_FLAGATF4_IP	2	1e-83	58.0	3.46%	23.9	0.05%	TGTCCRTGGTGC	REST/MA0138.2/Jaspar	0.816
ENCSR669LCD_1_HepG2_FLAGATF4_IP	3	1e-64	26.0	1.55%	0.6	0.00%	ACAAAGGGATGA	Sox2/MA0143.3/Jaspar	0.723
ENCSR669LCD_1_HepG2_FLAGATF4_IP	4	1e-39	48.0	2.86%	86.3	0.19%	TTCAGCACCR	MafA(bZIP)/Islet-MafA-ChIP-Seq(GSE30298)/Homer	0.696
ENCSR669LCD_1_HepG2_FLAGATF4_IP	5	1e-37	25.0	1.49%	9.0	0.02%	CTAAGTGACTAA	FOSL1::JUND/MA1142.1/Jaspar	0.647
ENCSR669LCD_1_HepG2_FLAGATF4_IP	6	1e-35	26.0	1.55%	13.0	0.03%	AATATTAAATGG	Arid5a/MA0602.1/Jaspar	0.692
ENCSR669LCD_1_HepG2_FLAGATF4_IP	7	1e-34	28.0	1.67%	19.4	0.04%	GTTTTAAATTGC	LIN54/MA0619.1/Jaspar	0.720
ENCSR669LCD_1_HepG2_FLAGATF4_IP	8	1e-31	308.0	18.36%	4207.5	9.06%	GTAAACAV	FOXO6/MA0849.1/Jaspar	0.941
ENCSR669LCD_1_HepG2_FLAGATF4_IP	9	1e-31	45.0	2.68%	110.6	0.24%	GGACAGCGCC	REST-NRSF(Zf)/Jurkat-NRSF-ChIP-Seq/Homer	0.689
ENCSR669LCD_1_HepG2_FLAGATF4_IP	10	1e-29	41.0	2.44%	92.9	0.20%	CCGTTCTGAGTA	STAT5(Stat)/mCD4+-Stat5-ChIP-Seq(GSE12346)/Homer	0.667
ENCSR669LCD_2_HepG2_FLAGATF4_IP	1	1e-3188	2304.0	67.25%	733.1	1.63%	RTTGCATCAKNN	Chop(bZIP)/MEF-Chop-ChIP-Seq(GSE35681)/Homer	0.985
ENCSR669LCD_2_HepG2_FLAGATF4_IP	2	1e-179	78.0	2.28%	2.5	0.01%	TGATCAGTGCAG	PB0091.1_Zbtb3_1/Jaspar	0.576
ENCSR669LCD_2_HepG2_FLAGATF4_IP	3	1e-143	107.0	3.12%	25.2	0.06%	TGTCCGTGGTGC	REST/MA0138.2/Jaspar	0.797
ENCSR669LCD_2_HepG2_FLAGATF4_IP	4	1e-140	451.0	13.16%	1424.6	3.17%	GTBCAAAGTYCA	HNF4G/MA0484.1/Jaspar	0.958
ENCSR669LCD_2_HepG2_FLAGATF4_IP	5	1e-126	75.0	2.19%	8.6	0.02%	GATATGTCACAA	CEBPA/MA0102.3/Jaspar	0.611
ENCSR669LCD_2_HepG2_FLAGATF4_IP	6	1e-104	74.0	2.16%	15.0	0.03%	CCCCTGTAGGCA	TFAP2B(var.3)/MA0813.1/Jaspar	0.655
ENCSR669LCD_2_HepG2_FLAGATF4_IP	7	1e-79	84.0	2.45%	51.6	0.11%	AGCYTAGACAAG	SMAD3/MA0795.1/Jaspar	0.646
ENCSR669LCD_2_HepG2_FLAGATF4_IP	8	1e-77	81.0	2.36%	47.7	0.11%	CACCYRGGTTAT	NR1H4/MA1110.1/Jaspar	0.599
ENCSR669LCD_2_HepG2_FLAGATF4_IP	9	1e-39	138.0	4.03%	462.1	1.03%	TCAGCACC	MafA(bZIP)/Islet-MafA-ChIP-Seq(GSE30298)/Homer	0.783
ENCSR669LCD_2_HepG2_FLAGATF4_IP	10	1e-30	115.0	3.36%	410.5	0.91%	TATCTCTG	PB0126.1_Gata5_2/Jaspar	0.738
GSM1684638_MSC_ATF4_IP	1	1e-578	336.0	56.57%	258.3	0.57%	ATTGCATCABBC	Atf4(bZIP)/MEF-Atf4-ChIP-Seq(GSE35681)/Homer	0.971
GSM1684638_MSC_ATF4_IP	2	1e-100	55.0	9.26%	25.6	0.06%	ATTCCATTCCAT	TEAD3(TEA)/HepG2-TEAD3-ChIP-Seq(Encode)/Homer	0.692
GSM1684638_MSC_ATF4_IP	3	1e-83	31.0	5.22%	2.3	0.01%	NATCAAAGTACN	PB0084.1_Tcf7l2_1/Jaspar	0.749
GSM1684638_MSC_ATF4_IP	4	1e-73	32.0	5.39%	5.3	0.01%	TWTWMTGTACAG	PB0015.1_Foxa2_1/Jaspar	0.632
GSM1684638_MSC_ATF4_IP	5	1e-69	24.0	4.04%	0.9	0.00%	RACTTRTGAATT	PB0068.1_Sox1_1/Jaspar	0.655
GSM1684638_MSC_ATF4_IP	6	1e-57	24.0	4.04%	3.6	0.01%	CAACCCGAGT	SIX1/MA1118.1/Jaspar	0.581
GSM1684638_MSC_ATF4_IP	7	1e-52	19.0	3.20%	0.7	0.00%	CAAAGTATGTAT	PH0148.1_Pou3f3/Jaspar	0.609
GSM1684638_MSC_ATF4_IP	8	1e-27	41.0	6.90%	299.1	0.66%	GATGATTC	JUND/MA0491.1/Jaspar	0.733
GSM1684638_MSC_ATF4_IP	9	1e-16	86.0	14.48%	2326.8	5.17%	TRYAWTAY	PB0187.1_Tcf7_2/Jaspar	0.705
GSM1684638_MSC_ATF4_IP	10	1e-4	7.0	1.18%	68.8	0.15%	GGGGGGGGGGGG	PB0097.1_Zfp281_1/Jaspar	0.884
GSM1697346_HAP1_HisOH_24h_ATF4_IP	1	1e-23811	16577.0	77.39%	512.4	1.85%	ATGATGCAAT	Atf4(bZIP)/MEF-Atf4-ChIP-Seq(GSE35681)/Homer	0.977
GSM1697346_HAP1_HisOH_24h_ATF4_IP	2	1e-165	114.0	0.53%	3.0	0.01%	KTTCAGGAATTT	PB0162.1_Sfpi1_2/Jaspar	0.742
GSM1697346_HAP1_HisOH_24h_ATF4_IP	3	1e-156	109.0	0.51%	2.9	0.01%	CCTTTGTCCAGC	Sox4(HMG)/proB-Sox4-ChIP-Seq(GSE50066)/Homer	0.754
GSM1697346_HAP1_HisOH_24h_ATF4_IP	4	1e-94	74.0	0.35%	2.9	0.01%	CATTCTGAGTAG	STAT5(Stat)/mCD4+-Stat5-ChIP-Seq(GSE12346)/Homer	0.614
GSM1697346_HAP1_HisOH_24h_ATF4_IP	5	1e-92	62.0	0.29%	1.3	0.00%	CCATTTAATATT	PH0115.1_Nkx2-6/Jaspar	0.684
GSM1697346_HAP1_HisOH_24h_ATF4_IP	6	1e-83	82.0	0.38%	4.7	0.02%	AACTTATGAATT	PB0068.1_Sox1_1/Jaspar	0.651
GSM1697346_HAP1_HisOH_24h_ATF4_IP	7	1e-60	70.0	0.33%	5.4	0.02%	GGGATGATTC	Fra2(bZIP)/Striatum-Fra2-ChIP-Seq(GSE43429)/Homer	0.679
GSM1697346_HAP1_HisOH_24h_ATF4_IP	8	1e-60	53.0	0.25%	2.1	0.01%	TGATCAGTGCAG	Gfi1b(Zf)/HPC7-Gfi1b-ChIP-Seq(GSE22178)/Homer	0.589
GSM1697346_HAP1_HisOH_24h_ATF4_IP	9	1e-51	47.0	0.22%	2.6	0.01%	GCCCCCTGTAGG	CTCFL/MA1102.1/Jaspar	0.748
GSM1697346_HAP1_HisOH_24h_ATF4_IP	10	1e-47	3590.0	16.76%	3685.6	13.28%	CCCGAGGG	PB0086.1_Tcfap2b_1/Jaspar	0.767
GSM1697347_HAP1_HisOH_24h_ATF4_IP	1	1e-39390	26818.0	70.46%	535.4	1.45%	WKATTGCATCAY	Atf4(bZIP)/MEF-Atf4-ChIP-Seq(GSE35681)/Homer	0.983
GSM1697347_HAP1_HisOH_24h_ATF4_IP	2	1e-220	131.0	0.34%	1.3	0.00%	GATCAGTGCAGA	Gfi1b(Zf)/HPC7-Gfi1b-ChIP-Seq(GSE22178)/Homer	0.644
GSM1697347_HAP1_HisOH_24h_ATF4_IP	3	1e-205	144.0	0.38%	2.1	0.01%	TGTAGGCAGAGC	Sp5(Zf)/mES-Sp5.Flag-ChIP-Seq(GSE72989)/Homer	0.643
GSM1697347_HAP1_HisOH_24h_ATF4_IP	4	1e-201	142.0	0.37%	2.4	0.01%	YATTCTGAGTAG	STAT5(Stat)/mCD4+-Stat5-ChIP-Seq(GSE12346)/Homer	0.610
GSM1697347_HAP1_HisOH_24h_ATF4_IP	5	1e-200	178.0	0.47%	5.9	0.02%	TTCTGGAATTTT	HSF2/MA0770.1/Jaspar	0.787
GSM1697347_HAP1_HisOH_24h_ATF4_IP	6	1e-167	215.0	0.56%	14.8	0.04%	CTRGACAAAGGG	Sox6/MA0515.1/Jaspar	0.821
GSM1697347_HAP1_HisOH_24h_ATF4_IP	7	1e-163	103.0	0.27%	1.3	0.00%	GATATGTCACAA	PH0102.1_Meis1/Jaspar	0.612
GSM1697347_HAP1_HisOH_24h_ATF4_IP	8	1e-139	107.0	0.28%	2.7	0.01%	AACTTATGAATT	PB0068.1_Sox1_1/Jaspar	0.650
GSM1697347_HAP1_HisOH_24h_ATF4_IP	9	1e-97	160.0	0.42%	16.2	0.04%	ATTTAATAGTTY	Barx1(Homeobox)/Stomach-Barx1.3xFlag-ChIP-Seq(GSE69483)/Homer	0.754
GSM1697347_HAP1_HisOH_24h_ATF4_IP	10	1e-47	3673.0	9.65%	2811.6	7.59%	GGGGGGRG	PB0100.1_Zfp740_1/Jaspar	0.881
GSM1697348_HAP1_HisOH_24h_ATF4_IP	1	1e-27901	20339.0	71.43%	512.3	1.85%	ATGATGCAAT	Atf4(bZIP)/MEF-Atf4-ChIP-Seq(GSE35681)/Homer	0.979
GSM1697348_HAP1_HisOH_24h_ATF4_IP	2	1e-165	104.0	0.37%	1.7	0.01%	NACGCTGGACAD	ZNF416(Zf)/HEK293-ZNF416.GFP-ChIP-Seq(GSE58341)/Homer	0.689
GSM1697348_HAP1_HisOH_24h_ATF4_IP	3	1e-151	97.0	0.34%	1.9	0.01%	ATTGTTTATTTC	Foxq1/MA0040.1/Jaspar	0.841
GSM1697348_HAP1_HisOH_24h_ATF4_IP	4	1e-98	153.0	0.54%	14.9	0.05%	ATTCAAGCCRGC	PB0178.1_Sox8_2/Jaspar	0.623
GSM1697348_HAP1_HisOH_24h_ATF4_IP	5	1e-96	81.0	0.28%	2.1	0.01%	TGATCAGTGCAG	PB0091.1_Zbtb3_1/Jaspar	0.626
GSM1697348_HAP1_HisOH_24h_ATF4_IP	6	1e-87	92.0	0.32%	4.8	0.02%	WTYTAAAACTTA	Nr2e3/MA0164.1/Jaspar	0.665
GSM1697348_HAP1_HisOH_24h_ATF4_IP	7	1e-79	59.0	0.21%	1.8	0.01%	CCCCTGTAGGCA	TFAP2B(var.3)/MA0813.1/Jaspar	0.645
GSM1697348_HAP1_HisOH_24h_ATF4_IP	8	1e-71	140.0	0.49%	18.6	0.07%	CCTTTGTCCG	Sox4(HMG)/proB-Sox4-ChIP-Seq(GSE50066)/Homer	0.824
GSM1697348_HAP1_HisOH_24h_ATF4_IP	9	1e-53	163.0	0.57%	35.9	0.13%	TTCTGAGTAG	STAT5(Stat)/mCD4+-Stat5-ChIP-Seq(GSE12346)/Homer	0.679
GSM1697348_HAP1_HisOH_24h_ATF4_IP	10	1e-51	6744.0	23.69%	5526.5	20.00%	CBCCCCCC	Maz(Zf)/HepG2-Maz-ChIP-Seq(GSE31477)/Homer	0.838
GSM3289764_DLD1_ATF4_IP	1	1e-96	50.0	37.04%	81.9	0.22%	AATGGAATGGAA	ZNF189(Zf)/HEK293-ZNF189.GFP-ChIP-Seq(GSE58341)/Homer	0.702
GSM3289764_DLD1_ATF4_IP	2	1e-57	34.0	25.19%	91.1	0.24%	GTTGCATCASKC	Atf4(bZIP)/MEF-Atf4-ChIP-Seq(GSE35681)/Homer	0.930
GSM3289764_DLD1_ATF4_IP	3	1e-44	15.0	11.11%	2.7	0.01%	TCAACCCGAKTG	PH0126.1_Obox6/Jaspar	0.562
GSM3289764_DLD1_ATF4_IP	4	1e-37	13.0	9.63%	2.9	0.01%	CATTCGATGATG	JUN/MA0488.1/Jaspar	0.573
GSM3289764_DLD1_ATF4_IP	5	1e-14	5.0	3.70%	0.8	0.00%	GTGATCAGTGCA	PB0091.1_Zbtb3_1/Jaspar	0.566
GSM3289764_DLD1_ATF4_IP	6	1e-4	3.0	2.22%	15.4	0.04%	TACGATACGATA	PB0106.1_Arid5a_2/Jaspar	0.615
GSM3289764_DLD1_ATF4_IP	7	1e-1	1.0	0.74%	9.8	0.03%	GGGGGGGGGGGG	PB0097.1_Zfp281_1/Jaspar	0.914
GSM3289765_DLD1_ATF4_IP	1	1e-209	94.0	48.96%	53.8	0.15%	GATTCSATTCGA	TEAD3(TEA)/HepG2-TEAD3-ChIP-Seq(Encode)/Homer	0.609
GSM3289765_DLD1_ATF4_IP	2	1e-140	73.0	38.02%	76.0	0.21%	TCYATTCCGT	TEAD1/MA0090.2/Jaspar	0.672
GSM3289765_DLD1_ATF4_IP	3	1e-94	73.0	38.02%	330.3	0.93%	ATCAACCCGA	ETV2/MA0762.1/Jaspar	0.623
GSM3289765_DLD1_ATF4_IP	4	1e-74	55.0	28.65%	209.6	0.59%	STGATGCAAY	Atf4(bZIP)/MEF-Atf4-ChIP-Seq(GSE35681)/Homer	0.974
GSM3289765_DLD1_ATF4_IP	5	1e-58	27.0	14.06%	15.2	0.04%	TCGATGATGATT	PB0176.1_Sox5_2/Jaspar	0.699
GSM3289765_DLD1_ATF4_IP	6	1e-29	10.0	5.21%	1.0	0.00%	GTGATCAGTGCA	PB0091.1_Zbtb3_1/Jaspar	0.566
GSM3289765_DLD1_ATF4_IP	7	1e-27	11.0	5.73%	3.3	0.01%	GATATGTCACAA	NEUROG2/MA0669.1/Jaspar	0.612
GSM3289765_DLD1_ATF4_IP	8	1e-26	9.0	4.69%	1.1	0.00%	CCCCTGTAGGCA	TFAP2B(var.3)/MA0813.1/Jaspar	0.645
GSM3289765_DLD1_ATF4_IP	9	1e0	1.0	0.52%	23.8	0.07%	GGGGGGGGGG	PB0097.1_Zfp281_1/Jaspar	0.899
GSM3289766_DLD1_MYC_8h_ATF4_IP	1	1e-212	135.0	47.54%	277.1	0.64%	RSVTGATGCAAY	Atf4(bZIP)/MEF-Atf4-ChIP-Seq(GSE35681)/Homer	0.974
GSM3289766_DLD1_MYC_8h_ATF4_IP	2	1e-122	48.0	16.90%	9.7	0.02%	AATGGAATGGAA	PB0098.1_Zfp410_1/Jaspar	0.699
GSM3289766_DLD1_MYC_8h_ATF4_IP	3	1e-40	15.0	5.28%	2.7	0.01%	TCAACCCGAGTG	Bapx1(Homeobox)/VertebralCol-Bapx1-ChIP-Seq(GSE36672)/Homer	0.611
GSM3289766_DLD1_MYC_8h_ATF4_IP	4	1e-28	10.0	3.52%	0.8	0.00%	RTGATSWGTKCA	PH0014.1_Cphx/Jaspar	0.663
GSM3289766_DLD1_MYC_8h_ATF4_IP	5	1e-27	13.0	4.58%	7.5	0.02%	CATCATCGAATG	TCF7L1/MA1421.1/Jaspar	0.618
GSM3289766_DLD1_MYC_8h_ATF4_IP	6	1e-22	9.0	3.17%	2.4	0.01%	CCCCTGTAGGCA	TFAP2B(var.3)/MA0813.1/Jaspar	0.661
GSM3289766_DLD1_MYC_8h_ATF4_IP	7	1e-17	10.0	3.52%	13.2	0.03%	GATATGTCACAA	NEUROG2/MA0669.1/Jaspar	0.612
GSM3289766_DLD1_MYC_8h_ATF4_IP	8	1e-15	26.0	9.15%	475.6	1.09%	GAATCATC	JUND/MA0491.1/Jaspar	0.754
GSM3289766_DLD1_MYC_8h_ATF4_IP	9	1e-1	2.0	0.70%	70.1	0.16%	GGGGGGGGGGGG	PB0097.1_Zfp281_1/Jaspar	0.915
GSM3289767_DLD1_MYC_8h_ATF4_IP	1	1e-395	256.0	69.00%	532.6	1.18%	RSMTGATGCAAT	Atf4(bZIP)/MEF-Atf4-ChIP-Seq(GSE35681)/Homer	0.979
GSM3289767_DLD1_MYC_8h_ATF4_IP	2	1e-90	40.0	10.78%	11.7	0.03%	ATGGAATGGAAT	TEAD3(TEA)/HepG2-TEAD3-ChIP-Seq(Encode)/Homer	0.701
GSM3289767_DLD1_MYC_8h_ATF4_IP	3	1e-30	14.0	3.77%	5.3	0.01%	TCATCCCTTTGT	Sox2/MA0143.3/Jaspar	0.719
GSM3289767_DLD1_MYC_8h_ATF4_IP	4	1e-26	56.0	15.09%	1103.6	2.44%	TGASTCAC	JunB(bZIP)/DendriticCells-Junb-ChIP-Seq(GSE36099)/Homer	0.968
GSM3289767_DLD1_MYC_8h_ATF4_IP	5	1e-17	14.0	3.77%	46.9	0.10%	CTWTGTCCGG	ETV2/MA0762.1/Jaspar	0.731
GSM3289767_DLD1_MYC_8h_ATF4_IP	6	1e-16	17.0	4.58%	97.4	0.22%	CAACCCGA	SIX1/MA1118.1/Jaspar	0.644
GSM3289767_DLD1_MYC_8h_ATF4_IP	7	1e-4	7.0	1.89%	103.8	0.23%	GGGGGGGGGG	PB0097.1_Zfp281_1/Jaspar	0.899
GSM4277342_HUDEP2_ATF4_IP	1	1e-6973	3525.0	64.37%	165.0	0.39%	ATGATGCAATAW	Atf4(bZIP)/MEF-Atf4-ChIP-Seq(GSE35681)/Homer	0.962
GSM4277342_HUDEP2_ATF4_IP	2	1e-221	91.0	1.66%	1.5	0.00%	GTGATCAGTGCA	PB0091.1_Zbtb3_1/Jaspar	0.562
GSM4277342_HUDEP2_ATF4_IP	3	1e-159	98.0	1.79%	8.0	0.02%	CCCCTGTAGGCA	TFAP2B(var.3)/MA0813.1/Jaspar	0.653
GSM4277342_HUDEP2_ATF4_IP	4	1e-157	209.0	3.82%	118.7	0.28%	KRTTGCGCAA	CEBPE/MA0837.1/Jaspar	0.967
GSM4277342_HUDEP2_ATF4_IP	5	1e-149	73.0	1.33%	2.7	0.01%	GAGCCTAGACAA	SMAD3/MA0795.1/Jaspar	0.700
GSM4277342_HUDEP2_ATF4_IP	6	1e-91	78.0	1.42%	16.5	0.04%	GAGATATGTC	NEUROG2/MA0669.1/Jaspar	0.757
GSM4277342_HUDEP2_ATF4_IP	7	1e-89	195.0	3.56%	235.1	0.55%	GGTGATGTAACT	Chop(bZIP)/MEF-Chop-ChIP-Seq(GSE35681)/Homer	0.684
GSM4277342_HUDEP2_ATF4_IP	8	1e-40	34.0	0.62%	7.6	0.02%	GAATGGAATGGA	TEAD1(TEAD)/HepG2-TEAD1-ChIP-Seq(Encode)/Homer	0.698
GSM4277342_HUDEP2_ATF4_IP	9	1e-11	8.0	0.15%	1.7	0.00%	CCTAACCCTAAC	CRX(Homeobox)/Retina-Crx-ChIP-Seq(GSE20012)/Homer	0.586
GSM4277342_HUDEP2_ATF4_IP	10	1e-8	134.0	2.45%	595.1	1.39%	CCCCCCCC	Maz(Zf)/HepG2-Maz-ChIP-Seq(GSE31477)/Homer	0.983
GSM4277343_HUDEP2_ATF4_IP	1	1e-4803	2633.0	63.26%	235.3	0.53%	GTTGCATCAS	Atf4(bZIP)/MEF-Atf4-ChIP-Seq(GSE35681)/Homer	0.916
GSM4277343_HUDEP2_ATF4_IP	2	1e-207	82.0	1.97%	0.9	0.00%	GTGATCAGTGCA	Gfi1b(Zf)/HPC7-Gfi1b-ChIP-Seq(GSE22178)/Homer	0.564
GSM4277343_HUDEP2_ATF4_IP	3	1e-141	71.0	1.71%	4.0	0.01%	CYCCTGTAGGCA	PB0128.1_Gcm1_2/Jaspar	0.627
GSM4277343_HUDEP2_ATF4_IP	4	1e-133	63.0	1.51%	3.0	0.01%	GAGCCTAGACAA	SMAD3/MA0795.1/Jaspar	0.661
GSM4277343_HUDEP2_ATF4_IP	5	1e-91	81.0	1.95%	25.6	0.06%	GATATGTCACAA	NEUROG2/MA0669.1/Jaspar	0.607
GSM4277343_HUDEP2_ATF4_IP	6	1e-44	36.0	0.86%	10.0	0.02%	AATGGAATGGAA	TEAD3(TEA)/HepG2-TEAD3-ChIP-Seq(Encode)/Homer	0.676
GSM4277343_HUDEP2_ATF4_IP	7	1e-34	36.0	0.86%	17.2	0.04%	CAATGCCCCC	HIC2/MA0738.1/Jaspar	0.704
GSM4277343_HUDEP2_ATF4_IP	8	1e-2	477.0	11.46%	4508.7	10.22%	CCCCCCCC	Maz(Zf)/HepG2-Maz-ChIP-Seq(GSE31477)/Homer	0.974
GSM4277348_Erythroblast_ATF4_IP	1	1e-4094	3190.0	65.18%	850.0	1.96%	VTGATGCAAC	Atf4(bZIP)/MEF-Atf4-ChIP-Seq(GSE35681)/Homer	0.981
GSM4277348_Erythroblast_ATF4_IP	2	1e-133	58.0	1.19%	1.5	0.00%	GCAGAGATATGT	NEUROG2/MA0669.1/Jaspar	0.668
GSM4277348_Erythroblast_ATF4_IP	3	1e-94	1314.0	26.85%	6658.0	15.32%	CTTATCAG	Gata4(Zf)/Heart-Gata4-ChIP-Seq(GSE35151)/Homer	0.945
GSM4277348_Erythroblast_ATF4_IP	4	1e-92	48.0	0.98%	2.6	0.01%	AGCCTAGACAAG	Smad4/MA1153.1/Jaspar	0.733
GSM4277348_Erythroblast_ATF4_IP	5	1e-81	58.0	1.19%	8.4	0.02%	GAATGGAATGGA	TEAD3(TEA)/HepG2-TEAD3-ChIP-Seq(Encode)/Homer	0.684
GSM4277348_Erythroblast_ATF4_IP	6	1e-75	70.0	1.43%	21.4	0.05%	GATCAGTGCA	Gfi1b(Zf)/HPC7-Gfi1b-ChIP-Seq(GSE22178)/Homer	0.641
GSM4277348_Erythroblast_ATF4_IP	7	1e-73	58.0	1.19%	11.9	0.03%	ATCACCYAGGTG	T/MA0009.2/Jaspar	0.651
GSM4277348_Erythroblast_ATF4_IP	8	1e-70	52.0	1.06%	8.2	0.02%	CCCCTGTAGGCA	TFAP2B(var.3)/MA0813.1/Jaspar	0.682
GSM4277348_Erythroblast_ATF4_IP	9	1e-37	499.0	10.20%	2405.4	5.54%	BCATTKCG	TEAD3/MA0808.1/Jaspar	0.680
GSM4277348_Erythroblast_ATF4_IP	10	1e-10	755.0	15.43%	5327.4	12.26%	CCCCCCCC	Maz(Zf)/HepG2-Maz-ChIP-Seq(GSE31477)/Homer	0.974
GSM4277349_Erythroblast_ATF4_IP	1	1e-3444	2154.0	62.51%	393.0	0.88%	ATGATGCAATYA	Atf4(bZIP)/MEF-Atf4-ChIP-Seq(GSE35681)/Homer	0.985
GSM4277349_Erythroblast_ATF4_IP	2	1e-128	53.0	1.54%	1.3	0.00%	GATCAGTGCAGA	Gfi1b(Zf)/HPC7-Gfi1b-ChIP-Seq(GSE22178)/Homer	0.589
GSM4277349_Erythroblast_ATF4_IP	3	1e-106	45.0	1.31%	1.4	0.00%	GATATGTCACAA	NEUROG2/MA0669.1/Jaspar	0.609
GSM4277349_Erythroblast_ATF4_IP	4	1e-103	718.0	20.84%	3911.0	8.78%	BAGATAAG	GATA2/MA0036.3/Jaspar	0.981
GSM4277349_Erythroblast_ATF4_IP	5	1e-98	58.0	1.68%	6.5	0.01%	GAATGGAATGGA	TEAD1(TEAD)/HepG2-TEAD1-ChIP-Seq(Encode)/Homer	0.700
GSM4277349_Erythroblast_ATF4_IP	6	1e-84	45.0	1.31%	3.6	0.01%	CCCCTGTAGGCA	TFAP2B(var.3)/MA0813.1/Jaspar	0.625
GSM4277349_Erythroblast_ATF4_IP	7	1e-58	27.0	0.78%	1.9	0.00%	GAGCCTAGACAA	SMAD3/MA0795.1/Jaspar	0.654
GSM4277349_Erythroblast_ATF4_IP	8	1e-22	22.0	0.64%	13.0	0.03%	TGAAATGAAATG	Hoxa10(Homeobox)/ChickenMSG-Hoxa10.Flag-ChIP-Seq(GSE86088)/Homer	0.683
GSM4277349_Erythroblast_ATF4_IP	9	1e-7	547.0	15.87%	5690.9	12.77%	GGGGGGGG	Maz(Zf)/HepG2-Maz-ChIP-Seq(GSE31477)/Homer	0.974
