# Supplementary material for: Genome-wide census of ATF4 binding sites and functional profiling of trait-associated genetic variants overlapping ATF4 binding motifs
Source: PLoS Genet. 2023 Oct 31;19(10):e1011014. doi: 10.1371/journal.pgen.1011014 (PMC10637723; doi:10.1371/journal.pgen.1011014)
Supplement: S7 Table — ABC connections for HepG2, K562, HAP1 and Erythroblasts were obtained from https://www.engreitzlab.org/resources (accessed 2023-09-07; Nasser et al 2021, PMID 33828297; ABC score > = 0.015) and intersected with ATF4 peaks of the respective cell type (minimum overlap 50 bp). (XLSX) [file pgen.1011014.s017.xlsx]

## Sheet: Sheet_1
Supplementary Table S7. Activity-by-contact (ABC) model predictions of regulatory element-gene connections for ATF4 ChIP-Seq peaks. ABC connections for HepG2, K562, HAP1 and Erythroblasts were obtained from https://www.engreitzlab.org/resources (accessed 2023-09-07; Nasser et al 2021, PMID 33828297; ABC score >= 0.015) and intersected with ATF4 peaks of the respective cell type (minimum overlap 5…
ATF4 ChIP-Seq data											ABC Model data
interval_id (ATF4 peak ID)	chr (hg38)	start (hg38)	end (hg38)	chr (hg19)	start (hg19)	end (hg19)	peak called HepG2	peak called HAP1	peak called K562	peak called Erythroblast	Cell type	Element name (hg19)	Class	Target gene	Target gene TSS (coordinate; hg19)	Distance (enhancer to TSS)	is self promoter	ABC Score
Interval_8	chr1	779169	779382	chr1	714549	714762			TRUE		K562	promoter|chr1:713818-714814	promoter	LOC100288069	714068	248	TRUE	0.61787
Interval_15	chr1	1000755	1001167	chr1	936135	936547	TRUE	TRUE	TRUE	TRUE	K562	promoter|chr1:935302-936531	promoter	HES4	935552	364.5	TRUE	0.201721
Interval_15	chr1	1000755	1001167	chr1	936135	936547	TRUE	TRUE	TRUE	TRUE	K562	promoter|chr1:935302-936531	promoter	ISG15	948846	12929.5	FALSE	0.126851
Interval_16	chr1	1013120	1013343	chr1	948500	948723			TRUE		K562	promoter|chr1:948160-949096	promoter	ISG15	948846	218	TRUE	0.150364
Interval_19	chr1	1064010	1064615	chr1	999390	999995	TRUE		TRUE		K562	intergenic|chr1:999487-999987	intergenic	PERM1	917497	82240	FALSE	0.016099
Interval_19	chr1	1064010	1064615	chr1	999390	999995	TRUE		TRUE		K562	intergenic|chr1:999487-999987	intergenic	RNF223	1009687	9950	FALSE	0.031258
Interval_19	chr1	1064010	1064615	chr1	999390	999995	TRUE		TRUE		K562	intergenic|chr1:999487-999987	intergenic	AGRN	955502	44235	FALSE	0.017702
Interval_27	chr1	1185640	1186303	chr1	1121020	1121683			TRUE		K562	genic|chr1:1120360-1121294	genic	TNFRSF4	1149548	28721	FALSE	0.019693
Interval_29	chr1	1305501	1305749	chr1	1240881	1241129			TRUE		K562	genic|chr1:1240887-1241884	genic	TAS1R3	1266725	25339.5	FALSE	0.028815
Interval_29	chr1	1305501	1305749	chr1	1240881	1241129			TRUE		K562	genic|chr1:1240887-1241884	genic	DVL1	1284492	43106.5	FALSE	0.020488
Interval_29	chr1	1305501	1305749	chr1	1240881	1241129			TRUE		K562	genic|chr1:1240887-1241884	genic	MXRA8	1294174	52788.5	FALSE	0.015262
Interval_29	chr1	1305501	1305749	chr1	1240881	1241129			TRUE		K562	genic|chr1:1240887-1241884	genic	CPTP	1260142	18756.5	FALSE	0.034729
Interval_29	chr1	1305501	1305749	chr1	1240881	1241129			TRUE		K562	genic|chr1:1240887-1241884	genic	INTS11	1260067	18681.5	FALSE	0.034729
Interval_29	chr1	1305501	1305749	chr1	1240881	1241129			TRUE		K562	genic|chr1:1240887-1241884	genic	PUSL1	1243959	2573.5	FALSE	0.116329
Interval_29	chr1	1305501	1305749	chr1	1240881	1241129			TRUE		K562	genic|chr1:1240887-1241884	genic	ACAP3	1243269	1883.5	FALSE	0.11633
Interval_29	chr1	1305501	1305749	chr1	1240881	1241129			TRUE		K562	genic|chr1:1240887-1241884	genic	UBE2J2	1209234	32151.5	FALSE	0.025573
Interval_30	chr1	1308198	1308423	chr1	1243578	1243803			TRUE		K562	promoter|chr1:1243019-1244285	promoter	PUSL1	1243959	307	TRUE	0.178586
Interval_30	chr1	1308198	1308423	chr1	1243578	1243803			TRUE		K562	promoter|chr1:1243019-1244285	promoter	ACAP3	1243269	383	TRUE	0.178588
Interval_39	chr1	1398238	1398608	chr1	1333618	1333988			TRUE		K562	genic|chr1:1333423-1333923	genic	VWA1	1370902	37229	FALSE	0.015763
Interval_39	chr1	1398238	1398608	chr1	1333618	1333988			TRUE		K562	genic|chr1:1333423-1333923	genic	LINC01770	1369953	36280	FALSE	0.015671
Interval_39	chr1	1398238	1398608	chr1	1333618	1333988			TRUE		K562	genic|chr1:1333423-1333923	genic	AURKAIP1	1310818	22855	FALSE	0.020699
Interval_39	chr1	1398238	1398608	chr1	1333618	1333988			TRUE		K562	genic|chr1:1333423-1333923	genic	MRPL20	1342693	9020	FALSE	0.025973
Interval_39	chr1	1398238	1398608	chr1	1333618	1333988			TRUE		K562	genic|chr1:1333423-1333923	genic	CCNL2	1334718	1045	FALSE	0.051163
Interval_39	chr1	1398238	1398608	chr1	1333618	1333988			TRUE		K562	genic|chr1:1333423-1333923	genic	LOC148413	1334909	1236	FALSE	0.051163
Interval_44	chr1	1572974	1574037	chr1	1508354	1509417			TRUE		K562	genic|chr1:1509117-1509617	genic	SSU72	1510262	895	FALSE	0.044794
Interval_44	chr1	1572974	1574037	chr1	1508354	1509417			TRUE		K562	genic|chr1:1509117-1509617	genic	FNDC10	1535476	26109	FALSE	0.018143
Interval_44	chr1	1572974	1574037	chr1	1508354	1509417			TRUE		K562	genic|chr1:1509117-1509617	genic	MIB2	1550794	41427	FALSE	0.015176
Interval_48	chr1	1596131	1597065	chr1	1531511	1532445			TRUE		K562	intergenic|chr1:1532187-1533319	intergenic	FNDC10	1535476	2723	FALSE	0.028848
Interval_53	chr1	1685983	1686632	chr1	1617422	1618071	TRUE		TRUE		K562	genic|chr1:1617524-1618123	genic	SLC35E2B	1624243	6419.5	FALSE	0.04542
Interval_54	chr1	1714933	1715483	chr1	1646372	1646922			TRUE	TRUE	K562	genic|chr1:1646465-1646965	genic	SLC35E2B	1624243	22472	FALSE	0.015093
Interval_54	chr1	1714933	1715483	chr1	1646372	1646922			TRUE	TRUE	K562	genic|chr1:1646465-1646965	genic	CDK11B	1655859	9144	FALSE	0.037487
Interval_54	chr1	1714933	1715483	chr1	1646372	1646922			TRUE	TRUE	K562	genic|chr1:1646465-1646965	genic	CDK11A	1656004	9289	FALSE	0.037489
Interval_58	chr1	1780433	1780749	chr1	1711872	1712188			TRUE		K562	intergenic|chr1:1711406-1712256	intergenic	CDK11B	1655859	55972	FALSE	0.021198
Interval_58	chr1	1780433	1780749	chr1	1711872	1712188			TRUE		K562	intergenic|chr1:1711406-1712256	intergenic	CDK11A	1656004	55827	FALSE	0.021198
Interval_58	chr1	1780433	1780749	chr1	1711872	1712188			TRUE		K562	intergenic|chr1:1711406-1712256	intergenic	NADK	1709909	1922	FALSE	0.057359
Interval_58	chr1	1780433	1780749	chr1	1711872	1712188			TRUE		K562	intergenic|chr1:1711406-1712256	intergenic	GNB1	1822556	110725	FALSE	0.015179
Interval_66	chr1	1883694	1884216	chr1	1815133	1815655			TRUE		K562	genic|chr1:1814447-1815372	genic	GNB1	1822556	7646.5	FALSE	0.023732
Interval_78	chr1	2189116	2189655	chr1	2120555	2121094			TRUE		K562	genic|chr1:2120893-2121393	genic	RER1	2323213	202070	FALSE	0.019733
Interval_78	chr1	2189116	2189655	chr1	2120555	2121094			TRUE		K562	genic|chr1:2120893-2121393	genic	MORN1	2323190	202047	FALSE	0.019733
Interval_78	chr1	2189116	2189655	chr1	2120555	2121094			TRUE		K562	genic|chr1:2120893-2121393	genic	LOC100129534	2284100	162957	FALSE	0.019819
Interval_78	chr1	2189116	2189655	chr1	2120555	2121094			TRUE		K562	genic|chr1:2120893-2121393	genic	SKI	2160133	38990	FALSE	0.021142
Interval_78	chr1	2189116	2189655	chr1	2120555	2121094			TRUE		K562	genic|chr1:2120893-2121393	genic	FAAP20	2126214	5071	FALSE	0.076378
Interval_81	chr1	2232619	2233011	chr1	2164058	2164450			TRUE		K562	genic|chr1:2164231-2164731	genic	SKI	2160133	4348	FALSE	0.027357
Interval_83	chr1	2255564	2256417	chr1	2187003	2187856			TRUE		K562	genic|chr1:2186671-2187921	genic	LOC100129534	2284100	96804	FALSE	0.02733
Interval_83	chr1	2255564	2256417	chr1	2187003	2187856			TRUE		K562	genic|chr1:2186671-2187921	genic	SKI	2160133	27163	FALSE	0.054354
Interval_83	chr1	2255564	2256417	chr1	2187003	2187856			TRUE		K562	genic|chr1:2186671-2187921	genic	RER1	2323213	135917	FALSE	0.020346
Interval_83	chr1	2255564	2256417	chr1	2187003	2187856			TRUE		K562	genic|chr1:2186671-2187921	genic	FAAP20	2126214	61082	FALSE	0.01995
Interval_83	chr1	2255564	2256417	chr1	2187003	2187856			TRUE		K562	genic|chr1:2186671-2187921	genic	MORN1	2323190	135894	FALSE	0.020346
Interval_94	chr1	2585806	2586053	chr1	2517245	2517492			TRUE	TRUE	K562	intergenic|chr1:2517109-2517609	intergenic	TNFRSF14	2487803	29556	FALSE	0.022307
Interval_94	chr1	2585806	2586053	chr1	2517245	2517492			TRUE	TRUE	K562	intergenic|chr1:2517109-2517609	intergenic	LOC115110	2488450	28909	FALSE	0.022304
Interval_94	chr1	2585806	2586053	chr1	2517245	2517492			TRUE	TRUE	K562	intergenic|chr1:2517109-2517609	intergenic	FAM213B	2518188	829	FALSE	0.074933
Interval_107	chr1	3760091	3760289	chr1	3676655	3676853			TRUE		K562	genic|chr1:3676233-3677016	genic	SMIM1	3689350	12725.5	FALSE	0.015195
Interval_111	chr1	3804208	3804720	chr1	3720772	3721284			TRUE		K562	intergenic|chr1:3720448-3722385	intergenic	DFFB	3773830	52413.5	FALSE	0.033883
Interval_111	chr1	3804208	3804720	chr1	3720772	3721284			TRUE		K562	intergenic|chr1:3720448-3722385	intergenic	TP73-AS1	3663937	57479.5	FALSE	0.031493
Interval_111	chr1	3804208	3804720	chr1	3720772	3721284			TRUE		K562	intergenic|chr1:3720448-3722385	intergenic	C1orf174	3816857	95440.5	FALSE	0.016301
Interval_111	chr1	3804208	3804720	chr1	3720772	3721284			TRUE		K562	intergenic|chr1:3720448-3722385	intergenic	LRRC47	3713068	8348.5	FALSE	0.089429
Interval_111	chr1	3804208	3804720	chr1	3720772	3721284			TRUE		K562	intergenic|chr1:3720448-3722385	intergenic	TPRG1L	3541555	179862	FALSE	0.01898
Interval_111	chr1	3804208	3804720	chr1	3720772	3721284			TRUE		K562	intergenic|chr1:3720448-3722385	intergenic	WRAP73	3566671	154746	FALSE	0.025087
Interval_111	chr1	3804208	3804720	chr1	3720772	3721284			TRUE		K562	intergenic|chr1:3720448-3722385	intergenic	LINC01134	3816967	95550.5	FALSE	0.016301
Interval_111	chr1	3804208	3804720	chr1	3720772	3721284			TRUE		K562	intergenic|chr1:3720448-3722385	intergenic	TP73	3569128	152288	FALSE	0.025091
Interval_111	chr1	3804208	3804720	chr1	3720772	3721284			TRUE		K562	intergenic|chr1:3720448-3722385	intergenic	SMIM1	3689350	32066.5	FALSE	0.033831
Interval_111	chr1	3804208	3804720	chr1	3720772	3721284			TRUE		K562	intergenic|chr1:3720448-3722385	intergenic	CEP104	3773797	52380.5	FALSE	0.033882
Interval_111	chr1	3804208	3804720	chr1	3720772	3721284			TRUE		K562	intergenic|chr1:3720448-3722385	intergenic	LINC01777	4472110	750694	FALSE	0.022388
Interval_111	chr1	3804208	3804720	chr1	3720772	3721284			TRUE		K562	intergenic|chr1:3720448-3722385	intergenic	LINC01346	4000671	279254	FALSE	0.019348
Interval_115	chr1	3900323	3900773	chr1	3816887	3817337			TRUE		K562	promoter|chr1:3816044-3817544	promoter	CEP104	3773797	42997	FALSE	0.100002
Interval_115	chr1	3900323	3900773	chr1	3816887	3817337			TRUE		K562	promoter|chr1:3816044-3817544	promoter	DFFB	3773830	42964	FALSE	0.100002
Interval_115	chr1	3900323	3900773	chr1	3816887	3817337			TRUE		K562	promoter|chr1:3816044-3817544	promoter	LINC01134	3816967	173	TRUE	0.379857
Interval_115	chr1	3900323	3900773	chr1	3816887	3817337			TRUE		K562	promoter|chr1:3816044-3817544	promoter	C1orf174	3816857	63	TRUE	0.379854
Interval_150	chr1	5917689	5918264	chr1	5977749	5978324			TRUE		K562	genic|chr1:5977656-5978156	genic	NPHP4	6052533	74627	FALSE	0.020981
Interval_172	chr1	6557124	6557337	chr1	6617184	6617397			TRUE		K562	genic|chr1:6616940-6617614	genic	NOL9	6614658	2619	FALSE	0.016496
Interval_172	chr1	6557124	6557337	chr1	6617184	6617397			TRUE		K562	genic|chr1:6616940-6617614	genic	TAS1R1	6615337	1940	FALSE	0.019463
Interval_174	chr1	6600959	6601220	chr1	6661019	6661280			TRUE		K562	genic|chr1:6660980-6661480	genic	TAS1R1	6615337	45893	FALSE	0.03993
Interval_174	chr1	6600959	6601220	chr1	6661019	6661280			TRUE		K562	genic|chr1:6660980-6661480	genic	NOL9	6614658	46572	FALSE	0.038581
Interval_174	chr1	6600959	6601220	chr1	6661019	6661280			TRUE		K562	genic|chr1:6660980-6661480	genic	PLEKHG5	6551761	109469	FALSE	0.024699
Interval_174	chr1	6600959	6601220	chr1	6661019	6661280			TRUE		K562	genic|chr1:6660980-6661480	genic	ZBTB48	6640050	21180	FALSE	0.050492
Interval_174	chr1	6600959	6601220	chr1	6661019	6661280			TRUE		K562	genic|chr1:6660980-6661480	genic	ESPN	6484847	176383	FALSE	0.015516
Interval_174	chr1	6600959	6601220	chr1	6661019	6661280			TRUE		K562	genic|chr1:6660980-6661480	genic	KLHL21	6662958	1728	FALSE	0.133402
Interval_174	chr1	6600959	6601220	chr1	6661019	6661280			TRUE		K562	genic|chr1:6660980-6661480	genic	PHF13	6673755	12525	FALSE	0.072921
Interval_174	chr1	6600959	6601220	chr1	6661019	6661280			TRUE		K562	genic|chr1:6660980-6661480	genic	THAP3	6685209	23979	FALSE	0.04668
Interval_174	chr1	6600959	6601220	chr1	6661019	6661280			TRUE		K562	genic|chr1:6660980-6661480	genic	HES2	6479979	181251	FALSE	0.015643
Interval_174	chr1	6600959	6601220	chr1	6661019	6661280			TRUE		K562	genic|chr1:6660980-6661480	genic	DNAJC11	6761966	100736	FALSE	0.021083
Interval_176	chr1	6603141	6603840	chr1	6663201	6663900			TRUE		K562	promoter|chr1:6662701-6664643	promoter	ZBTB48	6640050	23622	FALSE	0.142275
Interval_176	chr1	6603141	6603840	chr1	6663201	6663900			TRUE		K562	promoter|chr1:6662701-6664643	promoter	TAS1R1	6615337	48335	FALSE	0.112484
Interval_176	chr1	6603141	6603840	chr1	6663201	6663900			TRUE		K562	promoter|chr1:6662701-6664643	promoter	NOL9	6614658	49014	FALSE	0.108684
Interval_176	chr1	6603141	6603840	chr1	6663201	6663900			TRUE		K562	promoter|chr1:6662701-6664643	promoter	KLHL21	6662958	714	TRUE	0.375715
Interval_176	chr1	6603141	6603840	chr1	6663201	6663900			TRUE		K562	promoter|chr1:6662701-6664643	promoter	PHF13	6673755	10083	FALSE	0.205166
Interval_176	chr1	6603141	6603840	chr1	6663201	6663900			TRUE		K562	promoter|chr1:6662701-6664643	promoter	THAP3	6685209	21537	FALSE	0.131408
Interval_211	chr1	7769939	7770412	chr1	7829999	7830472			TRUE		K562	intergenic|chr1:7829917-7830417	intergenic	PER3	7844488	14321	FALSE	0.029768
Interval_211	chr1	7769939	7770412	chr1	7829999	7830472			TRUE		K562	intergenic|chr1:7829917-7830417	intergenic	VAMP3	7831328	1161	FALSE	0.057804
Interval_214	chr1	7827309	7827901	chr1	7887369	7887961		TRUE	TRUE		K562	genic|chr1:7887067-7888402	genic	VAMP3	7831328	56406.5	FALSE	0.015741
Interval_214	chr1	7827309	7827901	chr1	7887369	7887961		TRUE	TRUE		K562	genic|chr1:7887067-7888402	genic	PER3	7844488	43246.5	FALSE	0.020719
Interval_214	chr1	7827309	7827901	chr1	7887369	7887961		TRUE	TRUE		K562	genic|chr1:7887067-7888402	genic	UTS2	7913104	25369.5	FALSE	0.038373
Interval_221	chr1	7940801	7941241	chr1	8000861	8001301			TRUE		K562	genic|chr1:8000715-8001811	genic	TNFRSF9	8003225	1962	FALSE	0.049107
Interval_224	chr1	8005120	8005358	chr1	8065180	8065418			TRUE		K562	intergenic|chr1:8064759-8065699	intergenic	SLC45A1	8378144	312915	FALSE	0.027208
Interval_224	chr1	8005120	8005358	chr1	8065180	8065418			TRUE		K562	intergenic|chr1:8064759-8065699	intergenic	PARK7	8021713	43516	FALSE	0.015468
Interval_224	chr1	8005120	8005358	chr1	8065180	8065418			TRUE		K562	intergenic|chr1:8064759-8065699	intergenic	ERRFI1	8086393	21164	FALSE	0.041502
Interval_233	chr1	8122581	8122931	chr1	8182641	8182991			TRUE		K562	intergenic|chr1:8182148-8183189	intergenic	SLC45A1	8378144	195476	FALSE	0.030169
Interval_233	chr1	8122581	8122931	chr1	8182641	8182991			TRUE		K562	intergenic|chr1:8182148-8183189	intergenic	ERRFI1	8086393	96275.5	FALSE	0.035562
Interval_240	chr1	8197521	8198100	chr1	8257581	8258160	TRUE	TRUE	TRUE		K562	intergenic|chr1:8257506-8258312	intergenic	ERRFI1	8086393	171516	FALSE	0.020385
Interval_240	chr1	8197521	8198100	chr1	8257581	8258160	TRUE	TRUE	TRUE		K562	intergenic|chr1:8257506-8258312	intergenic	SLC45A1	8378144	120235	FALSE	0.016793
Interval_258	chr1	8525408	8526167	chr1	8585467	8586226		TRUE	TRUE		K562	genic|chr1:8585197-8586350	genic	LOC102724552	8484704	101070	FALSE	0.01639
Interval_278	chr1	8789359	8789845	chr1	8849418	8849904			TRUE		K562	genic|chr1:8848776-8849773	genic	SLC45A1	8378144	471130	FALSE	0.018211
Interval_278	chr1	8789359	8789845	chr1	8849418	8849904			TRUE		K562	genic|chr1:8848776-8849773	genic	RERE	8877699	28424.5	FALSE	0.038654
Interval_286	chr1	8876851	8877259	chr1	8936910	8937318			TRUE		K562	genic|chr1:8936693-8937193	genic	ENO1-AS1	8938893	1950	FALSE	0.0194
Interval_286	chr1	8876851	8877259	chr1	8936910	8937318			TRUE		K562	genic|chr1:8936693-8937193	genic	ENO1	8939151	2208	FALSE	0.0194
Interval_287	chr1	8877655	8878031	chr1	8937714	8938090			TRUE		K562	promoter|chr1:8937888-8939890	promoter	ENO1-AS1	8938893	4	TRUE	0.40271
Interval_287	chr1	8877655	8878031	chr1	8937714	8938090			TRUE		K562	promoter|chr1:8937888-8939890	promoter	ENO1	8939151	262	TRUE	0.4027
Interval_288	chr1	8879842	8880358	chr1	8939901	8940417	TRUE	TRUE	TRUE		K562	intergenic|chr1:8940018-8940518	intergenic	ENO1-AS1	8938893	1375	FALSE	0.037941
Interval_288	chr1	8879842	8880358	chr1	8939901	8940417	TRUE	TRUE	TRUE		K562	intergenic|chr1:8940018-8940518	intergenic	ENO1	8939151	1117	FALSE	0.03794
Interval_315	chr1	9410921	9411278	chr1	9470980	9471337			TRUE		K562	intergenic|chr1:9470772-9471525	intergenic	LOC100506022	9489055	17906.5	FALSE	0.019094
Interval_323	chr1	9538994	9539281	chr1	9599053	9599340			TRUE		K562	promoter|chr1:9599109-9599777	promoter	SLC25A33	9599527	84	TRUE	0.147776
Interval_324	chr1	9540850	9541275	chr1	9600909	9601334			TRUE		K562	genic|chr1:9600731-9601231	genic	SLC25A33	9599527	1454	FALSE	0.018945
Interval_332	chr1	9657571	9658779	chr1	9717629	9718837			TRUE		K562	genic|chr1:9716986-9718291	genic	PIK3CD-AS2	9747632	29993.5	FALSE	0.03638
Interval_332	chr1	9657571	9658779	chr1	9717629	9718837			TRUE		K562	genic|chr1:9716986-9718291	genic	PIK3CD-AS1	9714644	2994.5	FALSE	0.113429
Interval_332	chr1	9657571	9658779	chr1	9717629	9718837			TRUE		K562	genic|chr1:9716986-9718291	genic	PIK3CD	9711789	5849.5	FALSE	0.113506
Interval_338	chr1	9827983	9828267	chr1	9888041	9888325		TRUE	TRUE		K562	intergenic|chr1:9887590-9888369	intergenic	CLSTN1	9884584	3395.5	FALSE	0.017642
Interval_341	chr1	9911240	9911657	chr1	9971298	9971715			TRUE		K562	promoter|chr1:9970066-9971522	promoter	CTNNBIP1	9970316	478	TRUE	0.267083
Interval_343	chr1	9943447	9943709	chr1	10003505	10003767			TRUE		K562	promoter|chr1:10002341-10004178	promoter	NMNAT1	10003485	225.5	TRUE	0.172001
Interval_343	chr1	9943447	9943709	chr1	10003505	10003767			TRUE		K562	promoter|chr1:10002341-10004178	promoter	LZIC	10003485	225.5	TRUE	0.172001
Interval_349	chr1	10033114	10033327	chr1	10093172	10093385			TRUE		K562	promoter|chr1:10092466-10094067	promoter	UBE4B	10093040	226.5	TRUE	0.245213
Interval_350	chr1	10033518	10033798	chr1	10093576	10093856			TRUE		K562	promoter|chr1:10092466-10094067	promoter	UBE4B	10093040	226.5	TRUE	0.245213
Interval_359	chr1	10211637	10211830	chr1	10271695	10271888			TRUE		K562	genic|chr1:10271464-10272351	genic	KIF1B	10270763	1144.5	FALSE	0.061537
Interval_373	chr1	10400539	10400890	chr1	10460596	10460947			TRUE	TRUE	K562	genic|chr1:10460548-10461048	genic	PGD	10459048	1750	FALSE	0.027024
Interval_374	chr1	10415186	10415849	chr1	10475243	10475906			TRUE	TRUE	K562	genic|chr1:10475143-10475893	genic	APITD1-CORT	10490158	14640	FALSE	0.056905
Interval_374	chr1	10415186	10415849	chr1	10475243	10475906			TRUE	TRUE	K562	genic|chr1:10475143-10475893	genic	CENPS	10490158	14640	FALSE	0.056905
Interval_374	chr1	10415186	10415849	chr1	10475243	10475906			TRUE	TRUE	K562	genic|chr1:10475143-10475893	genic	DFFA	10532613	57095	FALSE	0.024726
Interval_374	chr1	10415186	10415849	chr1	10475243	10475906			TRUE	TRUE	K562	genic|chr1:10475143-10475893	genic	PEX14	10535002	59484	FALSE	0.023003
Interval_374	chr1	10415186	10415849	chr1	10475243	10475906			TRUE	TRUE	K562	genic|chr1:10475143-10475893	genic	PGD	10459048	16470	FALSE	0.06444
Interval_374	chr1	10415186	10415849	chr1	10475243	10475906			TRUE	TRUE	K562	genic|chr1:10475143-10475893	genic	KIF1B	10270763	204755	FALSE	0.025442
Interval_379	chr1	10510716	10511418	chr1	10570773	10571475			TRUE		K562	genic|chr1:10570868-10572069	genic	APITD1-CORT	10490158	81310.5	FALSE	0.015388
Interval_379	chr1	10510716	10511418	chr1	10570773	10571475			TRUE		K562	genic|chr1:10570868-10572069	genic	CENPS	10490158	81310.5	FALSE	0.015388
Interval_379	chr1	10510716	10511418	chr1	10570773	10571475			TRUE		K562	genic|chr1:10570868-10572069	genic	PEX14	10535002	36466.5	FALSE	0.015128
Interval_402	chr1	11011666	11012150	chr1	11071723	11072207			TRUE		K562	promoter|chr1:11071689-11073384	promoter	TARDBP	11072678	141.5	TRUE	0.220656
Interval_405	chr1	11061204	11061586	chr1	11121261	11121643			TRUE		K562	intergenic|chr1:11120990-11121490	intergenic	SRM	11120091	1149	FALSE	0.015108
Interval_423	chr1	11736991	11737358	chr1	11797048	11797415			TRUE		K562	genic|chr1:11797069-11797756	genic	AGTRAP	11796141	1271.5	FALSE	0.045147
Interval_427	chr1	11796032	11796686	chr1	11856089	11856743			TRUE		K562	genic|chr1:11856422-11856922	genic	AGTRAP	11796141	60531	FALSE	0.015796
Interval_427	chr1	11796032	11796686	chr1	11856089	11856743			TRUE		K562	genic|chr1:11856422-11856922	genic	C1orf167	11822249	34423	FALSE	0.024735
Interval_427	chr1	11796032	11796686	chr1	11856089	11856743			TRUE		K562	genic|chr1:11856422-11856922	genic	CLCN6	11866152	9480	FALSE	0.03271
Interval_427	chr1	11796032	11796686	chr1	11856089	11856743			TRUE		K562	genic|chr1:11856422-11856922	genic	MTHFR	11866160	9488	FALSE	0.03271
Interval_429	chr1	11797549	11798887	chr1	11857606	11858944			TRUE	TRUE	K562	genic|chr1:11857722-11858222	genic	NPPB	11918992	61020	FALSE	0.02446
Interval_429	chr1	11797549	11798887	chr1	11857606	11858944			TRUE	TRUE	K562	genic|chr1:11857722-11858222	genic	MTHFR	11866160	8188	FALSE	0.056998
Interval_429	chr1	11797549	11798887	chr1	11857606	11858944			TRUE	TRUE	K562	genic|chr1:11857722-11858222	genic	NPPA-AS1	11900375	42403	FALSE	0.024802
Interval_429	chr1	11797549	11798887	chr1	11857606	11858944			TRUE	TRUE	K562	genic|chr1:11857722-11858222	genic	CLCN6	11866152	8180	FALSE	0.056998
Interval_429	chr1	11797549	11798887	chr1	11857606	11858944			TRUE	TRUE	K562	genic|chr1:11857722-11858222	genic	C1orf167	11822249	35723	FALSE	0.043137
Interval_429	chr1	11797549	11798887	chr1	11857606	11858944			TRUE	TRUE	K562	genic|chr1:11857722-11858222	genic	NPPA	11907840	49868	FALSE	0.026086
Interval_429	chr1	11797549	11798887	chr1	11857606	11858944			TRUE	TRUE	K562	genic|chr1:11857722-11858222	genic	AGTRAP	11796141	61831	FALSE	0.027545
Interval_429	chr1	11797549	11798887	chr1	11857606	11858944			TRUE	TRUE	K562	genic|chr1:11857722-11858222	genic	MAD2L2	11741271	116701	FALSE	0.025314
Interval_429	chr1	11797549	11798887	chr1	11857606	11858944			TRUE	TRUE	K562	genic|chr1:11857722-11858222	genic	FBXO6	11724149	133823	FALSE	0.021901
Interval_429	chr1	11797549	11798887	chr1	11857606	11858944			TRUE	TRUE	K562	genic|chr1:11857722-11858222	genic	FBXO44	11714913	143059	FALSE	0.024858
Interval_429	chr1	11797549	11798887	chr1	11857606	11858944			TRUE	TRUE	K562	genic|chr1:11857722-11858222	genic	FBXO2	11714888	143084	FALSE	0.024858
Interval_429	chr1	11797549	11798887	chr1	11857606	11858944			TRUE	TRUE	K562	genic|chr1:11857722-11858222	genic	SRM	11120091	737881	FALSE	0.015234
Interval_429	chr1	11797549	11798887	chr1	11857606	11858944			TRUE	TRUE	K562	genic|chr1:11858347-11858847	genic	CLCN6	11866152	7555	FALSE	0.059347
Interval_429	chr1	11797549	11798887	chr1	11857606	11858944			TRUE	TRUE	K562	genic|chr1:11858347-11858847	genic	C1orf167	11822249	36348	FALSE	0.044935
Interval_429	chr1	11797549	11798887	chr1	11857606	11858944			TRUE	TRUE	K562	genic|chr1:11858347-11858847	genic	FBXO44	11714913	143684	FALSE	0.025893
Interval_429	chr1	11797549	11798887	chr1	11857606	11858944			TRUE	TRUE	K562	genic|chr1:11858347-11858847	genic	FBXO2	11714888	143709	FALSE	0.025893
Interval_429	chr1	11797549	11798887	chr1	11857606	11858944			TRUE	TRUE	K562	genic|chr1:11858347-11858847	genic	UBIAD1	11333254	525343	FALSE	0.015175
Interval_429	chr1	11797549	11798887	chr1	11857606	11858944			TRUE	TRUE	K562	genic|chr1:11858347-11858847	genic	AGTRAP	11796141	62456	FALSE	0.028692
Interval_429	chr1	11797549	11798887	chr1	11857606	11858944			TRUE	TRUE	K562	genic|chr1:11858347-11858847	genic	MAD2L2	11741271	117326	FALSE	0.026368
Interval_429	chr1	11797549	11798887	chr1	11857606	11858944			TRUE	TRUE	K562	genic|chr1:11858347-11858847	genic	SRM	11120091	738506	FALSE	0.015868
Interval_429	chr1	11797549	11798887	chr1	11857606	11858944			TRUE	TRUE	K562	genic|chr1:11858347-11858847	genic	FBXO6	11724149	134448	FALSE	0.022813
Interval_429	chr1	11797549	11798887	chr1	11857606	11858944			TRUE	TRUE	K562	genic|chr1:11858347-11858847	genic	MFN2	12040237	181640	FALSE	0.015516
Interval_429	chr1	11797549	11798887	chr1	11857606	11858944			TRUE	TRUE	K562	genic|chr1:11858347-11858847	genic	NPPB	11918992	60395	FALSE	0.025477
Interval_429	chr1	11797549	11798887	chr1	11857606	11858944			TRUE	TRUE	K562	genic|chr1:11858347-11858847	genic	MTHFR	11866160	7563	FALSE	0.059347
Interval_429	chr1	11797549	11798887	chr1	11857606	11858944			TRUE	TRUE	K562	genic|chr1:11858347-11858847	genic	NPPA-AS1	11900375	41778	FALSE	0.025832
Interval_429	chr1	11797549	11798887	chr1	11857606	11858944			TRUE	TRUE	K562	genic|chr1:11858347-11858847	genic	NPPA	11907840	49243	FALSE	0.02717
Interval_435	chr1	11907921	11910159	chr1	11967978	11970216		TRUE	TRUE		K562	intergenic|chr1:11967546-11969314	intergenic	NPPB	11918992	49438	FALSE	0.117665
Interval_435	chr1	11907921	11910159	chr1	11967978	11970216		TRUE	TRUE		K562	intergenic|chr1:11967546-11969314	intergenic	NPPA	11907840	60590	FALSE	0.10455
Interval_435	chr1	11907921	11910159	chr1	11967978	11970216		TRUE	TRUE		K562	intergenic|chr1:11967546-11969314	intergenic	LOC105376736	11159731	808699	FALSE	0.030619
Interval_435	chr1	11907921	11910159	chr1	11967978	11970216		TRUE	TRUE		K562	intergenic|chr1:11967546-11969314	intergenic	EXOSC10	11159967	808463	FALSE	0.030595
Interval_435	chr1	11907921	11910159	chr1	11967978	11970216		TRUE	TRUE		K562	intergenic|chr1:11967546-11969314	intergenic	MTOR-AS1	11203954	764476	FALSE	0.040236
Interval_435	chr1	11907921	11910159	chr1	11967978	11970216		TRUE	TRUE		K562	intergenic|chr1:11967546-11969314	intergenic	ANGPTL7	11249345	719085	FALSE	0.030371
Interval_435	chr1	11907921	11910159	chr1	11967978	11970216		TRUE	TRUE		K562	intergenic|chr1:11967546-11969314	intergenic	MTOR	11322608	645822	FALSE	0.031547
Interval_435	chr1	11907921	11910159	chr1	11967978	11970216		TRUE	TRUE		K562	intergenic|chr1:11967546-11969314	intergenic	NPPA-AS1	11900375	68055	FALSE	0.120251
Interval_435	chr1	11907921	11910159	chr1	11967978	11970216		TRUE	TRUE		K562	intergenic|chr1:11967546-11969314	intergenic	UBIAD1	11333254	635176	FALSE	0.035076
Interval_435	chr1	11907921	11910159	chr1	11967978	11970216		TRUE	TRUE		K562	intergenic|chr1:11967546-11969314	intergenic	DISP3	11539294	429136	FALSE	0.039554
Interval_435	chr1	11907921	11910159	chr1	11967978	11970216		TRUE	TRUE		K562	intergenic|chr1:11967546-11969314	intergenic	FBXO2	11714888	253542	FALSE	0.048643
Interval_435	chr1	11907921	11910159	chr1	11967978	11970216		TRUE	TRUE		K562	intergenic|chr1:11967546-11969314	intergenic	FBXO44	11714913	253517	FALSE	0.048643
Interval_435	chr1	11907921	11910159	chr1	11967978	11970216		TRUE	TRUE		K562	intergenic|chr1:11967546-11969314	intergenic	FBXO6	11724149	244281	FALSE	0.047319
Interval_435	chr1	11907921	11910159	chr1	11967978	11970216		TRUE	TRUE		K562	intergenic|chr1:11967546-11969314	intergenic	MAD2L2	11741271	227159	FALSE	0.043063
Interval_435	chr1	11907921	11910159	chr1	11967978	11970216		TRUE	TRUE		K562	intergenic|chr1:11967546-11969314	intergenic	AGTRAP	11796141	172289	FALSE	0.037823
Interval_435	chr1	11907921	11910159	chr1	11967978	11970216		TRUE	TRUE		K562	intergenic|chr1:11967546-11969314	intergenic	C1orf167	11822249	146181	FALSE	0.048342
Interval_435	chr1	11907921	11910159	chr1	11967978	11970216		TRUE	TRUE		K562	intergenic|chr1:11967546-11969314	intergenic	CLCN6	11866152	102278	FALSE	0.051039
Interval_435	chr1	11907921	11910159	chr1	11967978	11970216		TRUE	TRUE		K562	intergenic|chr1:11967546-11969314	intergenic	MTHFR	11866160	102270	FALSE	0.051039
Interval_435	chr1	11907921	11910159	chr1	11967978	11970216		TRUE	TRUE		K562	intergenic|chr1:11967546-11969314	intergenic	KIF1B	10270763	1697667	FALSE	0.018182
Interval_435	chr1	11907921	11910159	chr1	11967978	11970216		TRUE	TRUE		K562	intergenic|chr1:11967546-11969314	intergenic	PGD	10459048	1509382	FALSE	0.016651
Interval_435	chr1	11907921	11910159	chr1	11967978	11970216		TRUE	TRUE		K562	intergenic|chr1:11967546-11969314	intergenic	APITD1-CORT	10490158	1478272	FALSE	0.024276
Interval_435	chr1	11907921	11910159	chr1	11967978	11970216		TRUE	TRUE		K562	intergenic|chr1:11967546-11969314	intergenic	CENPS	10490158	1478272	FALSE	0.024276
Interval_435	chr1	11907921	11910159	chr1	11967978	11970216		TRUE	TRUE		K562	intergenic|chr1:11967546-11969314	intergenic	DFFA	10532613	1435817	FALSE	0.017788
Interval_435	chr1	11907921	11910159	chr1	11967978	11970216		TRUE	TRUE		K562	intergenic|chr1:11967546-11969314	intergenic	PEX14	10535002	1433428	FALSE	0.015113
Interval_435	chr1	11907921	11910159	chr1	11967978	11970216		TRUE	TRUE		K562	intergenic|chr1:11967546-11969314	intergenic	TARDBP	11072678	895752	FALSE	0.026786
Interval_435	chr1	11907921	11910159	chr1	11967978	11970216		TRUE	TRUE		K562	intergenic|chr1:11967546-11969314	intergenic	SRM	11120091	848339	FALSE	0.040025
Interval_435	chr1	11907921	11910159	chr1	11967978	11970216		TRUE	TRUE		K562	intergenic|chr1:11967546-11969314	intergenic	C1orf158	12806133	837703	FALSE	0.034752
Interval_435	chr1	11907921	11910159	chr1	11967978	11970216		TRUE	TRUE		K562	intergenic|chr1:11967546-11969314	intergenic	AADACL4	12704565	736135	FALSE	0.024106
Interval_435	chr1	11907921	11910159	chr1	11967978	11970216		TRUE	TRUE		K562	intergenic|chr1:11967546-11969314	intergenic	DHRS3	12677737	709307	FALSE	0.020532
Interval_435	chr1	11907921	11910159	chr1	11967978	11970216		TRUE	TRUE		K562	intergenic|chr1:11967546-11969314	intergenic	VPS13D	12290095	321665	FALSE	0.035308
Interval_435	chr1	11907921	11910159	chr1	11967978	11970216		TRUE	TRUE		K562	intergenic|chr1:11967546-11969314	intergenic	TNFRSF1B	12227059	258629	FALSE	0.029341
Interval_435	chr1	11907921	11910159	chr1	11967978	11970216		TRUE	TRUE		K562	intergenic|chr1:11967546-11969314	intergenic	TNFRSF8	12123433	155003	FALSE	0.040869
Interval_435	chr1	11907921	11910159	chr1	11967978	11970216		TRUE	TRUE		K562	intergenic|chr1:11967546-11969314	intergenic	MIIP	12079298	110868	FALSE	0.058495
Interval_435	chr1	11907921	11910159	chr1	11967978	11970216		TRUE	TRUE		K562	intergenic|chr1:11967546-11969314	intergenic	MFN2	12040237	71807	FALSE	0.060888
Interval_435	chr1	11907921	11910159	chr1	11967978	11970216		TRUE	TRUE		K562	intergenic|chr1:11967546-11969314	intergenic	PLOD1	11994723	26293	FALSE	0.093261
Interval_435	chr1	11907921	11910159	chr1	11967978	11970216		TRUE	TRUE		K562	intergenic|chr1:11967546-11969314	intergenic	KIAA2013	11986485	18055	FALSE	0.114774
Interval_435	chr1	11907921	11910159	chr1	11967978	11970216		TRUE	TRUE		K562	intergenic|chr1:11969518-11970308	intergenic	NPPA-AS1	11900375	69538	FALSE	0.031808
Interval_435	chr1	11907921	11910159	chr1	11967978	11970216		TRUE	TRUE		K562	intergenic|chr1:11969518-11970308	intergenic	MIIP	12079298	109385	FALSE	0.015471
Interval_435	chr1	11907921	11910159	chr1	11967978	11970216		TRUE	TRUE		K562	intergenic|chr1:11969518-11970308	intergenic	MFN2	12040237	70324	FALSE	0.016103
Interval_435	chr1	11907921	11910159	chr1	11967978	11970216		TRUE	TRUE		K562	intergenic|chr1:11969518-11970308	intergenic	PLOD1	11994723	24810	FALSE	0.024661
Interval_435	chr1	11907921	11910159	chr1	11967978	11970216		TRUE	TRUE		K562	intergenic|chr1:11969518-11970308	intergenic	KIAA2013	11986485	16572	FALSE	0.030345
Interval_435	chr1	11907921	11910159	chr1	11967978	11970216		TRUE	TRUE		K562	intergenic|chr1:11969518-11970308	intergenic	NPPB	11918992	50921	FALSE	0.031125
Interval_435	chr1	11907921	11910159	chr1	11967978	11970216		TRUE	TRUE		K562	intergenic|chr1:11969518-11970308	intergenic	NPPA	11907840	62073	FALSE	0.027656
Interval_438	chr1	11934057	11934486	chr1	11994114	11994543			TRUE		K562	promoter|chr1:11993971-11995260	promoter	KIAA2013	11986485	8130.5	FALSE	0.136034
Interval_438	chr1	11934057	11934486	chr1	11994114	11994543			TRUE		K562	promoter|chr1:11993971-11995260	promoter	PLOD1	11994723	107.5	TRUE	0.139065
Interval_443	chr1	12005525	12005874	chr1	12065582	12065931			TRUE		K562	genic|chr1:12065553-12066053	genic	MFN2	12040237	25566	FALSE	0.022537
Interval_443	chr1	12005525	12005874	chr1	12065582	12065931			TRUE		K562	genic|chr1:12065553-12066053	genic	MIIP	12079298	13495	FALSE	0.037363
Interval_444	chr1	12013744	12014368	chr1	12073801	12074425			TRUE		K562	intergenic|chr1:12074200-12075470	intergenic	MIIP	12079298	4463	FALSE	0.046617
Interval_456	chr1	12075790	12076055	chr1	12135847	12136112			TRUE		K562	genic|chr1:12135215-12136305	genic	TNFRSF8	12123433	12327	FALSE	0.02925
Interval_462	chr1	12175207	12175487	chr1	12235264	12235544			TRUE		K562	genic|chr1:12235051-12235551	genic	TNFRSF1B	12227059	8242	FALSE	0.025257
Interval_465	chr1	12218162	12219199	chr1	12278219	12279256		TRUE	TRUE	TRUE	K562	intergenic|chr1:12278155-12279017	intergenic	TNFRSF8	12123433	155153	FALSE	0.021569
Interval_465	chr1	12218162	12219199	chr1	12278219	12279256		TRUE	TRUE	TRUE	K562	intergenic|chr1:12278155-12279017	intergenic	TNFRSF1B	12227059	51527	FALSE	0.029735
Interval_465	chr1	12218162	12219199	chr1	12278219	12279256		TRUE	TRUE	TRUE	K562	intergenic|chr1:12278155-12279017	intergenic	VPS13D	12290095	11509	FALSE	0.064413
Interval_465	chr1	12218162	12219199	chr1	12278219	12279256		TRUE	TRUE	TRUE	K562	intergenic|chr1:12278155-12279017	intergenic	AADACL4	12704565	425979	FALSE	0.01875
Interval_472	chr1	12433263	12433497	chr1	12493319	12493553			TRUE		K562	genic|chr1:12493354-12494667	genic	DHRS3	12677737	183726	FALSE	0.017496
Interval_473	chr1	12433636	12434306	chr1	12493692	12494362			TRUE		K562	genic|chr1:12493354-12494667	genic	DHRS3	12677737	183726	FALSE	0.017496
Interval_474	chr1	12448718	12449165	chr1	12508774	12509221			TRUE	TRUE	K562	genic|chr1:12508351-12509906	genic	NPPA	11907840	601288	FALSE	0.015254
Interval_474	chr1	12448718	12449165	chr1	12508774	12509221			TRUE	TRUE	K562	genic|chr1:12508351-12509906	genic	C1orf167	11822249	686880	FALSE	0.016269
Interval_474	chr1	12448718	12449165	chr1	12508774	12509221			TRUE	TRUE	K562	genic|chr1:12508351-12509906	genic	AGTRAP	11796141	712988	FALSE	0.016075
Interval_474	chr1	12448718	12449165	chr1	12508774	12509221			TRUE	TRUE	K562	genic|chr1:12508351-12509906	genic	MAD2L2	11741271	767858	FALSE	0.015654
Interval_474	chr1	12448718	12449165	chr1	12508774	12509221			TRUE	TRUE	K562	genic|chr1:12508351-12509906	genic	FBXO6	11724149	784980	FALSE	0.017436
Interval_474	chr1	12448718	12449165	chr1	12508774	12509221			TRUE	TRUE	K562	genic|chr1:12508351-12509906	genic	FBXO44	11714913	794216	FALSE	0.020142
Interval_474	chr1	12448718	12449165	chr1	12508774	12509221			TRUE	TRUE	K562	genic|chr1:12508351-12509906	genic	FBXO2	11714888	794240	FALSE	0.020142
Interval_474	chr1	12448718	12449165	chr1	12508774	12509221			TRUE	TRUE	K562	genic|chr1:12508351-12509906	genic	MFN2	12040237	468892	FALSE	0.016701
Interval_474	chr1	12448718	12449165	chr1	12508774	12509221			TRUE	TRUE	K562	genic|chr1:12508351-12509906	genic	MIIP	12079298	429830	FALSE	0.016309
Interval_474	chr1	12448718	12449165	chr1	12508774	12509221			TRUE	TRUE	K562	genic|chr1:12508351-12509906	genic	NPPB	11918992	590136	FALSE	0.016699
Interval_474	chr1	12448718	12449165	chr1	12508774	12509221			TRUE	TRUE	K562	genic|chr1:12508351-12509906	genic	KIAA2013	11986485	522644	FALSE	0.01694
Interval_474	chr1	12448718	12449165	chr1	12508774	12509221			TRUE	TRUE	K562	genic|chr1:12508351-12509906	genic	DISP3	11539294	969834	FALSE	0.023655
Interval_474	chr1	12448718	12449165	chr1	12508774	12509221			TRUE	TRUE	K562	genic|chr1:12508351-12509906	genic	UBIAD1	11333254	1175875	FALSE	0.015556
Interval_474	chr1	12448718	12449165	chr1	12508774	12509221			TRUE	TRUE	K562	genic|chr1:12508351-12509906	genic	MTOR	11322608	1186521	FALSE	0.01683
Interval_474	chr1	12448718	12449165	chr1	12508774	12509221			TRUE	TRUE	K562	genic|chr1:12508351-12509906	genic	ANGPTL7	11249345	1259784	FALSE	0.019924
Interval_474	chr1	12448718	12449165	chr1	12508774	12509221			TRUE	TRUE	K562	genic|chr1:12508351-12509906	genic	MTOR-AS1	11203954	1305175	FALSE	0.018274
Interval_474	chr1	12448718	12449165	chr1	12508774	12509221			TRUE	TRUE	K562	genic|chr1:12508351-12509906	genic	TNFRSF8	12123433	385696	FALSE	0.021482
Interval_474	chr1	12448718	12449165	chr1	12508774	12509221			TRUE	TRUE	K562	genic|chr1:12508351-12509906	genic	TNFRSF1B	12227059	282070	FALSE	0.025527
Interval_474	chr1	12448718	12449165	chr1	12508774	12509221			TRUE	TRUE	K562	genic|chr1:12508351-12509906	genic	VPS13D	12290095	219034	FALSE	0.038383
Interval_474	chr1	12448718	12449165	chr1	12508774	12509221			TRUE	TRUE	K562	genic|chr1:12508351-12509906	genic	EXOSC10	11159967	1349162	FALSE	0.015898
Interval_474	chr1	12448718	12449165	chr1	12508774	12509221			TRUE	TRUE	K562	genic|chr1:12508351-12509906	genic	LOC105376736	11159731	1349398	FALSE	0.015908
Interval_474	chr1	12448718	12449165	chr1	12508774	12509221			TRUE	TRUE	K562	genic|chr1:12508351-12509906	genic	SRM	11120091	1389038	FALSE	0.015379
Interval_474	chr1	12448718	12449165	chr1	12508774	12509221			TRUE	TRUE	K562	genic|chr1:12508351-12509906	genic	C1orf158	12806133	297004	FALSE	0.033586
Interval_474	chr1	12448718	12449165	chr1	12508774	12509221			TRUE	TRUE	K562	genic|chr1:12508351-12509906	genic	DHRS3	12677737	168608	FALSE	0.0527
Interval_474	chr1	12448718	12449165	chr1	12508774	12509221			TRUE	TRUE	K562	genic|chr1:12508351-12509906	genic	AADACL4	12704565	195436	FALSE	0.053374
Interval_479	chr1	12528639	12529120	chr1	12588681	12589162			TRUE		K562	intergenic|chr1:12588331-12589898	intergenic	C1orf158	12806133	217018	FALSE	0.019108
Interval_479	chr1	12528639	12529120	chr1	12588681	12589162			TRUE		K562	intergenic|chr1:12588331-12589898	intergenic	AADACL4	12704565	115450	FALSE	0.033084
Interval_479	chr1	12528639	12529120	chr1	12588681	12589162			TRUE		K562	intergenic|chr1:12588331-12589898	intergenic	DHRS3	12677737	88622.5	FALSE	0.032991
Interval_479	chr1	12528639	12529120	chr1	12588681	12589162			TRUE		K562	intergenic|chr1:12588331-12589898	intergenic	VPS13D	12290095	299020	FALSE	0.016437
Interval_486	chr1	12604279	12604865	chr1	12664284	12664870	TRUE		TRUE		K562	genic|chr1:12664287-12664787	genic	DHRS3	12677737	13200	FALSE	0.028355
Interval_487	chr1	12619451	12619949	chr1	12679457	12679955			TRUE		K562	intergenic|chr1:12678879-12680275	intergenic	AADACL4	12704565	24988	FALSE	0.020105
Interval_487	chr1	12619451	12619949	chr1	12679457	12679955			TRUE		K562	intergenic|chr1:12678879-12680275	intergenic	DHRS3	12677737	1840	FALSE	0.072202
Interval_493	chr1	12657345	12657616	chr1	12717364	12717635			TRUE		K562	genic|chr1:12717288-12717958	genic	AADACL4	12704565	13058	FALSE	0.028396
Interval_522	chr1	14435301	14435932	chr1	14761797	14762428			TRUE		K562	intergenic|chr1:14761980-14762619	intergenic	KAZN	14925212	162912	FALSE	0.01716
Interval_523	chr1	14437067	14437393	chr1	14763563	14763889			TRUE		K562	intergenic|chr1:14763415-14763978	intergenic	KAZN	14925212	161516	FALSE	0.025629
Interval_535	chr1	14776958	14777723	chr1	15103454	15104219			TRUE		K562	genic|chr1:15103934-15104694	genic	C1orf195	15498120	393806	FALSE	0.017121
Interval_535	chr1	14776958	14777723	chr1	15103454	15104219			TRUE		K562	genic|chr1:15103934-15104694	genic	TMEM51-AS1	15478960	374646	FALSE	0.016128
Interval_535	chr1	14776958	14777723	chr1	15103454	15104219			TRUE		K562	genic|chr1:15103934-15104694	genic	KAZN	14925212	179102	FALSE	0.032525
Interval_565	chr1	15524546	15524853	chr1	15851041	15851348		TRUE	TRUE	TRUE	K562	promoter|chr1:15850465-15851779	promoter	CASP9	15850940	182	TRUE	0.123525
Interval_565	chr1	15524546	15524853	chr1	15851041	15851348		TRUE	TRUE	TRUE	K562	promoter|chr1:15850465-15851779	promoter	DNAJC16	15853307	2185	FALSE	0.123532
Interval_566	chr1	15524946	15525157	chr1	15851441	15851652		TRUE	TRUE		K562	promoter|chr1:15850465-15851779	promoter	CASP9	15850940	182	TRUE	0.123525
Interval_566	chr1	15524946	15525157	chr1	15851441	15851652		TRUE	TRUE		K562	promoter|chr1:15850465-15851779	promoter	DNAJC16	15853307	2185	FALSE	0.123532
Interval_567	chr1	15543469	15544304	chr1	15869964	15870799			TRUE	TRUE	K562	genic|chr1:15869746-15871013	genic	HSPB7	16345285	474906	FALSE	0.017832
Interval_567	chr1	15543469	15544304	chr1	15869964	15870799			TRUE	TRUE	K562	genic|chr1:15869746-15871013	genic	KAZN	14925212	945168	FALSE	0.020115
Interval_567	chr1	15543469	15544304	chr1	15869964	15870799			TRUE	TRUE	K562	genic|chr1:15869746-15871013	genic	TMEM51-AS1	15478960	391420	FALSE	0.027541
Interval_567	chr1	15543469	15544304	chr1	15869964	15870799			TRUE	TRUE	K562	genic|chr1:15869746-15871013	genic	TMEM51	15480228	390152	FALSE	0.024529
Interval_567	chr1	15543469	15544304	chr1	15869964	15870799			TRUE	TRUE	K562	genic|chr1:15869746-15871013	genic	C1orf195	15498120	372260	FALSE	0.028488
Interval_567	chr1	15543469	15544304	chr1	15869964	15870799			TRUE	TRUE	K562	genic|chr1:15869746-15871013	genic	EFHD2	15736390	133990	FALSE	0.028251
Interval_567	chr1	15543469	15544304	chr1	15869964	15870799			TRUE	TRUE	K562	genic|chr1:15869746-15871013	genic	CELA2A	15783222	87157.5	FALSE	0.041729
Interval_567	chr1	15543469	15544304	chr1	15869964	15870799			TRUE	TRUE	K562	genic|chr1:15869746-15871013	genic	CELA2B	15802595	67784.5	FALSE	0.049112
Interval_567	chr1	15543469	15544304	chr1	15869964	15870799			TRUE	TRUE	K562	genic|chr1:15869746-15871013	genic	CASP9	15850940	19439.5	FALSE	0.095497
Interval_567	chr1	15543469	15544304	chr1	15869964	15870799			TRUE	TRUE	K562	genic|chr1:15869746-15871013	genic	DNAJC16	15853307	17072.5	FALSE	0.095448
Interval_567	chr1	15543469	15544304	chr1	15869964	15870799			TRUE	TRUE	K562	genic|chr1:15869746-15871013	genic	DDI2	15943952	73572.5	FALSE	0.056697
Interval_567	chr1	15543469	15544304	chr1	15869964	15870799			TRUE	TRUE	K562	genic|chr1:15869746-15871013	genic	PLEKHM2	16010797	140418	FALSE	0.050512
Interval_567	chr1	15543469	15544304	chr1	15869964	15870799			TRUE	TRUE	K562	genic|chr1:15869746-15871013	genic	ZBTB17	16302627	432248	FALSE	0.01995
Interval_567	chr1	15543469	15544304	chr1	15869964	15870799			TRUE	TRUE	K562	genic|chr1:15869746-15871013	genic	PADI3	17575592	1705213	FALSE	0.015586
Interval_567	chr1	15543469	15544304	chr1	15869964	15870799			TRUE	TRUE	K562	genic|chr1:15869746-15871013	genic	PADI4	17634689	1764310	FALSE	0.015059
Interval_567	chr1	15543469	15544304	chr1	15869964	15870799			TRUE	TRUE	K562	genic|chr1:15869746-15871013	genic	ESPNP	17046652	1176273	FALSE	0.016959
Interval_567	chr1	15543469	15544304	chr1	15869964	15870799			TRUE	TRUE	K562	genic|chr1:15869746-15871013	genic	SPATA21	16763919	893540	FALSE	0.016121
Interval_567	chr1	15543469	15544304	chr1	15869964	15870799			TRUE	TRUE	K562	genic|chr1:15869746-15871013	genic	FBXO42	16678986	808606	FALSE	0.015305
Interval_567	chr1	15543469	15544304	chr1	15869964	15870799			TRUE	TRUE	K562	genic|chr1:15869746-15871013	genic	FAM131C	16400127	529748	FALSE	0.017446
Interval_573	chr1	15628205	15628514	chr1	15954700	15955009			TRUE	TRUE	K562	genic|chr1:15954055-15955005	genic	DDI2	15943952	10578	FALSE	0.046985
Interval_573	chr1	15628205	15628514	chr1	15954700	15955009			TRUE	TRUE	K562	genic|chr1:15954055-15955005	genic	PLEKHM2	16010797	56267	FALSE	0.026609
Interval_585	chr1	15832048	15832489	chr1	16158543	16158984			TRUE		K562	intergenic|chr1:16158374-16158874	intergenic	FLJ37453	16174642	16018	FALSE	0.0206
Interval_585	chr1	15832048	15832489	chr1	16158543	16158984			TRUE		K562	intergenic|chr1:16158374-16158874	intergenic	SPEN	16174358	15734	FALSE	0.020599
Interval_586	chr1	15833098	15833689	chr1	16159593	16160184			TRUE		K562	intergenic|chr1:16159541-16160252	intergenic	SPEN	16174358	14461.5	FALSE	0.016544
Interval_586	chr1	15833098	15833689	chr1	16159593	16160184			TRUE		K562	intergenic|chr1:16159541-16160252	intergenic	FLJ37453	16174642	14745.5	FALSE	0.016545
Interval_588	chr1	15846750	15847436	chr1	16173245	16173931			TRUE		K562	promoter|chr1:16173584-16174892	promoter	FLJ37453	16174642	404	TRUE	0.134466
Interval_588	chr1	15846750	15847436	chr1	16173245	16173931			TRUE		K562	promoter|chr1:16173584-16174892	promoter	SPEN	16174358	120	TRUE	0.134468
Interval_589	chr1	15849124	15849463	chr1	16175619	16175958			TRUE		K562	genic|chr1:16175715-16176215	genic	SPEN	16174358	1607	FALSE	0.03444
Interval_589	chr1	15849124	15849463	chr1	16175619	16175958			TRUE		K562	genic|chr1:16175715-16176215	genic	FLJ37453	16174642	1323	FALSE	0.03444
Interval_590	chr1	15849761	15850140	chr1	16176256	16176635			TRUE		K562	genic|chr1:16176311-16176931	genic	FLJ37453	16174642	1979	FALSE	0.041125
Interval_590	chr1	15849761	15850140	chr1	16176256	16176635			TRUE		K562	genic|chr1:16176311-16176931	genic	SPEN	16174358	2263	FALSE	0.041126
Interval_595	chr1	15885772	15886257	chr1	16212267	16212752			TRUE		K562	genic|chr1:16211912-16213151	genic	FLJ37453	16174642	37889.5	FALSE	0.027881
Interval_595	chr1	15885772	15886257	chr1	16212267	16212752			TRUE		K562	genic|chr1:16211912-16213151	genic	SPEN	16174358	38173.5	FALSE	0.027883
Interval_595	chr1	15885772	15886257	chr1	16212267	16212752			TRUE		K562	genic|chr1:16211912-16213151	genic	ZBTB17	16302627	90095.5	FALSE	0.019173
Interval_599	chr1	15948747	15949271	chr1	16275242	16275766			TRUE		K562	genic|chr1:16275519-16276511	genic	FLJ37453	16174642	101373	FALSE	0.015362
Interval_599	chr1	15948747	15949271	chr1	16275242	16275766			TRUE		K562	genic|chr1:16275519-16276511	genic	SPEN	16174358	101657	FALSE	0.015362
Interval_599	chr1	15948747	15949271	chr1	16275242	16275766			TRUE		K562	genic|chr1:16275519-16276511	genic	HSPB7	16345285	69270	FALSE	0.01513
Interval_599	chr1	15948747	15949271	chr1	16275242	16275766			TRUE		K562	genic|chr1:16275519-16276511	genic	ZBTB17	16302627	26612	FALSE	0.033323
Interval_600	chr1	15949440	15950113	chr1	16275935	16276608	TRUE		TRUE		K562	genic|chr1:16275519-16276511	genic	FLJ37453	16174642	101373	FALSE	0.015362
Interval_600	chr1	15949440	15950113	chr1	16275935	16276608	TRUE		TRUE		K562	genic|chr1:16275519-16276511	genic	SPEN	16174358	101657	FALSE	0.015362
Interval_600	chr1	15949440	15950113	chr1	16275935	16276608	TRUE		TRUE		K562	genic|chr1:16275519-16276511	genic	HSPB7	16345285	69270	FALSE	0.01513
Interval_600	chr1	15949440	15950113	chr1	16275935	16276608	TRUE		TRUE		K562	genic|chr1:16275519-16276511	genic	ZBTB17	16302627	26612	FALSE	0.033323
Interval_601	chr1	15952690	15953041	chr1	16279185	16279536			TRUE		K562	genic|chr1:16279238-16279738	genic	ZBTB17	16302627	23139	FALSE	0.030244
Interval_602	chr1	15975265	15975562	chr1	16301760	16302057			TRUE		K562	promoter|chr1:16301501-16303703	promoter	ZBTB17	16302627	25	TRUE	0.191542
Interval_611	chr1	16145964	16146315	chr1	16472459	16472810			TRUE		K562	genic|chr1:16472259-16474206	genic	FBXO42	16678986	205754	FALSE	0.021847
Interval_611	chr1	16145964	16146315	chr1	16472459	16472810			TRUE		K562	genic|chr1:16472259-16474206	genic	RSG1	16563659	90426.5	FALSE	0.027636
Interval_611	chr1	16145964	16146315	chr1	16472459	16472810			TRUE		K562	genic|chr1:16472259-16474206	genic	ARHGEF19	16539166	65933.5	FALSE	0.030897
Interval_611	chr1	16145964	16146315	chr1	16472459	16472810			TRUE		K562	genic|chr1:16472259-16474206	genic	FAM131C	16400127	73105.5	FALSE	0.062098
Interval_611	chr1	16145964	16146315	chr1	16472459	16472810			TRUE		K562	genic|chr1:16472259-16474206	genic	HSPB7	16345285	127948	FALSE	0.016651
Interval_611	chr1	16145964	16146315	chr1	16472459	16472810			TRUE		K562	genic|chr1:16472259-16474206	genic	ZBTB17	16302627	170606	FALSE	0.016796
Interval_611	chr1	16145964	16146315	chr1	16472459	16472810			TRUE		K562	genic|chr1:16472259-16474206	genic	SZRD1	16693524	220292	FALSE	0.02183
Interval_611	chr1	16145964	16146315	chr1	16472459	16472810			TRUE		K562	genic|chr1:16472259-16474206	genic	SPATA21	16763919	290686	FALSE	0.018211
Interval_611	chr1	16145964	16146315	chr1	16472459	16472810			TRUE		K562	genic|chr1:16472259-16474206	genic	NECAP2	16767166	293934	FALSE	0.019154
Interval_611	chr1	16145964	16146315	chr1	16472459	16472810			TRUE		K562	genic|chr1:16472259-16474206	genic	PADI3	17575592	1102360	FALSE	0.015005
Interval_622	chr1	16248562	16249278	chr1	16575057	16575773	TRUE	TRUE	TRUE	TRUE	K562	genic|chr1:16575034-16575732	genic	RSG1	16563659	11724	FALSE	0.020145
Interval_629	chr1	16349936	16351380	chr1	16676431	16677875	TRUE	TRUE	TRUE	TRUE	K562	genic|chr1:16677267-16678405	genic	FBXO42	16678986	1150	FALSE	0.048966
Interval_629	chr1	16349936	16351380	chr1	16676431	16677875	TRUE	TRUE	TRUE	TRUE	K562	genic|chr1:16677267-16678405	genic	SZRD1	16693524	15688	FALSE	0.017803
Interval_630	chr1	16352677	16352899	chr1	16679172	16679394			TRUE		K562	promoter|chr1:16678736-16680221	promoter	FBXO42	16678986	492.5	TRUE	0.131303
Interval_635	chr1	16430773	16431015	chr1	16757268	16757510			TRUE		K562	genic|chr1:16757045-16757704	genic	SPATA21	16763919	6544.5	FALSE	0.031104
Interval_635	chr1	16430773	16431015	chr1	16757268	16757510			TRUE		K562	genic|chr1:16757045-16757704	genic	NECAP2	16767166	9791.5	FALSE	0.015549
Interval_644	chr1	16620731	16621169	chr1	16947226	16947664			TRUE		K562	genic|chr1:16947444-16947944	genic	CROCCP2	16957401	9707	FALSE	0.020883
Interval_644	chr1	16620731	16621169	chr1	16947226	16947664			TRUE		K562	genic|chr1:16947444-16947944	genic	NBPF1	16940100	7594	FALSE	0.03844
Interval_647	chr1	16643736	16643962	chr1	16970231	16970457			TRUE		K562	promoter|chr1:16970168-16972318	promoter	CROCCP2	16957401	13842	FALSE	0.161335
Interval_647	chr1	16643736	16643962	chr1	16970231	16970457			TRUE		K562	promoter|chr1:16970168-16972318	promoter	MST1P2	16972068	825	TRUE	0.262835
Interval_656	chr1	16895738	16897876	chr1	17222233	17224371		TRUE	TRUE		K562	intergenic|chr1:17221710-17223866	intergenic	NBPF1	16940100	282688	FALSE	0.036414
Interval_656	chr1	16895738	16897876	chr1	17222233	17224371		TRUE	TRUE		K562	intergenic|chr1:17221710-17223866	intergenic	ACTL8	18081807	859019	FALSE	0.018893
Interval_656	chr1	16895738	16897876	chr1	17222233	17224371		TRUE	TRUE		K562	intergenic|chr1:17221710-17223866	intergenic	RCC2	17766250	543462	FALSE	0.016726
Interval_656	chr1	16895738	16897876	chr1	17222233	17224371		TRUE	TRUE		K562	intergenic|chr1:17221710-17223866	intergenic	PADI4	17634689	411901	FALSE	0.024867
Interval_656	chr1	16895738	16897876	chr1	17222233	17224371		TRUE	TRUE		K562	intergenic|chr1:17221710-17223866	intergenic	PADI3	17575592	352804	FALSE	0.024552
Interval_656	chr1	16895738	16897876	chr1	17222233	17224371		TRUE	TRUE		K562	intergenic|chr1:17221710-17223866	intergenic	SDHB	17380665	157877	FALSE	0.026585
Interval_656	chr1	16895738	16897876	chr1	17222233	17224371		TRUE	TRUE		K562	intergenic|chr1:17221710-17223866	intergenic	ATP13A2	17338467	115679	FALSE	0.035559
Interval_656	chr1	16895738	16897876	chr1	17222233	17224371		TRUE	TRUE		K562	intergenic|chr1:17221710-17223866	intergenic	CROCC	17248444	25656	FALSE	0.061665
Interval_656	chr1	16895738	16897876	chr1	17222233	17224371		TRUE	TRUE		K562	intergenic|chr1:17221710-17223866	intergenic	CROCCP2	16957401	265387	FALSE	0.032163
Interval_656	chr1	16895738	16897876	chr1	17222233	17224371		TRUE	TRUE		K562	intergenic|chr1:17221710-17223866	intergenic	MST1P2	16972068	250720	FALSE	0.022023
Interval_656	chr1	16895738	16897876	chr1	17222233	17224371		TRUE	TRUE		K562	intergenic|chr1:17221710-17223866	intergenic	ESPNP	17046652	176136	FALSE	0.045199
Interval_657	chr1	16902968	16903500	chr1	17229463	17229995		TRUE	TRUE		K562	intergenic|chr1:17229469-17231160	intergenic	CROCC	17248444	18129.5	FALSE	0.036319
Interval_657	chr1	16902968	16903500	chr1	17229463	17229995		TRUE	TRUE		K562	intergenic|chr1:17229469-17231160	intergenic	ATP13A2	17338467	108152	FALSE	0.016913
Interval_658	chr1	16903787	16904176	chr1	17230282	17230671			TRUE		K562	intergenic|chr1:17229469-17231160	intergenic	CROCC	17248444	18129.5	FALSE	0.036319
Interval_658	chr1	16903787	16904176	chr1	17230282	17230671			TRUE		K562	intergenic|chr1:17229469-17231160	intergenic	ATP13A2	17338467	108152	FALSE	0.016913
Interval_659	chr1	16904818	16905961	chr1	17231313	17232456			TRUE		K562	intergenic|chr1:17231168-17232153	intergenic	ACTL8	18081807	850146	FALSE	0.026185
Interval_659	chr1	16904818	16905961	chr1	17231313	17232456			TRUE		K562	intergenic|chr1:17231168-17232153	intergenic	RCC2	17766250	534590	FALSE	0.026451
Interval_659	chr1	16904818	16905961	chr1	17231313	17232456			TRUE		K562	intergenic|chr1:17231168-17232153	intergenic	PADI4	17634689	403028	FALSE	0.031354
Interval_659	chr1	16904818	16905961	chr1	17231313	17232456			TRUE		K562	intergenic|chr1:17231168-17232153	intergenic	PADI3	17575592	343932	FALSE	0.03382
Interval_659	chr1	16904818	16905961	chr1	17231313	17232456			TRUE		K562	intergenic|chr1:17231168-17232153	intergenic	SDHB	17380665	149004	FALSE	0.042874
Interval_659	chr1	16904818	16905961	chr1	17231313	17232456			TRUE		K562	intergenic|chr1:17231168-17232153	intergenic	ATP13A2	17338467	106806	FALSE	0.056935
Interval_659	chr1	16904818	16905961	chr1	17231313	17232456			TRUE		K562	intergenic|chr1:17231168-17232153	intergenic	CROCC	17248444	16783.5	FALSE	0.122223
Interval_659	chr1	16904818	16905961	chr1	17231313	17232456			TRUE		K562	intergenic|chr1:17231168-17232153	intergenic	ESPNP	17046652	185008	FALSE	0.045417
Interval_659	chr1	16904818	16905961	chr1	17231313	17232456			TRUE		K562	intergenic|chr1:17231168-17232153	intergenic	MST1P2	16972068	259592	FALSE	0.03795
Interval_659	chr1	16904818	16905961	chr1	17231313	17232456			TRUE		K562	intergenic|chr1:17231168-17232153	intergenic	CROCCP2	16957401	274260	FALSE	0.029873
Interval_659	chr1	16904818	16905961	chr1	17231313	17232456			TRUE		K562	intergenic|chr1:17231168-17232153	intergenic	NBPF1	16940100	291560	FALSE	0.04053
Interval_659	chr1	16904818	16905961	chr1	17231313	17232456			TRUE		K562	intergenic|chr1:17231168-17232153	intergenic	NECAP2	16767166	464494	FALSE	0.016526
Interval_659	chr1	16904818	16905961	chr1	17231313	17232456			TRUE		K562	intergenic|chr1:17231168-17232153	intergenic	SPATA21	16763919	467742	FALSE	0.017187
Interval_659	chr1	16904818	16905961	chr1	17231313	17232456			TRUE		K562	intergenic|chr1:17231168-17232153	intergenic	SZRD1	16693524	538136	FALSE	0.01636
Interval_677	chr1	17439997	17442173	chr1	17766493	17768669	TRUE	TRUE	TRUE	TRUE	K562	intergenic|chr1:17766883-17767691	intergenic	RCC2	17766250	1037	FALSE	0.068419
Interval_677	chr1	17439997	17442173	chr1	17766493	17768669	TRUE	TRUE	TRUE	TRUE	K562	intergenic|chr1:17767774-17768511	intergenic	RCC2	17766250	1892.5	FALSE	0.049993
Interval_702	chr1	18906780	18907087	chr1	19233274	19233581			TRUE		K562	genic|chr1:19233373-19234869	genic	ALDH4A1	19229293	4828	FALSE	0.098201
Interval_703	chr1	18909285	18909587	chr1	19235779	19236081			TRUE		K562	genic|chr1:19235379-19236190	genic	ALDH4A1	19229293	6491.5	FALSE	0.05097
Interval_719	chr1	19209372	19209807	chr1	19535866	19536301			TRUE		K562	promoter|chr1:19536020-19537882	promoter	UBR4	19536746	205	TRUE	0.359454
Interval_719	chr1	19209372	19209807	chr1	19535866	19536301			TRUE		K562	promoter|chr1:19536020-19537882	promoter	EMC1	19578053	41102	FALSE	0.107391
Interval_719	chr1	19209372	19209807	chr1	19535866	19536301			TRUE		K562	promoter|chr1:19536020-19537882	promoter	MRTO4	19578074	41123	FALSE	0.107391
Interval_719	chr1	19209372	19209807	chr1	19535866	19536301			TRUE		K562	promoter|chr1:19536020-19537882	promoter	LOC101927895	19536879	72	TRUE	0.359453
Interval_720	chr1	19210131	19210600	chr1	19536625	19537094	TRUE	TRUE	TRUE	TRUE	K562	promoter|chr1:19536020-19537882	promoter	UBR4	19536746	205	TRUE	0.359454
Interval_720	chr1	19210131	19210600	chr1	19536625	19537094	TRUE	TRUE	TRUE	TRUE	K562	promoter|chr1:19536020-19537882	promoter	EMC1	19578053	41102	FALSE	0.107391
Interval_720	chr1	19210131	19210600	chr1	19536625	19537094	TRUE	TRUE	TRUE	TRUE	K562	promoter|chr1:19536020-19537882	promoter	MRTO4	19578074	41123	FALSE	0.107391
Interval_720	chr1	19210131	19210600	chr1	19536625	19537094	TRUE	TRUE	TRUE	TRUE	K562	promoter|chr1:19536020-19537882	promoter	LOC101927895	19536879	72	TRUE	0.359453
Interval_724	chr1	19313559	19313811	chr1	19640053	19640305			TRUE		K562	genic|chr1:19639924-19640563	genic	AKR7A2	19638640	1603.5	FALSE	0.0398
Interval_724	chr1	19313559	19313811	chr1	19640053	19640305			TRUE		K562	genic|chr1:19639924-19640563	genic	PQLC2	19638739	1504.5	FALSE	0.0398
Interval_769	chr1	20184669	20185770	chr1	20511162	20512263			TRUE		K562	genic|chr1:20510828-20511489	genic	UBXN10	20512570	1411.5	FALSE	0.046649
Interval_769	chr1	20184669	20185770	chr1	20511162	20512263			TRUE		K562	genic|chr1:20510828-20511489	genic	UBXN10-AS1	20512979	1820.5	FALSE	0.046649
Interval_769	chr1	20184669	20185770	chr1	20511162	20512263			TRUE		K562	promoter|chr1:20511706-20512206	promoter	UBXN10	20512570	614	TRUE	0.128551
Interval_769	chr1	20184669	20185770	chr1	20511162	20512263			TRUE		K562	promoter|chr1:20511706-20512206	promoter	UBXN10-AS1	20512979	1023	FALSE	0.128549
Interval_802	chr1	21022357	21022682	chr1	21348850	21349175			TRUE		K562	genic|chr1:21348698-21349198	genic	KIF17	21044510	304438	FALSE	0.015097
Interval_802	chr1	21022357	21022682	chr1	21348850	21349175			TRUE		K562	genic|chr1:21348698-21349198	genic	EIF4G3	21503381	154433	FALSE	0.02411
Interval_814	chr1	21261319	21262407	chr1	21587812	21588900	TRUE		TRUE	TRUE	K562	genic|chr1:21588260-21589283	genic	ECE1	21616982	28210.5	FALSE	0.036467
Interval_815	chr1	21262574	21263095	chr1	21589067	21589588			TRUE		K562	genic|chr1:21588260-21589283	genic	ECE1	21616982	28210.5	FALSE	0.036467
Interval_816	chr1	21320408	21320621	chr1	21646901	21647114			TRUE		K562	intergenic|chr1:21646456-21647486	intergenic	ECE1	21616982	29989	FALSE	0.018988
Interval_819	chr1	21345660	21346141	chr1	21672153	21672634			TRUE		K562	intergenic|chr1:21671890-21672751	intergenic	ECE1	21616982	55338.5	FALSE	0.022885
Interval_824	chr1	21453994	21454377	chr1	21780487	21780870			TRUE		K562	genic|chr1:21780408-21780908	genic	NBPF3	21766582	14076	FALSE	0.028602
Interval_836	chr1	21670342	21670942	chr1	21996835	21997435	TRUE	TRUE	TRUE		K562	promoter|chr1:21995606-21997344	promoter	RAP1GAP	21995856	619	TRUE	0.114437
Interval_837	chr1	21675556	21676098	chr1	22002049	22002591			TRUE		K562	intergenic|chr1:22001906-22002406	intergenic	RAP1GAP	21995856	6300	FALSE	0.018303
Interval_838	chr1	21687019	21687465	chr1	22013512	22013958			TRUE	TRUE	K562	genic|chr1:22013515-22014107	genic	RAP1GAP	21995856	17955	FALSE	0.03696
Interval_845	chr1	21767936	21768626	chr1	22094429	22095119			TRUE		K562	genic|chr1:22094554-22095798	genic	USP48	22109688	14512	FALSE	0.023051
Interval_849	chr1	21791111	21791535	chr1	22117604	22118028			TRUE		K562	intergenic|chr1:22117748-22118534	intergenic	LDLRAD2	22138757	20616	FALSE	0.057248
Interval_849	chr1	21791111	21791535	chr1	22117604	22118028			TRUE		K562	intergenic|chr1:22117748-22118534	intergenic	USP48	22109688	8453	FALSE	0.049493
Interval_853	chr1	21905051	21905569	chr1	22231544	22232062			TRUE		K562	genic|chr1:22231353-22231853	genic	HSPG2	22263790	32187	FALSE	0.040758
Interval_857	chr1	21943135	21943386	chr1	22269628	22269879			TRUE		K562	intergenic|chr1:22269387-22269887	intergenic	HSPG2	22263790	5847	FALSE	0.0211
Interval_862	chr1	22019002	22019666	chr1	22345495	22346159			TRUE		K562	intergenic|chr1:22345467-22346229	intergenic	LINC00339	22351996	6148	FALSE	0.035678
Interval_862	chr1	22019002	22019666	chr1	22345495	22346159			TRUE		K562	intergenic|chr1:22345467-22346229	intergenic	LINC01635	22352541	6693	FALSE	0.035691
Interval_863	chr1	22024460	22024866	chr1	22350953	22351359			TRUE		K562	promoter|chr1:22350827-22353103	promoter	LINC00339	22351996	31	TRUE	0.285398
Interval_863	chr1	22024460	22024866	chr1	22350953	22351359			TRUE		K562	promoter|chr1:22350827-22353103	promoter	CDC42	22379119	27154	FALSE	0.11338
Interval_863	chr1	22024460	22024866	chr1	22350953	22351359			TRUE		K562	promoter|chr1:22350827-22353103	promoter	LINC01635	22352541	576	TRUE	0.285391
Interval_864	chr1	22025511	22026475	chr1	22352004	22352968			TRUE		K562	promoter|chr1:22350827-22353103	promoter	LINC00339	22351996	31	TRUE	0.285398
Interval_864	chr1	22025511	22026475	chr1	22352004	22352968			TRUE		K562	promoter|chr1:22350827-22353103	promoter	CDC42	22379119	27154	FALSE	0.11338
Interval_864	chr1	22025511	22026475	chr1	22352004	22352968			TRUE		K562	promoter|chr1:22350827-22353103	promoter	LINC01635	22352541	576	TRUE	0.285391
Interval_865	chr1	22048494	22049184	chr1	22374987	22375677			TRUE		K562	intergenic|chr1:22375060-22375962	intergenic	CDC42	22379119	3608	FALSE	0.065781
Interval_865	chr1	22048494	22049184	chr1	22374987	22375677			TRUE		K562	intergenic|chr1:22375060-22375962	intergenic	LINC01635	22352541	22970	FALSE	0.016714
Interval_865	chr1	22048494	22049184	chr1	22374987	22375677			TRUE		K562	intergenic|chr1:22375060-22375962	intergenic	LINC00339	22351996	23515	FALSE	0.016717
Interval_867	chr1	22053394	22053915	chr1	22379887	22380408		TRUE	TRUE	TRUE	K562	genic|chr1:22379870-22380610	genic	CDC42	22379119	1121	FALSE	0.05243
Interval_867	chr1	22053394	22053915	chr1	22379887	22380408		TRUE	TRUE	TRUE	K562	genic|chr1:22379870-22380610	genic	LINC01635	22352541	27699	FALSE	0.023083
Interval_867	chr1	22053394	22053915	chr1	22379887	22380408		TRUE	TRUE	TRUE	K562	genic|chr1:22379870-22380610	genic	LINC00339	22351996	28244	FALSE	0.023086
Interval_920	chr1	23377078	23377742	chr1	23703571	23704235		TRUE	TRUE		K562	intergenic|chr1:23703350-23704288	intergenic	ZNF436	23694879	8940	FALSE	0.022159
Interval_920	chr1	23377078	23377742	chr1	23703571	23704235		TRUE	TRUE		K562	intergenic|chr1:23703350-23704288	intergenic	ZNF436-AS1	23695463	8356	FALSE	0.045416
Interval_925	chr1	23478733	23479305	chr1	23805226	23805798	TRUE		TRUE		K562	genic|chr1:23805346-23805948	genic	ASAP3	23810750	5103	FALSE	0.046709
Interval_925	chr1	23478733	23479305	chr1	23805226	23805798	TRUE		TRUE		K562	genic|chr1:23805346-23805948	genic	LOC101928163	23848421	42774	FALSE	0.016688
Interval_928	chr1	23555170	23555547	chr1	23881661	23882038			TRUE		K562	intergenic|chr1:23881143-23882120	intergenic	ID3	23886285	4653.5	FALSE	0.030959
Interval_930	chr1	23558442	23559024	chr1	23884933	23885515		TRUE	TRUE		K562	genic|chr1:23884739-23885239	genic	ID3	23886285	1296	FALSE	0.024549
Interval_933	chr1	23567256	23567533	chr1	23893746	23894023			TRUE		K562	intergenic|chr1:23893615-23894115	intergenic	ID3	23886285	7580	FALSE	0.017169
Interval_939	chr1	23691429	23692042	chr1	24017919	24018532			TRUE		K562	promoter|chr1:24017969-24019008	promoter	RPL11	24018268	220.5	TRUE	0.15118
Interval_940	chr1	23692253	23692572	chr1	24018743	24019062			TRUE		K562	promoter|chr1:24017969-24019008	promoter	RPL11	24018268	220.5	TRUE	0.15118
Interval_949	chr1	23777411	23778250	chr1	24103901	24104740			TRUE		K562	promoter|chr1:24104239-24105125	promoter	PITHD1	24104875	193	TRUE	0.160967
Interval_949	chr1	23777411	23778250	chr1	24103901	24104740			TRUE		K562	promoter|chr1:24104239-24105125	promoter	ELOA-AS1	24104787	105	TRUE	0.160967
Interval_961	chr1	23908614	23908918	chr1	24235104	24235408			TRUE		K562	genic|chr1:24235153-24235817	genic	CNR2	24239817	4332	FALSE	0.019515
Interval_1002	chr1	24642670	24643017	chr1	24969161	24969508			TRUE		K562	promoter|chr1:24969271-24969843	promoter	SRRM1	24969593	36	TRUE	0.119501
Interval_1012	chr1	24762741	24762957	chr1	25089232	25089448			TRUE		K562	genic|chr1:25088194-25089634	genic	CLIC4	25071759	17155	FALSE	0.015632
Interval_1013	chr1	24765410	24766059	chr1	25091901	25092550			TRUE		K562	genic|chr1:25091337-25092381	genic	CLIC4	25071759	20100	FALSE	0.021672
Interval_1027	chr1	25232432	25233609	chr1	25558923	25560100		TRUE	TRUE		K562	intergenic|chr1:25559550-25560050	intergenic	RHCE	25747363	187563	FALSE	0.01537
Interval_1027	chr1	25232432	25233609	chr1	25558923	25560100		TRUE	TRUE		K562	intergenic|chr1:25559550-25560050	intergenic	RHD	25598976	39176	FALSE	0.029563
Interval_1027	chr1	25232432	25233609	chr1	25558923	25560100		TRUE	TRUE		K562	intergenic|chr1:25559550-25560050	intergenic	SYF2	25559013	787	FALSE	0.138119
Interval_1027	chr1	25232432	25233609	chr1	25558923	25560100		TRUE	TRUE		K562	intergenic|chr1:25559550-25560050	intergenic	RSRP1	25574010	14210	FALSE	0.049755
Interval_1029	chr1	25279563	25279866	chr1	25606054	25606357			TRUE		K562	genic|chr1:25606068-25606985	genic	RHD	25598976	7550.5	FALSE	0.029541
Interval_1030	chr1	25280092	25280411	chr1	25606583	25606902			TRUE		K562	genic|chr1:25606068-25606985	genic	RHD	25598976	7550.5	FALSE	0.029541
Interval_1037	chr1	25413187	25413664	chr1	25739678	25740155			TRUE		K562	genic|chr1:25739299-25740258	genic	RHCE	25747363	7584.5	FALSE	0.015819
Interval_1038	chr1	25428937	25429366	chr1	25755428	25755857			TRUE		K562	intergenic|chr1:25755112-25755870	intergenic	RHCE	25747363	8128	FALSE	0.031008
Interval_1038	chr1	25428937	25429366	chr1	25755428	25755857			TRUE		K562	intergenic|chr1:25755112-25755870	intergenic	TMEM57	25757348	1857	FALSE	0.078329
Interval_1048	chr1	25549867	25550477	chr1	25876358	25876968			TRUE		K562	genic|chr1:25876612-25877112	genic	LDLRAP1	25870075	6787	FALSE	0.036973
Interval_1066	chr1	25858508	25859411	chr1	26184999	26185902		TRUE	TRUE		K562	promoter|chr1:26185699-26186974	promoter	AUNIP	26185949	387.5	TRUE	0.112362
Interval_1067	chr1	25859636	25859990	chr1	26186127	26186481			TRUE		K562	promoter|chr1:26185699-26186974	promoter	AUNIP	26185949	387.5	TRUE	0.112362
Interval_1072	chr1	25933511	25934293	chr1	26260002	26260784		TRUE	TRUE	TRUE	K562	intergenic|chr1:26259848-26261248	intergenic	PAFAH2	26324648	64100	FALSE	0.021432
Interval_1072	chr1	25933511	25934293	chr1	26260002	26260784		TRUE	TRUE	TRUE	K562	intergenic|chr1:26259848-26261248	intergenic	STMN1	26232993	27555	FALSE	0.027997
Interval_1076	chr1	25997143	25997382	chr1	26323634	26323873			TRUE		K562	genic|chr1:26323444-26323944	genic	PAFAH2	26324648	954	FALSE	0.019476
Interval_1077	chr1	25997925	25998557	chr1	26324416	26325048	TRUE	TRUE	TRUE	TRUE	K562	promoter|chr1:26324398-26325381	promoter	PAFAH2	26324648	241.5	TRUE	0.100935
Interval_1083	chr1	26035438	26036071	chr1	26361929	26362562			TRUE		K562	genic|chr1:26361726-26362226	genic	SLC30A2	26372629	10653	FALSE	0.018453
Interval_1087	chr1	26070407	26071139	chr1	26396898	26397630			TRUE		K562	intergenic|chr1:26396363-26397975	intergenic	SH3BGRL3	26606212	209043	FALSE	0.017802
Interval_1087	chr1	26070407	26071139	chr1	26396898	26397630			TRUE		K562	intergenic|chr1:26396363-26397975	intergenic	PDIK1L	26438267	41098	FALSE	0.037662
Interval_1087	chr1	26070407	26071139	chr1	26396898	26397630			TRUE		K562	intergenic|chr1:26396363-26397975	intergenic	CEP85	26560643	163474	FALSE	0.026619
Interval_1087	chr1	26070407	26071139	chr1	26396898	26397630			TRUE		K562	intergenic|chr1:26396363-26397975	intergenic	CATSPER4	26517118	119949	FALSE	0.030297
Interval_1087	chr1	26070407	26071139	chr1	26396898	26397630			TRUE		K562	intergenic|chr1:26396363-26397975	intergenic	AIM1L	26680621	283452	FALSE	0.021042
Interval_1087	chr1	26070407	26071139	chr1	26396898	26397630			TRUE		K562	intergenic|chr1:26396363-26397975	intergenic	LIN28A	26737258	340089	FALSE	0.02503
Interval_1087	chr1	26070407	26071139	chr1	26396898	26397630			TRUE		K562	intergenic|chr1:26396363-26397975	intergenic	HMGN2	26798901	401732	FALSE	0.016826
Interval_1087	chr1	26070407	26071139	chr1	26396898	26397630			TRUE		K562	intergenic|chr1:26396363-26397975	intergenic	FAM110D	26485510	88341	FALSE	0.042981
Interval_1087	chr1	26070407	26071139	chr1	26396898	26397630			TRUE		K562	intergenic|chr1:26396363-26397975	intergenic	ZNF593	26496387	99218	FALSE	0.036156
Interval_1087	chr1	26070407	26071139	chr1	26396898	26397630			TRUE		K562	intergenic|chr1:26396363-26397975	intergenic	CNKSR1	26503980	106811	FALSE	0.035935
Interval_1087	chr1	26070407	26071139	chr1	26396898	26397630			TRUE		K562	intergenic|chr1:26396363-26397975	intergenic	DHDDS	26758772	361603	FALSE	0.020681
Interval_1087	chr1	26070407	26071139	chr1	26396898	26397630			TRUE		K562	intergenic|chr1:26396363-26397975	intergenic	LOC101928324	26794028	396859	FALSE	0.020177
Interval_1087	chr1	26070407	26071139	chr1	26396898	26397630			TRUE		K562	intergenic|chr1:26396363-26397975	intergenic	SELENON	26126666	270503	FALSE	0.021595
Interval_1087	chr1	26070407	26071139	chr1	26396898	26397630			TRUE		K562	intergenic|chr1:26396363-26397975	intergenic	MAN1C1	25943958	453211	FALSE	0.026973
Interval_1087	chr1	26070407	26071139	chr1	26396898	26397630			TRUE		K562	intergenic|chr1:26396363-26397975	intergenic	MTFR1L	26146396	250773	FALSE	0.02045
Interval_1087	chr1	26070407	26071139	chr1	26396898	26397630			TRUE		K562	intergenic|chr1:26396363-26397975	intergenic	LDLRAP1	25870075	527094	FALSE	0.01735
Interval_1087	chr1	26070407	26071139	chr1	26396898	26397630			TRUE		K562	intergenic|chr1:26396363-26397975	intergenic	SRRM1	24969593	1427576	FALSE	0.015064
Interval_1087	chr1	26070407	26071139	chr1	26396898	26397630			TRUE		K562	intergenic|chr1:26396363-26397975	intergenic	LOC646471	26150097	247072	FALSE	0.025198
Interval_1087	chr1	26070407	26071139	chr1	26396898	26397630			TRUE		K562	intergenic|chr1:26396363-26397975	intergenic	AUNIP	26185949	211220	FALSE	0.024054
Interval_1087	chr1	26070407	26071139	chr1	26396898	26397630			TRUE		K562	intergenic|chr1:26396363-26397975	intergenic	PAQR7	26197744	199425	FALSE	0.025486
Interval_1087	chr1	26070407	26071139	chr1	26396898	26397630			TRUE		K562	intergenic|chr1:26396363-26397975	intergenic	STMN1	26232993	164176	FALSE	0.023659
Interval_1087	chr1	26070407	26071139	chr1	26396898	26397630			TRUE		K562	intergenic|chr1:26396363-26397975	intergenic	UBXN11	26633195	236026	FALSE	0.017308
Interval_1087	chr1	26070407	26071139	chr1	26396898	26397630			TRUE		K562	intergenic|chr1:26396363-26397975	intergenic	CD52	26644410	247241	FALSE	0.017294
Interval_1087	chr1	26070407	26071139	chr1	26396898	26397630			TRUE		K562	intergenic|chr1:26396363-26397975	intergenic	TRIM63	26394125	3044	FALSE	0.250637
Interval_1087	chr1	26070407	26071139	chr1	26396898	26397630			TRUE		K562	intergenic|chr1:26396363-26397975	intergenic	SLC30A2	26372629	24540	FALSE	0.076057
Interval_1087	chr1	26070407	26071139	chr1	26396898	26397630			TRUE		K562	intergenic|chr1:26396363-26397975	intergenic	PAFAH2	26324648	72521	FALSE	0.02475
Interval_1087	chr1	26070407	26071139	chr1	26396898	26397630			TRUE		K562	intergenic|chr1:26396363-26397975	intergenic	ZNF683	26699285	302116	FALSE	0.020061
Interval_1093	chr1	26123227	26123490	chr1	26449718	26449981			TRUE		K562	genic|chr1:26449670-26450516	genic	PDIK1L	26438267	11826	FALSE	0.023068
Interval_1094	chr1	26123492	26123766	chr1	26449983	26450257			TRUE		K562	genic|chr1:26449670-26450516	genic	PDIK1L	26438267	11826	FALSE	0.023068
Interval_1095	chr1	26125892	26127041	chr1	26452383	26453532		TRUE	TRUE	TRUE	K562	intergenic|chr1:26452723-26453223	intergenic	TRIM63	26394125	58848	FALSE	0.015088
Interval_1095	chr1	26125892	26127041	chr1	26452383	26453532		TRUE	TRUE	TRUE	K562	intergenic|chr1:26452723-26453223	intergenic	ZNF593	26496387	43414	FALSE	0.017551
Interval_1095	chr1	26125892	26127041	chr1	26452383	26453532		TRUE	TRUE	TRUE	K562	intergenic|chr1:26452723-26453223	intergenic	CNKSR1	26503980	51007	FALSE	0.018635
Interval_1095	chr1	26125892	26127041	chr1	26452383	26453532		TRUE	TRUE	TRUE	K562	intergenic|chr1:26452723-26453223	intergenic	CATSPER4	26517118	64145	FALSE	0.017168
Interval_1095	chr1	26125892	26127041	chr1	26452383	26453532		TRUE	TRUE	TRUE	K562	intergenic|chr1:26452723-26453223	intergenic	PDIK1L	26438267	14706	FALSE	0.046652
Interval_1095	chr1	26125892	26127041	chr1	26452383	26453532		TRUE	TRUE	TRUE	K562	intergenic|chr1:26452723-26453223	intergenic	SLC30A2	26372629	80344	FALSE	0.017855
Interval_1095	chr1	26125892	26127041	chr1	26452383	26453532		TRUE	TRUE	TRUE	K562	intergenic|chr1:26452723-26453223	intergenic	FAM110D	26485510	32537	FALSE	0.026691
Interval_1100	chr1	26162205	26162510	chr1	26488696	26489001			TRUE		K562	genic|chr1:26487630-26489286	genic	FAM110D	26485510	2948	FALSE	0.041311
Interval_1100	chr1	26162205	26162510	chr1	26488696	26489001			TRUE		K562	genic|chr1:26487630-26489286	genic	ZNF593	26496387	7929	FALSE	0.016048
Interval_1102	chr1	26200607	26201201	chr1	26527098	26527692			TRUE		K562	genic|chr1:26527336-26528117	genic	CEP85	26560643	32916.5	FALSE	0.02152
Interval_1102	chr1	26200607	26201201	chr1	26527098	26527692			TRUE		K562	genic|chr1:26527336-26528117	genic	CATSPER4	26517118	10608.5	FALSE	0.056617
Interval_1102	chr1	26200607	26201201	chr1	26527098	26527692			TRUE		K562	genic|chr1:26527336-26528117	genic	CNKSR1	26503980	23746.5	FALSE	0.028079
Interval_1102	chr1	26200607	26201201	chr1	26527098	26527692			TRUE		K562	genic|chr1:26527336-26528117	genic	ZNF593	26496387	31339.5	FALSE	0.022632
Interval_1102	chr1	26200607	26201201	chr1	26527098	26527692			TRUE		K562	genic|chr1:26527336-26528117	genic	FAM110D	26485510	42216.5	FALSE	0.017067
Interval_1103	chr1	26201394	26202012	chr1	26527885	26528503			TRUE		K562	genic|chr1:26527336-26528117	genic	CEP85	26560643	32916.5	FALSE	0.02152
Interval_1103	chr1	26201394	26202012	chr1	26527885	26528503			TRUE		K562	genic|chr1:26527336-26528117	genic	CATSPER4	26517118	10608.5	FALSE	0.056617
Interval_1103	chr1	26201394	26202012	chr1	26527885	26528503			TRUE		K562	genic|chr1:26527336-26528117	genic	CNKSR1	26503980	23746.5	FALSE	0.028079
Interval_1103	chr1	26201394	26202012	chr1	26527885	26528503			TRUE		K562	genic|chr1:26527336-26528117	genic	ZNF593	26496387	31339.5	FALSE	0.022632
Interval_1103	chr1	26201394	26202012	chr1	26527885	26528503			TRUE		K562	genic|chr1:26527336-26528117	genic	FAM110D	26485510	42216.5	FALSE	0.017067
Interval_1106	chr1	26235288	26235673	chr1	26561779	26562164			TRUE		K562	genic|chr1:26561441-26562139	genic	CEP85	26560643	1147	FALSE	0.038336
Interval_1110	chr1	26286657	26287436	chr1	26613148	26613927			TRUE		K562	genic|chr1:26613435-26614311	genic	CD52	26644410	30537	FALSE	0.023218
Interval_1110	chr1	26286657	26287436	chr1	26613148	26613927			TRUE		K562	genic|chr1:26613435-26614311	genic	UBXN11	26633195	19322	FALSE	0.030303
Interval_1110	chr1	26286657	26287436	chr1	26613148	26613927			TRUE		K562	genic|chr1:26613435-26614311	genic	SH3BGRL3	26606212	7661	FALSE	0.065974
Interval_1114	chr1	26308088	26308596	chr1	26634579	26635087			TRUE		K562	intergenic|chr1:26634638-26635367	intergenic	CD52	26644410	9407.5	FALSE	0.064466
Interval_1114	chr1	26308088	26308596	chr1	26634579	26635087			TRUE		K562	intergenic|chr1:26634638-26635367	intergenic	UBXN11	26633195	1807.5	FALSE	0.053738
Interval_1116	chr1	26336583	26337690	chr1	26663074	26664181		TRUE	TRUE		K562	genic|chr1:26662531-26663565	genic	AIM1L	26680621	17573	FALSE	0.021086
Interval_1129	chr1	26501185	26501688	chr1	26827676	26828179			TRUE		K562	intergenic|chr1:26827133-26828041	intergenic	RPS6KA1	26856248	28661	FALSE	0.022935
Interval_1132	chr1	26541961	26542594	chr1	26868452	26869085			TRUE		K562	genic|chr1:26868221-26869613	genic	RPS6KA1	26856248	12669	FALSE	0.026932
Interval_1137	chr1	26620651	26620947	chr1	26947142	26947438			TRUE		K562	intergenic|chr1:26946507-26948639	intergenic	TRNP1	27320194	372621	FALSE	0.016445
Interval_1137	chr1	26620651	26620947	chr1	26947142	26947438			TRUE		K562	intergenic|chr1:26946507-26948639	intergenic	KDF1	27286901	339328	FALSE	0.021171
Interval_1137	chr1	26620651	26620947	chr1	26947142	26947438			TRUE		K562	intergenic|chr1:26946507-26948639	intergenic	NUDC	27248212	300639	FALSE	0.017696
Interval_1137	chr1	26620651	26620947	chr1	26947142	26947438			TRUE		K562	intergenic|chr1:26946507-26948639	intergenic	NR0B2	27240567	292994	FALSE	0.022068
Interval_1137	chr1	26620651	26620947	chr1	26947142	26947438			TRUE		K562	intergenic|chr1:26946507-26948639	intergenic	GPATCH3	27226962	279389	FALSE	0.020933
Interval_1137	chr1	26620651	26620947	chr1	26947142	26947438			TRUE		K562	intergenic|chr1:26946507-26948639	intergenic	GPN2	27216869	269296	FALSE	0.028839
Interval_1137	chr1	26620651	26620947	chr1	26947142	26947438			TRUE		K562	intergenic|chr1:26946507-26948639	intergenic	SFN	27189632	242059	FALSE	0.028945
Interval_1137	chr1	26620651	26620947	chr1	26947142	26947438			TRUE		K562	intergenic|chr1:26946507-26948639	intergenic	ZDHHC18	27153200	205627	FALSE	0.038652
Interval_1137	chr1	26620651	26620947	chr1	26947142	26947438			TRUE		K562	intergenic|chr1:26946507-26948639	intergenic	PIGV	27114453	166880	FALSE	0.047599
Interval_1137	chr1	26620651	26620947	chr1	26947142	26947438			TRUE		K562	intergenic|chr1:26946507-26948639	intergenic	ARID1A	27022521	74948	FALSE	0.06338
Interval_1137	chr1	26620651	26620947	chr1	26947142	26947438			TRUE		K562	intergenic|chr1:26946507-26948639	intergenic	LOC101928728	27020622	73049	FALSE	0.063376
Interval_1137	chr1	26620651	26620947	chr1	26947142	26947438			TRUE		K562	intergenic|chr1:26946507-26948639	intergenic	RPS6KA1	26856248	91325	FALSE	0.02729
Interval_1137	chr1	26620651	26620947	chr1	26947142	26947438			TRUE		K562	intergenic|chr1:26946507-26948639	intergenic	HMGN2	26798901	148672	FALSE	0.021978
Interval_1137	chr1	26620651	26620947	chr1	26947142	26947438			TRUE		K562	intergenic|chr1:26946507-26948639	intergenic	LOC101928324	26794028	153545	FALSE	0.015699
Interval_1137	chr1	26620651	26620947	chr1	26947142	26947438			TRUE		K562	intergenic|chr1:26946507-26948639	intergenic	DHDDS	26758772	188801	FALSE	0.015221
Interval_1137	chr1	26620651	26620947	chr1	26947142	26947438			TRUE		K562	intergenic|chr1:26946507-26948639	intergenic	LIN28A	26737258	210315	FALSE	0.015949
Interval_1137	chr1	26620651	26620947	chr1	26947142	26947438			TRUE		K562	intergenic|chr1:26946507-26948639	intergenic	CNKSR1	26503980	443593	FALSE	0.016079
Interval_1137	chr1	26620651	26620947	chr1	26947142	26947438			TRUE		K562	intergenic|chr1:26946507-26948639	intergenic	FAM46B	27339333	391760	FALSE	0.017131
Interval_1137	chr1	26620651	26620947	chr1	26947142	26947438			TRUE		K562	intergenic|chr1:26946507-26948639	intergenic	SLC9A1	27481621	534048	FALSE	0.015974
Interval_1138	chr1	26621277	26621816	chr1	26947768	26948307			TRUE		K562	intergenic|chr1:26946507-26948639	intergenic	TRNP1	27320194	372621	FALSE	0.016445
Interval_1138	chr1	26621277	26621816	chr1	26947768	26948307			TRUE		K562	intergenic|chr1:26946507-26948639	intergenic	KDF1	27286901	339328	FALSE	0.021171
Interval_1138	chr1	26621277	26621816	chr1	26947768	26948307			TRUE		K562	intergenic|chr1:26946507-26948639	intergenic	NUDC	27248212	300639	FALSE	0.017696
Interval_1138	chr1	26621277	26621816	chr1	26947768	26948307			TRUE		K562	intergenic|chr1:26946507-26948639	intergenic	NR0B2	27240567	292994	FALSE	0.022068
Interval_1138	chr1	26621277	26621816	chr1	26947768	26948307			TRUE		K562	intergenic|chr1:26946507-26948639	intergenic	GPATCH3	27226962	279389	FALSE	0.020933
Interval_1138	chr1	26621277	26621816	chr1	26947768	26948307			TRUE		K562	intergenic|chr1:26946507-26948639	intergenic	GPN2	27216869	269296	FALSE	0.028839
Interval_1138	chr1	26621277	26621816	chr1	26947768	26948307			TRUE		K562	intergenic|chr1:26946507-26948639	intergenic	SFN	27189632	242059	FALSE	0.028945
Interval_1138	chr1	26621277	26621816	chr1	26947768	26948307			TRUE		K562	intergenic|chr1:26946507-26948639	intergenic	ZDHHC18	27153200	205627	FALSE	0.038652
Interval_1138	chr1	26621277	26621816	chr1	26947768	26948307			TRUE		K562	intergenic|chr1:26946507-26948639	intergenic	PIGV	27114453	166880	FALSE	0.047599
Interval_1138	chr1	26621277	26621816	chr1	26947768	26948307			TRUE		K562	intergenic|chr1:26946507-26948639	intergenic	ARID1A	27022521	74948	FALSE	0.06338
Interval_1138	chr1	26621277	26621816	chr1	26947768	26948307			TRUE		K562	intergenic|chr1:26946507-26948639	intergenic	LOC101928728	27020622	73049	FALSE	0.063376
Interval_1138	chr1	26621277	26621816	chr1	26947768	26948307			TRUE		K562	intergenic|chr1:26946507-26948639	intergenic	RPS6KA1	26856248	91325	FALSE	0.02729
Interval_1138	chr1	26621277	26621816	chr1	26947768	26948307			TRUE		K562	intergenic|chr1:26946507-26948639	intergenic	HMGN2	26798901	148672	FALSE	0.021978
Interval_1138	chr1	26621277	26621816	chr1	26947768	26948307			TRUE		K562	intergenic|chr1:26946507-26948639	intergenic	LOC101928324	26794028	153545	FALSE	0.015699
Interval_1138	chr1	26621277	26621816	chr1	26947768	26948307			TRUE		K562	intergenic|chr1:26946507-26948639	intergenic	DHDDS	26758772	188801	FALSE	0.015221
Interval_1138	chr1	26621277	26621816	chr1	26947768	26948307			TRUE		K562	intergenic|chr1:26946507-26948639	intergenic	LIN28A	26737258	210315	FALSE	0.015949
Interval_1138	chr1	26621277	26621816	chr1	26947768	26948307			TRUE		K562	intergenic|chr1:26946507-26948639	intergenic	CNKSR1	26503980	443593	FALSE	0.016079
Interval_1138	chr1	26621277	26621816	chr1	26947768	26948307			TRUE		K562	intergenic|chr1:26946507-26948639	intergenic	FAM46B	27339333	391760	FALSE	0.017131
Interval_1138	chr1	26621277	26621816	chr1	26947768	26948307			TRUE		K562	intergenic|chr1:26946507-26948639	intergenic	SLC9A1	27481621	534048	FALSE	0.015974
Interval_1145	chr1	26685985	26686373	chr1	27012476	27012864			TRUE		K562	intergenic|chr1:27012310-27013860	intergenic	ARID1A	27022521	9436	FALSE	0.030283
Interval_1145	chr1	26685985	26686373	chr1	27012476	27012864			TRUE		K562	intergenic|chr1:27012310-27013860	intergenic	LOC101928728	27020622	7537	FALSE	0.030252
Interval_1146	chr1	26692928	26693259	chr1	27019419	27019750			TRUE		K562	genic|chr1:27019385-27019960	genic	LOC101928728	27020622	949.5	FALSE	0.071365
Interval_1146	chr1	26692928	26693259	chr1	27019419	27019750			TRUE		K562	genic|chr1:27019385-27019960	genic	ARID1A	27022521	2848.5	FALSE	0.071361
Interval_1147	chr1	26697998	26698779	chr1	27024489	27025270		TRUE	TRUE	TRUE	K562	genic|chr1:27024540-27025040	genic	ARID1A	27022521	2269	FALSE	0.054377
Interval_1147	chr1	26697998	26698779	chr1	27024489	27025270		TRUE	TRUE	TRUE	K562	genic|chr1:27024540-27025040	genic	LOC101928728	27020622	4168	FALSE	0.05438
Interval_1153	chr1	26771819	26772071	chr1	27098310	27098562			TRUE		K562	genic|chr1:27097766-27098636	genic	PIGV	27114453	16252	FALSE	0.024139
Interval_1155	chr1	26785577	26786311	chr1	27112068	27112802		TRUE	TRUE		K562	intergenic|chr1:27112591-27113091	intergenic	PIGV	27114453	1612	FALSE	0.036754
Interval_1156	chr1	26786672	26787174	chr1	27113163	27113665			TRUE		K562	intergenic|chr1:27113288-27113788	intergenic	ZDHHC18	27153200	39662	FALSE	0.015914
Interval_1156	chr1	26786672	26787174	chr1	27113163	27113665			TRUE		K562	intergenic|chr1:27113288-27113788	intergenic	PIGV	27114453	915	FALSE	0.093282
Interval_1159	chr1	26864746	26865128	chr1	27191237	27191619			TRUE		K562	intergenic|chr1:27191153-27192326	intergenic	GPN2	27216869	25129.5	FALSE	0.032606
Interval_1159	chr1	26864746	26865128	chr1	27191237	27191619			TRUE		K562	intergenic|chr1:27191153-27192326	intergenic	SFN	27189632	2107.5	FALSE	0.13119
Interval_1159	chr1	26864746	26865128	chr1	27191237	27191619			TRUE		K562	intergenic|chr1:27191153-27192326	intergenic	ZDHHC18	27153200	38539.5	FALSE	0.025374
Interval_1159	chr1	26864746	26865128	chr1	27191237	27191619			TRUE		K562	intergenic|chr1:27191153-27192326	intergenic	GPATCH3	27226962	35222.5	FALSE	0.019604
Interval_1159	chr1	26864746	26865128	chr1	27191237	27191619			TRUE		K562	intergenic|chr1:27191153-27192326	intergenic	NR0B2	27240567	48827.5	FALSE	0.01532
Interval_1194	chr1	27322006	27322450	chr1	27648497	27648941		TRUE	TRUE	TRUE	K562	promoter|chr1:27648385-27649735	promoter	TMEM222	27648635	425	TRUE	0.119797
Interval_1209	chr1	27526126	27527219	chr1	27852637	27853730			TRUE		K562	intergenic|chr1:27851911-27852871	intergenic	WASF2	27816698	35693	FALSE	0.024207
Interval_1209	chr1	27526126	27527219	chr1	27852637	27853730			TRUE		K562	intergenic|chr1:27851911-27852871	intergenic	AHDC1	27930005	77614	FALSE	0.018456
Interval_1211	chr1	27542430	27543235	chr1	27868941	27869746			TRUE		K562	genic|chr1:27868936-27869436	genic	CD164L2	27709823	159363	FALSE	0.01592
Interval_1211	chr1	27542430	27543235	chr1	27868941	27869746			TRUE		K562	genic|chr1:27868936-27869436	genic	WASF2	27816698	52488	FALSE	0.020952
Interval_1211	chr1	27542430	27543235	chr1	27868941	27869746			TRUE		K562	genic|chr1:27868936-27869436	genic	AHDC1	27930005	60819	FALSE	0.026252
Interval_1211	chr1	27542430	27543235	chr1	27868941	27869746			TRUE		K562	genic|chr1:27868936-27869436	genic	IFI6	27998724	129538	FALSE	0.016329
Interval_1220	chr1	27866763	27868213	chr1	28193274	28194724		TRUE	TRUE	TRUE	K562	intergenic|chr1:28193708-28194208	intergenic	THEMIS2	28199053	5095	FALSE	0.06081
Interval_1220	chr1	27866763	27868213	chr1	28193274	28194724		TRUE	TRUE	TRUE	K562	intergenic|chr1:28194256-28194756	intergenic	THEMIS2	28199053	4547	FALSE	0.018082
Interval_1234	chr1	28088879	28089157	chr1	28415390	28415668			TRUE		K562	promoter|chr1:28414185-28415629	promoter	EYA3	28415148	241	TRUE	0.207429
Interval_1252	chr1	28247427	28247640	chr1	28573938	28574151			TRUE		K562	intergenic|chr1:28573637-28574416	intergenic	DNAJC8	28559542	14484.5	FALSE	0.024759
Interval_1252	chr1	28247427	28247640	chr1	28573938	28574151			TRUE		K562	intergenic|chr1:28573637-28574416	intergenic	ATPIF1	28562601	11425.5	FALSE	0.043736
Interval_1252	chr1	28247427	28247640	chr1	28573938	28574151			TRUE		K562	intergenic|chr1:28573637-28574416	intergenic	SESN2	28585962	11935.5	FALSE	0.025205
Interval_1253	chr1	28248635	28250613	chr1	28575146	28577124	TRUE	TRUE	TRUE	TRUE	K562	intergenic|chr1:28574495-28576747	intergenic	SESN2	28585962	10341	FALSE	0.058912
Interval_1253	chr1	28248635	28250613	chr1	28575146	28577124	TRUE	TRUE	TRUE	TRUE	K562	intergenic|chr1:28574495-28576747	intergenic	MED18	28655512	79891	FALSE	0.023731
Interval_1253	chr1	28248635	28250613	chr1	28575146	28577124	TRUE	TRUE	TRUE	TRUE	K562	intergenic|chr1:28574495-28576747	intergenic	ATPIF1	28562601	13020	FALSE	0.038305
Interval_1253	chr1	28248635	28250613	chr1	28575146	28577124	TRUE	TRUE	TRUE	TRUE	K562	intergenic|chr1:28574495-28576747	intergenic	DNAJC8	28559542	16079	FALSE	0.025058
Interval_1256	chr1	28258593	28260517	chr1	28585104	28587028	TRUE	TRUE	TRUE	TRUE	K562	intergenic|chr1:28584962-28585462	intergenic	SESN2	28585962	750	FALSE	0.02717
Interval_1260	chr1	28266398	28266890	chr1	28592909	28593401			TRUE		K562	genic|chr1:28593055-28593931	genic	SESN2	28585962	7531	FALSE	0.039706
Interval_1267	chr1	28345950	28346890	chr1	28672461	28673401			TRUE		K562	intergenic|chr1:28672246-28673335	intergenic	MED18	28655512	17278.5	FALSE	0.022696
Interval_1268	chr1	28351108	28352351	chr1	28677619	28678862			TRUE		K562	intergenic|chr1:28678038-28678538	intergenic	MED18	28655512	22776	FALSE	0.015497
Interval_1282	chr1	28500888	28501532	chr1	28827400	28828044			TRUE		K562	intergenic|chr1:28827450-28827950	intergenic	SNHG3	28832454	4754	FALSE	0.025514
Interval_1283	chr1	28505276	28506484	chr1	28831788	28832996			TRUE		K562	promoter|chr1:28832134-28832810	promoter	SNHG3	28832454	18	TRUE	0.109402
Interval_1285	chr1	28511690	28512095	chr1	28838202	28838607			TRUE		K562	genic|chr1:28837078-28838456	genic	SNHG3	28832454	5313	FALSE	0.076734
Interval_1285	chr1	28511690	28512095	chr1	28838202	28838607			TRUE		K562	genic|chr1:28837078-28838456	genic	RCC1	28844744	6977	FALSE	0.062555
Interval_1288	chr1	28519020	28519293	chr1	28845532	28845805			TRUE		K562	promoter|chr1:28843443-28846151	promoter	RCC1	28844744	53	TRUE	0.119732
Interval_1293	chr1	28580867	28581205	chr1	28907379	28907717			TRUE		K562	promoter|chr1:28907335-28908649	promoter	SNHG12	28908366	374	TRUE	0.113567
Interval_1299	chr1	28642683	28644151	chr1	28969195	28970663			TRUE		K562	promoter|chr1:28969149-28969921	promoter	TAF12	28969604	69	TRUE	0.135138
Interval_1300	chr1	28647856	28649807	chr1	28974368	28976319	TRUE	TRUE	TRUE		K562	intergenic|chr1:28974304-28975898	intergenic	IFI6	27998724	976377	FALSE	0.015316
Interval_1300	chr1	28647856	28649807	chr1	28974368	28976319	TRUE	TRUE	TRUE		K562	intergenic|chr1:28974304-28975898	intergenic	PTAFR	28503455	471646	FALSE	0.018381
Interval_1300	chr1	28647856	28649807	chr1	28974368	28976319	TRUE	TRUE	TRUE		K562	intergenic|chr1:28974304-28975898	intergenic	EYA3	28415148	559953	FALSE	0.017979
Interval_1300	chr1	28647856	28649807	chr1	28974368	28976319	TRUE	TRUE	TRUE		K562	intergenic|chr1:28974304-28975898	intergenic	DNAJC8	28559542	415559	FALSE	0.018712
Interval_1300	chr1	28647856	28649807	chr1	28974368	28976319	TRUE	TRUE	TRUE		K562	intergenic|chr1:28974304-28975898	intergenic	ATPIF1	28562601	412500	FALSE	0.018267
Interval_1300	chr1	28647856	28649807	chr1	28974368	28976319	TRUE	TRUE	TRUE		K562	intergenic|chr1:28974304-28975898	intergenic	SESN2	28585962	389139	FALSE	0.020055
Interval_1300	chr1	28647856	28649807	chr1	28974368	28976319	TRUE	TRUE	TRUE		K562	intergenic|chr1:28974304-28975898	intergenic	MED18	28655512	319589	FALSE	0.023657
Interval_1300	chr1	28647856	28649807	chr1	28974368	28976319	TRUE	TRUE	TRUE		K562	intergenic|chr1:28974304-28975898	intergenic	PHACTR4	28764660	210441	FALSE	0.023864
Interval_1300	chr1	28647856	28649807	chr1	28974368	28976319	TRUE	TRUE	TRUE		K562	intergenic|chr1:28974304-28975898	intergenic	SNHG3	28832454	142647	FALSE	0.028671
Interval_1300	chr1	28647856	28649807	chr1	28974368	28976319	TRUE	TRUE	TRUE		K562	intergenic|chr1:28974304-28975898	intergenic	RCC1	28844744	130357	FALSE	0.03866
Interval_1300	chr1	28647856	28649807	chr1	28974368	28976319	TRUE	TRUE	TRUE		K562	intergenic|chr1:28974304-28975898	intergenic	TRNAU1AP	28879528	95573	FALSE	0.02774
Interval_1300	chr1	28647856	28649807	chr1	28974368	28976319	TRUE	TRUE	TRUE		K562	intergenic|chr1:28974304-28975898	intergenic	SNHG12	28908366	66735	FALSE	0.039529
Interval_1300	chr1	28647856	28649807	chr1	28974368	28976319	TRUE	TRUE	TRUE		K562	intergenic|chr1:28974304-28975898	intergenic	TAF12	28969604	5497	FALSE	0.113862
Interval_1300	chr1	28647856	28649807	chr1	28974368	28976319	TRUE	TRUE	TRUE		K562	intergenic|chr1:28974304-28975898	intergenic	GMEB1	28995239	20138	FALSE	0.1045
Interval_1300	chr1	28647856	28649807	chr1	28974368	28976319	TRUE	TRUE	TRUE		K562	intergenic|chr1:28974304-28975898	intergenic	YTHDF2	29063135	88034	FALSE	0.069162
Interval_1300	chr1	28647856	28649807	chr1	28974368	28976319	TRUE	TRUE	TRUE		K562	intergenic|chr1:28974304-28975898	intergenic	FAM76A	28052489	922612	FALSE	0.016706
Interval_1300	chr1	28647856	28649807	chr1	28974368	28976319	TRUE	TRUE	TRUE		K562	intergenic|chr1:28974304-28975898	intergenic	STX12	28099693	875408	FALSE	0.016498
Interval_1300	chr1	28647856	28649807	chr1	28974368	28976319	TRUE	TRUE	TRUE		K562	intergenic|chr1:28974304-28975898	intergenic	PPP1R8	28157324	817777	FALSE	0.017472
Interval_1300	chr1	28647856	28649807	chr1	28974368	28976319	TRUE	TRUE	TRUE		K562	intergenic|chr1:28974304-28975898	intergenic	THEMIS2	28199053	776048	FALSE	0.015267
Interval_1300	chr1	28647856	28649807	chr1	28974368	28976319	TRUE	TRUE	TRUE		K562	intergenic|chr1:28974304-28975898	intergenic	RPA2	28241308	733793	FALSE	0.018238
Interval_1300	chr1	28647856	28649807	chr1	28974368	28976319	TRUE	TRUE	TRUE		K562	intergenic|chr1:28974304-28975898	intergenic	SMPDL3B	28261465	713636	FALSE	0.021856
Interval_1300	chr1	28647856	28649807	chr1	28974368	28976319	TRUE	TRUE	TRUE		K562	intergenic|chr1:28974304-28975898	intergenic	XKR8	28285972	689129	FALSE	0.019694
Interval_1300	chr1	28647856	28649807	chr1	28974368	28976319	TRUE	TRUE	TRUE		K562	intergenic|chr1:28974304-28975898	intergenic	LINC01756	29676626	701525	FALSE	0.02281
Interval_1300	chr1	28647856	28649807	chr1	28974368	28976319	TRUE	TRUE	TRUE		K562	intergenic|chr1:28974304-28975898	intergenic	PTPRU	29563027	587926	FALSE	0.028275
Interval_1300	chr1	28647856	28649807	chr1	28974368	28976319	TRUE	TRUE	TRUE		K562	intergenic|chr1:28974304-28975898	intergenic	MECR	29557470	582369	FALSE	0.025614
Interval_1300	chr1	28647856	28649807	chr1	28974368	28976319	TRUE	TRUE	TRUE		K562	intergenic|chr1:28974304-28975898	intergenic	SRSF4	29508637	533536	FALSE	0.028875
Interval_1300	chr1	28647856	28649807	chr1	28974368	28976319	TRUE	TRUE	TRUE		K562	intergenic|chr1:28974304-28975898	intergenic	TMEM200B	29450421	475320	FALSE	0.027028
Interval_1300	chr1	28647856	28649807	chr1	28974368	28976319	TRUE	TRUE	TRUE		K562	intergenic|chr1:28974304-28975898	intergenic	EPB41	29213602	238501	FALSE	0.021853
Interval_1303	chr1	28737920	28738150	chr1	29064432	29064662			TRUE		K562	genic|chr1:29063988-29064952	genic	YTHDF2	29063135	1335	FALSE	0.040271
Interval_1313	chr1	28884155	28884664	chr1	29210667	29211176			TRUE		K562	intergenic|chr1:29210282-29211937	intergenic	SRSF4	29508637	297528	FALSE	0.060838
Interval_1313	chr1	28884155	28884664	chr1	29210667	29211176			TRUE		K562	intergenic|chr1:29210282-29211937	intergenic	TMEM200B	29450421	239312	FALSE	0.069606
Interval_1313	chr1	28884155	28884664	chr1	29210667	29211176			TRUE		K562	intergenic|chr1:29210282-29211937	intergenic	EPB41	29213602	2492.5	FALSE	0.271526
Interval_1313	chr1	28884155	28884664	chr1	29210667	29211176			TRUE		K562	intergenic|chr1:29210282-29211937	intergenic	YTHDF2	29063135	147974	FALSE	0.03396
Interval_1313	chr1	28884155	28884664	chr1	29210667	29211176			TRUE		K562	intergenic|chr1:29210282-29211937	intergenic	GMEB1	28995239	215870	FALSE	0.032318
Interval_1313	chr1	28884155	28884664	chr1	29210667	29211176			TRUE		K562	intergenic|chr1:29210282-29211937	intergenic	TAF12	28969604	241506	FALSE	0.029349
Interval_1313	chr1	28884155	28884664	chr1	29210667	29211176			TRUE		K562	intergenic|chr1:29210282-29211937	intergenic	SNHG12	28908366	302744	FALSE	0.023925
Interval_1313	chr1	28884155	28884664	chr1	29210667	29211176			TRUE		K562	intergenic|chr1:29210282-29211937	intergenic	TRNAU1AP	28879528	331582	FALSE	0.018867
Interval_1313	chr1	28884155	28884664	chr1	29210667	29211176			TRUE		K562	intergenic|chr1:29210282-29211937	intergenic	SMPDL3B	28261465	949644	FALSE	0.017862
Interval_1313	chr1	28884155	28884664	chr1	29210667	29211176			TRUE		K562	intergenic|chr1:29210282-29211937	intergenic	RCC1	28844744	366366	FALSE	0.021267
Interval_1313	chr1	28884155	28884664	chr1	29210667	29211176			TRUE		K562	intergenic|chr1:29210282-29211937	intergenic	SNHG3	28832454	378656	FALSE	0.018986
Interval_1313	chr1	28884155	28884664	chr1	29210667	29211176			TRUE		K562	intergenic|chr1:29210282-29211937	intergenic	XKR8	28285972	925138	FALSE	0.019203
Interval_1313	chr1	28884155	28884664	chr1	29210667	29211176			TRUE		K562	intergenic|chr1:29210282-29211937	intergenic	PTAFR	28503455	707654	FALSE	0.017696
Interval_1313	chr1	28884155	28884664	chr1	29210667	29211176			TRUE		K562	intergenic|chr1:29210282-29211937	intergenic	DNAJC8	28559542	651568	FALSE	0.016085
Interval_1313	chr1	28884155	28884664	chr1	29210667	29211176			TRUE		K562	intergenic|chr1:29210282-29211937	intergenic	SESN2	28585962	625148	FALSE	0.017815
Interval_1313	chr1	28884155	28884664	chr1	29210667	29211176			TRUE		K562	intergenic|chr1:29210282-29211937	intergenic	MED18	28655512	555598	FALSE	0.018397
Interval_1313	chr1	28884155	28884664	chr1	29210667	29211176			TRUE		K562	intergenic|chr1:29210282-29211937	intergenic	PHACTR4	28764660	446450	FALSE	0.019661
Interval_1313	chr1	28884155	28884664	chr1	29210667	29211176			TRUE		K562	intergenic|chr1:29210282-29211937	intergenic	MECR	29557470	346360	FALSE	0.042149
Interval_1313	chr1	28884155	28884664	chr1	29210667	29211176			TRUE		K562	intergenic|chr1:29210282-29211937	intergenic	PTPRU	29563027	351918	FALSE	0.045264
Interval_1313	chr1	28884155	28884664	chr1	29210667	29211176			TRUE		K562	intergenic|chr1:29210282-29211937	intergenic	LINC01756	29676626	465516	FALSE	0.030604
Interval_1313	chr1	28884155	28884664	chr1	29210667	29211176			TRUE		K562	intergenic|chr1:29210282-29211937	intergenic	STX12	28099693	1111417	FALSE	0.015964
Interval_1313	chr1	28884155	28884664	chr1	29210667	29211176			TRUE		K562	intergenic|chr1:29210282-29211937	intergenic	PPP1R8	28157324	1053786	FALSE	0.015736
Interval_1313	chr1	28884155	28884664	chr1	29210667	29211176			TRUE		K562	intergenic|chr1:29210282-29211937	intergenic	THEMIS2	28199053	1012057	FALSE	0.016306
Interval_1313	chr1	28884155	28884664	chr1	29210667	29211176			TRUE		K562	intergenic|chr1:29210282-29211937	intergenic	RPA2	28241308	969802	FALSE	0.016024
Interval_1314	chr1	28884813	28885214	chr1	29211325	29211726			TRUE		K562	intergenic|chr1:29210282-29211937	intergenic	SRSF4	29508637	297528	FALSE	0.060838
Interval_1314	chr1	28884813	28885214	chr1	29211325	29211726			TRUE		K562	intergenic|chr1:29210282-29211937	intergenic	TMEM200B	29450421	239312	FALSE	0.069606
Interval_1314	chr1	28884813	28885214	chr1	29211325	29211726			TRUE		K562	intergenic|chr1:29210282-29211937	intergenic	EPB41	29213602	2492.5	FALSE	0.271526
Interval_1314	chr1	28884813	28885214	chr1	29211325	29211726			TRUE		K562	intergenic|chr1:29210282-29211937	intergenic	YTHDF2	29063135	147974	FALSE	0.03396
Interval_1314	chr1	28884813	28885214	chr1	29211325	29211726			TRUE		K562	intergenic|chr1:29210282-29211937	intergenic	GMEB1	28995239	215870	FALSE	0.032318
Interval_1314	chr1	28884813	28885214	chr1	29211325	29211726			TRUE		K562	intergenic|chr1:29210282-29211937	intergenic	TAF12	28969604	241506	FALSE	0.029349
Interval_1314	chr1	28884813	28885214	chr1	29211325	29211726			TRUE		K562	intergenic|chr1:29210282-29211937	intergenic	SNHG12	28908366	302744	FALSE	0.023925
Interval_1314	chr1	28884813	28885214	chr1	29211325	29211726			TRUE		K562	intergenic|chr1:29210282-29211937	intergenic	TRNAU1AP	28879528	331582	FALSE	0.018867
Interval_1314	chr1	28884813	28885214	chr1	29211325	29211726			TRUE		K562	intergenic|chr1:29210282-29211937	intergenic	SMPDL3B	28261465	949644	FALSE	0.017862
Interval_1314	chr1	28884813	28885214	chr1	29211325	29211726			TRUE		K562	intergenic|chr1:29210282-29211937	intergenic	RCC1	28844744	366366	FALSE	0.021267
Interval_1314	chr1	28884813	28885214	chr1	29211325	29211726			TRUE		K562	intergenic|chr1:29210282-29211937	intergenic	SNHG3	28832454	378656	FALSE	0.018986
Interval_1314	chr1	28884813	28885214	chr1	29211325	29211726			TRUE		K562	intergenic|chr1:29210282-29211937	intergenic	XKR8	28285972	925138	FALSE	0.019203
Interval_1314	chr1	28884813	28885214	chr1	29211325	29211726			TRUE		K562	intergenic|chr1:29210282-29211937	intergenic	PTAFR	28503455	707654	FALSE	0.017696
Interval_1314	chr1	28884813	28885214	chr1	29211325	29211726			TRUE		K562	intergenic|chr1:29210282-29211937	intergenic	DNAJC8	28559542	651568	FALSE	0.016085
Interval_1314	chr1	28884813	28885214	chr1	29211325	29211726			TRUE		K562	intergenic|chr1:29210282-29211937	intergenic	SESN2	28585962	625148	FALSE	0.017815
Interval_1314	chr1	28884813	28885214	chr1	29211325	29211726			TRUE		K562	intergenic|chr1:29210282-29211937	intergenic	MED18	28655512	555598	FALSE	0.018397
Interval_1314	chr1	28884813	28885214	chr1	29211325	29211726			TRUE		K562	intergenic|chr1:29210282-29211937	intergenic	PHACTR4	28764660	446450	FALSE	0.019661
Interval_1314	chr1	28884813	28885214	chr1	29211325	29211726			TRUE		K562	intergenic|chr1:29210282-29211937	intergenic	MECR	29557470	346360	FALSE	0.042149
Interval_1314	chr1	28884813	28885214	chr1	29211325	29211726			TRUE		K562	intergenic|chr1:29210282-29211937	intergenic	PTPRU	29563027	351918	FALSE	0.045264
Interval_1314	chr1	28884813	28885214	chr1	29211325	29211726			TRUE		K562	intergenic|chr1:29210282-29211937	intergenic	LINC01756	29676626	465516	FALSE	0.030604
Interval_1314	chr1	28884813	28885214	chr1	29211325	29211726			TRUE		K562	intergenic|chr1:29210282-29211937	intergenic	STX12	28099693	1111417	FALSE	0.015964
Interval_1314	chr1	28884813	28885214	chr1	29211325	29211726			TRUE		K562	intergenic|chr1:29210282-29211937	intergenic	PPP1R8	28157324	1053786	FALSE	0.015736
Interval_1314	chr1	28884813	28885214	chr1	29211325	29211726			TRUE		K562	intergenic|chr1:29210282-29211937	intergenic	THEMIS2	28199053	1012057	FALSE	0.016306
Interval_1314	chr1	28884813	28885214	chr1	29211325	29211726			TRUE		K562	intergenic|chr1:29210282-29211937	intergenic	RPA2	28241308	969802	FALSE	0.016024
Interval_1319	chr1	28926819	28927194	chr1	29253331	29253706			TRUE		K562	genic|chr1:29252892-29253791	genic	EPB41	29213602	39739.5	FALSE	0.016319
Interval_1334	chr1	29179927	29180194	chr1	29506439	29506706			TRUE		K562	genic|chr1:29506306-29506806	genic	SRSF4	29508637	2081	FALSE	0.030135
Interval_1378	chr1	30717688	30718046	chr1	31190535	31190893			TRUE		K562	promoter|chr1:31190664-31191881	promoter	MATN1-AS1	31191618	345.5	TRUE	0.13777
Interval_1378	chr1	30717688	30718046	chr1	31190535	31190893			TRUE		K562	promoter|chr1:31190664-31191881	promoter	MATN1	31196432	5159.5	FALSE	0.127842
Interval_1384	chr1	30768859	30769239	chr1	31241706	31242086			TRUE		K562	intergenic|chr1:31241708-31242325	intergenic	MATN1-AS1	31191618	50398.5	FALSE	0.045651
Interval_1384	chr1	30768859	30769239	chr1	31241706	31242086			TRUE		K562	intergenic|chr1:31241708-31242325	intergenic	MATN1	31196432	45584.5	FALSE	0.062839
Interval_1384	chr1	30768859	30769239	chr1	31241706	31242086			TRUE		K562	intergenic|chr1:31241708-31242325	intergenic	LAPTM5	31230683	11333.5	FALSE	0.105648
Interval_1384	chr1	30768859	30769239	chr1	31241706	31242086			TRUE		K562	intergenic|chr1:31241708-31242325	intergenic	PUM1	31538564	296548	FALSE	0.016496
Interval_1384	chr1	30768859	30769239	chr1	31241706	31242086			TRUE		K562	intergenic|chr1:31241708-31242325	intergenic	SDC3	31381480	139464	FALSE	0.037273
Interval_1392	chr1	30872199	30872646	chr1	31345046	31345493			TRUE		K562	genic|chr1:31344702-31345489	genic	SDC3	31381480	36384.5	FALSE	0.021011
Interval_1398	chr1	30918673	30919733	chr1	31391520	31392580			TRUE		K562	intergenic|chr1:31391803-31392657	intergenic	SDC3	31381480	10750	FALSE	0.051373
Interval_1398	chr1	30918673	30919733	chr1	31391520	31392580			TRUE		K562	intergenic|chr1:31391803-31392657	intergenic	MATN1	31196432	195798	FALSE	0.017124
Interval_1402	chr1	31064994	31065281	chr1	31537841	31538128			TRUE		K562	promoter|chr1:31537453-31538837	promoter	PUM1	31538564	419	TRUE	0.146807
Interval_1403	chr1	31065479	31065748	chr1	31538326	31538595			TRUE		K562	promoter|chr1:31537453-31538837	promoter	PUM1	31538564	419	TRUE	0.146807
Interval_1431	chr1	31645007	31645400	chr1	32110608	32111001		TRUE	TRUE		K562	promoter|chr1:32109731-32111117	promoter	PEF1	32110838	414	TRUE	0.282326
Interval_1442	chr1	31826737	31827334	chr1	32292338	32292935			TRUE		K562	intergenic|chr1:32292382-32293108	intergenic	SPOCD1	32281652	11093	FALSE	0.06275
Interval_1457	chr1	31940129	31940546	chr1	32405730	32406147			TRUE		K562	intergenic|chr1:32405366-32406091	intergenic	SPOCD1	32281652	124076	FALSE	0.015819
Interval_1459	chr1	31944131	31945484	chr1	32409732	32411085		TRUE	TRUE		K562	intergenic|chr1:32409364-32410268	intergenic	KHDRBS1	32479294	69478	FALSE	0.01818
Interval_1459	chr1	31944131	31945484	chr1	32409732	32411085		TRUE	TRUE		K562	intergenic|chr1:32409364-32410268	intergenic	SPOCD1	32281652	128164	FALSE	0.022501
Interval_1463	chr1	31954537	31955375	chr1	32420138	32420976	TRUE	TRUE	TRUE	TRUE	K562	intergenic|chr1:32420184-32421309	intergenic	SPOCD1	32281652	139094	FALSE	0.020121
Interval_1464	chr1	31955733	31956657	chr1	32421334	32422258			TRUE		K562	intergenic|chr1:32421531-32422380	intergenic	KHDRBS1	32479294	57338.5	FALSE	0.015144
Interval_1464	chr1	31955733	31956657	chr1	32421334	32422258			TRUE		K562	intergenic|chr1:32421531-32422380	intergenic	SPOCD1	32281652	140304	FALSE	0.021492
Interval_1472	chr1	32012629	32013492	chr1	32478230	32479093		TRUE	TRUE		K562	promoter|chr1:32478742-32479666	promoter	KHDRBS1	32479294	90	TRUE	0.231993
Interval_1473	chr1	32014443	32014708	chr1	32480044	32480309			TRUE		K562	genic|chr1:32480109-32480754	genic	KHDRBS1	32479294	1137.5	FALSE	0.02797
Interval_1480	chr1	32107643	32107986	chr1	32573244	32573587			TRUE		K562	promoter|chr1:32573354-32574333	promoter	KPNA6	32573643	200.5	TRUE	0.166408
Interval_1483	chr1	32133110	32134070	chr1	32598711	32599671			TRUE	TRUE	K562	genic|chr1:32598800-32599481	genic	KPNA6	32573643	25497.5	FALSE	0.016927
Interval_1493	chr1	32235936	32236608	chr1	32701537	32702209	TRUE		TRUE		K562	genic|chr1:32701385-32702102	genic	HDAC1	32757707	55963.5	FALSE	0.015077
Interval_1493	chr1	32235936	32236608	chr1	32701537	32702209	TRUE		TRUE		K562	genic|chr1:32701385-32702102	genic	EIF3I	32687184	14559.5	FALSE	0.029753
Interval_1493	chr1	32235936	32236608	chr1	32701537	32702209	TRUE		TRUE		K562	genic|chr1:32701385-32702102	genic	TMEM234	32687972	13771.5	FALSE	0.029746
Interval_1493	chr1	32235936	32236608	chr1	32701537	32702209	TRUE		TRUE		K562	genic|chr1:32701385-32702102	genic	MTMR9LP	32707311	5567.5	FALSE	0.093644
Interval_1493	chr1	32235936	32236608	chr1	32701537	32702209	TRUE		TRUE		K562	genic|chr1:32701385-32702102	genic	LCK	32716839	15095.5	FALSE	0.02664
Interval_1493	chr1	32235936	32236608	chr1	32701537	32702209	TRUE		TRUE		K562	genic|chr1:32701385-32702102	genic	FAM167B	32712817	11073.5	FALSE	0.038602
Interval_1498	chr1	32291631	32291876	chr1	32757232	32757477			TRUE		K562	promoter|chr1:32757267-32757957	promoter	HDAC1	32757707	95	TRUE	0.12588
Interval_1502	chr1	32345433	32346210	chr1	32811034	32811811			TRUE		K562	intergenic|chr1:32810979-32811479	intergenic	MARCKSL1	32801840	9389	FALSE	0.02254
Interval_1504	chr1	32390793	32391459	chr1	32856394	32857060			TRUE		K562	genic|chr1:32856546-32857046	genic	BSDC1	32860062	3266	FALSE	0.068442
Interval_1504	chr1	32390793	32391459	chr1	32856394	32857060			TRUE		K562	genic|chr1:32856546-32857046	genic	MARCKSL1	32801840	54956	FALSE	0.018364
Interval_1505	chr1	32392071	32392721	chr1	32857672	32858322			TRUE	TRUE	K562	genic|chr1:32857769-32858443	genic	BSDC1	32860062	1956	FALSE	0.024758
Interval_1516	chr1	32536823	32537926	chr1	33002424	33003527			TRUE		K562	intergenic|chr1:33002225-33002725	intergenic	ZBTB8A	33004745	2270	FALSE	0.018215
Interval_1523	chr1	32650268	32650518	chr1	33115869	33116119			TRUE		K562	promoter|chr1:33115906-33117277	promoter	RBBP4	33116748	156.5	TRUE	0.351372
Interval_1523	chr1	32650268	32650518	chr1	33115869	33116119			TRUE		K562	promoter|chr1:33115906-33117277	promoter	ZBTB8OS	33116191	400.5	TRUE	0.351363
Interval_1527	chr1	32716653	32716892	chr1	33182254	33182493			TRUE		K562	intergenic|chr1:33182014-33182677	intergenic	SYNC	33168361	13984.5	FALSE	0.016285
Interval_1527	chr1	32716653	32716892	chr1	33182254	33182493			TRUE		K562	intergenic|chr1:33182014-33182677	intergenic	KIAA1522	33231234	48888.5	FALSE	0.015859
Interval_1531	chr1	32754524	32754762	chr1	33220125	33220363			TRUE		K562	intergenic|chr1:33219792-33220579	intergenic	KIAA1522	33231234	11048.5	FALSE	0.029945
Interval_1536	chr1	32814017	32815199	chr1	33279618	33280800	TRUE	TRUE	TRUE	TRUE	K562	genic|chr1:33279812-33280741	genic	S100PBP	33290913	10636.5	FALSE	0.020984
Interval_1536	chr1	32814017	32815199	chr1	33279618	33280800	TRUE	TRUE	TRUE	TRUE	K562	genic|chr1:33279812-33280741	genic	YARS	33283633	3356.5	FALSE	0.037491
Interval_1537	chr1	32815792	32817954	chr1	33281393	33283555	TRUE	TRUE	TRUE	TRUE	K562	genic|chr1:33281987-33282667	genic	SYNC	33168361	113966	FALSE	0.016627
Interval_1537	chr1	32815792	32817954	chr1	33281393	33283555	TRUE	TRUE	TRUE	TRUE	K562	genic|chr1:33281987-33282667	genic	KIAA1522	33231234	51093	FALSE	0.015217
Interval_1537	chr1	32815792	32817954	chr1	33281393	33283555	TRUE	TRUE	TRUE	TRUE	K562	genic|chr1:33281987-33282667	genic	YARS	33283633	1306	FALSE	0.091636
Interval_1537	chr1	32815792	32817954	chr1	33281393	33283555	TRUE	TRUE	TRUE	TRUE	K562	genic|chr1:33281987-33282667	genic	S100PBP	33290913	8586	FALSE	0.051239
Interval_1546	chr1	32981104	32981556	chr1	33446705	33447157			TRUE		K562	intergenic|chr1:33446494-33447211	intergenic	RNF19B	33430414	16438.5	FALSE	0.017119
Interval_1548	chr1	32989307	32989654	chr1	33454908	33455255			TRUE		K562	intergenic|chr1:33454721-33455221	intergenic	RNF19B	33430414	24557	FALSE	0.020547
Interval_1551	chr1	33036996	33037801	chr1	33502597	33503402		TRUE	TRUE		K562	promoter|chr1:33502064-33502804	promoter	AK2	33502512	78	TRUE	0.152689
Interval_1585	chr1	34843029	34843461	chr1	35308630	35309062			TRUE		K562	intergenic|chr1:35308592-35309571	intergenic	SMIM12	35325417	16335.5	FALSE	0.028643
Interval_1599	chr1	35193034	35193263	chr1	35658635	35658864			TRUE		K562	promoter|chr1:35658496-35659155	promoter	SFPQ	35658746	79.5	TRUE	0.194669
Interval_1615	chr1	35641329	35641669	chr1	36106930	36107270			TRUE		K562	promoter|chr1:36106927-36108613	promoter	PSMB2	36107445	325	TRUE	0.137199
Interval_1616	chr1	35642084	35642280	chr1	36107685	36107881			TRUE		K562	promoter|chr1:36106927-36108613	promoter	PSMB2	36107445	325	TRUE	0.137199
Interval_1617	chr1	35642480	35642874	chr1	36108081	36108475			TRUE		K562	promoter|chr1:36106927-36108613	promoter	PSMB2	36107445	325	TRUE	0.137199
Interval_1628	chr1	35788053	35788727	chr1	36253654	36254328			TRUE		K562	intergenic|chr1:36253071-36254273	intergenic	AGO4	36273827	20155	FALSE	0.019509
Interval_1628	chr1	35788053	35788727	chr1	36253654	36254328			TRUE		K562	intergenic|chr1:36253071-36254273	intergenic	CLSPN	36235551	18121	FALSE	0.016561
Interval_1631	chr1	35869391	35870560	chr1	36334992	36336161			TRUE		K562	intergenic|chr1:36335089-36335589	intergenic	AGO1	36348795	13456	FALSE	0.038481
Interval_1647	chr1	36247512	36249108	chr1	36713113	36714709	TRUE		TRUE	TRUE	K562	genic|chr1:36713862-36714570	genic	THRAP3	36690012	24204	FALSE	0.031894
Interval_1655	chr1	36299901	36300202	chr1	36765502	36765803			TRUE		K562	genic|chr1:36765405-36765905	genic	SH3D21	36772707	7052	FALSE	0.0153
Interval_1658	chr1	36374764	36374986	chr1	36840365	36840587			TRUE		K562	genic|chr1:36840085-36840585	genic	SH3D21	36772707	67628	FALSE	0.021028
Interval_1658	chr1	36374764	36374986	chr1	36840365	36840587			TRUE		K562	genic|chr1:36840085-36840585	genic	EVA1B	36789249	51086	FALSE	0.021605
Interval_1658	chr1	36374764	36374986	chr1	36840365	36840587			TRUE		K562	genic|chr1:36840085-36840585	genic	STK40	36851528	11193	FALSE	0.04345
Interval_1658	chr1	36374764	36374986	chr1	36840365	36840587			TRUE		K562	genic|chr1:36840085-36840585	genic	LSM10	36863560	23225	FALSE	0.031282
Interval_1658	chr1	36374764	36374986	chr1	36840365	36840587			TRUE		K562	genic|chr1:36840085-36840585	genic	MRPS15	36930040	89705	FALSE	0.015518
Interval_1660	chr1	36386038	36387738	chr1	36851639	36853339	TRUE	TRUE	TRUE	TRUE	K562	promoter|chr1:36851278-36852442	promoter	LSM10	36863560	11700	FALSE	0.180717
Interval_1660	chr1	36386038	36387738	chr1	36851639	36853339	TRUE	TRUE	TRUE	TRUE	K562	promoter|chr1:36851278-36852442	promoter	STK40	36851528	332	TRUE	0.280376
Interval_1660	chr1	36386038	36387738	chr1	36851639	36853339	TRUE	TRUE	TRUE	TRUE	K562	intergenic|chr1:36852652-36853152	intergenic	STK40	36851528	1374	FALSE	0.044018
Interval_1660	chr1	36386038	36387738	chr1	36851639	36853339	TRUE	TRUE	TRUE	TRUE	K562	intergenic|chr1:36852652-36853152	intergenic	LSM10	36863560	10658	FALSE	0.028359
Interval_1661	chr1	36397713	36398189	chr1	36863314	36863790			TRUE		K562	promoter|chr1:36862790-36863815	promoter	LSM10	36863560	257.5	TRUE	0.12699
Interval_1666	chr1	36463824	36464747	chr1	36929425	36930348	TRUE	TRUE	TRUE	TRUE	K562	promoter|chr1:36929249-36930635	promoter	MRPS15	36930040	98	TRUE	0.158183
Interval_1669	chr1	36479552	36480193	chr1	36945153	36945794		TRUE	TRUE		K562	genic|chr1:36945072-36945738	genic	CSF3R	36948915	3510	FALSE	0.016448
Interval_1694	chr1	37479520	37480108	chr1	37945121	37945709			TRUE		K562	genic|chr1:37945163-37945663	genic	ZC3H12A	37940118	5295	FALSE	0.053578
Interval_1694	chr1	37479520	37480108	chr1	37945121	37945709			TRUE		K562	genic|chr1:37945163-37945663	genic	LINC01137	37940044	5369	FALSE	0.053582
Interval_1701	chr1	37595677	37595915	chr1	38061278	38061516			TRUE		K562	promoter|chr1:38060927-38061848	promoter	GNL2	38061586	198.5	TRUE	0.173155
Interval_1705	chr1	37691966	37692446	chr1	38157638	38158118	TRUE	TRUE	TRUE	TRUE	K562	promoter|chr1:38157569-38158322	promoter	C1orf109	38156267	1678.5	FALSE	0.163718
Interval_1705	chr1	37691966	37692446	chr1	38157638	38158118	TRUE	TRUE	TRUE	TRUE	K562	promoter|chr1:38157569-38158322	promoter	CDCA8	38158072	126.5	TRUE	0.163716
Interval_1713	chr1	37858858	37859250	chr1	38324530	38324922		TRUE	TRUE	TRUE	K562	promoter|chr1:38324669-38326193	promoter	MTF1	38325292	139	TRUE	0.149654
Interval_1714	chr1	37862365	37862739	chr1	38328037	38328411			TRUE		K562	genic|chr1:38327899-38328399	genic	MTF1	38325292	2857	FALSE	0.017343
Interval_1718	chr1	37923563	37923818	chr1	38389235	38389490			TRUE		K562	genic|chr1:38388388-38389531	genic	SF3A3	38455782	66822.5	FALSE	0.021257
Interval_1718	chr1	37923563	37923818	chr1	38389235	38389490			TRUE		K562	genic|chr1:38388388-38389531	genic	MANEAL	38259773	129186	FALSE	0.017433
Interval_1718	chr1	37923563	37923818	chr1	38389235	38389490			TRUE		K562	genic|chr1:38388388-38389531	genic	INPP5B	38412729	23769.5	FALSE	0.046152
Interval_1718	chr1	37923563	37923818	chr1	38389235	38389490			TRUE		K562	genic|chr1:38388388-38389531	genic	MTF1	38325292	63667.5	FALSE	0.026997
Interval_1718	chr1	37923563	37923818	chr1	38389235	38389490			TRUE		K562	genic|chr1:38388388-38389531	genic	YRDC	38273865	115094	FALSE	0.018278
Interval_1718	chr1	37923563	37923818	chr1	38389235	38389490			TRUE		K562	genic|chr1:38388388-38389531	genic	C1orf122	38273472	115488	FALSE	0.018279
Interval_1720	chr1	37945993	37947293	chr1	38411665	38412965	TRUE	TRUE	TRUE	TRUE	K562	promoter|chr1:38411482-38412995	promoter	INPP5B	38412729	490.5	TRUE	0.248488
Interval_1722	chr1	38009475	38010117	chr1	38475147	38475789			TRUE		K562	intergenic|chr1:38474945-38475445	intergenic	SF3A3	38455782	19413	FALSE	0.033126
Interval_1722	chr1	38009475	38010117	chr1	38475147	38475789			TRUE		K562	intergenic|chr1:38474945-38475445	intergenic	FHL3	38471187	4008	FALSE	0.077855
Interval_1722	chr1	38009475	38010117	chr1	38475147	38475789			TRUE		K562	intergenic|chr1:38474945-38475445	intergenic	UTP11	38478383	3188	FALSE	0.089595
Interval_1723	chr1	38012934	38013181	chr1	38478606	38478853			TRUE		K562	promoter|chr1:38477922-38479204	promoter	FHL3	38471187	7376	FALSE	0.199411
Interval_1723	chr1	38012934	38013181	chr1	38478606	38478853			TRUE		K562	promoter|chr1:38477922-38479204	promoter	UTP11	38478383	180	TRUE	0.229047
Interval_1764	chr1	39025827	39026180	chr1	39491499	39491852			TRUE		K562	promoter|chr1:39491387-39492835	promoter	NDUFS5	39491966	145	TRUE	0.19943
Interval_1765	chr1	39026380	39026937	chr1	39492052	39492609			TRUE		K562	promoter|chr1:39491387-39492835	promoter	NDUFS5	39491966	145	TRUE	0.19943
Interval_1767	chr1	39047779	39048043	chr1	39513451	39513715			TRUE		K562	intergenic|chr1:39513074-39514021	intergenic	NDUFS5	39491966	21581.5	FALSE	0.016447
Interval_1787	chr1	39398619	39399138	chr1	39864291	39864810	TRUE		TRUE		K562	genic|chr1:39864093-39864731	genic	KIAA0754	39875175	10763	FALSE	0.015409
Interval_1788	chr1	39410840	39411121	chr1	39876512	39876793			TRUE		K562	genic|chr1:39876509-39877009	genic	KIAA0754	39875175	1584	FALSE	0.022812
Interval_1805	chr1	39890226	39890644	chr1	40355898	40356316			TRUE		K562	intergenic|chr1:40355875-40357460	intergenic	TRIT1	40349183	7484.5	FALSE	0.018197
Interval_1807	chr1	39898866	39899699	chr1	40364538	40365371	TRUE	TRUE	TRUE		K562	genic|chr1:40364606-40365352	genic	TRIT1	40349183	15796	FALSE	0.034949
Interval_1807	chr1	39898866	39899699	chr1	40364538	40365371	TRUE	TRUE	TRUE		K562	genic|chr1:40364606-40365352	genic	MYCL	40367687	2708	FALSE	0.101064
Interval_1815	chr1	40057592	40057831	chr1	40523264	40523503			TRUE		K562	genic|chr1:40522996-40523640	genic	TRIT1	40349183	174135	FALSE	0.01567
Interval_1815	chr1	40057592	40057831	chr1	40523264	40523503			TRUE		K562	genic|chr1:40522996-40523640	genic	MYCL	40367687	155631	FALSE	0.017211
Interval_1815	chr1	40057592	40057831	chr1	40523264	40523503			TRUE		K562	genic|chr1:40522996-40523640	genic	CAP1	40506254	17064	FALSE	0.051275
Interval_1815	chr1	40057592	40057831	chr1	40523264	40523503			TRUE		K562	genic|chr1:40522996-40523640	genic	PPT1	40563142	39824	FALSE	0.026442
Interval_1815	chr1	40057592	40057831	chr1	40523264	40523503			TRUE		K562	genic|chr1:40522996-40523640	genic	RLF	40627040	103722	FALSE	0.015023
Interval_1817	chr1	40059422	40059889	chr1	40525094	40525561			TRUE		K562	genic|chr1:40524956-40525606	genic	CAP1	40506254	19027	FALSE	0.019677
Interval_1828	chr1	40257268	40258131	chr1	40722940	40723803		TRUE	TRUE	TRUE	K562	promoter|chr1:40722866-40724700	promoter	TMCO2	40713572	10211	FALSE	0.163524
Interval_1828	chr1	40257268	40258131	chr1	40722940	40723803		TRUE	TRUE	TRUE	K562	promoter|chr1:40722866-40724700	promoter	ZMPSTE24	40723721	62	TRUE	0.268073
Interval_1839	chr1	40374349	40374791	chr1	40840021	40840463			TRUE		K562	genic|chr1:40839974-40840751	genic	SMAP2	40839377	985.5	FALSE	0.068907
Interval_1842	chr1	40383509	40384067	chr1	40849181	40849739			TRUE		K562	genic|chr1:40848758-40850515	genic	ZMPSTE24	40723721	125916	FALSE	0.031234
Interval_1842	chr1	40383509	40384067	chr1	40849181	40849739			TRUE		K562	genic|chr1:40848758-40850515	genic	SMAP2	40839377	10259.5	FALSE	0.126742
Interval_1842	chr1	40383509	40384067	chr1	40849181	40849739			TRUE		K562	genic|chr1:40848758-40850515	genic	ZFP69B	40916336	66699.5	FALSE	0.035951
Interval_1842	chr1	40383509	40384067	chr1	40849181	40849739			TRUE		K562	genic|chr1:40848758-40850515	genic	ZFP69	40943301	93664.5	FALSE	0.038217
Interval_1842	chr1	40383509	40384067	chr1	40849181	40849739			TRUE		K562	genic|chr1:40848758-40850515	genic	PPIE	40204516	645120	FALSE	0.019749
Interval_1842	chr1	40383509	40384067	chr1	40849181	40849739			TRUE		K562	genic|chr1:40848758-40850515	genic	HPCAL4	40157157	692480	FALSE	0.017423
Interval_1842	chr1	40383509	40384067	chr1	40849181	40849739			TRUE		K562	genic|chr1:40848758-40850515	genic	EXO5	40974390	124754	FALSE	0.036313
Interval_1842	chr1	40383509	40384067	chr1	40849181	40849739			TRUE		K562	genic|chr1:40848758-40850515	genic	ZNF684	40997232	147596	FALSE	0.031525
Interval_1842	chr1	40383509	40384067	chr1	40849181	40849739			TRUE		K562	genic|chr1:40848758-40850515	genic	RIMS3	41131324	281688	FALSE	0.024891
Interval_1842	chr1	40383509	40384067	chr1	40849181	40849739			TRUE		K562	genic|chr1:40848758-40850515	genic	NFYC	41157241	307604	FALSE	0.016922
Interval_1842	chr1	40383509	40384067	chr1	40849181	40849739			TRUE		K562	genic|chr1:40848758-40850515	genic	NT5C1A	40137710	711926	FALSE	0.017618
Interval_1842	chr1	40383509	40384067	chr1	40849181	40849739			TRUE		K562	genic|chr1:40848758-40850515	genic	HEYL	40105348	744288	FALSE	0.019957
Interval_1842	chr1	40383509	40384067	chr1	40849181	40849739			TRUE		K562	genic|chr1:40848758-40850515	genic	PABPC4	40042521	807116	FALSE	0.016713
Interval_1842	chr1	40383509	40384067	chr1	40849181	40849739			TRUE		K562	genic|chr1:40848758-40850515	genic	NFYC-AS1	41157933	308296	FALSE	0.016922
Interval_1842	chr1	40383509	40384067	chr1	40849181	40849739			TRUE		K562	genic|chr1:40848758-40850515	genic	BMP8A	39957317	892320	FALSE	0.017607
Interval_1842	chr1	40383509	40384067	chr1	40849181	40849739			TRUE		K562	genic|chr1:40848758-40850515	genic	KCNQ4	41249683	400046	FALSE	0.017647
Interval_1842	chr1	40383509	40384067	chr1	40849181	40849739			TRUE		K562	genic|chr1:40848758-40850515	genic	CITED4	41328018	478382	FALSE	0.01517
Interval_1842	chr1	40383509	40384067	chr1	40849181	40849739			TRUE		K562	genic|chr1:40848758-40850515	genic	CTPS1	41444970	595334	FALSE	0.016163
Interval_1842	chr1	40383509	40384067	chr1	40849181	40849739			TRUE		K562	genic|chr1:40848758-40850515	genic	SLFNL1-AS1	41480261	630624	FALSE	0.019816
Interval_1842	chr1	40383509	40384067	chr1	40849181	40849739			TRUE		K562	genic|chr1:40848758-40850515	genic	PPIEL	40025370	824266	FALSE	0.018755
Interval_1842	chr1	40383509	40384067	chr1	40849181	40849739			TRUE		K562	genic|chr1:40848758-40850515	genic	FOXO6	41827602	977966	FALSE	0.018298
Interval_1842	chr1	40383509	40384067	chr1	40849181	40849739			TRUE		K562	genic|chr1:40848758-40850515	genic	SCMH1	41707815	858178	FALSE	0.017135
Interval_1842	chr1	40383509	40384067	chr1	40849181	40849739			TRUE		K562	genic|chr1:40848758-40850515	genic	LOC101929516	40030741	818896	FALSE	0.017775
Interval_1842	chr1	40383509	40384067	chr1	40849181	40849739			TRUE		K562	genic|chr1:40848758-40850515	genic	SLFNL1	41487427	637790	FALSE	0.019651
Interval_1842	chr1	40383509	40384067	chr1	40849181	40849739			TRUE		K562	genic|chr1:40848758-40850515	genic	BMP8B	40254533	595104	FALSE	0.027349
Interval_1842	chr1	40383509	40384067	chr1	40849181	40849739			TRUE		K562	genic|chr1:40848758-40850515	genic	LOC101929536	40254647	594990	FALSE	0.027349
Interval_1842	chr1	40383509	40384067	chr1	40849181	40849739			TRUE		K562	genic|chr1:40848758-40850515	genic	TRIT1	40349183	500454	FALSE	0.015551
Interval_1842	chr1	40383509	40384067	chr1	40849181	40849739			TRUE		K562	genic|chr1:40848758-40850515	genic	MYCL	40367687	481950	FALSE	0.020054
Interval_1842	chr1	40383509	40384067	chr1	40849181	40849739			TRUE		K562	genic|chr1:40848758-40850515	genic	CAP1	40506254	343382	FALSE	0.021235
Interval_1842	chr1	40383509	40384067	chr1	40849181	40849739			TRUE		K562	genic|chr1:40848758-40850515	genic	PPT1	40563142	286494	FALSE	0.041905
Interval_1842	chr1	40383509	40384067	chr1	40849181	40849739			TRUE		K562	genic|chr1:40848758-40850515	genic	TMCO2	40713572	136064	FALSE	0.032712
Interval_1842	chr1	40383509	40384067	chr1	40849181	40849739			TRUE		K562	genic|chr1:40848758-40850515	genic	RLF	40627040	222596	FALSE	0.041052
Interval_1846	chr1	40400289	40400823	chr1	40865961	40866495			TRUE		K562	genic|chr1:40865290-40866523	genic	SMAP2	40839377	26529.5	FALSE	0.015587
Interval_1848	chr1	40450278	40451438	chr1	40915950	40917110	TRUE	TRUE	TRUE		K562	promoter|chr1:40915494-40917026	promoter	ZFP69B	40916336	76	TRUE	0.145708
Interval_1866	chr1	40840592	40841171	chr1	41306264	41306843			TRUE		K562	genic|chr1:41306067-41306992	genic	CTPS1	41444970	138440	FALSE	0.015041
Interval_1866	chr1	40840592	40841171	chr1	41306264	41306843			TRUE		K562	genic|chr1:41306067-41306992	genic	CITED4	41328018	21488.5	FALSE	0.021801
Interval_1866	chr1	40840592	40841171	chr1	41306264	41306843			TRUE		K562	genic|chr1:41306067-41306992	genic	KCNQ4	41249683	56846.5	FALSE	0.023901
Interval_1924	chr1	42658713	42659277	chr1	43124384	43124948			TRUE		K562	promoter|chr1:43123769-43124975	promoter	PPIH	43124047	325	TRUE	0.179012
Interval_1929	chr1	42818959	42819332	chr1	43284630	43285003			TRUE		K562	intergenic|chr1:43284567-43285067	intergenic	SVBP	43283059	1758	FALSE	0.033696
Interval_1942	chr1	42962945	42963942	chr1	43428616	43429613			TRUE	TRUE	K562	genic|chr1:43428675-43429175	genic	SLC2A1-AS1	43424719	4206	FALSE	0.09013
Interval_1942	chr1	42962945	42963942	chr1	43428616	43429613			TRUE	TRUE	K562	genic|chr1:43428675-43429175	genic	SLC2A1	43424847	4078	FALSE	0.090129
Interval_1942	chr1	42962945	42963942	chr1	43428616	43429613			TRUE	TRUE	K562	genic|chr1:43429270-43429770	genic	SLC2A1	43424847	4673	FALSE	0.079035
Interval_1942	chr1	42962945	42963942	chr1	43428616	43429613			TRUE	TRUE	K562	genic|chr1:43429270-43429770	genic	SLC2A1-AS1	43424719	4801	FALSE	0.079036
Interval_1944	chr1	42967226	42967769	chr1	43432897	43433440			TRUE		K562	genic|chr1:43432623-43433314	genic	SLC2A1-AS1	43424719	8249.5	FALSE	0.032243
Interval_1944	chr1	42967226	42967769	chr1	43432897	43433440			TRUE		K562	genic|chr1:43432623-43433314	genic	SLC2A1	43424847	8121.5	FALSE	0.03224
Interval_1961	chr1	43358319	43358601	chr1	43823990	43824272			TRUE		K562	promoter|chr1:43823647-43824875	promoter	CDC20	43824625	364	TRUE	0.146643
Interval_1962	chr1	43368261	43368611	chr1	43833932	43834282			TRUE		K562	promoter|chr1:43832912-43834354	promoter	ELOVL1	43833745	112	TRUE	0.138445
Interval_1964	chr1	43389305	43389977	chr1	43854976	43855648	TRUE	TRUE	TRUE	TRUE	K562	promoter|chr1:43854821-43855805	promoter	MED8	43855483	170	TRUE	0.161456
Interval_1964	chr1	43389305	43389977	chr1	43854976	43855648	TRUE	TRUE	TRUE	TRUE	K562	promoter|chr1:43854821-43855805	promoter	SZT2	43855555	242	TRUE	0.161455
Interval_1969	chr1	43522666	43523323	chr1	43988337	43988994			TRUE	TRUE	K562	intergenic|chr1:43988403-43989251	intergenic	PTPRF	43996530	7703	FALSE	0.037356
Interval_1969	chr1	43522666	43523323	chr1	43988337	43988994			TRUE	TRUE	K562	intergenic|chr1:43988403-43989251	intergenic	HYI	43919660	69167	FALSE	0.017487
Interval_1974	chr1	43650378	43651159	chr1	44116049	44116830	TRUE	TRUE	TRUE	TRUE	K562	promoter|chr1:44115413-44116571	promoter	KDM4A	44115796	196	TRUE	0.168102
Interval_1994	chr1	44029772	44030437	chr1	44495444	44496109	TRUE	TRUE	TRUE	TRUE	K562	intergenic|chr1:44495277-44496154	intergenic	CCDC24	44457267	38448.5	FALSE	0.019401
Interval_1994	chr1	44029772	44030437	chr1	44495444	44496109	TRUE	TRUE	TRUE	TRUE	K562	intergenic|chr1:44495277-44496154	intergenic	B4GALT2	44444873	50842.5	FALSE	0.015629
Interval_1994	chr1	44029772	44030437	chr1	44495444	44496109	TRUE	TRUE	TRUE	TRUE	K562	intergenic|chr1:44495277-44496154	intergenic	ATP6V0B	44440319	55396.5	FALSE	0.015637
Interval_1996	chr1	44035842	44036330	chr1	44501514	44502002			TRUE	TRUE	K562	intergenic|chr1:44501499-44502145	intergenic	B4GALT2	44444873	56949	FALSE	0.020795
Interval_1996	chr1	44035842	44036330	chr1	44501514	44502002			TRUE	TRUE	K562	intergenic|chr1:44501499-44502145	intergenic	CCDC24	44457267	44555	FALSE	0.029145
Interval_1996	chr1	44035842	44036330	chr1	44501514	44502002			TRUE	TRUE	K562	intergenic|chr1:44501499-44502145	intergenic	ATP6V0B	44440319	61503	FALSE	0.020805
Interval_1996	chr1	44035842	44036330	chr1	44501514	44502002			TRUE	TRUE	K562	intergenic|chr1:44501499-44502145	intergenic	DPH2	44435652	66170	FALSE	0.018656
Interval_1999	chr1	44047885	44048531	chr1	44513557	44514203			TRUE		K562	intergenic|chr1:44513806-44514306	intergenic	ATP6V0B	44440319	73737	FALSE	0.015907
Interval_1999	chr1	44047885	44048531	chr1	44513557	44514203			TRUE		K562	intergenic|chr1:44513806-44514306	intergenic	B4GALT2	44444873	69183	FALSE	0.015901
Interval_1999	chr1	44047885	44048531	chr1	44513557	44514203			TRUE		K562	intergenic|chr1:44513806-44514306	intergenic	CCDC24	44457267	56789	FALSE	0.029757
Interval_2006	chr1	44290756	44291258	chr1	44756428	44756930			TRUE		K562	genic|chr1:44756152-44756905	genic	ERI3	44820951	64422.5	FALSE	0.016957
Interval_2006	chr1	44290756	44291258	chr1	44756428	44756930			TRUE		K562	genic|chr1:44756152-44756905	genic	ERI3-IT1	44709955	46573.5	FALSE	0.025397
Interval_2006	chr1	44290756	44291258	chr1	44756428	44756930			TRUE		K562	genic|chr1:44756152-44756905	genic	DMAP1	44679124	77404.5	FALSE	0.0158
Interval_2023	chr1	44720654	44722517	chr1	45186326	45188189		TRUE	TRUE		K562	genic|chr1:45186586-45187635	genic	TMEM53	45140280	46830.5	FALSE	0.022296
Interval_2023	chr1	44720654	44722517	chr1	45186326	45188189		TRUE	TRUE		K562	genic|chr1:45186586-45187635	genic	C1orf228	45140393	46717.5	FALSE	0.022296
Interval_2023	chr1	44720654	44722517	chr1	45186326	45188189		TRUE	TRUE		K562	genic|chr1:45186586-45187635	genic	KIF2C	45205489	18378.5	FALSE	0.01997
Interval_2023	chr1	44720654	44722517	chr1	45186326	45188189		TRUE	TRUE		K562	genic|chr1:45186586-45187635	genic	RPS8	45241245	54134.5	FALSE	0.016656
Interval_2024	chr1	44729684	44731541	chr1	45195356	45197213			TRUE	TRUE	K562	intergenic|chr1:45196041-45197306	intergenic	LOC101929592	44193014	1003660	FALSE	0.017385
Interval_2024	chr1	44729684	44731541	chr1	45195356	45197213			TRUE	TRUE	K562	intergenic|chr1:45196041-45197306	intergenic	NASP	46049659	852986	FALSE	0.017802
Interval_2024	chr1	44729684	44731541	chr1	45195356	45197213			TRUE	TRUE	K562	intergenic|chr1:45196041-45197306	intergenic	AKR1A1	46016454	819780	FALSE	0.023449
Interval_2024	chr1	44729684	44731541	chr1	45195356	45197213			TRUE	TRUE	K562	intergenic|chr1:45196041-45197306	intergenic	ST3GAL3	44173203	1023471	FALSE	0.016251
Interval_2024	chr1	44729684	44731541	chr1	45195356	45197213			TRUE	TRUE	K562	intergenic|chr1:45196041-45197306	intergenic	KDM4A-AS1	44173012	1023662	FALSE	0.016249
Interval_2024	chr1	44729684	44731541	chr1	45195356	45197213			TRUE	TRUE	K562	intergenic|chr1:45196041-45197306	intergenic	KDM4A	44115796	1080878	FALSE	0.015128
Interval_2024	chr1	44729684	44731541	chr1	45195356	45197213			TRUE	TRUE	K562	intergenic|chr1:45196041-45197306	intergenic	PTPRF	43996530	1200144	FALSE	0.018034
Interval_2024	chr1	44729684	44731541	chr1	45195356	45197213			TRUE	TRUE	K562	intergenic|chr1:45196041-45197306	intergenic	PRDX1	45987610	790936	FALSE	0.016864
Interval_2024	chr1	44729684	44731541	chr1	45195356	45197213			TRUE	TRUE	K562	intergenic|chr1:45196041-45197306	intergenic	TCTEX1D4	45272957	76283.5	FALSE	0.03922
Interval_2024	chr1	44729684	44731541	chr1	45195356	45197213			TRUE	TRUE	K562	intergenic|chr1:45196041-45197306	intergenic	BTBD19	45274153	77479.5	FALSE	0.039221
Interval_2024	chr1	44729684	44731541	chr1	45195356	45197213			TRUE	TRUE	K562	intergenic|chr1:45196041-45197306	intergenic	PTCH2	45308616	111942	FALSE	0.038595
Interval_2024	chr1	44729684	44731541	chr1	45195356	45197213			TRUE	TRUE	K562	intergenic|chr1:45196041-45197306	intergenic	EIF2B3	45452394	255720	FALSE	0.027726
Interval_2024	chr1	44729684	44731541	chr1	45195356	45197213			TRUE	TRUE	K562	intergenic|chr1:45196041-45197306	intergenic	HECTD3	45477027	280354	FALSE	0.027108
Interval_2024	chr1	44729684	44731541	chr1	45195356	45197213			TRUE	TRUE	K562	intergenic|chr1:45196041-45197306	intergenic	UROD	45477804	281130	FALSE	0.027108
Interval_2024	chr1	44729684	44731541	chr1	45195356	45197213			TRUE	TRUE	K562	intergenic|chr1:45196041-45197306	intergenic	ZSWIM5	45672250	475576	FALSE	0.030049
Interval_2024	chr1	44729684	44731541	chr1	45195356	45197213			TRUE	TRUE	K562	intergenic|chr1:45196041-45197306	intergenic	LINC01144	45769581	572908	FALSE	0.02911
Interval_2024	chr1	44729684	44731541	chr1	45195356	45197213			TRUE	TRUE	K562	intergenic|chr1:45196041-45197306	intergenic	TOE1	45805341	608668	FALSE	0.029777
Interval_2024	chr1	44729684	44731541	chr1	45195356	45197213			TRUE	TRUE	K562	intergenic|chr1:45196041-45197306	intergenic	MUTYH	45806142	609468	FALSE	0.029784
Interval_2024	chr1	44729684	44731541	chr1	45195356	45197213			TRUE	TRUE	K562	intergenic|chr1:45196041-45197306	intergenic	TESK2	45956840	760166	FALSE	0.025186
Interval_2024	chr1	44729684	44731541	chr1	45195356	45197213			TRUE	TRUE	K562	intergenic|chr1:45196041-45197306	intergenic	CCDC163	45965751	769078	FALSE	0.024936
Interval_2024	chr1	44729684	44731541	chr1	45195356	45197213			TRUE	TRUE	K562	intergenic|chr1:45196041-45197306	intergenic	MMACHC	45965855	769182	FALSE	0.024936
Interval_2024	chr1	44729684	44731541	chr1	45195356	45197213			TRUE	TRUE	K562	intergenic|chr1:45196041-45197306	intergenic	C1orf228	45140393	56280.5	FALSE	0.041459
Interval_2024	chr1	44729684	44731541	chr1	45195356	45197213			TRUE	TRUE	K562	intergenic|chr1:45196041-45197306	intergenic	TMEM53	45140280	56393.5	FALSE	0.04146
Interval_2024	chr1	44729684	44731541	chr1	45195356	45197213			TRUE	TRUE	K562	intergenic|chr1:45196041-45197306	intergenic	RNF220	44870831	325842	FALSE	0.03083
Interval_2024	chr1	44729684	44731541	chr1	45195356	45197213			TRUE	TRUE	K562	intergenic|chr1:45196041-45197306	intergenic	POMGNT1	46663171	1466498	FALSE	0.016049
Interval_2024	chr1	44729684	44731541	chr1	45195356	45197213			TRUE	TRUE	K562	intergenic|chr1:45196041-45197306	intergenic	ERI3	44820951	375722	FALSE	0.022253
Interval_2024	chr1	44729684	44731541	chr1	45195356	45197213			TRUE	TRUE	K562	intergenic|chr1:45196041-45197306	intergenic	ERI3-IT1	44709955	486718	FALSE	0.022259
Interval_2024	chr1	44729684	44731541	chr1	45195356	45197213			TRUE	TRUE	K562	intergenic|chr1:45196041-45197306	intergenic	TSPAN1	46640748	1444075	FALSE	0.016051
Interval_2024	chr1	44729684	44731541	chr1	45195356	45197213			TRUE	TRUE	K562	intergenic|chr1:45196041-45197306	intergenic	MAST2	46269284	1072611	FALSE	0.018029
Interval_2024	chr1	44729684	44731541	chr1	45195356	45197213			TRUE	TRUE	K562	intergenic|chr1:45196041-45197306	intergenic	RPS15AP10	46112357	915684	FALSE	0.018433
Interval_2024	chr1	44729684	44731541	chr1	45195356	45197213			TRUE	TRUE	K562	intergenic|chr1:45196041-45197306	intergenic	DMAP1	44679124	517550	FALSE	0.026345
Interval_2024	chr1	44729684	44731541	chr1	45195356	45197213			TRUE	TRUE	K562	intergenic|chr1:45196041-45197306	intergenic	CCDC24	44457267	739406	FALSE	0.015076
Interval_2024	chr1	44729684	44731541	chr1	45195356	45197213			TRUE	TRUE	K562	intergenic|chr1:45196041-45197306	intergenic	CCDC17	46089731	893058	FALSE	0.018569
Interval_2024	chr1	44729684	44731541	chr1	45195356	45197213			TRUE	TRUE	K562	intergenic|chr1:45196041-45197306	intergenic	DPH2	44435652	761022	FALSE	0.016361
Interval_2024	chr1	44729684	44731541	chr1	45195356	45197213			TRUE	TRUE	K562	intergenic|chr1:45196041-45197306	intergenic	RPS8	45241245	44571.5	FALSE	0.085703
Interval_2024	chr1	44729684	44731541	chr1	45195356	45197213			TRUE	TRUE	K562	intergenic|chr1:45196041-45197306	intergenic	PLK3	45265896	69222.5	FALSE	0.040343
Interval_2024	chr1	44729684	44731541	chr1	45195356	45197213			TRUE	TRUE	K562	intergenic|chr1:45196041-45197306	intergenic	KIF2C	45205489	8815.5	FALSE	0.131022
Interval_2025	chr1	44739736	44740197	chr1	45205408	45205869		TRUE	TRUE	TRUE	K562	promoter|chr1:45204674-45206378	promoter	KIF2C	45205489	37	TRUE	0.252442
Interval_2027	chr1	44775037	44775455	chr1	45240709	45241127			TRUE		K562	promoter|chr1:45240530-45241685	promoter	RPS8	45241245	137.5	TRUE	0.18788
Interval_2033	chr1	44807105	44807829	chr1	45272777	45273501	TRUE		TRUE		K562	promoter|chr1:45272707-45273788	promoter	PLK3	45265896	7351.5	FALSE	0.259844
Interval_2033	chr1	44807105	44807829	chr1	45272777	45273501	TRUE		TRUE		K562	promoter|chr1:45272707-45273788	promoter	TCTEX1D4	45272957	290.5	TRUE	0.270782
Interval_2033	chr1	44807105	44807829	chr1	45272777	45273501	TRUE		TRUE		K562	promoter|chr1:45272707-45273788	promoter	BTBD19	45274153	905.5	TRUE	0.270769
Interval_2034	chr1	44818766	44820206	chr1	45284438	45285878		TRUE	TRUE		K562	intergenic|chr1:45284963-45286088	intergenic	TMEM53	45140280	145246	FALSE	0.018858
Interval_2034	chr1	44818766	44820206	chr1	45284438	45285878		TRUE	TRUE		K562	intergenic|chr1:45284963-45286088	intergenic	C1orf228	45140393	145132	FALSE	0.018858
Interval_2034	chr1	44818766	44820206	chr1	45284438	45285878		TRUE	TRUE		K562	intergenic|chr1:45284963-45286088	intergenic	KIF2C	45205489	80036.5	FALSE	0.021988
Interval_2034	chr1	44818766	44820206	chr1	45284438	45285878		TRUE	TRUE		K562	intergenic|chr1:45284963-45286088	intergenic	RPS8	45241245	44280.5	FALSE	0.03085
Interval_2034	chr1	44818766	44820206	chr1	45284438	45285878		TRUE	TRUE		K562	intergenic|chr1:45284963-45286088	intergenic	PLK3	45265896	19629.5	FALSE	0.049254
Interval_2034	chr1	44818766	44820206	chr1	45284438	45285878		TRUE	TRUE		K562	intergenic|chr1:45284963-45286088	intergenic	TCTEX1D4	45272957	12568.5	FALSE	0.058517
Interval_2034	chr1	44818766	44820206	chr1	45284438	45285878		TRUE	TRUE		K562	intergenic|chr1:45284963-45286088	intergenic	BTBD19	45274153	11372.5	FALSE	0.058487
Interval_2034	chr1	44818766	44820206	chr1	45284438	45285878		TRUE	TRUE		K562	intergenic|chr1:45284963-45286088	intergenic	PTCH2	45308616	23090.5	FALSE	0.06424
Interval_2034	chr1	44818766	44820206	chr1	45284438	45285878		TRUE	TRUE		K562	intergenic|chr1:45284963-45286088	intergenic	EIF2B3	45452394	166868	FALSE	0.031215
Interval_2034	chr1	44818766	44820206	chr1	45284438	45285878		TRUE	TRUE		K562	intergenic|chr1:45284963-45286088	intergenic	HECTD3	45477027	191502	FALSE	0.026464
Interval_2034	chr1	44818766	44820206	chr1	45284438	45285878		TRUE	TRUE		K562	intergenic|chr1:45284963-45286088	intergenic	UROD	45477804	192278	FALSE	0.026465
Interval_2034	chr1	44818766	44820206	chr1	45284438	45285878		TRUE	TRUE		K562	intergenic|chr1:45284963-45286088	intergenic	ZSWIM5	45672250	386724	FALSE	0.017731
Interval_2034	chr1	44818766	44820206	chr1	45284438	45285878		TRUE	TRUE		K562	intergenic|chr1:45284963-45286088	intergenic	LINC01144	45769581	484056	FALSE	0.025854
Interval_2034	chr1	44818766	44820206	chr1	45284438	45285878		TRUE	TRUE		K562	intergenic|chr1:45284963-45286088	intergenic	TOE1	45805341	519816	FALSE	0.019258
Interval_2034	chr1	44818766	44820206	chr1	45284438	45285878		TRUE	TRUE		K562	intergenic|chr1:45284963-45286088	intergenic	MUTYH	45806142	520616	FALSE	0.019263
Interval_2034	chr1	44818766	44820206	chr1	45284438	45285878		TRUE	TRUE		K562	intergenic|chr1:45284963-45286088	intergenic	TESK2	45956840	671314	FALSE	0.018596
Interval_2041	chr1	44986009	44986522	chr1	45451681	45452194			TRUE		K562	promoter|chr1:45451880-45452644	promoter	EIF2B3	45452394	132	TRUE	0.121608
Interval_2042	chr1	45011426	45011648	chr1	45477098	45477320			TRUE		K562	promoter|chr1:45476777-45478054	promoter	HECTD3	45477027	388.5	TRUE	0.175576
Interval_2042	chr1	45011426	45011648	chr1	45477098	45477320			TRUE		K562	promoter|chr1:45476777-45478054	promoter	UROD	45477804	388.5	TRUE	0.175576
Interval_2043	chr1	45012253	45012760	chr1	45477925	45478432			TRUE		K562	promoter|chr1:45478212-45478712	promoter	HECTD3	45477027	1435	FALSE	0.10637
Interval_2043	chr1	45012253	45012760	chr1	45477925	45478432			TRUE		K562	promoter|chr1:45478212-45478712	promoter	UROD	45477804	658	TRUE	0.10637
Interval_2063	chr1	45338921	45339929	chr1	45804593	45805601	TRUE		TRUE		K562	promoter|chr1:45805091-45806392	promoter	TOE1	45805341	400.5	TRUE	0.16477
Interval_2063	chr1	45338921	45339929	chr1	45804593	45805601	TRUE		TRUE		K562	promoter|chr1:45805091-45806392	promoter	MUTYH	45806142	400.5	TRUE	0.164811
Interval_2069	chr1	45500064	45501025	chr1	45965736	45966697		TRUE	TRUE		K562	promoter|chr1:45965501-45966129	promoter	MMACHC	45965855	40	TRUE	0.131881
Interval_2069	chr1	45500064	45501025	chr1	45965736	45966697		TRUE	TRUE		K562	promoter|chr1:45965501-45966129	promoter	CCDC163	45965751	64	TRUE	0.13188
Interval_2070	chr1	45521543	45522309	chr1	45987215	45987981			TRUE		K562	promoter|chr1:45987330-45988699	promoter	PRDX1	45987610	404.5	TRUE	0.148225
Interval_2071	chr1	45522677	45523377	chr1	45988349	45989049	TRUE		TRUE		K562	promoter|chr1:45987330-45988699	promoter	PRDX1	45987610	404.5	TRUE	0.148225
Interval_2076	chr1	45583673	45583913	chr1	46049345	46049585			TRUE		K562	promoter|chr1:46048952-46050970	promoter	NASP	46049659	302	TRUE	0.232303
Interval_2077	chr1	45584083	45584296	chr1	46049755	46049968			TRUE		K562	promoter|chr1:46048952-46050970	promoter	NASP	46049659	302	TRUE	0.232303
Interval_2082	chr1	45687031	45687566	chr1	46152703	46153238		TRUE	TRUE	TRUE	K562	promoter|chr1:46152039-46154213	promoter	GPBP1L1	46152302	824	TRUE	0.450478
Interval_2082	chr1	45687031	45687566	chr1	46152703	46153238		TRUE	TRUE	TRUE	K562	promoter|chr1:46152039-46154213	promoter	MAST2	46269284	116158	FALSE	0.110625
Interval_2082	chr1	45687031	45687566	chr1	46152703	46153238		TRUE	TRUE	TRUE	K562	promoter|chr1:46152039-46154213	promoter	RPS15AP10	46112357	40769	FALSE	0.147879
Interval_2082	chr1	45687031	45687566	chr1	46152703	46153238		TRUE	TRUE	TRUE	K562	promoter|chr1:46152039-46154213	promoter	TMEM69	46153846	720	TRUE	0.450494
Interval_2083	chr1	45687907	45688309	chr1	46153579	46153981			TRUE		K562	promoter|chr1:46152039-46154213	promoter	GPBP1L1	46152302	824	TRUE	0.450478
Interval_2083	chr1	45687907	45688309	chr1	46153579	46153981			TRUE		K562	promoter|chr1:46152039-46154213	promoter	MAST2	46269284	116158	FALSE	0.110625
Interval_2083	chr1	45687907	45688309	chr1	46153579	46153981			TRUE		K562	promoter|chr1:46152039-46154213	promoter	RPS15AP10	46112357	40769	FALSE	0.147879
Interval_2083	chr1	45687907	45688309	chr1	46153579	46153981			TRUE		K562	promoter|chr1:46152039-46154213	promoter	TMEM69	46153846	720	TRUE	0.450494
Interval_2087	chr1	45752352	45753231	chr1	46218024	46218903	TRUE		TRUE		K562	intergenic|chr1:46217964-46218675	intergenic	IPP	46216485	1834.5	FALSE	0.030653
Interval_2109	chr1	46158738	46159039	chr1	46624410	46624711			TRUE		K562	intergenic|chr1:46624136-46624636	intergenic	TSPAN1	46640748	16362	FALSE	0.018419
Interval_2110	chr1	46173575	46173924	chr1	46639247	46639596			TRUE		K562	intergenic|chr1:46639135-46640041	intergenic	TSPAN1	46640748	1160	FALSE	0.016303
Interval_2112	chr1	46179783	46179994	chr1	46645455	46645666			TRUE		K562	genic|chr1:46645117-46646366	genic	TSPAN1	46640748	4993.5	FALSE	0.021808
Interval_2114	chr1	46199325	46199627	chr1	46664997	46665299			TRUE		K562	intergenic|chr1:46664750-46665372	intergenic	LURAP1	46669005	3944	FALSE	0.020523
Interval_2116	chr1	46246864	46247302	chr1	46712536	46712974			TRUE		K562	promoter|chr1:46712200-46714435	promoter	RAD54L	46713366	48.5	TRUE	0.328439
Interval_2121	chr1	46340292	46341454	chr1	46805964	46807126		TRUE	TRUE	TRUE	K562	promoter|chr1:46806169-46807047	promoter	NSUN4	46805848	760	TRUE	0.19708
Interval_2125	chr1	46442491	46442718	chr1	46908163	46908390			TRUE		K562	genic|chr1:46907855-46908859	genic	ATPAF1	47134099	225742	FALSE	0.022257
Interval_2125	chr1	46442491	46442718	chr1	46908163	46908390			TRUE		K562	genic|chr1:46907855-46908859	genic	TEX38	47137504	229147	FALSE	0.019976
Interval_2125	chr1	46442491	46442718	chr1	46908163	46908390			TRUE		K562	genic|chr1:46907855-46908859	genic	EFCAB14	47184736	276379	FALSE	0.024147
Interval_2125	chr1	46442491	46442718	chr1	46908163	46908390			TRUE		K562	genic|chr1:46907855-46908859	genic	MOB3C	47080805	172448	FALSE	0.022787
Interval_2125	chr1	46442491	46442718	chr1	46908163	46908390			TRUE		K562	genic|chr1:46907855-46908859	genic	EFCAB14-AS1	47139707	231350	FALSE	0.019974
Interval_2125	chr1	46442491	46442718	chr1	46908163	46908390			TRUE		K562	genic|chr1:46907855-46908859	genic	MKNK1	47069966	161609	FALSE	0.02154
Interval_2125	chr1	46442491	46442718	chr1	46908163	46908390			TRUE		K562	genic|chr1:46907855-46908859	genic	MKNK1-AS1	47004367	96010	FALSE	0.049265
Interval_2125	chr1	46442491	46442718	chr1	46908163	46908390			TRUE		K562	genic|chr1:46907855-46908859	genic	DMBX1	46972667	64310	FALSE	0.03425
Interval_2125	chr1	46442491	46442718	chr1	46908163	46908390			TRUE		K562	genic|chr1:46907855-46908859	genic	LINC01398	46915376	7019	FALSE	0.090772
Interval_2130	chr1	46520352	46520682	chr1	46986024	46986354			TRUE		K562	intergenic|chr1:46985631-46986362	intergenic	DMBX1	46972667	13329.5	FALSE	0.026381
Interval_2130	chr1	46520352	46520682	chr1	46986024	46986354			TRUE		K562	intergenic|chr1:46985631-46986362	intergenic	MKNK1-AS1	47004367	18370.5	FALSE	0.019541
Interval_2130	chr1	46520352	46520682	chr1	46986024	46986354			TRUE		K562	intergenic|chr1:46985631-46986362	intergenic	LINC01398	46915376	70620.5	FALSE	0.015186
Interval_2131	chr1	46522059	46522802	chr1	46987731	46988474			TRUE		K562	intergenic|chr1:46988018-46988518	intergenic	MKNK1-AS1	47004367	16099	FALSE	0.045314
Interval_2131	chr1	46522059	46522802	chr1	46987731	46988474			TRUE		K562	intergenic|chr1:46988018-46988518	intergenic	LINC01398	46915376	72892	FALSE	0.03524
Interval_2131	chr1	46522059	46522802	chr1	46987731	46988474			TRUE		K562	intergenic|chr1:46988018-46988518	intergenic	DMBX1	46972667	15601	FALSE	0.061257
Interval_2144	chr1	47180383	47180707	chr1	47646055	47646379			TRUE		K562	genic|chr1:47645790-47646584	genic	LINC00853	47644921	1266	FALSE	0.045574
Interval_2144	chr1	47180383	47180707	chr1	47646055	47646379			TRUE		K562	genic|chr1:47645790-47646584	genic	PDZK1IP1	47655771	9584	FALSE	0.037312
Interval_2144	chr1	47180383	47180707	chr1	47646055	47646379			TRUE		K562	genic|chr1:47645790-47646584	genic	TAL1	47698007	51820	FALSE	0.015114
Interval_2149	chr1	47231392	47232208	chr1	47697064	47697880			TRUE	TRUE	K562	promoter|chr1:47696859-47698311	promoter	TAL1	47698007	422	TRUE	0.182976
Interval_2154	chr1	47314426	47314768	chr1	47780098	47780440			TRUE		K562	promoter|chr1:47779569-47780724	promoter	CMPK1	47799468	19321.5	FALSE	0.100583
Interval_2154	chr1	47314426	47314768	chr1	47780098	47780440			TRUE		K562	promoter|chr1:47779569-47780724	promoter	STIL	47779819	327.5	TRUE	0.224012
Interval_2156	chr1	47335444	47336104	chr1	47801116	47801776			TRUE		K562	genic|chr1:47801021-47801758	genic	CMPK1	47799468	1921.5	FALSE	0.026553
Interval_2222	chr1	50960343	50960766	chr1	51426015	51426438			TRUE		K562	promoter|chr1:51425686-51426582	promoter	CDKN2C	51434366	8232	FALSE	0.12647
Interval_2222	chr1	50960343	50960766	chr1	51426015	51426438			TRUE		K562	promoter|chr1:51425686-51426582	promoter	FAF1	51425936	198	TRUE	0.134689
Interval_2224	chr1	50969856	50970134	chr1	51435528	51435806			TRUE		K562	genic|chr1:51435560-51436485	genic	CDKN2C	51434366	1656.5	FALSE	0.075172
Interval_2224	chr1	50969856	50970134	chr1	51435528	51435806			TRUE		K562	genic|chr1:51435560-51436485	genic	FAF1	51425936	10086.5	FALSE	0.05433
Interval_2225	chr1	50970233	50970638	chr1	51435905	51436310		TRUE	TRUE		K562	genic|chr1:51435560-51436485	genic	CDKN2C	51434366	1656.5	FALSE	0.075172
Interval_2225	chr1	50970233	50970638	chr1	51435905	51436310		TRUE	TRUE		K562	genic|chr1:51435560-51436485	genic	FAF1	51425936	10086.5	FALSE	0.05433
Interval_2238	chr1	51237654	51238382	chr1	51703326	51704054	TRUE	TRUE	TRUE		K562	genic|chr1:51703072-51704303	genic	RNF11	51701944	1743.5	FALSE	0.0483
Interval_2242	chr1	51331297	51332097	chr1	51796969	51797769	TRUE	TRUE	TRUE		K562	genic|chr1:51796837-51797993	genic	TTC39A	51787940	9475	FALSE	0.085777
Interval_2242	chr1	51331297	51332097	chr1	51796969	51797769	TRUE	TRUE	TRUE		K562	genic|chr1:51796837-51797993	genic	RNF11	51701944	95471	FALSE	0.023261
Interval_2242	chr1	51331297	51332097	chr1	51796969	51797769	TRUE	TRUE	TRUE		K562	genic|chr1:51796837-51797993	genic	TTC39A-AS1	51795325	2090	FALSE	0.144305
Interval_2254	chr1	51518260	51518565	chr1	51983932	51984237			TRUE		K562	genic|chr1:51983309-51984133	genic	RAB3B	52456436	472715	FALSE	0.019283
Interval_2254	chr1	51518260	51518565	chr1	51983932	51984237			TRUE		K562	genic|chr1:51983309-51984133	genic	OSBPL9	52082545	98824	FALSE	0.021367
Interval_2254	chr1	51518260	51518565	chr1	51983932	51984237			TRUE		K562	genic|chr1:51983309-51984133	genic	EPS15	51984995	1274	FALSE	0.18718
Interval_2254	chr1	51518260	51518565	chr1	51983932	51984237			TRUE		K562	genic|chr1:51983309-51984133	genic	TTC39A-AS1	51795325	188396	FALSE	0.025519
Interval_2254	chr1	51518260	51518565	chr1	51983932	51984237			TRUE		K562	genic|chr1:51983309-51984133	genic	RNF11	51701944	281777	FALSE	0.018762
Interval_2254	chr1	51518260	51518565	chr1	51983932	51984237			TRUE		K562	genic|chr1:51983309-51984133	genic	TTC39A	51787940	195781	FALSE	0.02502
Interval_2261	chr1	51617109	51617338	chr1	52082781	52083010			TRUE		K562	promoter|chr1:52082295-52083621	promoter	OSBPL9	52082545	413	TRUE	0.16022
Interval_2262	chr1	51617697	51618257	chr1	52083369	52083929			TRUE		K562	promoter|chr1:52082295-52083621	promoter	OSBPL9	52082545	413	TRUE	0.16022
Interval_2264	chr1	51622566	51622779	chr1	52088238	52088451			TRUE		K562	genic|chr1:52088053-52088553	genic	OSBPL9	52082545	5758	FALSE	0.074756
Interval_2266	chr1	51648484	51648751	chr1	52114156	52114423			TRUE		K562	genic|chr1:52113919-52114419	genic	OSBPL9	52082545	31624	FALSE	0.015449
Interval_2277	chr1	51878606	51878984	chr1	52344278	52344656			TRUE		K562	promoter|chr1:52344270-52345550	promoter	NRDC	52344609	301	TRUE	0.33519
Interval_2286	chr1	52055128	52056198	chr1	52520800	52521870	TRUE	TRUE	TRUE	TRUE	K562	promoter|chr1:52520291-52522817	promoter	TXNDC12-AS1	52516589	4965	FALSE	0.369899
Interval_2286	chr1	52055128	52056198	chr1	52520800	52521870	TRUE	TRUE	TRUE	TRUE	K562	promoter|chr1:52520291-52522817	promoter	TXNDC12	52521843	289	TRUE	0.366294
Interval_2286	chr1	52055128	52056198	chr1	52520800	52521870	TRUE	TRUE	TRUE	TRUE	K562	promoter|chr1:52520291-52522817	promoter	KTI12	52499472	22082	FALSE	0.126577
Interval_2286	chr1	52055128	52056198	chr1	52520800	52521870	TRUE	TRUE	TRUE	TRUE	K562	promoter|chr1:52520291-52522817	promoter	BTF3L4	52521856	302	TRUE	0.366294
Interval_2287	chr1	52056613	52057007	chr1	52522285	52522679			TRUE		K562	promoter|chr1:52520291-52522817	promoter	TXNDC12-AS1	52516589	4965	FALSE	0.369899
Interval_2287	chr1	52056613	52057007	chr1	52522285	52522679			TRUE		K562	promoter|chr1:52520291-52522817	promoter	TXNDC12	52521843	289	TRUE	0.366294
Interval_2287	chr1	52056613	52057007	chr1	52522285	52522679			TRUE		K562	promoter|chr1:52520291-52522817	promoter	KTI12	52499472	22082	FALSE	0.126577
Interval_2287	chr1	52056613	52057007	chr1	52522285	52522679			TRUE		K562	promoter|chr1:52520291-52522817	promoter	BTF3L4	52521856	302	TRUE	0.366294
Interval_2304	chr1	52364964	52365602	chr1	52830636	52831274			TRUE		K562	genic|chr1:52830804-52831304	genic	CC2D1B	52831877	823	FALSE	0.08558
Interval_2304	chr1	52364964	52365602	chr1	52830636	52831274			TRUE		K562	genic|chr1:52830804-52831304	genic	ZFYVE9	52607765	223289	FALSE	0.015956
Interval_2305	chr1	52404313	52404824	chr1	52869985	52870496			TRUE	TRUE	K562	promoter|chr1:52869227-52870838	promoter	PRPF38A	52870218	185.5	TRUE	0.431486
Interval_2305	chr1	52404313	52404824	chr1	52869985	52870496			TRUE	TRUE	K562	promoter|chr1:52869227-52870838	promoter	ORC1	52870143	110.5	TRUE	0.431486
Interval_2312	chr1	52531444	52531997	chr1	52997116	52997669	TRUE	TRUE	TRUE		K562	genic|chr1:52997196-52999469	genic	ZCCHC11	53018762	20429.5	FALSE	0.029254
Interval_2314	chr1	52552127	52552417	chr1	53017799	53018089			TRUE		K562	promoter|chr1:53017676-53019387	promoter	ZCCHC11	53018762	230.5	TRUE	0.173899
Interval_2318	chr1	52697535	52697967	chr1	53163207	53163639			TRUE		K562	promoter|chr1:53162799-53164816	promoter	COA7	53164038	230.5	TRUE	0.175437
Interval_2319	chr1	52703237	52703607	chr1	53168909	53169279			TRUE		K562	intergenic|chr1:53168310-53169340	intergenic	COA7	53164038	4787	FALSE	0.077291
Interval_2319	chr1	52703237	52703607	chr1	53168909	53169279			TRUE		K562	intergenic|chr1:53168310-53169340	intergenic	ZYG11B	53192130	23305	FALSE	0.031842
Interval_2327	chr1	52833551	52834112	chr1	53299223	53299784			TRUE		K562	intergenic|chr1:53299230-53299730	intergenic	ZYG11A	53308182	8702	FALSE	0.016237
Interval_2328	chr1	52843678	52843974	chr1	53309350	53309646			TRUE		K562	genic|chr1:53309426-53310206	genic	ZYG11A	53308182	1634	FALSE	0.055091
Interval_2339	chr1	53183384	53183799	chr1	53649056	53649471			TRUE		K562	intergenic|chr1:53648689-53649495	intergenic	CPT2	53662100	13008	FALSE	0.02599
Interval_2340	chr1	53220091	53220625	chr1	53685763	53686297			TRUE		K562	promoter|chr1:53685750-53686578	promoter	C1orf123	53686311	147	TRUE	0.205745
Interval_2342	chr1	53238305	53238856	chr1	53703977	53704528	TRUE	TRUE	TRUE	TRUE	K562	promoter|chr1:53703980-53704579	promoter	MAGOH	53704282	2.5	TRUE	0.14829
Interval_2342	chr1	53238305	53238856	chr1	53703977	53704528	TRUE	TRUE	TRUE	TRUE	K562	promoter|chr1:53703980-53704579	promoter	LOC100507564	53704281	1.5	TRUE	0.14829
Interval_2343	chr1	53324914	53325338	chr1	53790586	53791010			TRUE		K562	genic|chr1:53790492-53790992	genic	LRP8	53793821	3079	FALSE	0.094618
Interval_2343	chr1	53324914	53325338	chr1	53790586	53791010			TRUE		K562	genic|chr1:53790492-53790992	genic	LINC01771	53793904	3162	FALSE	0.094618
Interval_2358	chr1	53942749	53942995	chr1	54408422	54408668			TRUE		K562	genic|chr1:54407802-54408755	genic	YIPF1	54355487	52791.5	FALSE	0.020943
Interval_2358	chr1	53942749	53942995	chr1	54408422	54408668			TRUE		K562	genic|chr1:54407802-54408755	genic	DIO1	54359859	48419.5	FALSE	0.020931
Interval_2358	chr1	53942749	53942995	chr1	54408422	54408668			TRUE		K562	genic|chr1:54407802-54408755	genic	HSPB11	54411496	3217.5	FALSE	0.046416
Interval_2358	chr1	53942749	53942995	chr1	54408422	54408668			TRUE		K562	genic|chr1:54407802-54408755	genic	LRRC42	54411998	3719.5	FALSE	0.046418
Interval_2373	chr1	54212787	54213107	chr1	54678460	54678780			TRUE		K562	genic|chr1:54678374-54678874	genic	MRPL37	54665839	12785	FALSE	0.042712
Interval_2373	chr1	54212787	54213107	chr1	54678460	54678780			TRUE		K562	genic|chr1:54678374-54678874	genic	CYB5RL	54665746	12878	FALSE	0.042713
Interval_2381	chr1	54409538	54409783	chr1	54875211	54875456			TRUE		K562	intergenic|chr1:54874999-54875499	intergenic	SSBP3	54872068	3181	FALSE	0.077147
Interval_2382	chr1	54411731	54411961	chr1	54877404	54877634			TRUE		K562	intergenic|chr1:54877401-54878062	intergenic	SSBP3	54872068	5663.5	FALSE	0.06636
Interval_2484	chr1	58545922	58546218	chr1	59011594	59011890		TRUE	TRUE		K562	genic|chr1:59011453-59011953	genic	OMA1	59012471	768	FALSE	0.044163
Interval_2485	chr1	58549287	58550003	chr1	59014959	59015675			TRUE		K562	intergenic|chr1:59014863-59015363	intergenic	OMA1	59012471	2642	FALSE	0.042474
Interval_2489	chr1	58781968	58782210	chr1	59247640	59247882			TRUE		K562	genic|chr1:59247257-59247866	genic	JUN	59249785	2223.5	FALSE	0.032575
Interval_2491	chr1	58783770	58784223	chr1	59249442	59249895		TRUE	TRUE		K562	promoter|chr1:59249535-59250068	promoter	JUN	59249785	16.5	TRUE	0.198161
Interval_2493	chr1	58816116	58816390	chr1	59281788	59282062			TRUE		K562	genic|chr1:59280831-59282560	genic	MYSM1	59165747	115948	FALSE	0.019107
Interval_2493	chr1	58816116	58816390	chr1	59281788	59282062			TRUE		K562	genic|chr1:59280831-59282560	genic	JUN	59249785	31910.5	FALSE	0.030802
Interval_2493	chr1	58816116	58816390	chr1	59281788	59282062			TRUE		K562	genic|chr1:59280831-59282560	genic	LINC01135	59250822	30873.5	FALSE	0.048108
Interval_2493	chr1	58816116	58816390	chr1	59281788	59282062			TRUE		K562	genic|chr1:59280831-59282560	genic	LINC01358	59486147	204452	FALSE	0.026498
Interval_2493	chr1	58816116	58816390	chr1	59281788	59282062			TRUE		K562	genic|chr1:59280831-59282560	genic	FGGY	59762624	480928	FALSE	0.018873
Interval_2498	chr1	58883135	58884384	chr1	59348807	59350056	TRUE		TRUE		K562	genic|chr1:59349010-59350003	genic	OMA1	59012471	337036	FALSE	0.036506
Interval_2498	chr1	58883135	58884384	chr1	59348807	59350056	TRUE		TRUE		K562	genic|chr1:59349010-59350003	genic	FGGY	59762624	413118	FALSE	0.047776
Interval_2498	chr1	58883135	58884384	chr1	59348807	59350056	TRUE		TRUE		K562	genic|chr1:59349010-59350003	genic	JUN	59249785	99721.5	FALSE	0.066257
Interval_2498	chr1	58883135	58884384	chr1	59348807	59350056	TRUE		TRUE		K562	genic|chr1:59349010-59350003	genic	MYSM1	59165747	183760	FALSE	0.040344
Interval_2498	chr1	58883135	58884384	chr1	59348807	59350056	TRUE		TRUE		K562	genic|chr1:59349010-59350003	genic	LINC01358	59486147	136640	FALSE	0.078511
Interval_2498	chr1	58883135	58884384	chr1	59348807	59350056	TRUE		TRUE		K562	genic|chr1:59349010-59350003	genic	LINC01135	59250822	98684.5	FALSE	0.075933
Interval_2499	chr1	58884967	58885557	chr1	59350639	59351229			TRUE		K562	genic|chr1:59350579-59351450	genic	LINC01358	59486147	135132	FALSE	0.032108
Interval_2499	chr1	58884967	58885557	chr1	59350639	59351229			TRUE		K562	genic|chr1:59350579-59351450	genic	FGGY	59762624	411610	FALSE	0.02162
Interval_2499	chr1	58884967	58885557	chr1	59350639	59351229			TRUE		K562	genic|chr1:59350579-59351450	genic	LINC01135	59250822	100192	FALSE	0.038441
Interval_2499	chr1	58884967	58885557	chr1	59350639	59351229			TRUE		K562	genic|chr1:59350579-59351450	genic	MYSM1	59165747	185268	FALSE	0.01898
Interval_2499	chr1	58884967	58885557	chr1	59350639	59351229			TRUE		K562	genic|chr1:59350579-59351450	genic	JUN	59249785	101230	FALSE	0.031514
Interval_2506	chr1	59043727	59044052	chr1	59509399	59509724			TRUE		K562	genic|chr1:59509357-59509857	genic	LINC01358	59486147	23460	FALSE	0.017381
Interval_2517	chr1	59290287	59290588	chr1	59755959	59756260			TRUE		K562	intergenic|chr1:59755875-59756375	intergenic	FGGY	59762624	6499	FALSE	0.020139
Interval_2562	chr1	61013397	61013667	chr1	61479069	61479339			TRUE		K562	intergenic|chr1:61478910-61479410	intergenic	NFIA-AS2	61436448	42712	FALSE	0.018361
Interval_2563	chr1	61048932	61049517	chr1	61514604	61515189			TRUE		K562	intergenic|chr1:61514482-61514982	intergenic	NFIA-AS2	61436448	78284	FALSE	0.021778
Interval_2564	chr1	61057599	61057955	chr1	61523271	61523627			TRUE		K562	intergenic|chr1:61522080-61524569	intergenic	NFIA-AS2	61436448	86876.5	FALSE	0.024647
Interval_2564	chr1	61057599	61057955	chr1	61523271	61523627			TRUE		K562	intergenic|chr1:61522080-61524569	intergenic	NFIA	61547979	24654.5	FALSE	0.032496
Interval_2564	chr1	61057599	61057955	chr1	61523271	61523627			TRUE		K562	intergenic|chr1:61522080-61524569	intergenic	NFIA-AS1	61719190	195866	FALSE	0.016672
Interval_2565	chr1	61058444	61058976	chr1	61524116	61524648	TRUE	TRUE	TRUE	TRUE	K562	intergenic|chr1:61522080-61524569	intergenic	NFIA-AS2	61436448	86876.5	FALSE	0.024647
Interval_2565	chr1	61058444	61058976	chr1	61524116	61524648	TRUE	TRUE	TRUE	TRUE	K562	intergenic|chr1:61522080-61524569	intergenic	NFIA	61547979	24654.5	FALSE	0.032496
Interval_2565	chr1	61058444	61058976	chr1	61524116	61524648	TRUE	TRUE	TRUE	TRUE	K562	intergenic|chr1:61522080-61524569	intergenic	NFIA-AS1	61719190	195866	FALSE	0.016672
Interval_2566	chr1	61077112	61077452	chr1	61542784	61543124			TRUE		K562	intergenic|chr1:61542468-61543071	intergenic	NFIA	61547979	5209.5	FALSE	0.112249
Interval_2566	chr1	61077112	61077452	chr1	61542784	61543124			TRUE		K562	intergenic|chr1:61542468-61543071	intergenic	NFIA-AS2	61436448	106322	FALSE	0.017652
Interval_2569	chr1	61116351	61116848	chr1	61582023	61582520			TRUE	TRUE	K562	genic|chr1:61581383-61582496	genic	NFIA	61547979	33960.5	FALSE	0.015886
Interval_2573	chr1	61141559	61142087	chr1	61607231	61607759	TRUE	TRUE	TRUE	TRUE	K562	genic|chr1:61606321-61607729	genic	NFIA-AS1	61719190	112165	FALSE	0.016953
Interval_2573	chr1	61141559	61142087	chr1	61607231	61607759	TRUE	TRUE	TRUE	TRUE	K562	genic|chr1:61606321-61607729	genic	NFIA	61547979	59046	FALSE	0.018288
Interval_2581	chr1	61234369	61234626	chr1	61700041	61700298			TRUE		K562	genic|chr1:61699466-61700627	genic	NFIA-AS1	61719190	19143.5	FALSE	0.028719
Interval_2582	chr1	61238458	61238847	chr1	61704130	61704519			TRUE		K562	genic|chr1:61703975-61704475	genic	NFIA-AS1	61719190	14965	FALSE	0.026244
Interval_2583	chr1	61253225	61253752	chr1	61718897	61719424			TRUE	TRUE	K562	promoter|chr1:61718940-61719496	promoter	NFIA-AS1	61719190	28	TRUE	0.14474
Interval_2584	chr1	61271019	61271362	chr1	61736691	61737034			TRUE		K562	genic|chr1:61736185-61737579	genic	NFIA-AS1	61719190	17692	FALSE	0.035681
Interval_2599	chr1	61724841	61725411	chr1	62190513	62191083			TRUE		K562	promoter|chr1:62190064-62191538	promoter	TM2D1	62191095	294	TRUE	0.327577
Interval_2636	chr1	62690287	62690863	chr1	63155958	63156534			TRUE		K562	intergenic|chr1:63155867-63156367	intergenic	DOCK7	63154039	2078	FALSE	0.066473
Interval_2640	chr1	62783816	62784113	chr1	63249487	63249784			TRUE		K562	promoter|chr1:63249213-63250423	promoter	ATG4C	63249776	42	TRUE	0.382981
Interval_2641	chr1	62784329	62784591	chr1	63250000	63250262			TRUE		K562	promoter|chr1:63249213-63250423	promoter	ATG4C	63249776	42	TRUE	0.382981
Interval_2655	chr1	63522972	63523603	chr1	63988643	63989274		TRUE	TRUE	TRUE	K562	promoter|chr1:63988280-63989458	promoter	ITGB3BP	63988944	75	TRUE	0.304932
Interval_2655	chr1	63522972	63523603	chr1	63988643	63989274		TRUE	TRUE	TRUE	K562	promoter|chr1:63988280-63989458	promoter	EFCAB7	63988971	102	TRUE	0.304931
Interval_2682	chr1	64757242	64757801	chr1	65222925	65223484			TRUE	TRUE	K562	genic|chr1:65222396-65223429	genic	RAVER2	65210777	12135.5	FALSE	0.047805
Interval_2693	chr1	64956241	64957219	chr1	65421924	65422902		TRUE	TRUE		K562	genic|chr1:65421831-65422331	genic	JAK1	65432252	10171	FALSE	0.020707
Interval_2693	chr1	64956241	64957219	chr1	65421924	65422902		TRUE	TRUE		K562	genic|chr1:65422420-65423063	genic	JAK1	65432252	9510.5	FALSE	0.03285
Interval_2700	chr1	65231197	65231442	chr1	65696880	65697125			TRUE		K562	genic|chr1:65696618-65697268	genic	AK4	65613849	83094	FALSE	0.019173
Interval_2700	chr1	65231197	65231442	chr1	65696880	65697125			TRUE		K562	genic|chr1:65696618-65697268	genic	DNAJC6	65730376	33433	FALSE	0.020487
Interval_2702	chr1	65232396	65233267	chr1	65698079	65698950			TRUE	TRUE	K562	intergenic|chr1:65698003-65698503	intergenic	DNAJC6	65730376	32123	FALSE	0.01526
Interval_2707	chr1	65277522	65278022	chr1	65743205	65743705			TRUE	TRUE	K562	genic|chr1:65743296-65743796	genic	DNAJC6	65730376	13170	FALSE	0.028219
Interval_2713	chr1	65317918	65318127	chr1	65783601	65783810			TRUE		K562	genic|chr1:65783492-65784606	genic	DNAJC6	65730376	53673	FALSE	0.01752
Interval_2720	chr1	65412095	65412513	chr1	65877778	65878196			TRUE		K562	genic|chr1:65877889-65879017	genic	JAK1	65432252	446201	FALSE	0.017576
Interval_2720	chr1	65412095	65412513	chr1	65877778	65878196			TRUE		K562	genic|chr1:65877889-65879017	genic	RAVER2	65210777	667676	FALSE	0.018963
Interval_2720	chr1	65412095	65412513	chr1	65877778	65878196			TRUE		K562	genic|chr1:65877889-65879017	genic	AK4	65613849	264604	FALSE	0.016334
Interval_2720	chr1	65412095	65412513	chr1	65877778	65878196			TRUE		K562	genic|chr1:65877889-65879017	genic	DNAJC6	65730376	148077	FALSE	0.025532
Interval_2720	chr1	65412095	65412513	chr1	65877778	65878196			TRUE		K562	genic|chr1:65877889-65879017	genic	LEPROT	65886130	7677	FALSE	0.057831
Interval_2720	chr1	65412095	65412513	chr1	65877778	65878196			TRUE		K562	genic|chr1:65877889-65879017	genic	LEPR	65886334	7881	FALSE	0.057838
Interval_2725	chr1	65480836	65481053	chr1	65946519	65946736			TRUE		K562	genic|chr1:65945714-65947082	genic	UBE2U	64669300	1277098	FALSE	0.01602
Interval_2725	chr1	65480836	65481053	chr1	65946519	65946736			TRUE		K562	genic|chr1:65945714-65947082	genic	RAVER2	65210777	735621	FALSE	0.022352
Interval_2725	chr1	65480836	65481053	chr1	65946519	65946736			TRUE		K562	genic|chr1:65945714-65947082	genic	AK4	65613849	332549	FALSE	0.01896
Interval_2725	chr1	65480836	65481053	chr1	65946519	65946736			TRUE		K562	genic|chr1:65945714-65947082	genic	DNAJC6	65730376	216022	FALSE	0.019526
Interval_2725	chr1	65480836	65481053	chr1	65946519	65946736			TRUE		K562	genic|chr1:65945714-65947082	genic	SGIP1	66999638	1053240	FALSE	0.018681
Interval_2771	chr1	66929669	66930095	chr1	67395352	67395778		TRUE	TRUE	TRUE	K562	genic|chr1:67395550-67396752	genic	SGIP1	66999638	396513	FALSE	0.019555
Interval_2771	chr1	66929669	66930095	chr1	67395352	67395778		TRUE	TRUE	TRUE	K562	genic|chr1:67395550-67396752	genic	WDR78	67390570	5581	FALSE	0.117637
Interval_2771	chr1	66929669	66930095	chr1	67395352	67395778		TRUE	TRUE	TRUE	K562	genic|chr1:67395550-67396752	genic	MIER1	67390577	5574	FALSE	0.117637
Interval_2771	chr1	66929669	66930095	chr1	67395352	67395778		TRUE	TRUE	TRUE	K562	genic|chr1:67395550-67396752	genic	SLC35D1	67520080	123929	FALSE	0.023192
Interval_2771	chr1	66929669	66930095	chr1	67395352	67395778		TRUE	TRUE	TRUE	K562	genic|chr1:67395550-67396752	genic	C1orf141	67600654	204503	FALSE	0.021054
Interval_2772	chr1	66930554	66930900	chr1	67396237	67396583			TRUE		K562	genic|chr1:67395550-67396752	genic	SGIP1	66999638	396513	FALSE	0.019555
Interval_2772	chr1	66930554	66930900	chr1	67396237	67396583			TRUE		K562	genic|chr1:67395550-67396752	genic	WDR78	67390570	5581	FALSE	0.117637
Interval_2772	chr1	66930554	66930900	chr1	67396237	67396583			TRUE		K562	genic|chr1:67395550-67396752	genic	MIER1	67390577	5574	FALSE	0.117637
Interval_2772	chr1	66930554	66930900	chr1	67396237	67396583			TRUE		K562	genic|chr1:67395550-67396752	genic	SLC35D1	67520080	123929	FALSE	0.023192
Interval_2772	chr1	66930554	66930900	chr1	67396237	67396583			TRUE		K562	genic|chr1:67395550-67396752	genic	C1orf141	67600654	204503	FALSE	0.021054
Interval_2775	chr1	67053137	67053385	chr1	67518820	67519068			TRUE		K562	genic|chr1:67518498-67519141	genic	SLC35D1	67520080	1260.5	FALSE	0.045003
Interval_2785	chr1	67430757	67431080	chr1	67896440	67896763			TRUE		K562	promoter|chr1:67895873-67897149	promoter	SERBP1	67896123	388	TRUE	0.429958
Interval_2798	chr1	67646202	67646700	chr1	68111885	68112383			TRUE		K562	intergenic|chr1:68111959-68113433	intergenic	GADD45A	68150859	38163	FALSE	0.016935
Interval_2799	chr1	67647512	67647824	chr1	68113195	68113507			TRUE		K562	intergenic|chr1:68111959-68113433	intergenic	GADD45A	68150859	38163	FALSE	0.016935
Interval_2802	chr1	67682494	67683250	chr1	68148177	68148933	TRUE	TRUE	TRUE	TRUE	K562	intergenic|chr1:68148174-68149414	intergenic	GADD45A	68150859	2065	FALSE	0.084577
Interval_2802	chr1	67682494	67683250	chr1	68148177	68148933	TRUE	TRUE	TRUE	TRUE	K562	intergenic|chr1:68148174-68149414	intergenic	GNG12-AS1	68297970	149176	FALSE	0.022309
Interval_2802	chr1	67682494	67683250	chr1	68148177	68148933	TRUE	TRUE	TRUE	TRUE	K562	intergenic|chr1:68148174-68149414	intergenic	GNG12	68299155	150361	FALSE	0.022311
Interval_2803	chr1	67684183	67684575	chr1	68149866	68150258			TRUE		K562	intergenic|chr1:68149674-68150174	intergenic	GADD45A	68150859	935	FALSE	0.056319
Interval_2804	chr1	67686410	67687079	chr1	68152093	68152762	TRUE	TRUE	TRUE	TRUE	K562	genic|chr1:68152270-68152770	genic	GADD45A	68150859	1661	FALSE	0.09165
Interval_2804	chr1	67686410	67687079	chr1	68152093	68152762	TRUE	TRUE	TRUE	TRUE	K562	genic|chr1:68152270-68152770	genic	GNG12-AS1	68297970	145450	FALSE	0.015525
Interval_2804	chr1	67686410	67687079	chr1	68152093	68152762	TRUE	TRUE	TRUE	TRUE	K562	genic|chr1:68152270-68152770	genic	GNG12	68299155	146635	FALSE	0.015526
Interval_2805	chr1	67687613	67689123	chr1	68153296	68154806	TRUE	TRUE	TRUE	TRUE	K562	intergenic|chr1:68154216-68154716	intergenic	GADD45A	68150859	3607	FALSE	0.083323
Interval_2807	chr1	67694883	67695390	chr1	68160566	68161073			TRUE		K562	intergenic|chr1:68160478-68161392	intergenic	GADD45A	68150859	10076	FALSE	0.018109
Interval_2809	chr1	67700693	67701168	chr1	68166376	68166851			TRUE		K562	intergenic|chr1:68166393-68167106	intergenic	GADD45A	68150859	15890.5	FALSE	0.024851
Interval_2813	chr1	67733731	67734119	chr1	68199414	68199802			TRUE		K562	genic|chr1:68199241-68200573	genic	SLC35D1	67520080	679827	FALSE	0.024724
Interval_2813	chr1	67733731	67734119	chr1	68199414	68199802			TRUE		K562	genic|chr1:68199241-68200573	genic	DEPDC1	68962904	762997	FALSE	0.028068
Interval_2813	chr1	67733731	67734119	chr1	68199414	68199802			TRUE		K562	genic|chr1:68199241-68200573	genic	SGIP1	66999638	1200269	FALSE	0.02434
Interval_2813	chr1	67733731	67734119	chr1	68199414	68199802			TRUE		K562	genic|chr1:68199241-68200573	genic	WDR78	67390570	809337	FALSE	0.022757
Interval_2813	chr1	67733731	67734119	chr1	68199414	68199802			TRUE		K562	genic|chr1:68199241-68200573	genic	DEPDC1-AS1	68962358	762451	FALSE	0.028067
Interval_2813	chr1	67733731	67734119	chr1	68199414	68199802			TRUE		K562	genic|chr1:68199241-68200573	genic	GNG12	68299155	99248	FALSE	0.07838
Interval_2813	chr1	67733731	67734119	chr1	68199414	68199802			TRUE		K562	genic|chr1:68199241-68200573	genic	GNG12-AS1	68297970	98063	FALSE	0.078373
Interval_2813	chr1	67733731	67734119	chr1	68199414	68199802			TRUE		K562	genic|chr1:68199241-68200573	genic	SERBP1	67896123	303784	FALSE	0.020737
Interval_2813	chr1	67733731	67734119	chr1	68199414	68199802			TRUE		K562	genic|chr1:68199241-68200573	genic	MIER1	67390577	809330	FALSE	0.022757
Interval_2813	chr1	67733731	67734119	chr1	68199414	68199802			TRUE		K562	genic|chr1:68199241-68200573	genic	C1orf141	67600654	599253	FALSE	0.026146
Interval_2813	chr1	67733731	67734119	chr1	68199414	68199802			TRUE		K562	genic|chr1:68199241-68200573	genic	GADD45A	68150859	49048	FALSE	0.060076
Interval_2834	chr1	68495533	68496430	chr1	68961216	68962113	TRUE	TRUE	TRUE		K562	promoter|chr1:68961044-68962047	promoter	DEPDC1-AS1	68962358	812.5	TRUE	0.114738
Interval_2834	chr1	68495533	68496430	chr1	68961216	68962113	TRUE	TRUE	TRUE		K562	promoter|chr1:68961044-68962047	promoter	DEPDC1	68962904	1358.5	FALSE	0.114742
Interval_2879	chr1	70041216	70042246	chr1	70506899	70507929		TRUE	TRUE		K562	genic|chr1:70506797-70508544	genic	LRRC40	70671361	163690	FALSE	0.034715
Interval_2879	chr1	70041216	70042246	chr1	70506899	70507929		TRUE	TRUE		K562	genic|chr1:70506797-70508544	genic	SRSF11	70671364	163694	FALSE	0.034715
Interval_2879	chr1	70041216	70042246	chr1	70506899	70507929		TRUE	TRUE		K562	genic|chr1:70506797-70508544	genic	ANKRD13C	70820417	312746	FALSE	0.026473
Interval_2879	chr1	70041216	70042246	chr1	70506899	70507929		TRUE	TRUE		K562	genic|chr1:70506797-70508544	genic	HHLA3	70820492	312822	FALSE	0.026473
Interval_2879	chr1	70041216	70042246	chr1	70506899	70507929		TRUE	TRUE		K562	genic|chr1:70506797-70508544	genic	CTH	70876900	369230	FALSE	0.031282
Interval_2879	chr1	70041216	70042246	chr1	70506899	70507929		TRUE	TRUE		K562	genic|chr1:70506797-70508544	genic	ZRANB2-AS1	71512188	1004518	FALSE	0.02758
Interval_2879	chr1	70041216	70042246	chr1	70506899	70507929		TRUE	TRUE		K562	genic|chr1:70506797-70508544	genic	PTGER3	71513491	1005821	FALSE	0.02756
Interval_2879	chr1	70041216	70042246	chr1	70506899	70507929		TRUE	TRUE		K562	genic|chr1:70506797-70508544	genic	ZRANB2-AS2	71547006	1039336	FALSE	0.020473
Interval_2879	chr1	70041216	70042246	chr1	70506899	70507929		TRUE	TRUE		K562	genic|chr1:70506797-70508544	genic	ZRANB2	71546972	1039302	FALSE	0.020473
Interval_2892	chr1	70354806	70355233	chr1	70820489	70820916		TRUE	TRUE		K562	promoter|chr1:70819985-70821121	promoter	ANKRD13C	70820417	136	TRUE	0.304878
Interval_2892	chr1	70354806	70355233	chr1	70820489	70820916		TRUE	TRUE		K562	promoter|chr1:70819985-70821121	promoter	HHLA3	70820492	61	TRUE	0.30488
Interval_2894	chr1	70410403	70410911	chr1	70876086	70876594		TRUE	TRUE		K562	promoter|chr1:70875877-70877150	promoter	CTH	70876900	386.5	TRUE	0.264515
Interval_2895	chr1	70411259	70412670	chr1	70876942	70878353	TRUE	TRUE	TRUE	TRUE	K562	promoter|chr1:70875877-70877150	promoter	CTH	70876900	386.5	TRUE	0.264515
Interval_2934	chr1	71044913	71045240	chr1	71510596	71510923			TRUE		K562	genic|chr1:71510513-71511013	genic	PTGER3	71513491	2728	FALSE	0.063495
Interval_2934	chr1	71044913	71045240	chr1	71510596	71510923			TRUE		K562	genic|chr1:71510513-71511013	genic	ZRANB2-AS1	71512188	1425	FALSE	0.063491
Interval_2935	chr1	71080853	71081261	chr1	71546536	71546944			TRUE		K562	promoter|chr1:71546596-71547268	promoter	ZRANB2-AS2	71547006	74	TRUE	0.356057
Interval_2935	chr1	71080853	71081261	chr1	71546536	71546944			TRUE		K562	promoter|chr1:71546596-71547268	promoter	ZRANB2	71546972	40	TRUE	0.356057
Interval_2977	chr1	74199457	74199957	chr1	74665141	74665641		TRUE	TRUE		K562	genic|chr1:74665120-74665725	genic	LRRIQ3	74663871	1551.5	FALSE	0.074061
Interval_2977	chr1	74199457	74199957	chr1	74665141	74665641		TRUE	TRUE		K562	genic|chr1:74665120-74665725	genic	FPGT	74663895	1527.5	FALSE	0.074061
Interval_2977	chr1	74199457	74199957	chr1	74665141	74665641		TRUE	TRUE		K562	genic|chr1:74665120-74665725	genic	FPGT-TNNI3K	74663895	1527.5	FALSE	0.074061
Interval_3008	chr1	75724016	75724274	chr1	76189701	76189959			TRUE		K562	promoter|chr1:76189437-76190634	promoter	ACADM	76190031	4.5	TRUE	0.358585
Interval_3009	chr1	75783972	75785162	chr1	76249657	76250847			TRUE		K562	intergenic|chr1:76249972-76251002	intergenic	RABGGTB	76251878	1391	FALSE	0.188067
Interval_3009	chr1	75783972	75785162	chr1	76249657	76250847			TRUE		K562	intergenic|chr1:76249972-76251002	intergenic	MSH4	76262555	12068	FALSE	0.127856
Interval_3009	chr1	75783972	75785162	chr1	76249657	76250847			TRUE		K562	intergenic|chr1:76249972-76251002	intergenic	ST6GALNAC3	76540368	289881	FALSE	0.054365
Interval_3009	chr1	75783972	75785162	chr1	76249657	76250847			TRUE		K562	intergenic|chr1:76249972-76251002	intergenic	PIGK	77685132	1434645	FALSE	0.016798
Interval_3009	chr1	75783972	75785162	chr1	76249657	76250847			TRUE		K562	intergenic|chr1:76249972-76251002	intergenic	ACADM	76190031	60456	FALSE	0.072448
Interval_3009	chr1	75783972	75785162	chr1	76249657	76250847			TRUE		K562	intergenic|chr1:76249972-76251002	intergenic	CRYZ	75199092	1051395	FALSE	0.018204
Interval_3009	chr1	75783972	75785162	chr1	76249657	76250847			TRUE		K562	intergenic|chr1:76249972-76251002	intergenic	TYW3	75198839	1051648	FALSE	0.018201
Interval_3009	chr1	75783972	75785162	chr1	76249657	76250847			TRUE		K562	intergenic|chr1:76249972-76251002	intergenic	FPGT-TNNI3K	74663895	1586592	FALSE	0.017065
Interval_3009	chr1	75783972	75785162	chr1	76249657	76250847			TRUE		K562	intergenic|chr1:76249972-76251002	intergenic	LRRIQ3	74663871	1586616	FALSE	0.017065
Interval_3009	chr1	75783972	75785162	chr1	76249657	76250847			TRUE		K562	intergenic|chr1:76249972-76251002	intergenic	FPGT	74663895	1586592	FALSE	0.017065
Interval_3010	chr1	75785650	75785877	chr1	76251335	76251562			TRUE		K562	promoter|chr1:76251102-76252679	promoter	ST6GALNAC3	76540368	288478	FALSE	0.136012
Interval_3010	chr1	75785650	75785877	chr1	76251335	76251562			TRUE		K562	promoter|chr1:76251102-76252679	promoter	MSH4	76262555	10664.5	FALSE	0.319699
Interval_3010	chr1	75785650	75785877	chr1	76251335	76251562			TRUE		K562	promoter|chr1:76251102-76252679	promoter	ACADM	76190031	61859.5	FALSE	0.181271
Interval_3010	chr1	75785650	75785877	chr1	76251335	76251562			TRUE		K562	promoter|chr1:76251102-76252679	promoter	RABGGTB	76251878	12.5	TRUE	0.470518
Interval_3061	chr1	77681875	77682268	chr1	78147560	78147953			TRUE		K562	promoter|chr1:78147698-78150045	promoter	USP33	78225564	76692.5	FALSE	0.102651
Interval_3061	chr1	77681875	77682268	chr1	78147560	78147953			TRUE		K562	promoter|chr1:78147698-78150045	promoter	MIGA1	78245308	96436.5	FALSE	0.122382
Interval_3061	chr1	77681875	77682268	chr1	78147560	78147953			TRUE		K562	promoter|chr1:78147698-78150045	promoter	ZZZ3	78148343	528.5	TRUE	0.580621
Interval_3061	chr1	77681875	77682268	chr1	78147560	78147953			TRUE		K562	promoter|chr1:78147698-78150045	promoter	NEXN	78354199	205328	FALSE	0.127296
Interval_3061	chr1	77681875	77682268	chr1	78147560	78147953			TRUE		K562	promoter|chr1:78147698-78150045	promoter	NEXN-AS1	78355224	206352	FALSE	0.13353
Interval_3061	chr1	77681875	77682268	chr1	78147560	78147953			TRUE		K562	promoter|chr1:78147698-78150045	promoter	PIGK	77685132	463740	FALSE	0.117746
Interval_3070	chr1	77978631	77979540	chr1	78444315	78445224			TRUE		K562	promoter|chr1:78443721-78445377	promoter	NEXN-AS1	78355224	89325	FALSE	0.157533
Interval_3070	chr1	77978631	77979540	chr1	78444315	78445224			TRUE		K562	promoter|chr1:78443721-78445377	promoter	DNAJB4	78444841	292	TRUE	0.645124
Interval_3070	chr1	77978631	77979540	chr1	78444315	78445224			TRUE		K562	promoter|chr1:78443721-78445377	promoter	NEXN	78354199	90350	FALSE	0.177865
Interval_3070	chr1	77978631	77979540	chr1	78444315	78445224			TRUE		K562	promoter|chr1:78443721-78445377	promoter	MIGA1	78245308	199241	FALSE	0.118823
Interval_3070	chr1	77978631	77979540	chr1	78444315	78445224			TRUE		K562	promoter|chr1:78443721-78445377	promoter	FUBP1	78444889	340	TRUE	0.645125
Interval_3070	chr1	77978631	77979540	chr1	78444315	78445224			TRUE		K562	promoter|chr1:78443721-78445377	promoter	USP33	78225564	218985	FALSE	0.122715
Interval_3071	chr1	78003879	78004617	chr1	78469563	78470301			TRUE		K562	genic|chr1:78469605-78471016	genic	ST6GALNAC3	76540368	1929943	FALSE	0.046921
Interval_3071	chr1	78003879	78004617	chr1	78469563	78470301			TRUE		K562	genic|chr1:78469605-78471016	genic	PIGK	77685132	785178	FALSE	0.049247
Interval_3071	chr1	78003879	78004617	chr1	78469563	78470301			TRUE		K562	genic|chr1:78469605-78471016	genic	ZZZ3	78148343	321968	FALSE	0.040413
Interval_3071	chr1	78003879	78004617	chr1	78469563	78470301			TRUE		K562	genic|chr1:78469605-78471016	genic	USP33	78225564	244746	FALSE	0.052294
Interval_3071	chr1	78003879	78004617	chr1	78469563	78470301			TRUE		K562	genic|chr1:78469605-78471016	genic	MIGA1	78245308	225002	FALSE	0.079923
Interval_3071	chr1	78003879	78004617	chr1	78469563	78470301			TRUE		K562	genic|chr1:78469605-78471016	genic	NEXN	78354199	116112	FALSE	0.095331
Interval_3071	chr1	78003879	78004617	chr1	78469563	78470301			TRUE		K562	genic|chr1:78469605-78471016	genic	NEXN-AS1	78355224	115086	FALSE	0.086664
Interval_3071	chr1	78003879	78004617	chr1	78469563	78470301			TRUE		K562	genic|chr1:78469605-78471016	genic	DNAJB4	78444841	25469.5	FALSE	0.101955
Interval_3071	chr1	78003879	78004617	chr1	78469563	78470301			TRUE		K562	genic|chr1:78469605-78471016	genic	FUBP1	78444889	25421.5	FALSE	0.101954
Interval_3072	chr1	78004756	78005206	chr1	78470440	78470890			TRUE		K562	genic|chr1:78469605-78471016	genic	ST6GALNAC3	76540368	1929943	FALSE	0.046921
Interval_3072	chr1	78004756	78005206	chr1	78470440	78470890			TRUE		K562	genic|chr1:78469605-78471016	genic	PIGK	77685132	785178	FALSE	0.049247
Interval_3072	chr1	78004756	78005206	chr1	78470440	78470890			TRUE		K562	genic|chr1:78469605-78471016	genic	ZZZ3	78148343	321968	FALSE	0.040413
Interval_3072	chr1	78004756	78005206	chr1	78470440	78470890			TRUE		K562	genic|chr1:78469605-78471016	genic	USP33	78225564	244746	FALSE	0.052294
Interval_3072	chr1	78004756	78005206	chr1	78470440	78470890			TRUE		K562	genic|chr1:78469605-78471016	genic	MIGA1	78245308	225002	FALSE	0.079923
Interval_3072	chr1	78004756	78005206	chr1	78470440	78470890			TRUE		K562	genic|chr1:78469605-78471016	genic	NEXN	78354199	116112	FALSE	0.095331
Interval_3072	chr1	78004756	78005206	chr1	78470440	78470890			TRUE		K562	genic|chr1:78469605-78471016	genic	NEXN-AS1	78355224	115086	FALSE	0.086664
Interval_3072	chr1	78004756	78005206	chr1	78470440	78470890			TRUE		K562	genic|chr1:78469605-78471016	genic	DNAJB4	78444841	25469.5	FALSE	0.101955
Interval_3072	chr1	78004756	78005206	chr1	78470440	78470890			TRUE		K562	genic|chr1:78469605-78471016	genic	FUBP1	78444889	25421.5	FALSE	0.101954
Interval_3198	chr1	83919052	83919325	chr1	84384735	84385008			TRUE		K562	genic|chr1:84384473-84384973	genic	LOC101927560	84326229	58494	FALSE	0.018032
Interval_3198	chr1	83919052	83919325	chr1	84384735	84385008			TRUE		K562	genic|chr1:84384473-84384973	genic	LINC01725	84326679	58044	FALSE	0.018031
Interval_3198	chr1	83919052	83919325	chr1	84384735	84385008			TRUE		K562	genic|chr1:84384473-84384973	genic	TTLL7	84464833	80110	FALSE	0.016405
Interval_3207	chr1	84103331	84103726	chr1	84569014	84569409			TRUE		K562	intergenic|chr1:84568187-84569482	intergenic	WDR63	85527980	959146	FALSE	0.016739
Interval_3207	chr1	84103331	84103726	chr1	84569014	84569409			TRUE		K562	intergenic|chr1:84568187-84569482	intergenic	LINC01555	85100703	531868	FALSE	0.018259
Interval_3207	chr1	84103331	84103726	chr1	84569014	84569409			TRUE		K562	intergenic|chr1:84568187-84569482	intergenic	LINC01461	85086714	517880	FALSE	0.021923
Interval_3207	chr1	84103331	84103726	chr1	84569014	84569409			TRUE		K562	intergenic|chr1:84568187-84569482	intergenic	CTBS	85040163	471328	FALSE	0.015738
Interval_3207	chr1	84103331	84103726	chr1	84569014	84569409			TRUE		K562	intergenic|chr1:84568187-84569482	intergenic	LOC101927560	84326229	242606	FALSE	0.045794
Interval_3207	chr1	84103331	84103726	chr1	84569014	84569409			TRUE		K562	intergenic|chr1:84568187-84569482	intergenic	GNG5	84972262	403428	FALSE	0.017145
Interval_3207	chr1	84103331	84103726	chr1	84569014	84569409			TRUE		K562	intergenic|chr1:84568187-84569482	intergenic	LINC01725	84326679	242156	FALSE	0.04579
Interval_3207	chr1	84103331	84103726	chr1	84569014	84569409			TRUE		K562	intergenic|chr1:84568187-84569482	intergenic	TTLL7	84464833	104002	FALSE	0.05157
Interval_3207	chr1	84103331	84103726	chr1	84569014	84569409			TRUE		K562	intergenic|chr1:84568187-84569482	intergenic	RPF1	84944919	376084	FALSE	0.027454
Interval_3207	chr1	84103331	84103726	chr1	84569014	84569409			TRUE		K562	intergenic|chr1:84568187-84569482	intergenic	SPATA1	84971983	403148	FALSE	0.017146
Interval_3207	chr1	84103331	84103726	chr1	84569014	84569409			TRUE		K562	intergenic|chr1:84568187-84569482	intergenic	PRKACB	84629866	61031.5	FALSE	0.039482
Interval_3207	chr1	84103331	84103726	chr1	84569014	84569409			TRUE		K562	intergenic|chr1:84568187-84569482	intergenic	DNASE2B	84864214	295380	FALSE	0.033432
Interval_3207	chr1	84103331	84103726	chr1	84569014	84569409			TRUE		K562	intergenic|chr1:84568187-84569482	intergenic	SAMD13	84764048	195214	FALSE	0.026474
Interval_3213	chr1	84299315	84299586	chr1	84764998	84765269			TRUE		K562	genic|chr1:84764776-84765418	genic	SAMD13	84764048	1049	FALSE	0.101106
Interval_3213	chr1	84299315	84299586	chr1	84764998	84765269			TRUE		K562	genic|chr1:84764776-84765418	genic	PRKACB	84629866	135231	FALSE	0.017922
Interval_3227	chr1	84688655	84689080	chr1	85154338	85154763			TRUE	TRUE	K562	genic|chr1:85153762-85154780	genic	WDR63	85527980	373709	FALSE	0.039321
Interval_3227	chr1	84688655	84689080	chr1	85154338	85154763			TRUE	TRUE	K562	genic|chr1:85153762-85154780	genic	SSX2IP	85156240	1969	FALSE	0.279277
Interval_3227	chr1	84688655	84689080	chr1	85154338	85154763			TRUE	TRUE	K562	genic|chr1:85153762-85154780	genic	LINC01555	85100703	53568	FALSE	0.088495
Interval_3227	chr1	84688655	84689080	chr1	85154338	85154763			TRUE	TRUE	K562	genic|chr1:85153762-85154780	genic	SYDE2	85666728	512457	FALSE	0.019632
Interval_3227	chr1	84688655	84689080	chr1	85154338	85154763			TRUE	TRUE	K562	genic|chr1:85153762-85154780	genic	C1orf52	85725355	571084	FALSE	0.026911
Interval_3227	chr1	84688655	84689080	chr1	85154338	85154763			TRUE	TRUE	K562	genic|chr1:85153762-85154780	genic	LOC646626	85742040	587769	FALSE	0.016128
Interval_3227	chr1	84688655	84689080	chr1	85154338	85154763			TRUE	TRUE	K562	genic|chr1:85153762-85154780	genic	BCL10	85742587	588316	FALSE	0.016127
Interval_3227	chr1	84688655	84689080	chr1	85154338	85154763			TRUE	TRUE	K562	genic|chr1:85153762-85154780	genic	CYR61	86046443	892172	FALSE	0.020992
Interval_3227	chr1	84688655	84689080	chr1	85154338	85154763			TRUE	TRUE	K562	genic|chr1:85153762-85154780	genic	CLCA1	86934525	1780254	FALSE	0.017432
Interval_3227	chr1	84688655	84689080	chr1	85154338	85154763			TRUE	TRUE	K562	genic|chr1:85153762-85154780	genic	ZNHIT6	86174116	1019845	FALSE	0.021265
Interval_3227	chr1	84688655	84689080	chr1	85154338	85154763			TRUE	TRUE	K562	genic|chr1:85153762-85154780	genic	LOC101927560	84326229	828042	FALSE	0.050543
Interval_3227	chr1	84688655	84689080	chr1	85154338	85154763			TRUE	TRUE	K562	genic|chr1:85153762-85154780	genic	LINC01725	84326679	827592	FALSE	0.05054
Interval_3227	chr1	84688655	84689080	chr1	85154338	85154763			TRUE	TRUE	K562	genic|chr1:85153762-85154780	genic	TTLL7	84464833	689438	FALSE	0.046598
Interval_3227	chr1	84688655	84689080	chr1	85154338	85154763			TRUE	TRUE	K562	genic|chr1:85153762-85154780	genic	PRKACB	84629866	524405	FALSE	0.060442
Interval_3227	chr1	84688655	84689080	chr1	85154338	85154763			TRUE	TRUE	K562	genic|chr1:85153762-85154780	genic	SAMD13	84764048	390223	FALSE	0.046084
Interval_3227	chr1	84688655	84689080	chr1	85154338	85154763			TRUE	TRUE	K562	genic|chr1:85153762-85154780	genic	DNASE2B	84864214	290057	FALSE	0.056378
Interval_3227	chr1	84688655	84689080	chr1	85154338	85154763			TRUE	TRUE	K562	genic|chr1:85153762-85154780	genic	RPF1	84944919	209352	FALSE	0.054843
Interval_3227	chr1	84688655	84689080	chr1	85154338	85154763			TRUE	TRUE	K562	genic|chr1:85153762-85154780	genic	SPATA1	84971983	182288	FALSE	0.036491
Interval_3227	chr1	84688655	84689080	chr1	85154338	85154763			TRUE	TRUE	K562	genic|chr1:85153762-85154780	genic	GNG5	84972262	182009	FALSE	0.03649
Interval_3227	chr1	84688655	84689080	chr1	85154338	85154763			TRUE	TRUE	K562	genic|chr1:85153762-85154780	genic	CTBS	85040163	114108	FALSE	0.037527
Interval_3227	chr1	84688655	84689080	chr1	85154338	85154763			TRUE	TRUE	K562	genic|chr1:85153762-85154780	genic	LINC01461	85086714	67557	FALSE	0.082249
Interval_3245	chr1	85225170	85225799	chr1	85690853	85691482		TRUE	TRUE	TRUE	K562	intergenic|chr1:85690305-85691195	intergenic	C1orf52	85725355	34605	FALSE	0.023322
Interval_3245	chr1	85225170	85225799	chr1	85690853	85691482		TRUE	TRUE	TRUE	K562	intergenic|chr1:85690305-85691195	intergenic	SYDE2	85666728	24022	FALSE	0.043083
Interval_3245	chr1	85225170	85225799	chr1	85690853	85691482		TRUE	TRUE	TRUE	K562	intergenic|chr1:85690305-85691195	intergenic	WDR63	85527980	162770	FALSE	0.023047
Interval_3245	chr1	85225170	85225799	chr1	85690853	85691482		TRUE	TRUE	TRUE	K562	intergenic|chr1:85690305-85691195	intergenic	PRKACB	84629866	1060884	FALSE	0.015958
Interval_3248	chr1	85276890	85277196	chr1	85742573	85742879		TRUE	TRUE		K562	promoter|chr1:85741694-85742837	promoter	C1orf52	85725355	16910.5	FALSE	0.141252
Interval_3248	chr1	85276890	85277196	chr1	85742573	85742879		TRUE	TRUE		K562	promoter|chr1:85741694-85742837	promoter	LOC646626	85742040	225.5	TRUE	0.344371
Interval_3248	chr1	85276890	85277196	chr1	85742573	85742879		TRUE	TRUE		K562	promoter|chr1:85741694-85742837	promoter	BCL10	85742587	321.5	TRUE	0.34436
Interval_3249	chr1	85278934	85279207	chr1	85744617	85744890			TRUE		K562	intergenic|chr1:85744484-85744984	intergenic	C1orf52	85725355	19379	FALSE	0.038045
Interval_3249	chr1	85278934	85279207	chr1	85744617	85744890			TRUE		K562	intergenic|chr1:85744484-85744984	intergenic	LOC646626	85742040	2694	FALSE	0.092696
Interval_3249	chr1	85278934	85279207	chr1	85744617	85744890			TRUE		K562	intergenic|chr1:85744484-85744984	intergenic	BCL10	85742587	2147	FALSE	0.092693
Interval_3260	chr1	85580373	85580680	chr1	86046056	86046363			TRUE		K562	promoter|chr1:86046097-86047342	promoter	CYR61	86046443	276.5	TRUE	0.166233
Interval_3294	chr1	86913697	86914072	chr1	87379380	87379755			TRUE		K562	promoter|chr1:87379416-87380601	promoter	HS2ST1	87380334	325.5	TRUE	0.474911
Interval_3294	chr1	86913697	86914072	chr1	87379380	87379755			TRUE		K562	promoter|chr1:87379416-87380601	promoter	SELENOF	87380048	39.5	TRUE	0.47491
Interval_3295	chr1	86915504	86915747	chr1	87381187	87381430			TRUE		K562	genic|chr1:87380946-87381570	genic	HS2ST1	87380334	924	FALSE	0.051908
Interval_3295	chr1	86915504	86915747	chr1	87381187	87381430			TRUE		K562	genic|chr1:87380946-87381570	genic	SELENOF	87380048	1210	FALSE	0.051908
Interval_3298	chr1	86993761	86994401	chr1	87459444	87460084			TRUE		K562	genic|chr1:87458965-87459791	genic	LINC01140	87597608	138230	FALSE	0.015655
Interval_3303	chr1	87328731	87329389	chr1	87794414	87795072	TRUE	TRUE	TRUE	TRUE	K562	promoter|chr1:87793820-87794833	promoter	LMO4	87794150	176.5	TRUE	0.13745
Interval_3303	chr1	87328731	87329389	chr1	87794414	87795072	TRUE	TRUE	TRUE	TRUE	K562	genic|chr1:87794837-87795337	genic	LMO4	87794150	937	FALSE	0.025921
Interval_3304	chr1	87331253	87331466	chr1	87796936	87797149			TRUE		K562	genic|chr1:87796114-87797626	genic	LMO4	87794150	2720	FALSE	0.048811
Interval_3337	chr1	88685154	88685436	chr1	89150837	89151119			TRUE		K562	promoter|chr1:89150448-89151137	promoter	PKN2-AS1	89150887	94.5	TRUE	0.103133
Interval_3347	chr1	88991760	88991973	chr1	89457443	89457656			TRUE		K562	genic|chr1:89456958-89457840	genic	GBP3	89488549	31150	FALSE	0.020969
Interval_3347	chr1	88991760	88991973	chr1	89457443	89457656			TRUE		K562	genic|chr1:89456958-89457840	genic	KYAT3	89458643	1244	FALSE	0.071753
Interval_3347	chr1	88991760	88991973	chr1	89457443	89457656			TRUE		K562	genic|chr1:89456958-89457840	genic	RBMXL1	89458643	1244	FALSE	0.071753
Interval_3370	chr1	89524542	89524765	chr1	89990101	89990324			TRUE		K562	intergenic|chr1:89989947-89991470	intergenic	FLJ27354	90098453	107744	FALSE	0.03494
Interval_3370	chr1	89524542	89524765	chr1	89990101	89990324			TRUE		K562	intergenic|chr1:89989947-89991470	intergenic	LRRC8C	90098643	107934	FALSE	0.03494
Interval_3370	chr1	89524542	89524765	chr1	89990101	89990324			TRUE		K562	intergenic|chr1:89989947-89991470	intergenic	LRRC8B	90024271	33562.5	FALSE	0.056546
Interval_3370	chr1	89524542	89524765	chr1	89990101	89990324			TRUE		K562	intergenic|chr1:89989947-89991470	intergenic	GBP2	89591842	398866	FALSE	0.015322
Interval_3370	chr1	89524542	89524765	chr1	89990101	89990324			TRUE		K562	intergenic|chr1:89989947-89991470	intergenic	GBP3	89488549	502160	FALSE	0.01627
Interval_3370	chr1	89524542	89524765	chr1	89990101	89990324			TRUE		K562	intergenic|chr1:89989947-89991470	intergenic	RBMXL1	89458643	532066	FALSE	0.016764
Interval_3370	chr1	89524542	89524765	chr1	89990101	89990324			TRUE		K562	intergenic|chr1:89989947-89991470	intergenic	KYAT3	89458643	532066	FALSE	0.016764
Interval_3371	chr1	89545363	89545975	chr1	90010922	90011534			TRUE		K562	intergenic|chr1:90010859-90011596	intergenic	GTF2B	89357301	653926	FALSE	0.01701
Interval_3371	chr1	89545363	89545975	chr1	90010922	90011534			TRUE		K562	intergenic|chr1:90010859-90011596	intergenic	KYAT3	89458643	552584	FALSE	0.016639
Interval_3371	chr1	89545363	89545975	chr1	90010922	90011534			TRUE		K562	intergenic|chr1:90010859-90011596	intergenic	RBMXL1	89458643	552584	FALSE	0.016639
Interval_3371	chr1	89545363	89545975	chr1	90010922	90011534			TRUE		K562	intergenic|chr1:90010859-90011596	intergenic	GBP3	89488549	522678	FALSE	0.02101
Interval_3371	chr1	89545363	89545975	chr1	90010922	90011534			TRUE		K562	intergenic|chr1:90010859-90011596	intergenic	ZNF326	90460653	449426	FALSE	0.016195
Interval_3371	chr1	89545363	89545975	chr1	90010922	90011534			TRUE		K562	intergenic|chr1:90010859-90011596	intergenic	GBP2	89591842	419386	FALSE	0.021332
Interval_3371	chr1	89545363	89545975	chr1	90010922	90011534			TRUE		K562	intergenic|chr1:90010859-90011596	intergenic	GEMIN8P4	90460525	449298	FALSE	0.016195
Interval_3371	chr1	89545363	89545975	chr1	90010922	90011534			TRUE		K562	intergenic|chr1:90010859-90011596	intergenic	GBP4	89664633	346594	FALSE	0.018518
Interval_3371	chr1	89545363	89545975	chr1	90010922	90011534			TRUE		K562	intergenic|chr1:90010859-90011596	intergenic	LRRC8C	90098643	87415.5	FALSE	0.029114
Interval_3371	chr1	89545363	89545975	chr1	90010922	90011534			TRUE		K562	intergenic|chr1:90010859-90011596	intergenic	LRRC8B	90024271	13043.5	FALSE	0.089991
Interval_3371	chr1	89545363	89545975	chr1	90010922	90011534			TRUE		K562	intergenic|chr1:90010859-90011596	intergenic	FLJ27354	90098453	87225.5	FALSE	0.029114
Interval_3374	chr1	89550989	89551350	chr1	90016548	90016909			TRUE		K562	intergenic|chr1:90016344-90017077	intergenic	LRRC8B	90024271	7560.5	FALSE	0.076615
Interval_3389	chr1	89821996	89824138	chr1	90287555	90289697	TRUE	TRUE	TRUE	TRUE	K562	promoter|chr1:90287022-90288088	promoter	LRRC8D	90287479	76	TRUE	0.130293
Interval_3389	chr1	89821996	89824138	chr1	90287555	90289697	TRUE	TRUE	TRUE	TRUE	K562	genic|chr1:90288110-90289007	genic	GEMIN8P4	90460525	171966	FALSE	0.018736
Interval_3389	chr1	89821996	89824138	chr1	90287555	90289697	TRUE	TRUE	TRUE	TRUE	K562	genic|chr1:90288110-90289007	genic	LRRC8D	90287479	1079.5	FALSE	0.095441
Interval_3389	chr1	89821996	89824138	chr1	90287555	90289697	TRUE	TRUE	TRUE	TRUE	K562	genic|chr1:90288110-90289007	genic	ZNF326	90460653	172094	FALSE	0.018736
Interval_3389	chr1	89821996	89824138	chr1	90287555	90289697	TRUE	TRUE	TRUE	TRUE	K562	genic|chr1:90289111-90290002	genic	GEMIN8P4	90460525	170968	FALSE	0.026132
Interval_3389	chr1	89821996	89824138	chr1	90287555	90289697	TRUE	TRUE	TRUE	TRUE	K562	genic|chr1:90289111-90290002	genic	ZNF326	90460653	171096	FALSE	0.026132
Interval_3389	chr1	89821996	89824138	chr1	90287555	90289697	TRUE	TRUE	TRUE	TRUE	K562	genic|chr1:90289111-90290002	genic	LRRC8D	90287479	2077.5	FALSE	0.13312
Interval_3389	chr1	89821996	89824138	chr1	90287555	90289697	TRUE	TRUE	TRUE	TRUE	K562	genic|chr1:90289111-90290002	genic	LRRC8C	90098643	190914	FALSE	0.016265
Interval_3389	chr1	89821996	89824138	chr1	90287555	90289697	TRUE	TRUE	TRUE	TRUE	K562	genic|chr1:90289111-90290002	genic	FLJ27354	90098453	191104	FALSE	0.016265
Interval_3397	chr1	89896165	89896564	chr1	90361724	90362123			TRUE		K562	genic|chr1:90361346-90362214	genic	LOC105378853	91317195	955415	FALSE	0.023316
Interval_3397	chr1	89896165	89896564	chr1	90361724	90362123			TRUE		K562	genic|chr1:90361346-90362214	genic	ZNF326	90460653	98873	FALSE	0.031977
Interval_3397	chr1	89896165	89896564	chr1	90361724	90362123			TRUE		K562	genic|chr1:90361346-90362214	genic	GEMIN8P4	90460525	98745	FALSE	0.031977
Interval_3397	chr1	89896165	89896564	chr1	90361724	90362123			TRUE		K562	genic|chr1:90361346-90362214	genic	LRRC8D	90287479	74301	FALSE	0.033445
Interval_3397	chr1	89896165	89896564	chr1	90361724	90362123			TRUE		K562	genic|chr1:90361346-90362214	genic	LRRC8C	90098643	263137	FALSE	0.025557
Interval_3397	chr1	89896165	89896564	chr1	90361724	90362123			TRUE		K562	genic|chr1:90361346-90362214	genic	FLJ27354	90098453	263327	FALSE	0.025557
Interval_3397	chr1	89896165	89896564	chr1	90361724	90362123			TRUE		K562	genic|chr1:90361346-90362214	genic	LRRC8B	90024271	337509	FALSE	0.019581
Interval_3397	chr1	89896165	89896564	chr1	90361724	90362123			TRUE		K562	genic|chr1:90361346-90362214	genic	GBP4	89664633	697147	FALSE	0.02198
Interval_3397	chr1	89896165	89896564	chr1	90361724	90362123			TRUE		K562	genic|chr1:90361346-90362214	genic	PKN2-AS1	89150887	1210893	FALSE	0.015712
Interval_3397	chr1	89896165	89896564	chr1	90361724	90362123			TRUE		K562	genic|chr1:90361346-90362214	genic	GTF2B	89357301	1004479	FALSE	0.018818
Interval_3397	chr1	89896165	89896564	chr1	90361724	90362123			TRUE		K562	genic|chr1:90361346-90362214	genic	KYAT3	89458643	903137	FALSE	0.015708
Interval_3397	chr1	89896165	89896564	chr1	90361724	90362123			TRUE		K562	genic|chr1:90361346-90362214	genic	RBMXL1	89458643	903137	FALSE	0.015708
Interval_3397	chr1	89896165	89896564	chr1	90361724	90362123			TRUE		K562	genic|chr1:90361346-90362214	genic	GBP3	89488549	873231	FALSE	0.026143
Interval_3397	chr1	89896165	89896564	chr1	90361724	90362123			TRUE		K562	genic|chr1:90361346-90362214	genic	GBP2	89591842	769938	FALSE	0.025191
Interval_3436	chr1	91021228	91021505	chr1	91486785	91487062			TRUE		K562	genic|chr1:91486362-91487305	genic	ZNF644	91487812	978.5	FALSE	0.122453
Interval_3446	chr1	91500410	91500972	chr1	91965967	91966529			TRUE	TRUE	K562	promoter|chr1:91966106-91968022	promoter	CDC7	91966403	661	TRUE	0.33878
Interval_3457	chr1	91713070	91713457	chr1	92178627	92179014			TRUE		K562	genic|chr1:92178314-92179419	genic	TGFBR3	92351836	172970	FALSE	0.016807
Interval_3502	chr1	92791665	92791997	chr1	93257222	93257554			TRUE		K562	promoter|chr1:93257137-93258267	promoter	EVI5	93257961	259	TRUE	0.132363
Interval_3503	chr1	92792456	92792682	chr1	93258013	93258239			TRUE		K562	promoter|chr1:93257137-93258267	promoter	EVI5	93257961	259	TRUE	0.132363
Interval_3507	chr1	92832044	92832427	chr1	93297601	93297984			TRUE		K562	promoter|chr1:93297308-93298157	promoter	RPL5	93297593	139.5	TRUE	0.258785
Interval_3510	chr1	92951230	92951547	chr1	93416787	93417104			TRUE		K562	genic|chr1:93416594-93417330	genic	FAM69A	93427079	10117	FALSE	0.023821
Interval_3516	chr1	93178966	93179860	chr1	93644523	93645417	TRUE	TRUE	TRUE		K562	promoter|chr1:93645047-93647113	promoter	TMED5	93646246	166	TRUE	0.396818
Interval_3516	chr1	93178966	93179860	chr1	93644523	93645417	TRUE	TRUE	TRUE		K562	promoter|chr1:93645047-93647113	promoter	CCDC18	93646272	192	TRUE	0.396818
Interval_3517	chr1	93181248	93181612	chr1	93646805	93647169			TRUE		K562	promoter|chr1:93645047-93647113	promoter	TMED5	93646246	166	TRUE	0.396818
Interval_3517	chr1	93181248	93181612	chr1	93646805	93647169			TRUE		K562	promoter|chr1:93645047-93647113	promoter	CCDC18	93646272	192	TRUE	0.396818
Interval_3525	chr1	93504569	93504791	chr1	93970126	93970348			TRUE		K562	genic|chr1:93969593-93970664	genic	LOC100129046	94057524	87395.5	FALSE	0.030194
Interval_3525	chr1	93504569	93504791	chr1	93970126	93970348			TRUE		K562	genic|chr1:93969593-93970664	genic	FNBP1L	93913687	56441.5	FALSE	0.025778
Interval_3526	chr1	93566746	93567801	chr1	94032303	94033358			TRUE		K562	genic|chr1:94032916-94033416	genic	DR1	93811477	221689	FALSE	0.016245
Interval_3526	chr1	93566746	93567801	chr1	94032303	94033358			TRUE		K562	genic|chr1:94032916-94033416	genic	FNBP1L	93913687	119479	FALSE	0.033113
Interval_3526	chr1	93566746	93567801	chr1	94032303	94033358			TRUE		K562	genic|chr1:94032916-94033416	genic	CCDC18-AS1	93811368	221798	FALSE	0.016245
Interval_3526	chr1	93566746	93567801	chr1	94032303	94033358			TRUE		K562	genic|chr1:94032916-94033416	genic	LOC100129046	94057524	24358	FALSE	0.062386
Interval_3526	chr1	93566746	93567801	chr1	94032303	94033358			TRUE		K562	genic|chr1:94032916-94033416	genic	BCAR3	94147394	114228	FALSE	0.021598
Interval_3526	chr1	93566746	93567801	chr1	94032303	94033358			TRUE		K562	genic|chr1:94032916-94033416	genic	DNTTIP2	94344762	311596	FALSE	0.015116
Interval_3531	chr1	93664288	93665084	chr1	94129844	94130640			TRUE		K562	genic|chr1:94129786-94130821	genic	BCAR3	94147394	17090.5	FALSE	0.09315
Interval_3531	chr1	93664288	93665084	chr1	94129844	94130640			TRUE		K562	genic|chr1:94129786-94130821	genic	LOC100129046	94057524	72779.5	FALSE	0.02975
Interval_3531	chr1	93664288	93665084	chr1	94129844	94130640			TRUE		K562	genic|chr1:94129786-94130821	genic	FNBP1L	93913687	216616	FALSE	0.016919
Interval_3559	chr1	94417456	94417716	chr1	94883012	94883272			TRUE		K562	promoter|chr1:94882840-94884357	promoter	ABCD3	94883932	333.5	TRUE	0.235047
Interval_3578	chr1	95072414	95072905	chr1	95537970	95538461	TRUE	TRUE	TRUE		K562	promoter|chr1:95537999-95538776	promoter	ALG14	95538507	119.5	TRUE	0.210431
Interval_3578	chr1	95072414	95072905	chr1	95537970	95538461	TRUE	TRUE	TRUE		K562	promoter|chr1:95537999-95538776	promoter	LOC101928098	95527151	11236.5	FALSE	0.146167
Interval_3579	chr1	95083997	95084720	chr1	95549553	95550276			TRUE		K562	intergenic|chr1:95549659-95551368	intergenic	LOC100129046	94057524	1492990	FALSE	0.017234
Interval_3579	chr1	95083997	95084720	chr1	95549553	95550276			TRUE		K562	intergenic|chr1:95549659-95551368	intergenic	LOC101928098	95527151	23362.5	FALSE	0.118123
Interval_3579	chr1	95083997	95084720	chr1	95549553	95550276			TRUE		K562	intergenic|chr1:95549659-95551368	intergenic	BCAR3	94147394	1403120	FALSE	0.016046
Interval_3579	chr1	95083997	95084720	chr1	95549553	95550276			TRUE		K562	intergenic|chr1:95549659-95551368	intergenic	TMEM56-RWDD3	95583478	32964.5	FALSE	0.103202
Interval_3579	chr1	95083997	95084720	chr1	95549553	95550276			TRUE		K562	intergenic|chr1:95549659-95551368	intergenic	GCLM	94375154	1175360	FALSE	0.017198
Interval_3579	chr1	95083997	95084720	chr1	95549553	95550276			TRUE		K562	intergenic|chr1:95549659-95551368	intergenic	F3	95007413	543100	FALSE	0.043581
Interval_3579	chr1	95083997	95084720	chr1	95549553	95550276			TRUE		K562	intergenic|chr1:95549659-95551368	intergenic	PTBP2	97187160	1636647	FALSE	0.027336
Interval_3579	chr1	95083997	95084720	chr1	95549553	95550276			TRUE		K562	intergenic|chr1:95549659-95551368	intergenic	TMEM56	95582893	32379.5	FALSE	0.103192
Interval_3579	chr1	95083997	95084720	chr1	95549553	95550276			TRUE		K562	intergenic|chr1:95549659-95551368	intergenic	ABCD3	94883932	666582	FALSE	0.029259
Interval_3579	chr1	95083997	95084720	chr1	95549553	95550276			TRUE		K562	intergenic|chr1:95549659-95551368	intergenic	ALG14	95538507	12006.5	FALSE	0.14839
Interval_3579	chr1	95083997	95084720	chr1	95549553	95550276			TRUE		K562	intergenic|chr1:95549659-95551368	intergenic	RWDD3	95699710	149196	FALSE	0.086084
Interval_3579	chr1	95083997	95084720	chr1	95549553	95550276			TRUE		K562	intergenic|chr1:95549659-95551368	intergenic	LOC101928118	95699538	149024	FALSE	0.086083
Interval_3580	chr1	95085446	95085821	chr1	95551002	95551377			TRUE		K562	intergenic|chr1:95549659-95551368	intergenic	LOC100129046	94057524	1492990	FALSE	0.017234
Interval_3580	chr1	95085446	95085821	chr1	95551002	95551377			TRUE		K562	intergenic|chr1:95549659-95551368	intergenic	LOC101928098	95527151	23362.5	FALSE	0.118123
Interval_3580	chr1	95085446	95085821	chr1	95551002	95551377			TRUE		K562	intergenic|chr1:95549659-95551368	intergenic	BCAR3	94147394	1403120	FALSE	0.016046
Interval_3580	chr1	95085446	95085821	chr1	95551002	95551377			TRUE		K562	intergenic|chr1:95549659-95551368	intergenic	TMEM56-RWDD3	95583478	32964.5	FALSE	0.103202
Interval_3580	chr1	95085446	95085821	chr1	95551002	95551377			TRUE		K562	intergenic|chr1:95549659-95551368	intergenic	GCLM	94375154	1175360	FALSE	0.017198
Interval_3580	chr1	95085446	95085821	chr1	95551002	95551377			TRUE		K562	intergenic|chr1:95549659-95551368	intergenic	F3	95007413	543100	FALSE	0.043581
Interval_3580	chr1	95085446	95085821	chr1	95551002	95551377			TRUE		K562	intergenic|chr1:95549659-95551368	intergenic	PTBP2	97187160	1636647	FALSE	0.027336
Interval_3580	chr1	95085446	95085821	chr1	95551002	95551377			TRUE		K562	intergenic|chr1:95549659-95551368	intergenic	TMEM56	95582893	32379.5	FALSE	0.103192
Interval_3580	chr1	95085446	95085821	chr1	95551002	95551377			TRUE		K562	intergenic|chr1:95549659-95551368	intergenic	ABCD3	94883932	666582	FALSE	0.029259
Interval_3580	chr1	95085446	95085821	chr1	95551002	95551377			TRUE		K562	intergenic|chr1:95549659-95551368	intergenic	ALG14	95538507	12006.5	FALSE	0.14839
Interval_3580	chr1	95085446	95085821	chr1	95551002	95551377			TRUE		K562	intergenic|chr1:95549659-95551368	intergenic	RWDD3	95699710	149196	FALSE	0.086084
Interval_3580	chr1	95085446	95085821	chr1	95551002	95551377			TRUE		K562	intergenic|chr1:95549659-95551368	intergenic	LOC101928118	95699538	149024	FALSE	0.086083
Interval_3581	chr1	95095646	95096338	chr1	95561202	95561894	TRUE	TRUE	TRUE	TRUE	K562	intergenic|chr1:95561156-95562545	intergenic	TMEM56-RWDD3	95583478	21627.5	FALSE	0.015264
Interval_3581	chr1	95095646	95096338	chr1	95561202	95561894	TRUE	TRUE	TRUE	TRUE	K562	intergenic|chr1:95561156-95562545	intergenic	TMEM56	95582893	21042.5	FALSE	0.015262
Interval_3583	chr1	95115843	95116120	chr1	95581399	95581676			TRUE	TRUE	K562	intergenic|chr1:95581141-95581641	intergenic	TMEM56	95582893	1502	FALSE	0.103388
Interval_3583	chr1	95115843	95116120	chr1	95581399	95581676			TRUE	TRUE	K562	intergenic|chr1:95581141-95581641	intergenic	LOC101928118	95699538	118147	FALSE	0.02457
Interval_3583	chr1	95115843	95116120	chr1	95581399	95581676			TRUE	TRUE	K562	intergenic|chr1:95581141-95581641	intergenic	TMEM56-RWDD3	95583478	2087	FALSE	0.103389
Interval_3583	chr1	95115843	95116120	chr1	95581399	95581676			TRUE	TRUE	K562	intergenic|chr1:95581141-95581641	intergenic	RWDD3	95699710	118319	FALSE	0.024571
Interval_3583	chr1	95115843	95116120	chr1	95581399	95581676			TRUE	TRUE	K562	intergenic|chr1:95581141-95581641	intergenic	ALG14	95538507	42884	FALSE	0.020263
Interval_3583	chr1	95115843	95116120	chr1	95581399	95581676			TRUE	TRUE	K562	intergenic|chr1:95581141-95581641	intergenic	LOC101928098	95527151	54240	FALSE	0.020957
Interval_3611	chr1	96722224	96722797	chr1	97187780	97188353		TRUE	TRUE		K562	genic|chr1:97187844-97188565	genic	PTBP2	97187160	1044.5	FALSE	0.130614
Interval_3670	chr1	99642115	99642336	chr1	100107671	100107892			TRUE		K562	intergenic|chr1:100107540-100108040	intergenic	PALMD	100111430	3640	FALSE	0.058451
Interval_3682	chr1	99768356	99769266	chr1	100233912	100234822		TRUE	TRUE	TRUE	K562	intergenic|chr1:100233656-100234474	intergenic	AGL	100316044	81979	FALSE	0.016865
Interval_3682	chr1	99768356	99769266	chr1	100233912	100234822		TRUE	TRUE	TRUE	K562	intergenic|chr1:100233656-100234474	intergenic	FRRS1	100231349	2716	FALSE	0.116713
Interval_3682	chr1	99768356	99769266	chr1	100233912	100234822		TRUE	TRUE	TRUE	K562	intergenic|chr1:100233656-100234474	intergenic	PLPPR4	99729847	504218	FALSE	0.024879
Interval_3682	chr1	99768356	99769266	chr1	100233912	100234822		TRUE	TRUE	TRUE	K562	intergenic|chr1:100233656-100234474	intergenic	PALMD	100111430	122635	FALSE	0.01507
Interval_3685	chr1	99808212	99808572	chr1	100273768	100274128			TRUE		K562	intergenic|chr1:100273815-100274753	intergenic	MFSD14A	100503788	229504	FALSE	0.037374
Interval_3685	chr1	99808212	99808572	chr1	100273768	100274128			TRUE		K562	intergenic|chr1:100273815-100274753	intergenic	SASS6	100598651	324367	FALSE	0.025297
Interval_3685	chr1	99808212	99808572	chr1	100273768	100274128			TRUE		K562	intergenic|chr1:100273815-100274753	intergenic	TRMT13	100598705	324421	FALSE	0.025297
Interval_3685	chr1	99808212	99808572	chr1	100273768	100274128			TRUE		K562	intergenic|chr1:100273815-100274753	intergenic	LRRC39	100643829	369545	FALSE	0.031258
Interval_3685	chr1	99808212	99808572	chr1	100273768	100274128			TRUE		K562	intergenic|chr1:100273815-100274753	intergenic	DBT	100715409	441125	FALSE	0.018992
Interval_3685	chr1	99808212	99808572	chr1	100273768	100274128			TRUE		K562	intergenic|chr1:100273815-100274753	intergenic	RTCA	100731713	457429	FALSE	0.024877
Interval_3685	chr1	99808212	99808572	chr1	100273768	100274128			TRUE		K562	intergenic|chr1:100273815-100274753	intergenic	RTCA-AS1	100731730	457446	FALSE	0.024877
Interval_3685	chr1	99808212	99808572	chr1	100273768	100274128			TRUE		K562	intergenic|chr1:100273815-100274753	intergenic	EXTL2	101360735	1086451	FALSE	0.015957
Interval_3685	chr1	99808212	99808572	chr1	100273768	100274128			TRUE		K562	intergenic|chr1:100273815-100274753	intergenic	SLC30A7	101361633	1087349	FALSE	0.015951
Interval_3685	chr1	99808212	99808572	chr1	100273768	100274128			TRUE		K562	intergenic|chr1:100273815-100274753	intergenic	SLC35A3	100435344	161060	FALSE	0.025084
Interval_3685	chr1	99808212	99808572	chr1	100273768	100274128			TRUE		K562	intergenic|chr1:100273815-100274753	intergenic	AGL	100316044	41760	FALSE	0.038907
Interval_3685	chr1	99808212	99808572	chr1	100273768	100274128			TRUE		K562	intergenic|chr1:100273815-100274753	intergenic	FRRS1	100231349	42935	FALSE	0.032492
Interval_3685	chr1	99808212	99808572	chr1	100273768	100274128			TRUE		K562	intergenic|chr1:100273815-100274753	intergenic	PALMD	100111430	162854	FALSE	0.017609
Interval_3685	chr1	99808212	99808572	chr1	100273768	100274128			TRUE		K562	intergenic|chr1:100273815-100274753	intergenic	PLPPR4	99729847	544437	FALSE	0.031004
Interval_3694	chr1	100132763	100134103	chr1	100598319	100599659	TRUE	TRUE	TRUE		K562	promoter|chr1:100597874-100599334	promoter	SASS6	100598651	47	TRUE	0.326778
Interval_3694	chr1	100132763	100134103	chr1	100598319	100599659	TRUE	TRUE	TRUE		K562	promoter|chr1:100597874-100599334	promoter	TRMT13	100598705	101	TRUE	0.326778
Interval_3697	chr1	100266177	100266430	chr1	100731733	100731986			TRUE		K562	promoter|chr1:100731037-100731989	promoter	RTCA-AS1	100731730	217	TRUE	0.199079
Interval_3697	chr1	100266177	100266430	chr1	100731733	100731986			TRUE		K562	promoter|chr1:100731037-100731989	promoter	RTCA	100731713	200	TRUE	0.199079
Interval_3701	chr1	100350986	100351591	chr1	100816542	100817147			TRUE		K562	intergenic|chr1:100816613-100817466	intergenic	PLPPR4	99729847	1087193	FALSE	0.028024
Interval_3701	chr1	100350986	100351591	chr1	100816542	100817147			TRUE		K562	intergenic|chr1:100816613-100817466	intergenic	EXTL2	101360735	543696	FALSE	0.02465
Interval_3701	chr1	100350986	100351591	chr1	100816542	100817147			TRUE		K562	intergenic|chr1:100816613-100817466	intergenic	CDC14A	100818022	982.5	FALSE	0.192022
Interval_3701	chr1	100350986	100351591	chr1	100816542	100817147			TRUE		K562	intergenic|chr1:100816613-100817466	intergenic	LOC101928370	101702084	885044	FALSE	0.023627
Interval_3701	chr1	100350986	100351591	chr1	100816542	100817147			TRUE		K562	intergenic|chr1:100816613-100817466	intergenic	LOC102606465	101491401	674362	FALSE	0.015962
Interval_3701	chr1	100350986	100351591	chr1	100816542	100817147			TRUE		K562	intergenic|chr1:100816613-100817466	intergenic	S1PR1	101702304	885264	FALSE	0.023627
Interval_3701	chr1	100350986	100351591	chr1	100816542	100817147			TRUE		K562	intergenic|chr1:100816613-100817466	intergenic	RTCA-AS1	100731730	85309.5	FALSE	0.050165
Interval_3701	chr1	100350986	100351591	chr1	100816542	100817147			TRUE		K562	intergenic|chr1:100816613-100817466	intergenic	RTCA	100731713	85326.5	FALSE	0.050165
Interval_3701	chr1	100350986	100351591	chr1	100816542	100817147			TRUE		K562	intergenic|chr1:100816613-100817466	intergenic	DBT	100715409	101630	FALSE	0.036734
Interval_3701	chr1	100350986	100351591	chr1	100816542	100817147			TRUE		K562	intergenic|chr1:100816613-100817466	intergenic	LRRC39	100643829	173210	FALSE	0.036979
Interval_3701	chr1	100350986	100351591	chr1	100816542	100817147			TRUE		K562	intergenic|chr1:100816613-100817466	intergenic	TRMT13	100598705	218334	FALSE	0.031098
Interval_3701	chr1	100350986	100351591	chr1	100816542	100817147			TRUE		K562	intergenic|chr1:100816613-100817466	intergenic	SASS6	100598651	218388	FALSE	0.031098
Interval_3701	chr1	100350986	100351591	chr1	100816542	100817147			TRUE		K562	intergenic|chr1:100816613-100817466	intergenic	DPH5	101491362	674322	FALSE	0.015962
Interval_3701	chr1	100350986	100351591	chr1	100816542	100817147			TRUE		K562	intergenic|chr1:100816613-100817466	intergenic	SLC30A7	101361633	544594	FALSE	0.024652
Interval_3701	chr1	100350986	100351591	chr1	100816542	100817147			TRUE		K562	intergenic|chr1:100816613-100817466	intergenic	PALMD	100111430	705610	FALSE	0.016427
Interval_3701	chr1	100350986	100351591	chr1	100816542	100817147			TRUE		K562	intergenic|chr1:100816613-100817466	intergenic	FRRS1	100231349	585690	FALSE	0.018476
Interval_3701	chr1	100350986	100351591	chr1	100816542	100817147			TRUE		K562	intergenic|chr1:100816613-100817466	intergenic	MFSD14A	100503788	313252	FALSE	0.021234
Interval_3701	chr1	100350986	100351591	chr1	100816542	100817147			TRUE		K562	intergenic|chr1:100816613-100817466	intergenic	SLC35A3	100435344	381696	FALSE	0.024734
Interval_3701	chr1	100350986	100351591	chr1	100816542	100817147			TRUE		K562	intergenic|chr1:100816613-100817466	intergenic	AGL	100316044	500996	FALSE	0.021321
Interval_3703	chr1	100355027	100355308	chr1	100820583	100820864		TRUE	TRUE		K562	genic|chr1:100820410-100820910	genic	CDC14A	100818022	2638	FALSE	0.017636
Interval_3704	chr1	100362814	100363078	chr1	100828370	100828634			TRUE		K562	genic|chr1:100828270-100828907	genic	PLPPR4	99729847	1098742	FALSE	0.022725
Interval_3704	chr1	100362814	100363078	chr1	100828370	100828634			TRUE		K562	genic|chr1:100828270-100828907	genic	PALMD	100111430	717158	FALSE	0.017618
Interval_3704	chr1	100362814	100363078	chr1	100828370	100828634			TRUE		K562	genic|chr1:100828270-100828907	genic	FRRS1	100231349	597240	FALSE	0.019314
Interval_3704	chr1	100362814	100363078	chr1	100828370	100828634			TRUE		K562	genic|chr1:100828270-100828907	genic	AGL	100316044	512544	FALSE	0.021316
Interval_3704	chr1	100362814	100363078	chr1	100828370	100828634			TRUE		K562	genic|chr1:100828270-100828907	genic	SLC35A3	100435344	393244	FALSE	0.016341
Interval_3704	chr1	100362814	100363078	chr1	100828370	100828634			TRUE		K562	genic|chr1:100828270-100828907	genic	MFSD14A	100503788	324800	FALSE	0.017923
Interval_3704	chr1	100362814	100363078	chr1	100828370	100828634			TRUE		K562	genic|chr1:100828270-100828907	genic	SASS6	100598651	229938	FALSE	0.019982
Interval_3704	chr1	100362814	100363078	chr1	100828370	100828634			TRUE		K562	genic|chr1:100828270-100828907	genic	TRMT13	100598705	229884	FALSE	0.019982
Interval_3704	chr1	100362814	100363078	chr1	100828370	100828634			TRUE		K562	genic|chr1:100828270-100828907	genic	LRRC39	100643829	184760	FALSE	0.031445
Interval_3704	chr1	100362814	100363078	chr1	100828370	100828634			TRUE		K562	genic|chr1:100828270-100828907	genic	DBT	100715409	113180	FALSE	0.027152
Interval_3704	chr1	100362814	100363078	chr1	100828370	100828634			TRUE		K562	genic|chr1:100828270-100828907	genic	RTCA	100731713	96875.5	FALSE	0.035026
Interval_3704	chr1	100362814	100363078	chr1	100828370	100828634			TRUE		K562	genic|chr1:100828270-100828907	genic	S1PR1	101702304	873716	FALSE	0.018817
Interval_3704	chr1	100362814	100363078	chr1	100828370	100828634			TRUE		K562	genic|chr1:100828270-100828907	genic	LOC101928370	101702084	873496	FALSE	0.018816
Interval_3704	chr1	100362814	100363078	chr1	100828370	100828634			TRUE		K562	genic|chr1:100828270-100828907	genic	LOC102606465	101491401	662812	FALSE	0.015966
Interval_3704	chr1	100362814	100363078	chr1	100828370	100828634			TRUE		K562	genic|chr1:100828270-100828907	genic	DPH5	101491362	662774	FALSE	0.015966
Interval_3704	chr1	100362814	100363078	chr1	100828370	100828634			TRUE		K562	genic|chr1:100828270-100828907	genic	SLC30A7	101361633	533044	FALSE	0.016646
Interval_3704	chr1	100362814	100363078	chr1	100828370	100828634			TRUE		K562	genic|chr1:100828270-100828907	genic	EXTL2	101360735	532146	FALSE	0.016645
Interval_3704	chr1	100362814	100363078	chr1	100828370	100828634			TRUE		K562	genic|chr1:100828270-100828907	genic	CDC14A	100818022	10566.5	FALSE	0.078884
Interval_3704	chr1	100362814	100363078	chr1	100828370	100828634			TRUE		K562	genic|chr1:100828270-100828907	genic	RTCA-AS1	100731730	96858.5	FALSE	0.035026
Interval_3723	chr1	100896586	100896809	chr1	101362142	101362365			TRUE		K562	genic|chr1:101362158-101362658	genic	EXTL2	101360735	1673	FALSE	0.080585
Interval_3723	chr1	100896586	100896809	chr1	101362142	101362365			TRUE		K562	genic|chr1:101362158-101362658	genic	SLC30A7	101361633	775	FALSE	0.08059
Interval_3723	chr1	100896586	100896809	chr1	101362142	101362365			TRUE		K562	genic|chr1:101362158-101362658	genic	LOC101928370	101702084	339676	FALSE	0.017987
Interval_3723	chr1	100896586	100896809	chr1	101362142	101362365			TRUE		K562	genic|chr1:101362158-101362658	genic	S1PR1	101702304	339896	FALSE	0.017987
Interval_3729	chr1	101025896	101026121	chr1	101491452	101491677			TRUE		K562	promoter|chr1:101490764-101492359	promoter	LOC102606465	101491401	160.5	TRUE	0.368185
Interval_3729	chr1	101025896	101026121	chr1	101491452	101491677			TRUE		K562	promoter|chr1:101490764-101492359	promoter	DPH5	101491362	199.5	TRUE	0.368184
Interval_3732	chr1	101071464	101071811	chr1	101537020	101537367			TRUE		K562	genic|chr1:101537032-101537532	genic	DPH5	101491362	45920	FALSE	0.025682
Interval_3732	chr1	101071464	101071811	chr1	101537020	101537367			TRUE		K562	genic|chr1:101537032-101537532	genic	LOC101928370	101702084	164802	FALSE	0.02873
Interval_3732	chr1	101071464	101071811	chr1	101537020	101537367			TRUE		K562	genic|chr1:101537032-101537532	genic	LOC102606465	101491401	45881	FALSE	0.025682
Interval_3732	chr1	101071464	101071811	chr1	101537020	101537367			TRUE		K562	genic|chr1:101537032-101537532	genic	S1PR1	101702304	165022	FALSE	0.028731
Interval_3853	chr1	108190223	108190652	chr1	108732845	108733274			TRUE		K562	genic|chr1:108732558-108733619	genic	SLC25A24	108742980	9891.5	FALSE	0.022417
Interval_3868	chr1	108691482	108691676	chr1	109234104	109234298			TRUE		K562	promoter|chr1:109233782-109235646	promoter	PRPF38B	109234931	217	TRUE	0.271655
Interval_3869	chr1	108691938	108692507	chr1	109234560	109235129			TRUE		K562	promoter|chr1:109233782-109235646	promoter	PRPF38B	109234931	217	TRUE	0.271655
Interval_3886	chr1	109079635	109080128	chr1	109622257	109622750			TRUE		K562	intergenic|chr1:109621655-109623126	intergenic	TAF13	109618624	3766.5	FALSE	0.038985
Interval_3886	chr1	109079635	109080128	chr1	109622257	109622750			TRUE		K562	intergenic|chr1:109621655-109623126	intergenic	SCARNA2	109642814	20423.5	FALSE	0.015139
Interval_3886	chr1	109079635	109080128	chr1	109622257	109622750			TRUE		K562	intergenic|chr1:109621655-109623126	intergenic	TMEM167B	109633362	10971.5	FALSE	0.025409
Interval_3888	chr1	109091224	109091473	chr1	109633846	109634095			TRUE		K562	promoter|chr1:109632952-109634858	promoter	TAF13	109618624	15281	FALSE	0.127652
Interval_3888	chr1	109091224	109091473	chr1	109633846	109634095			TRUE		K562	promoter|chr1:109632952-109634858	promoter	TMEM167B	109633362	543	TRUE	0.262269
Interval_3888	chr1	109091224	109091473	chr1	109633846	109634095			TRUE		K562	promoter|chr1:109632952-109634858	promoter	SCARNA2	109642814	8909	FALSE	0.135743
Interval_3900	chr1	109213975	109215516	chr1	109756597	109758138	TRUE	TRUE	TRUE	TRUE	K562	promoter|chr1:109755793-109757243	promoter	SARS	109756514	4	TRUE	0.157779
Interval_3900	chr1	109213975	109215516	chr1	109756597	109758138	TRUE	TRUE	TRUE	TRUE	K562	genic|chr1:109757395-109757895	genic	SARS	109756514	1131	FALSE	0.052899
Interval_3903	chr1	109218549	109219007	chr1	109761171	109761629			TRUE		K562	genic|chr1:109760886-109761545	genic	SARS	109756514	4701.5	FALSE	0.033352
Interval_3907	chr1	109282853	109283213	chr1	109825475	109825835			TRUE		K562	promoter|chr1:109825540-109826664	promoter	PSRC1	109825790	312	TRUE	0.198514
Interval_3908	chr1	109283553	109283789	chr1	109826175	109826411			TRUE		K562	promoter|chr1:109825540-109826664	promoter	PSRC1	109825790	312	TRUE	0.198514
Interval_3909	chr1	109284054	109284406	chr1	109826676	109827028			TRUE		K562	intergenic|chr1:109826759-109827259	intergenic	PSRC1	109825790	1219	FALSE	0.022475
Interval_3915	chr1	109389843	109390090	chr1	109932465	109932712			TRUE		K562	genic|chr1:109931476-109932855	genic	WDR47	109584850	347316	FALSE	0.01987
Interval_3915	chr1	109389843	109390090	chr1	109932465	109932712			TRUE		K562	genic|chr1:109931476-109932855	genic	GNAT2	110155705	223540	FALSE	0.017078
Interval_3915	chr1	109389843	109390090	chr1	109932465	109932712			TRUE		K562	genic|chr1:109931476-109932855	genic	GNAI3	110091185	159020	FALSE	0.015385
Interval_3915	chr1	109389843	109390090	chr1	109932465	109932712			TRUE		K562	genic|chr1:109931476-109932855	genic	GPR61	110082493	150328	FALSE	0.017988
Interval_3915	chr1	109389843	109390090	chr1	109932465	109932712			TRUE		K562	genic|chr1:109931476-109932855	genic	AMIGO1	110052336	120170	FALSE	0.027455
Interval_3915	chr1	109389843	109390090	chr1	109932465	109932712			TRUE		K562	genic|chr1:109931476-109932855	genic	CYB561D1	110036700	104534	FALSE	0.026002
Interval_3915	chr1	109389843	109390090	chr1	109932465	109932712			TRUE		K562	genic|chr1:109931476-109932855	genic	ATXN7L2	110026560	94394.5	FALSE	0.02634
Interval_3915	chr1	109389843	109390090	chr1	109932465	109932712			TRUE		K562	genic|chr1:109931476-109932855	genic	SYPL2	110009099	76933.5	FALSE	0.028154
Interval_3915	chr1	109389843	109390090	chr1	109932465	109932712			TRUE		K562	genic|chr1:109931476-109932855	genic	PSMA5	109969070	36904.5	FALSE	0.03975
Interval_3915	chr1	109389843	109390090	chr1	109932465	109932712			TRUE		K562	genic|chr1:109931476-109932855	genic	SORT1	109940567	8401.5	FALSE	0.082381
Interval_3915	chr1	109389843	109390090	chr1	109932465	109932712			TRUE		K562	genic|chr1:109931476-109932855	genic	MYBPHL	109849663	82502.5	FALSE	0.053028
Interval_3915	chr1	109389843	109390090	chr1	109932465	109932712			TRUE		K562	genic|chr1:109931476-109932855	genic	PSRC1	109825790	106376	FALSE	0.046911
Interval_3915	chr1	109389843	109390090	chr1	109932465	109932712			TRUE		K562	genic|chr1:109931476-109932855	genic	CELSR2	109792640	139526	FALSE	0.035044
Interval_3915	chr1	109389843	109390090	chr1	109932465	109932712			TRUE		K562	genic|chr1:109931476-109932855	genic	SARS	109756514	175652	FALSE	0.029233
Interval_3915	chr1	109389843	109390090	chr1	109932465	109932712			TRUE		K562	genic|chr1:109931476-109932855	genic	KIAA1324	109656584	275582	FALSE	0.021772
Interval_3915	chr1	109389843	109390090	chr1	109932465	109932712			TRUE		K562	genic|chr1:109931476-109932855	genic	SCARNA2	109642814	289352	FALSE	0.019862
Interval_3915	chr1	109389843	109390090	chr1	109932465	109932712			TRUE		K562	genic|chr1:109931476-109932855	genic	TAF13	109618624	313542	FALSE	0.018883
Interval_3915	chr1	109389843	109390090	chr1	109932465	109932712			TRUE		K562	genic|chr1:109931476-109932855	genic	AMPD2	110162434	230268	FALSE	0.015479
Interval_3915	chr1	109389843	109390090	chr1	109932465	109932712			TRUE		K562	genic|chr1:109931476-109932855	genic	GSTM4	110198697	266532	FALSE	0.015939
Interval_3915	chr1	109389843	109390090	chr1	109932465	109932712			TRUE		K562	genic|chr1:109931476-109932855	genic	GSTM2	110210643	278478	FALSE	0.01606
Interval_3915	chr1	109389843	109390090	chr1	109932465	109932712			TRUE		K562	genic|chr1:109931476-109932855	genic	GSTM3	110283660	351494	FALSE	0.017212
Interval_3915	chr1	109389843	109390090	chr1	109932465	109932712			TRUE		K562	genic|chr1:109931476-109932855	genic	SLC25A24	108742980	1189186	FALSE	0.017761
Interval_3915	chr1	109389843	109390090	chr1	109932465	109932712			TRUE		K562	genic|chr1:109931476-109932855	genic	EPS8L3	110306644	374478	FALSE	0.015532
Interval_3915	chr1	109389843	109390090	chr1	109932465	109932712			TRUE		K562	genic|chr1:109931476-109932855	genic	LINC01397	110625309	693144	FALSE	0.015797
Interval_3915	chr1	109389843	109390090	chr1	109932465	109932712			TRUE		K562	genic|chr1:109931476-109932855	genic	CLCC1	109506121	426044	FALSE	0.018409
Interval_3915	chr1	109389843	109390090	chr1	109932465	109932712			TRUE		K562	genic|chr1:109931476-109932855	genic	GPSM2	109419602	512564	FALSE	0.018207
Interval_3915	chr1	109389843	109390090	chr1	109932465	109932712			TRUE		K562	genic|chr1:109931476-109932855	genic	FNDC7	109255555	676610	FALSE	0.017068
Interval_3915	chr1	109389843	109390090	chr1	109932465	109932712			TRUE		K562	genic|chr1:109931476-109932855	genic	SPATA42	109399838	532328	FALSE	0.018375
Interval_3915	chr1	109389843	109390090	chr1	109932465	109932712			TRUE		K562	genic|chr1:109931476-109932855	genic	AKNAD1	109399726	532440	FALSE	0.018375
Interval_3915	chr1	109389843	109390090	chr1	109932465	109932712			TRUE		K562	genic|chr1:109931476-109932855	genic	STXBP3	109289256	642910	FALSE	0.01815
Interval_3916	chr1	109392674	109393001	chr1	109935296	109935623			TRUE		K562	genic|chr1:109935240-109935932	genic	MYBPHL	109849663	85923	FALSE	0.022263
Interval_3916	chr1	109392674	109393001	chr1	109935296	109935623			TRUE		K562	genic|chr1:109935240-109935932	genic	PSRC1	109825790	109796	FALSE	0.021981
Interval_3916	chr1	109392674	109393001	chr1	109935296	109935623			TRUE		K562	genic|chr1:109935240-109935932	genic	CELSR2	109792640	142946	FALSE	0.018494
Interval_3916	chr1	109392674	109393001	chr1	109935296	109935623			TRUE		K562	genic|chr1:109935240-109935932	genic	SORT1	109940567	4981	FALSE	0.054223
Interval_3916	chr1	109392674	109393001	chr1	109935296	109935623			TRUE		K562	genic|chr1:109935240-109935932	genic	PSMA5	109969070	33484	FALSE	0.01905
Interval_3927	chr1	109619414	109620072	chr1	110162036	110162694			TRUE		K562	promoter|chr1:110161335-110162684	promoter	AMPD2	110162434	424.5	TRUE	0.14559
Interval_3934	chr1	109822317	109823114	chr1	110364939	110365736			TRUE		K562	intergenic|chr1:110364718-110365441	intergenic	AHCYL1	110527386	162306	FALSE	0.020783
Interval_3934	chr1	109822317	109823114	chr1	110364939	110365736			TRUE		K562	intergenic|chr1:110364718-110365441	intergenic	CSF1	110453232	88152.5	FALSE	0.023381
Interval_3934	chr1	109822317	109823114	chr1	110364939	110365736			TRUE		K562	intergenic|chr1:110364718-110365441	intergenic	EPS8L3	110306644	58435.5	FALSE	0.016167
Interval_3934	chr1	109822317	109823114	chr1	110364939	110365736			TRUE		K562	intergenic|chr1:110364718-110365441	intergenic	GSTM3	110283660	81419.5	FALSE	0.015815
Interval_3934	chr1	109822317	109823114	chr1	110364939	110365736			TRUE		K562	intergenic|chr1:110364718-110365441	intergenic	GSTM2	110210643	154436	FALSE	0.016068
Interval_3945	chr1	110003630	110004446	chr1	110546252	110547068			TRUE		K562	genic|chr1:110546007-110547104	genic	EPS8L3	110306644	239912	FALSE	0.021306
Interval_3945	chr1	110003630	110004446	chr1	110546252	110547068			TRUE		K562	genic|chr1:110546007-110547104	genic	GSTM3	110283660	262896	FALSE	0.015628
Interval_3945	chr1	110003630	110004446	chr1	110546252	110547068			TRUE		K562	genic|chr1:110546007-110547104	genic	STRIP1	110577222	30666.5	FALSE	0.026996
Interval_3945	chr1	110003630	110004446	chr1	110546252	110547068			TRUE		K562	genic|chr1:110546007-110547104	genic	AHCYL1	110527386	19169.5	FALSE	0.041773
Interval_3945	chr1	110003630	110004446	chr1	110546252	110547068			TRUE		K562	genic|chr1:110546007-110547104	genic	GSTM2	110210643	335912	FALSE	0.018178
Interval_3945	chr1	110003630	110004446	chr1	110546252	110547068			TRUE		K562	genic|chr1:110546007-110547104	genic	GSTM4	110198697	347858	FALSE	0.015614
Interval_3947	chr1	110034398	110034750	chr1	110577020	110577372		TRUE	TRUE	TRUE	K562	promoter|chr1:110576687-110578249	promoter	STRIP1	110577222	246	TRUE	0.220759
Interval_3956	chr1	110413249	110413462	chr1	110955871	110956084			TRUE		K562	genic|chr1:110955069-110956281	genic	LAMTOR5-AS1	110950430	5245	FALSE	0.038903
Interval_3956	chr1	110413249	110413462	chr1	110955871	110956084			TRUE		K562	genic|chr1:110955069-110956281	genic	LAMTOR5	110950546	5129	FALSE	0.038899
Interval_3973	chr1	110879841	110880371	chr1	111422463	111422993			TRUE		K562	genic|chr1:111422494-111424035	genic	KCNC4-AS1	110752609	670656	FALSE	0.021382
Interval_3973	chr1	110879841	110880371	chr1	111422463	111422993			TRUE		K562	genic|chr1:111422494-111424035	genic	LINC01397	110625309	797956	FALSE	0.020662
Interval_3973	chr1	110879841	110880371	chr1	111422463	111422993			TRUE		K562	genic|chr1:111422494-111424035	genic	KCNC4	110753335	669930	FALSE	0.021382
Interval_3973	chr1	110879841	110880371	chr1	111422463	111422993			TRUE		K562	genic|chr1:111422494-111424035	genic	WDR77	111991930	568666	FALSE	0.019447
Interval_3973	chr1	110879841	110880371	chr1	111422463	111422993			TRUE		K562	genic|chr1:111422494-111424035	genic	ADORA3	112046743	623478	FALSE	0.017176
Interval_3973	chr1	110879841	110880371	chr1	111422463	111422993			TRUE		K562	genic|chr1:111422494-111424035	genic	TMIGD3	112106625	683360	FALSE	0.018585
Interval_3973	chr1	110879841	110880371	chr1	111422463	111422993			TRUE		K562	genic|chr1:111422494-111424035	genic	FAM212B	112282046	858782	FALSE	0.016211
Interval_3973	chr1	110879841	110880371	chr1	111422463	111422993			TRUE		K562	genic|chr1:111422494-111424035	genic	FAM212B-AS1	112282462	859198	FALSE	0.016211
Interval_3973	chr1	110879841	110880371	chr1	111422463	111422993			TRUE		K562	genic|chr1:111422494-111424035	genic	LOC101928718	112298131	874866	FALSE	0.0169
Interval_3973	chr1	110879841	110880371	chr1	111422463	111422993			TRUE		K562	genic|chr1:111422494-111424035	genic	DDX20	112298189	874924	FALSE	0.0169
Interval_3973	chr1	110879841	110880371	chr1	111422463	111422993			TRUE		K562	genic|chr1:111422494-111424035	genic	ATP5F1	111991742	568478	FALSE	0.019447
Interval_3973	chr1	110879841	110880371	chr1	111422463	111422993			TRUE		K562	genic|chr1:111422494-111424035	genic	PIFO	111889181	465916	FALSE	0.025594
Interval_3973	chr1	110879841	110880371	chr1	111422463	111422993			TRUE		K562	genic|chr1:111422494-111424035	genic	CHI3L2	111770280	347016	FALSE	0.028304
Interval_3973	chr1	110879841	110880371	chr1	111422463	111422993			TRUE		K562	genic|chr1:111422494-111424035	genic	DENND2D	111743325	320060	FALSE	0.026655
Interval_3973	chr1	110879841	110880371	chr1	111422463	111422993			TRUE		K562	genic|chr1:111422494-111424035	genic	DRAM2	111682838	259574	FALSE	0.021245
Interval_3973	chr1	110879841	110880371	chr1	111422463	111422993			TRUE		K562	genic|chr1:111422494-111424035	genic	CEPT1	111682784	259520	FALSE	0.021245
Interval_3973	chr1	110879841	110880371	chr1	111422463	111422993			TRUE		K562	genic|chr1:111422494-111424035	genic	LRIF1	111506566	83301.5	FALSE	0.040998
Interval_3973	chr1	110879841	110880371	chr1	111422463	111422993			TRUE		K562	genic|chr1:111422494-111424035	genic	CD53	111415721	7543.5	FALSE	0.271799
Interval_3973	chr1	110879841	110880371	chr1	111422463	111422993			TRUE		K562	genic|chr1:111422494-111424035	genic	KCNA10	111061797	361468	FALSE	0.026116
Interval_3973	chr1	110879841	110880371	chr1	111422463	111422993			TRUE		K562	genic|chr1:111422494-111424035	genic	CYMP	111023387	399878	FALSE	0.024894
Interval_3973	chr1	110879841	110880371	chr1	111422463	111422993			TRUE		K562	genic|chr1:111422494-111424035	genic	LAMTOR5	110950546	472718	FALSE	0.015804
Interval_3973	chr1	110879841	110880371	chr1	111422463	111422993			TRUE		K562	genic|chr1:111422494-111424035	genic	LAMTOR5-AS1	110950430	472834	FALSE	0.015803
Interval_3973	chr1	110879841	110880371	chr1	111422463	111422993			TRUE		K562	genic|chr1:111422494-111424035	genic	SLC16A4	110933704	489560	FALSE	0.021282
Interval_3974	chr1	110880900	110881363	chr1	111423522	111423985			TRUE		K562	genic|chr1:111422494-111424035	genic	KCNC4-AS1	110752609	670656	FALSE	0.021382
Interval_3974	chr1	110880900	110881363	chr1	111423522	111423985			TRUE		K562	genic|chr1:111422494-111424035	genic	LINC01397	110625309	797956	FALSE	0.020662
Interval_3974	chr1	110880900	110881363	chr1	111423522	111423985			TRUE		K562	genic|chr1:111422494-111424035	genic	KCNC4	110753335	669930	FALSE	0.021382
Interval_3974	chr1	110880900	110881363	chr1	111423522	111423985			TRUE		K562	genic|chr1:111422494-111424035	genic	WDR77	111991930	568666	FALSE	0.019447
Interval_3974	chr1	110880900	110881363	chr1	111423522	111423985			TRUE		K562	genic|chr1:111422494-111424035	genic	ADORA3	112046743	623478	FALSE	0.017176
Interval_3974	chr1	110880900	110881363	chr1	111423522	111423985			TRUE		K562	genic|chr1:111422494-111424035	genic	TMIGD3	112106625	683360	FALSE	0.018585
Interval_3974	chr1	110880900	110881363	chr1	111423522	111423985			TRUE		K562	genic|chr1:111422494-111424035	genic	FAM212B	112282046	858782	FALSE	0.016211
Interval_3974	chr1	110880900	110881363	chr1	111423522	111423985			TRUE		K562	genic|chr1:111422494-111424035	genic	FAM212B-AS1	112282462	859198	FALSE	0.016211
Interval_3974	chr1	110880900	110881363	chr1	111423522	111423985			TRUE		K562	genic|chr1:111422494-111424035	genic	LOC101928718	112298131	874866	FALSE	0.0169
Interval_3974	chr1	110880900	110881363	chr1	111423522	111423985			TRUE		K562	genic|chr1:111422494-111424035	genic	DDX20	112298189	874924	FALSE	0.0169
Interval_3974	chr1	110880900	110881363	chr1	111423522	111423985			TRUE		K562	genic|chr1:111422494-111424035	genic	ATP5F1	111991742	568478	FALSE	0.019447
Interval_3974	chr1	110880900	110881363	chr1	111423522	111423985			TRUE		K562	genic|chr1:111422494-111424035	genic	PIFO	111889181	465916	FALSE	0.025594
Interval_3974	chr1	110880900	110881363	chr1	111423522	111423985			TRUE		K562	genic|chr1:111422494-111424035	genic	CHI3L2	111770280	347016	FALSE	0.028304
Interval_3974	chr1	110880900	110881363	chr1	111423522	111423985			TRUE		K562	genic|chr1:111422494-111424035	genic	DENND2D	111743325	320060	FALSE	0.026655
Interval_3974	chr1	110880900	110881363	chr1	111423522	111423985			TRUE		K562	genic|chr1:111422494-111424035	genic	DRAM2	111682838	259574	FALSE	0.021245
Interval_3974	chr1	110880900	110881363	chr1	111423522	111423985			TRUE		K562	genic|chr1:111422494-111424035	genic	CEPT1	111682784	259520	FALSE	0.021245
Interval_3974	chr1	110880900	110881363	chr1	111423522	111423985			TRUE		K562	genic|chr1:111422494-111424035	genic	LRIF1	111506566	83301.5	FALSE	0.040998
Interval_3974	chr1	110880900	110881363	chr1	111423522	111423985			TRUE		K562	genic|chr1:111422494-111424035	genic	CD53	111415721	7543.5	FALSE	0.271799
Interval_3974	chr1	110880900	110881363	chr1	111423522	111423985			TRUE		K562	genic|chr1:111422494-111424035	genic	KCNA10	111061797	361468	FALSE	0.026116
Interval_3974	chr1	110880900	110881363	chr1	111423522	111423985			TRUE		K562	genic|chr1:111422494-111424035	genic	CYMP	111023387	399878	FALSE	0.024894
Interval_3974	chr1	110880900	110881363	chr1	111423522	111423985			TRUE		K562	genic|chr1:111422494-111424035	genic	LAMTOR5	110950546	472718	FALSE	0.015804
Interval_3974	chr1	110880900	110881363	chr1	111423522	111423985			TRUE		K562	genic|chr1:111422494-111424035	genic	LAMTOR5-AS1	110950430	472834	FALSE	0.015803
Interval_3974	chr1	110880900	110881363	chr1	111423522	111423985			TRUE		K562	genic|chr1:111422494-111424035	genic	SLC16A4	110933704	489560	FALSE	0.021282
Interval_3975	chr1	110890464	110891064	chr1	111433086	111433686			TRUE		K562	genic|chr1:111433211-111433941	genic	CD53	111415721	17855	FALSE	0.019186
Interval_3977	chr1	110963032	110963339	chr1	111505654	111505961			TRUE		K562	promoter|chr1:111505406-111506986	promoter	LRIF1	111506566	370	TRUE	0.36371
Interval_3978	chr1	110963763	110964815	chr1	111506385	111507437	TRUE	TRUE	TRUE	TRUE	K562	promoter|chr1:111505406-111506986	promoter	LRIF1	111506566	370	TRUE	0.36371
Interval_4006	chr1	111592699	111593332	chr1	112135321	112135954			TRUE		K562	intergenic|chr1:112134724-112136182	intergenic	ADORA3	112046743	88710	FALSE	0.025906
Interval_4006	chr1	111592699	111593332	chr1	112135321	112135954			TRUE		K562	intergenic|chr1:112134724-112136182	intergenic	TMIGD3	112106625	28828	FALSE	0.052926
Interval_4006	chr1	111592699	111593332	chr1	112135321	112135954			TRUE		K562	intergenic|chr1:112134724-112136182	intergenic	RAP1A	112162404	26951	FALSE	0.04495
Interval_4006	chr1	111592699	111593332	chr1	112135321	112135954			TRUE		K562	intergenic|chr1:112134724-112136182	intergenic	FAM212B	112282046	146593	FALSE	0.016209
Interval_4006	chr1	111592699	111593332	chr1	112135321	112135954			TRUE		K562	intergenic|chr1:112134724-112136182	intergenic	FAM212B-AS1	112282462	147009	FALSE	0.016209
Interval_4012	chr1	111659994	111660699	chr1	112202616	112203321	TRUE	TRUE	TRUE	TRUE	K562	genic|chr1:112202922-112204000	genic	TMIGD3	112106625	96836	FALSE	0.015679
Interval_4012	chr1	111659994	111660699	chr1	112202616	112203321	TRUE	TRUE	TRUE	TRUE	K562	genic|chr1:112202922-112204000	genic	ADORA3	112046743	156718	FALSE	0.023482
Interval_4017	chr1	111747299	111747768	chr1	112289921	112290390	TRUE	TRUE	TRUE		K562	genic|chr1:112289788-112290288	genic	LOC101928718	112298131	8093	FALSE	0.016596
Interval_4017	chr1	111747299	111747768	chr1	112289921	112290390	TRUE	TRUE	TRUE		K562	genic|chr1:112289788-112290288	genic	DDX20	112298189	8151	FALSE	0.016597
Interval_4018	chr1	111755581	111756079	chr1	112298203	112298701		TRUE	TRUE	TRUE	K562	promoter|chr1:112297592-112298754	promoter	LOC101928718	112298131	42	TRUE	0.18678
Interval_4018	chr1	111755581	111756079	chr1	112298203	112298701		TRUE	TRUE	TRUE	K562	promoter|chr1:112297592-112298754	promoter	DDX20	112298189	16	TRUE	0.18678
Interval_4031	chr1	112394062	112394302	chr1	112936684	112936924			TRUE		K562	intergenic|chr1:112936676-112937542	intergenic	CTTNBP2NL	112938799	1690	FALSE	0.029685
Interval_4039	chr1	112618780	112619230	chr1	113161402	113161852			TRUE		K562	promoter|chr1:113160547-113162650	promoter	ST7L	113162040	441.5	TRUE	0.270977
Interval_4039	chr1	112618780	112619230	chr1	113161402	113161852			TRUE		K562	promoter|chr1:113160547-113162650	promoter	CAPZA1	113162074	475.5	TRUE	0.270978
Interval_4040	chr1	112619395	112620265	chr1	113162017	113162887			TRUE	TRUE	K562	promoter|chr1:113160547-113162650	promoter	ST7L	113162040	441.5	TRUE	0.270977
Interval_4040	chr1	112619395	112620265	chr1	113162017	113162887			TRUE	TRUE	K562	promoter|chr1:113160547-113162650	promoter	CAPZA1	113162074	475.5	TRUE	0.270978
Interval_4043	chr1	112705270	112705536	chr1	113247892	113248158			TRUE		K562	genic|chr1:113247608-113248371	genic	SLC16A1	113498975	250986	FALSE	0.017389
Interval_4043	chr1	112705270	112705536	chr1	113247892	113248158			TRUE		K562	genic|chr1:113247608-113248371	genic	PPM1J	113257950	9960.5	FALSE	0.063323
Interval_4043	chr1	112705270	112705536	chr1	113247892	113248158			TRUE		K562	genic|chr1:113247608-113248371	genic	RHOC	113250025	2035.5	FALSE	0.128079
Interval_4043	chr1	112705270	112705536	chr1	113247892	113248158			TRUE		K562	genic|chr1:113247608-113248371	genic	MOV10	113216933	31056.5	FALSE	0.057441
Interval_4043	chr1	112705270	112705536	chr1	113247892	113248158			TRUE		K562	genic|chr1:113247608-113248371	genic	CAPZA1	113162074	85915.5	FALSE	0.039705
Interval_4043	chr1	112705270	112705536	chr1	113247892	113248158			TRUE		K562	genic|chr1:113247608-113248371	genic	ST7L	113162040	85949.5	FALSE	0.039705
Interval_4043	chr1	112705270	112705536	chr1	113247892	113248158			TRUE		K562	genic|chr1:113247608-113248371	genic	SLC16A1-AS1	113499036	251046	FALSE	0.01739
Interval_4043	chr1	112705270	112705536	chr1	113247892	113248158			TRUE		K562	genic|chr1:113247608-113248371	genic	WNT2B	113009162	238828	FALSE	0.031077
Interval_4043	chr1	112705270	112705536	chr1	113247892	113248158			TRUE		K562	genic|chr1:113247608-113248371	genic	CTTNBP2NL	112938799	309190	FALSE	0.044621
Interval_4067	chr1	113071941	113072975	chr1	113614563	113615597		TRUE	TRUE	TRUE	K562	promoter|chr1:113614664-113616550	promoter	LOC100996251	113615724	117	TRUE	0.375195
Interval_4067	chr1	113071941	113072975	chr1	113614563	113615597		TRUE	TRUE	TRUE	K562	promoter|chr1:113614664-113616550	promoter	LRIG2	113615791	184	TRUE	0.375195
Interval_4084	chr1	113758253	113758552	chr1	114300875	114301174			TRUE		K562	promoter|chr1:114300721-114303205	promoter	PHTF1	114302162	199	TRUE	0.231921
Interval_4085	chr1	113759619	113759965	chr1	114302241	114302587			TRUE		K562	promoter|chr1:114300721-114303205	promoter	PHTF1	114302162	199	TRUE	0.231921
Interval_4093	chr1	113820078	113820291	chr1	114362700	114362913			TRUE		K562	genic|chr1:114362130-114363089	genic	RSBN1	114355098	7511.5	FALSE	0.019236
Interval_4102	chr1	113929044	113929587	chr1	114471666	114472209	TRUE	TRUE	TRUE		K562	promoter|chr1:114471630-114472425	promoter	HIPK1	114471995	32.5	TRUE	0.105
Interval_4102	chr1	113929044	113929587	chr1	114471666	114472209	TRUE	TRUE	TRUE		K562	promoter|chr1:114471630-114472425	promoter	HIPK1-AS1	114471880	147.5	TRUE	0.105
Interval_4103	chr1	113930789	113931184	chr1	114473411	114473806		TRUE	TRUE	TRUE	K562	genic|chr1:114472770-114473841	genic	HIPK1-AS1	114471880	1425.5	FALSE	0.070136
Interval_4103	chr1	113930789	113931184	chr1	114473411	114473806		TRUE	TRUE	TRUE	K562	genic|chr1:114472770-114473841	genic	DCLRE1B	114447914	25391.5	FALSE	0.035479
Interval_4103	chr1	113930789	113931184	chr1	114473411	114473806		TRUE	TRUE	TRUE	K562	genic|chr1:114472770-114473841	genic	AP4B1	114447746	25559.5	FALSE	0.03548
Interval_4103	chr1	113930789	113931184	chr1	114473411	114473806		TRUE	TRUE	TRUE	K562	genic|chr1:114472770-114473841	genic	BCL2L15	114430169	43136.5	FALSE	0.024194
Interval_4103	chr1	113930789	113931184	chr1	114473411	114473806		TRUE	TRUE	TRUE	K562	genic|chr1:114472770-114473841	genic	PTPN22	114414381	58924.5	FALSE	0.016872
Interval_4103	chr1	113930789	113931184	chr1	114473411	114473806		TRUE	TRUE	TRUE	K562	genic|chr1:114472770-114473841	genic	RSBN1	114355098	118208	FALSE	0.015601
Interval_4103	chr1	113930789	113931184	chr1	114473411	114473806		TRUE	TRUE	TRUE	K562	genic|chr1:114472770-114473841	genic	OLFML3	114522012	48706.5	FALSE	0.015917
Interval_4103	chr1	113930789	113931184	chr1	114473411	114473806		TRUE	TRUE	TRUE	K562	genic|chr1:114472770-114473841	genic	HIPK1	114471995	1310.5	FALSE	0.070136
Interval_4123	chr1	114509826	114510321	chr1	115052447	115052942			TRUE		K562	genic|chr1:115052702-115053202	genic	TRIM33	115053781	829	FALSE	0.042545
Interval_4124	chr1	114511242	114511762	chr1	115053863	115054383		TRUE	TRUE		K562	promoter|chr1:115053531-115054319	promoter	TRIM33	115053781	144	TRUE	0.137218
Interval_4127	chr1	114581419	114582094	chr1	115124040	115124715		TRUE	TRUE	TRUE	K562	promoter|chr1:115123653-115124627	promoter	BCAS2	115124265	125	TRUE	0.196736
Interval_4135	chr1	114757698	114758246	chr1	115300319	115300867		TRUE	TRUE		K562	promoter|chr1:115299723-115300921	promoter	CSDE1	115300671	349	TRUE	0.317166
Interval_4135	chr1	114757698	114758246	chr1	115300319	115300867		TRUE	TRUE		K562	promoter|chr1:115299723-115300921	promoter	SIKE1	115323308	22986	FALSE	0.14707
Interval_4137	chr1	114780486	114781101	chr1	115323107	115323722			TRUE		K562	promoter|chr1:115323058-115323616	promoter	SIKE1	115323308	29	TRUE	0.206889
Interval_4152	chr1	115648949	115649273	chr1	116191570	116191894			TRUE		K562	genic|chr1:116191484-116192174	genic	VANGL1	116184573	7256	FALSE	0.049887
Interval_4152	chr1	115648949	115649273	chr1	116191570	116191894			TRUE		K562	genic|chr1:116191484-116192174	genic	CASQ2	116311426	119597	FALSE	0.021416
Interval_4153	chr1	115651078	115651293	chr1	116193699	116193914			TRUE		K562	genic|chr1:116193556-116194446	genic	VANGL1	116184573	9428	FALSE	0.033671
Interval_4175	chr1	116377965	116378563	chr1	116920587	116921185	TRUE	TRUE	TRUE		K562	genic|chr1:116920212-116921112	genic	ATP1A1	116915794	4868	FALSE	0.034948
Interval_4176	chr1	116418918	116419881	chr1	116961540	116962503	TRUE		TRUE		K562	intergenic|chr1:116962045-116962545	intergenic	ATP1A1-AS1	116961197	1098	FALSE	0.023067
Interval_4181	chr1	116504109	116504784	chr1	117046731	117047406	TRUE		TRUE	TRUE	K562	intergenic|chr1:117046500-117047426	intergenic	CASQ2	116311426	735537	FALSE	0.027364
Interval_4181	chr1	116504109	116504784	chr1	117046731	117047406	TRUE		TRUE	TRUE	K562	intergenic|chr1:117046500-117047426	intergenic	VANGL1	116184573	862390	FALSE	0.023495
Interval_4181	chr1	116504109	116504784	chr1	117046731	117047406	TRUE		TRUE	TRUE	K562	intergenic|chr1:117046500-117047426	intergenic	GDAP2	118472302	1425339	FALSE	0.015552
Interval_4181	chr1	116504109	116504784	chr1	117046731	117047406	TRUE		TRUE	TRUE	K562	intergenic|chr1:117046500-117047426	intergenic	WDR3	118472371	1425408	FALSE	0.015552
Interval_4181	chr1	116504109	116504784	chr1	117046731	117047406	TRUE		TRUE	TRUE	K562	intergenic|chr1:117046500-117047426	intergenic	SPAG17	118727892	1680929	FALSE	0.019862
Interval_4181	chr1	116504109	116504784	chr1	117046731	117047406	TRUE		TRUE	TRUE	K562	intergenic|chr1:117046500-117047426	intergenic	MAN1A2	117910084	863121	FALSE	0.018567
Interval_4181	chr1	116504109	116504784	chr1	117046731	117047406	TRUE		TRUE	TRUE	K562	intergenic|chr1:117046500-117047426	intergenic	TRIM45	117664411	617448	FALSE	0.019274
Interval_4181	chr1	116504109	116504784	chr1	117046731	117047406	TRUE		TRUE	TRUE	K562	intergenic|chr1:117046500-117047426	intergenic	TTF2	117602948	555985	FALSE	0.024385
Interval_4181	chr1	116504109	116504784	chr1	117046731	117047406	TRUE		TRUE	TRUE	K562	intergenic|chr1:117046500-117047426	intergenic	LOC101929099	117602112	555149	FALSE	0.024384
Interval_4181	chr1	116504109	116504784	chr1	117046731	117047406	TRUE		TRUE	TRUE	K562	intergenic|chr1:117046500-117047426	intergenic	CD101	117544371	497408	FALSE	0.02819
Interval_4181	chr1	116504109	116504784	chr1	117046731	117047406	TRUE		TRUE	TRUE	K562	intergenic|chr1:117046500-117047426	intergenic	PTGFRN	117452544	405581	FALSE	0.025754
Interval_4181	chr1	116504109	116504784	chr1	117046731	117047406	TRUE		TRUE	TRUE	K562	intergenic|chr1:117046500-117047426	intergenic	SLC22A15	116519118	527845	FALSE	0.039671
Interval_4181	chr1	116504109	116504784	chr1	117046731	117047406	TRUE		TRUE	TRUE	K562	intergenic|chr1:117046500-117047426	intergenic	LOC101928977	116519897	527066	FALSE	0.039672
Interval_4181	chr1	116504109	116504784	chr1	117046731	117047406	TRUE		TRUE	TRUE	K562	intergenic|chr1:117046500-117047426	intergenic	MAB21L3	116654375	392588	FALSE	0.062149
Interval_4181	chr1	116504109	116504784	chr1	117046731	117047406	TRUE		TRUE	TRUE	K562	intergenic|chr1:117046500-117047426	intergenic	ATP1A1	116915794	131169	FALSE	0.046417
Interval_4181	chr1	116504109	116504784	chr1	117046731	117047406	TRUE		TRUE	TRUE	K562	intergenic|chr1:117046500-117047426	intergenic	ATP1A1-AS1	116961197	85766	FALSE	0.036033
Interval_4181	chr1	116504109	116504784	chr1	117046731	117047406	TRUE		TRUE	TRUE	K562	intergenic|chr1:117046500-117047426	intergenic	CD58	117113715	66752	FALSE	0.05618
Interval_4181	chr1	116504109	116504784	chr1	117046731	117047406	TRUE		TRUE	TRUE	K562	intergenic|chr1:117046500-117047426	intergenic	IGSF3	117209578	162615	FALSE	0.027041
Interval_4181	chr1	116504109	116504784	chr1	117046731	117047406	TRUE		TRUE	TRUE	K562	intergenic|chr1:117046500-117047426	intergenic	C1orf137	117236733	189770	FALSE	0.022039
Interval_4181	chr1	116504109	116504784	chr1	117046731	117047406	TRUE		TRUE	TRUE	K562	intergenic|chr1:117046500-117047426	intergenic	CD2	117297051	250088	FALSE	0.021033
Interval_4185	chr1	116556400	116557031	chr1	117099022	117099653			TRUE		K562	genic|chr1:117098894-117099648	genic	CD58	117113715	14444	FALSE	0.016836
Interval_4190	chr1	116687187	116688481	chr1	117229809	117231103	TRUE	TRUE	TRUE	TRUE	K562	intergenic|chr1:117229696-117230196	intergenic	CD2	117297051	67105	FALSE	0.023361
Interval_4190	chr1	116687187	116688481	chr1	117229809	117231103	TRUE	TRUE	TRUE	TRUE	K562	intergenic|chr1:117229696-117230196	intergenic	PTGFRN	117452544	222598	FALSE	0.015065
Interval_4190	chr1	116687187	116688481	chr1	117229809	117231103	TRUE	TRUE	TRUE	TRUE	K562	intergenic|chr1:117229696-117230196	intergenic	CD101	117544371	314425	FALSE	0.018747
Interval_4190	chr1	116687187	116688481	chr1	117229809	117231103	TRUE	TRUE	TRUE	TRUE	K562	intergenic|chr1:117229696-117230196	intergenic	C1orf137	117236733	6787	FALSE	0.07381
Interval_4190	chr1	116687187	116688481	chr1	117229809	117231103	TRUE	TRUE	TRUE	TRUE	K562	intergenic|chr1:117229696-117230196	intergenic	IGSF3	117209578	20368	FALSE	0.050273
Interval_4190	chr1	116687187	116688481	chr1	117229809	117231103	TRUE	TRUE	TRUE	TRUE	K562	intergenic|chr1:117230220-117230720	intergenic	CD101	117544371	313901	FALSE	0.024122
Interval_4190	chr1	116687187	116688481	chr1	117229809	117231103	TRUE	TRUE	TRUE	TRUE	K562	intergenic|chr1:117230220-117230720	intergenic	PTGFRN	117452544	222074	FALSE	0.019642
Interval_4190	chr1	116687187	116688481	chr1	117229809	117231103	TRUE	TRUE	TRUE	TRUE	K562	intergenic|chr1:117230220-117230720	intergenic	MAB21L3	116654375	576095	FALSE	0.015566
Interval_4190	chr1	116687187	116688481	chr1	117229809	117231103	TRUE	TRUE	TRUE	TRUE	K562	intergenic|chr1:117230220-117230720	intergenic	LOC101929099	117602112	371642	FALSE	0.017876
Interval_4190	chr1	116687187	116688481	chr1	117229809	117231103	TRUE	TRUE	TRUE	TRUE	K562	intergenic|chr1:117230220-117230720	intergenic	CD58	117113715	116755	FALSE	0.022103
Interval_4190	chr1	116687187	116688481	chr1	117229809	117231103	TRUE	TRUE	TRUE	TRUE	K562	intergenic|chr1:117230220-117230720	intergenic	CD2	117297051	66581	FALSE	0.022732
Interval_4190	chr1	116687187	116688481	chr1	117229809	117231103	TRUE	TRUE	TRUE	TRUE	K562	intergenic|chr1:117230220-117230720	intergenic	IGSF3	117209578	20892	FALSE	0.053062
Interval_4190	chr1	116687187	116688481	chr1	117229809	117231103	TRUE	TRUE	TRUE	TRUE	K562	intergenic|chr1:117230220-117230720	intergenic	SPAG17	118727892	1497422	FALSE	0.016193
Interval_4190	chr1	116687187	116688481	chr1	117229809	117231103	TRUE	TRUE	TRUE	TRUE	K562	intergenic|chr1:117230220-117230720	intergenic	C1orf137	117236733	6263	FALSE	0.199617
Interval_4190	chr1	116687187	116688481	chr1	117229809	117231103	TRUE	TRUE	TRUE	TRUE	K562	intergenic|chr1:117230220-117230720	intergenic	TTF2	117602948	372478	FALSE	0.017876
Interval_4198	chr1	116825274	116825525	chr1	117367896	117368147			TRUE		K562	intergenic|chr1:117367171-117368845	intergenic	VANGL1	116184573	1183435	FALSE	0.01589
Interval_4198	chr1	116825274	116825525	chr1	117367896	117368147			TRUE		K562	intergenic|chr1:117367171-117368845	intergenic	SPAG17	118727892	1359884	FALSE	0.024118
Interval_4198	chr1	116825274	116825525	chr1	117367896	117368147			TRUE		K562	intergenic|chr1:117367171-117368845	intergenic	LOC101928977	116519897	848111	FALSE	0.021869
Interval_4198	chr1	116825274	116825525	chr1	117367896	117368147			TRUE		K562	intergenic|chr1:117367171-117368845	intergenic	WDR3	118472371	1104363	FALSE	0.01924
Interval_4198	chr1	116825274	116825525	chr1	117367896	117368147			TRUE		K562	intergenic|chr1:117367171-117368845	intergenic	SLC22A15	116519118	848890	FALSE	0.021868
Interval_4198	chr1	116825274	116825525	chr1	117367896	117368147			TRUE		K562	intergenic|chr1:117367171-117368845	intergenic	CASQ2	116311426	1056582	FALSE	0.023723
Interval_4198	chr1	116825274	116825525	chr1	117367896	117368147			TRUE		K562	intergenic|chr1:117367171-117368845	intergenic	MAN1A2	117910084	542076	FALSE	0.022159
Interval_4198	chr1	116825274	116825525	chr1	117367896	117368147			TRUE		K562	intergenic|chr1:117367171-117368845	intergenic	TRIM45	117664411	296403	FALSE	0.023567
Interval_4198	chr1	116825274	116825525	chr1	117367896	117368147			TRUE		K562	intergenic|chr1:117367171-117368845	intergenic	TTF2	117602948	234940	FALSE	0.035064
Interval_4198	chr1	116825274	116825525	chr1	117367896	117368147			TRUE		K562	intergenic|chr1:117367171-117368845	intergenic	LOC100996263	118148392	780384	FALSE	0.015396
Interval_4198	chr1	116825274	116825525	chr1	117367896	117368147			TRUE		K562	intergenic|chr1:117367171-117368845	intergenic	MAB21L3	116654375	713633	FALSE	0.026629
Interval_4198	chr1	116825274	116825525	chr1	117367896	117368147			TRUE		K562	intergenic|chr1:117367171-117368845	intergenic	FAM46C	118148603	780595	FALSE	0.015396
Interval_4198	chr1	116825274	116825525	chr1	117367896	117368147			TRUE		K562	intergenic|chr1:117367171-117368845	intergenic	LOC101929099	117602112	234104	FALSE	0.035063
Interval_4198	chr1	116825274	116825525	chr1	117367896	117368147			TRUE		K562	intergenic|chr1:117367171-117368845	intergenic	GDAP2	118472302	1104294	FALSE	0.01924
Interval_4198	chr1	116825274	116825525	chr1	117367896	117368147			TRUE		K562	intergenic|chr1:117367171-117368845	intergenic	CD101	117544371	176363	FALSE	0.050499
Interval_4198	chr1	116825274	116825525	chr1	117367896	117368147			TRUE		K562	intergenic|chr1:117367171-117368845	intergenic	C1orf137	117236733	131275	FALSE	0.03315
Interval_4198	chr1	116825274	116825525	chr1	117367896	117368147			TRUE		K562	intergenic|chr1:117367171-117368845	intergenic	CD2	117297051	70957	FALSE	0.074111
Interval_4198	chr1	116825274	116825525	chr1	117367896	117368147			TRUE		K562	intergenic|chr1:117367171-117368845	intergenic	PTGFRN	117452544	84536	FALSE	0.070571
Interval_4198	chr1	116825274	116825525	chr1	117367896	117368147			TRUE		K562	intergenic|chr1:117367171-117368845	intergenic	ATP1A1	116915794	452214	FALSE	0.018669
Interval_4198	chr1	116825274	116825525	chr1	117367896	117368147			TRUE		K562	intergenic|chr1:117367171-117368845	intergenic	ATP1A1-AS1	116961197	406811	FALSE	0.015843
Interval_4198	chr1	116825274	116825525	chr1	117367896	117368147			TRUE		K562	intergenic|chr1:117367171-117368845	intergenic	CD58	117113715	254293	FALSE	0.031682
Interval_4198	chr1	116825274	116825525	chr1	117367896	117368147			TRUE		K562	intergenic|chr1:117367171-117368845	intergenic	IGSF3	117209578	158430	FALSE	0.037316
Interval_4199	chr1	116827006	116827651	chr1	117369628	117370273			TRUE		K562	intergenic|chr1:117369818-117370318	intergenic	CD58	117113715	256353	FALSE	0.016579
Interval_4199	chr1	116827006	116827651	chr1	117369628	117370273			TRUE		K562	intergenic|chr1:117369818-117370318	intergenic	C1orf137	117236733	133335	FALSE	0.015837
Interval_4199	chr1	116827006	116827651	chr1	117369628	117370273			TRUE		K562	intergenic|chr1:117369818-117370318	intergenic	CD2	117297051	73017	FALSE	0.029476
Interval_4199	chr1	116827006	116827651	chr1	117369628	117370273			TRUE		K562	intergenic|chr1:117369818-117370318	intergenic	IGSF3	117209578	160490	FALSE	0.015511
Interval_4199	chr1	116827006	116827651	chr1	117369628	117370273			TRUE		K562	intergenic|chr1:117369818-117370318	intergenic	PTGFRN	117452544	82476	FALSE	0.031876
Interval_4199	chr1	116827006	116827651	chr1	117369628	117370273			TRUE		K562	intergenic|chr1:117369818-117370318	intergenic	CD101	117544371	174303	FALSE	0.027791
Interval_4199	chr1	116827006	116827651	chr1	117369628	117370273			TRUE		K562	intergenic|chr1:117369818-117370318	intergenic	LOC101929099	117602112	232044	FALSE	0.01784
Interval_4199	chr1	116827006	116827651	chr1	117369628	117370273			TRUE		K562	intergenic|chr1:117369818-117370318	intergenic	TTF2	117602948	232880	FALSE	0.017841
Interval_4201	chr1	116846081	116846804	chr1	117388703	117389426			TRUE		K562	intergenic|chr1:117388191-117389154	intergenic	CD2	117297051	91621.5	FALSE	0.016341
Interval_4201	chr1	116846081	116846804	chr1	117388703	117389426			TRUE		K562	intergenic|chr1:117388191-117389154	intergenic	PTGFRN	117452544	63871.5	FALSE	0.016127
Interval_4202	chr1	116878084	116878307	chr1	117420706	117420929			TRUE		K562	intergenic|chr1:117420442-117422149	intergenic	PTGFRN	117452544	31248.5	FALSE	0.021986
Interval_4203	chr1	116882106	116882471	chr1	117424728	117425093			TRUE		K562	intergenic|chr1:117424372-117425274	intergenic	PTGFRN	117452544	27721	FALSE	0.027398
Interval_4214	chr1	117093293	117093579	chr1	117635915	117636201			TRUE		K562	genic|chr1:117635814-117636482	genic	TRIM45	117664411	28263	FALSE	0.024561
Interval_4227	chr1	117368665	117369042	chr1	117911287	117911664			TRUE		K562	genic|chr1:117911151-117911785	genic	MAN1A2	117910084	1384	FALSE	0.037769
Interval_4235	chr1	117612444	117612839	chr1	118155066	118155461			TRUE		K562	genic|chr1:118155218-118155718	genic	FAM46C	118148603	6865	FALSE	0.0589
Interval_4235	chr1	117612444	117612839	chr1	118155066	118155461			TRUE		K562	genic|chr1:118155218-118155718	genic	LOC100996263	118148392	7076	FALSE	0.058905
Interval_4236	chr1	117613162	117614021	chr1	118155784	118156643			TRUE	TRUE	K562	genic|chr1:118155862-118157446	genic	HSD3B1	120049825	1893171	FALSE	0.029578
Interval_4236	chr1	117613162	117614021	chr1	118155784	118156643			TRUE	TRUE	K562	genic|chr1:118155862-118157446	genic	ATP1A1	116915794	1240860	FALSE	0.015434
Interval_4236	chr1	117613162	117614021	chr1	118155784	118156643			TRUE	TRUE	K562	genic|chr1:118155862-118157446	genic	WARS2-IT1	119590027	1433373	FALSE	0.027173
Interval_4236	chr1	117613162	117614021	chr1	118155784	118156643			TRUE	TRUE	K562	genic|chr1:118155862-118157446	genic	IGSF3	117209578	947076	FALSE	0.016276
Interval_4236	chr1	117613162	117614021	chr1	118155784	118156643			TRUE	TRUE	K562	genic|chr1:118155862-118157446	genic	PTGFRN	117452544	704110	FALSE	0.015134
Interval_4236	chr1	117613162	117614021	chr1	118155784	118156643			TRUE	TRUE	K562	genic|chr1:118155862-118157446	genic	TBX15	119532179	1375525	FALSE	0.032368
Interval_4236	chr1	117613162	117614021	chr1	118155784	118156643			TRUE	TRUE	K562	genic|chr1:118155862-118157446	genic	SPAG17	118727892	571238	FALSE	0.02945
Interval_4236	chr1	117613162	117614021	chr1	118155784	118156643			TRUE	TRUE	K562	genic|chr1:118155862-118157446	genic	CD101	117544371	612283	FALSE	0.025568
Interval_4236	chr1	117613162	117614021	chr1	118155784	118156643			TRUE	TRUE	K562	genic|chr1:118155862-118157446	genic	WDR3	118472371	315717	FALSE	0.03279
Interval_4236	chr1	117613162	117614021	chr1	118155784	118156643			TRUE	TRUE	K562	genic|chr1:118155862-118157446	genic	TRIM45	117664411	492243	FALSE	0.021182
Interval_4236	chr1	117613162	117614021	chr1	118155784	118156643			TRUE	TRUE	K562	genic|chr1:118155862-118157446	genic	MAN1A2	117910084	246570	FALSE	0.025328
Interval_4236	chr1	117613162	117614021	chr1	118155784	118156643			TRUE	TRUE	K562	genic|chr1:118155862-118157446	genic	GDAP2	118472302	315648	FALSE	0.03279
Interval_4236	chr1	117613162	117614021	chr1	118155784	118156643			TRUE	TRUE	K562	genic|chr1:118155862-118157446	genic	LOC100996263	118148392	8262	FALSE	0.129065
Interval_4236	chr1	117613162	117614021	chr1	118155784	118156643			TRUE	TRUE	K562	genic|chr1:118155862-118157446	genic	FAM46C	118148603	8051	FALSE	0.129056
Interval_4239	chr1	117644906	117645271	chr1	118187528	118187893			TRUE		K562	intergenic|chr1:118187242-118188280	intergenic	LOC100996263	118148392	39369	FALSE	0.01927
Interval_4239	chr1	117644906	117645271	chr1	118187528	118187893			TRUE		K562	intergenic|chr1:118187242-118188280	intergenic	FAM46C	118148603	39158	FALSE	0.01927
Interval_4280	chr1	119140821	119141405	chr1	119683444	119684028			TRUE		K562	promoter|chr1:119682488-119684290	promoter	WARS2	119683295	94	TRUE	0.54975
Interval_4280	chr1	119140821	119141405	chr1	119683444	119684028			TRUE		K562	promoter|chr1:119682488-119684290	promoter	LOC101929147	119683018	371	TRUE	0.549736
Interval_4280	chr1	119140821	119141405	chr1	119683444	119684028			TRUE		K562	promoter|chr1:119682488-119684290	promoter	WARS2-IT1	119590027	93362	FALSE	0.124787
Interval_4280	chr1	119140821	119141405	chr1	119683444	119684028			TRUE		K562	promoter|chr1:119682488-119684290	promoter	TBX15	119532179	151210	FALSE	0.107205
Interval_4290	chr1	119645710	119646514	chr1	120188333	120189137	TRUE	TRUE	TRUE		K562	genic|chr1:120188264-120188942	genic	ZNF697	120190390	1787	FALSE	0.065971
Interval_4290	chr1	119645710	119646514	chr1	120188333	120189137	TRUE	TRUE	TRUE		K562	genic|chr1:120188264-120188942	genic	PHGDH	120254418	65815	FALSE	0.017877
Interval_4290	chr1	119645710	119646514	chr1	120188333	120189137	TRUE	TRUE	TRUE		K562	genic|chr1:120188264-120188942	genic	REG4	120354203	165600	FALSE	0.015456
Interval_4293	chr1	119711929	119713326	chr1	120254552	120255949	TRUE	TRUE	TRUE	TRUE	K562	genic|chr1:120255193-120255693	genic	PHGDH	120254418	1025	FALSE	0.104674
Interval_4293	chr1	119711929	119713326	chr1	120254552	120255949	TRUE	TRUE	TRUE	TRUE	K562	genic|chr1:120255193-120255693	genic	REG4	120354203	98760	FALSE	0.015101
Interval_4295	chr1	119737088	119737388	chr1	120279711	120280011			TRUE		K562	genic|chr1:120279334-120280279	genic	ADAM30	120439147	159340	FALSE	0.018313
Interval_4295	chr1	119737088	119737388	chr1	120279711	120280011			TRUE		K562	genic|chr1:120279334-120280279	genic	NBPF7	120387503	107696	FALSE	0.017384
Interval_4295	chr1	119737088	119737388	chr1	120279711	120280011			TRUE		K562	genic|chr1:120279334-120280279	genic	REG4	120354203	74396.5	FALSE	0.024181
Interval_4295	chr1	119737088	119737388	chr1	120279711	120280011			TRUE		K562	genic|chr1:120279334-120280279	genic	PHGDH	120254418	25388.5	FALSE	0.028462
Interval_4301	chr1	119859730	119860101	chr1	120402353	120402724			TRUE		K562	intergenic|chr1:120401257-120402691	intergenic	WARS2-IT1	119590027	811947	FALSE	0.015777
Interval_4301	chr1	119859730	119860101	chr1	120402353	120402724			TRUE		K562	intergenic|chr1:120401257-120402691	intergenic	HSD3B1	120049825	352149	FALSE	0.022756
Interval_4301	chr1	119859730	119860101	chr1	120402353	120402724			TRUE		K562	intergenic|chr1:120401257-120402691	intergenic	ZNF697	120190390	211584	FALSE	0.021626
Interval_4301	chr1	119859730	119860101	chr1	120402353	120402724			TRUE		K562	intergenic|chr1:120401257-120402691	intergenic	PHGDH	120254418	147556	FALSE	0.028011
Interval_4301	chr1	119859730	119860101	chr1	120402353	120402724			TRUE		K562	intergenic|chr1:120401257-120402691	intergenic	REG4	120354203	47771	FALSE	0.096151
Interval_4301	chr1	119859730	119860101	chr1	120402353	120402724			TRUE		K562	intergenic|chr1:120401257-120402691	intergenic	NBPF7	120387503	14471	FALSE	0.20638
Interval_4301	chr1	119859730	119860101	chr1	120402353	120402724			TRUE		K562	intergenic|chr1:120401257-120402691	intergenic	ADAM30	120439147	37173	FALSE	0.10942
Interval_4301	chr1	119859730	119860101	chr1	120402353	120402724			TRUE		K562	intergenic|chr1:120401257-120402691	intergenic	NOTCH2	120612317	210343	FALSE	0.023216
Interval_4301	chr1	119859730	119860101	chr1	120402353	120402724			TRUE		K562	intergenic|chr1:120401257-120402691	intergenic	TBX15	119532179	869795	FALSE	0.017643
Interval_4309	chr1	120175562	120176175	chr1	145096753	145097366	TRUE	TRUE	TRUE		K562	promoter|chr1:145096097-145097084	promoter	SEC22B	145096406	184.5	TRUE	0.204374
Interval_4310	chr1	120176256	120176726	chr1	145096202	145096672			TRUE		K562	promoter|chr1:145096097-145097084	promoter	SEC22B	145096406	184.5	TRUE	0.204374
Interval_4316	chr1	120354731	120355234	chr1	144533782	144534285			TRUE		K562	intergenic|chr1:144533274-144534451	intergenic	PDE4DIP	144995033	461170	FALSE	0.028851
Interval_4316	chr1	120354731	120355234	chr1	144533782	144534285			TRUE		K562	intergenic|chr1:144533274-144534451	intergenic	LOC100996724	145039963	506100	FALSE	0.049932
Interval_4316	chr1	120354731	120355234	chr1	144533782	144534285			TRUE		K562	intergenic|chr1:144533274-144534451	intergenic	SEC22B	145096406	562544	FALSE	0.044776
Interval_4316	chr1	120354731	120355234	chr1	144533782	144534285			TRUE		K562	intergenic|chr1:144533274-144534451	intergenic	ANKRD35	145549208	1015346	FALSE	0.024131
Interval_4316	chr1	120354731	120355234	chr1	144533782	144534285			TRUE		K562	intergenic|chr1:144533274-144534451	intergenic	ITGA10	145524890	991028	FALSE	0.023598
Interval_4316	chr1	120354731	120355234	chr1	144533782	144534285			TRUE		K562	intergenic|chr1:144533274-144534451	intergenic	PEX11B	145516164	982302	FALSE	0.023445
Interval_4316	chr1	120354731	120355234	chr1	144533782	144534285			TRUE		K562	intergenic|chr1:144533274-144534451	intergenic	PIAS3	145575987	1042125	FALSE	0.026699
Interval_4316	chr1	120354731	120355234	chr1	144533782	144534285			TRUE		K562	intergenic|chr1:144533274-144534451	intergenic	NUDT17	145589435	1055573	FALSE	0.029394
Interval_4316	chr1	120354731	120355234	chr1	144533782	144534285			TRUE		K562	intergenic|chr1:144533274-144534451	intergenic	RNF115	145610989	1077127	FALSE	0.037725
Interval_4316	chr1	120354731	120355234	chr1	144533782	144534285			TRUE		K562	intergenic|chr1:144533274-144534451	intergenic	POLR3C	145611044	1077182	FALSE	0.037724
Interval_4316	chr1	120354731	120355234	chr1	144533782	144534285			TRUE		K562	intergenic|chr1:144533274-144534451	intergenic	GPR89A	145827103	1293241	FALSE	0.027515
Interval_4316	chr1	120354731	120355234	chr1	144533782	144534285			TRUE		K562	intergenic|chr1:144533274-144534451	intergenic	GNRHR2	145516076	982214	FALSE	0.023445
Interval_4316	chr1	120354731	120355234	chr1	144533782	144534285			TRUE		K562	intergenic|chr1:144533274-144534451	intergenic	RBM8A	145507556	973694	FALSE	0.025868
Interval_4316	chr1	120354731	120355234	chr1	144533782	144534285			TRUE		K562	intergenic|chr1:144533274-144534451	intergenic	LIX1L	145477066	943204	FALSE	0.025631
Interval_4316	chr1	120354731	120355234	chr1	144533782	144534285			TRUE		K562	intergenic|chr1:144533274-144534451	intergenic	ANKRD34A	145470507	936644	FALSE	0.022833
Interval_4316	chr1	120354731	120355234	chr1	144533782	144534285			TRUE		K562	intergenic|chr1:144533274-144534451	intergenic	POLR3GL	145470408	936546	FALSE	0.022833
Interval_4316	chr1	120354731	120355234	chr1	144533782	144534285			TRUE		K562	intergenic|chr1:144533274-144534451	intergenic	TXNIP	145438437	904574	FALSE	0.021068
Interval_4316	chr1	120354731	120355234	chr1	144533782	144534285			TRUE		K562	intergenic|chr1:144533274-144534451	intergenic	HFE2	145413190	879328	FALSE	0.022868
Interval_4316	chr1	120354731	120355234	chr1	144533782	144534285			TRUE		K562	intergenic|chr1:144533274-144534451	intergenic	LINC01719	145382404	848542	FALSE	0.026602
Interval_4316	chr1	120354731	120355234	chr1	144533782	144534285			TRUE		K562	intergenic|chr1:144533274-144534451	intergenic	NBPF10	145293370	759508	FALSE	0.065531
Interval_4316	chr1	120354731	120355234	chr1	144533782	144534285			TRUE		K562	intergenic|chr1:144533274-144534451	intergenic	NOTCH2NL	145209112	675250	FALSE	0.049106
Interval_4418	chr1	145927217	145927434	chr1	145507659	145507876			TRUE		K562	promoter|chr1:145507284-145508271	promoter	RBM8A	145507556	221.5	TRUE	0.18461
Interval_4428	chr1	146007109	146007376	chr1	145427653	145427920			TRUE		K562	genic|chr1:145427374-145427874	genic	NUDT17	145589435	161811	FALSE	0.01524
Interval_4428	chr1	146007109	146007376	chr1	145427653	145427920			TRUE		K562	genic|chr1:145427374-145427874	genic	TXNIP	145438437	10813	FALSE	0.032755
Interval_4428	chr1	146007109	146007376	chr1	145427653	145427920			TRUE		K562	genic|chr1:145427374-145427874	genic	HFE2	145413190	14434	FALSE	0.023315
Interval_4452	chr1	147170574	147171427	chr1	146642153	146643006	TRUE	TRUE	TRUE		K562	genic|chr1:146642323-146643196	genic	PRKAB2	146644168	1408.5	FALSE	0.06988
Interval_4452	chr1	147170574	147171427	chr1	146642153	146643006	TRUE	TRUE	TRUE		K562	genic|chr1:146642323-146643196	genic	FMO5	146697230	54470.5	FALSE	0.018267
Interval_4452	chr1	147170574	147171427	chr1	146642153	146643006	TRUE	TRUE	TRUE		K562	genic|chr1:146642323-146643196	genic	CHD1L	146714290	71530.5	FALSE	0.018397
Interval_4459	chr1	147377781	147378192	chr1	146849502	146849913			TRUE		K562	intergenic|chr1:146848798-146850098	intergenic	CHD1L	146714290	135158	FALSE	0.02433
Interval_4459	chr1	147377781	147378192	chr1	146849502	146849913			TRUE		K562	intergenic|chr1:146848798-146850098	intergenic	LINC00624	146989699	140251	FALSE	0.043941
Interval_4459	chr1	147377781	147378192	chr1	146849502	146849913			TRUE		K562	intergenic|chr1:146848798-146850098	intergenic	BCL9	147013270	163822	FALSE	0.041737
Interval_4459	chr1	147377781	147378192	chr1	146849502	146849913			TRUE		K562	intergenic|chr1:146848798-146850098	intergenic	ACP6	147142665	293217	FALSE	0.035162
Interval_4459	chr1	147377781	147378192	chr1	146849502	146849913			TRUE		K562	intergenic|chr1:146848798-146850098	intergenic	GJA5	147245466	396018	FALSE	0.034071
Interval_4459	chr1	147377781	147378192	chr1	146849502	146849913			TRUE		K562	intergenic|chr1:146848798-146850098	intergenic	GPR89B	147400505	551057	FALSE	0.018056
Interval_4459	chr1	147377781	147378192	chr1	146849502	146849913			TRUE		K562	intergenic|chr1:146848798-146850098	intergenic	PRKAB2	146644168	205280	FALSE	0.030437
Interval_4459	chr1	147377781	147378192	chr1	146849502	146849913			TRUE		K562	intergenic|chr1:146848798-146850098	intergenic	FMO5	146697230	152218	FALSE	0.030552
Interval_4463	chr1	147539033	147539305	chr1	147010854	147011126			TRUE		K562	intergenic|chr1:147010784-147011284	intergenic	BCL9	147013270	2236	FALSE	0.018222
Interval_4504	chr1	148880092	148880416	chr1	145004066	145004390			TRUE		K562	genic|chr1:145004040-145004741	genic	PDE4DIP	144995033	9357.5	FALSE	0.052561
Interval_4504	chr1	148880092	148880416	chr1	145004066	145004390			TRUE		K562	genic|chr1:145004040-145004741	genic	LOC100996724	145039963	35572.5	FALSE	0.023167
Interval_4510	chr1	149260681	149260940	chr1	145014901	145015160			TRUE		K562	genic|chr1:145014399-145015636	genic	PDE4DIP	144995033	19984.5	FALSE	0.031442
Interval_4510	chr1	149260681	149260940	chr1	145014901	145015160			TRUE		K562	genic|chr1:145014399-145015636	genic	LOC100996724	145039963	24945.5	FALSE	0.053696
Interval_4510	chr1	149260681	149260940	chr1	145014901	145015160			TRUE		K562	genic|chr1:145014399-145015636	genic	SEC22B	145096406	81388.5	FALSE	0.029542
Interval_4510	chr1	149260681	149260940	chr1	145014901	145015160			TRUE		K562	genic|chr1:145014399-145015636	genic	NOTCH2NL	145209112	194094	FALSE	0.017575
Interval_4510	chr1	149260681	149260940	chr1	145014901	145015160			TRUE		K562	genic|chr1:145014399-145015636	genic	NBPF10	145293370	278352	FALSE	0.026347
Interval_4520	chr1	149884721	149885471	chr1	149856271	149857021		TRUE	TRUE		K562	genic|chr1:149856207-149857235	genic	LOC105371433	150132925	276204	FALSE	0.015053
Interval_4520	chr1	149884721	149885471	chr1	149856271	149857021		TRUE	TRUE		K562	genic|chr1:149856207-149857235	genic	HIST2H2AB	149859466	2745	FALSE	0.118211
Interval_4520	chr1	149884721	149885471	chr1	149856271	149857021		TRUE	TRUE		K562	genic|chr1:149856207-149857235	genic	PLEKHO1	150121623	264902	FALSE	0.01593
Interval_4520	chr1	149884721	149885471	chr1	149856271	149857021		TRUE	TRUE		K562	genic|chr1:149856207-149857235	genic	VPS45	150039724	183003	FALSE	0.021473
Interval_4520	chr1	149884721	149885471	chr1	149856271	149857021		TRUE	TRUE		K562	genic|chr1:149856207-149857235	genic	OTUD7B	149982686	125965	FALSE	0.016872
Interval_4520	chr1	149884721	149885471	chr1	149856271	149857021		TRUE	TRUE		K562	genic|chr1:149856207-149857235	genic	SF3B4	149900144	43423	FALSE	0.030802
Interval_4520	chr1	149884721	149885471	chr1	149856271	149857021		TRUE	TRUE		K562	genic|chr1:149856207-149857235	genic	MTMR11	149908266	51545	FALSE	0.029207
Interval_4520	chr1	149884721	149885471	chr1	149856271	149857021		TRUE	TRUE		K562	genic|chr1:149856207-149857235	genic	HIST2H2BE	149858232	1511	FALSE	0.11823
Interval_4520	chr1	149884721	149885471	chr1	149856271	149857021		TRUE	TRUE		K562	genic|chr1:149856207-149857235	genic	HIST2H3D	149785236	71485	FALSE	0.063832
Interval_4520	chr1	149884721	149885471	chr1	149856271	149857021		TRUE	TRUE		K562	genic|chr1:149856207-149857235	genic	HIST2H2AC	149858524	1803	FALSE	0.118229
Interval_4521	chr1	149886459	149887115	chr1	149858009	149858665		TRUE	TRUE		K562	promoter|chr1:149857982-149858774	promoter	HIST2H2AB	149859466	1088	FALSE	0.132181
Interval_4521	chr1	149886459	149887115	chr1	149858009	149858665		TRUE	TRUE		K562	promoter|chr1:149857982-149858774	promoter	HIST2H2AC	149858524	146	TRUE	0.132201
Interval_4521	chr1	149886459	149887115	chr1	149858009	149858665		TRUE	TRUE		K562	promoter|chr1:149857982-149858774	promoter	HIST2H2BE	149858232	146	TRUE	0.132203
Interval_4522	chr1	149887279	149888138	chr1	149858829	149859688		TRUE	TRUE		K562	promoter|chr1:149859216-149860703	promoter	HIST2H2AB	149859466	493.5	TRUE	0.295189
Interval_4522	chr1	149887279	149888138	chr1	149858829	149859688		TRUE	TRUE		K562	promoter|chr1:149859216-149860703	promoter	HIST2H3D	149785236	74723.5	FALSE	0.159429
Interval_4522	chr1	149887279	149888138	chr1	149858829	149859688		TRUE	TRUE		K562	promoter|chr1:149859216-149860703	promoter	HIST2H2BE	149858232	1727.5	FALSE	0.295237
Interval_4522	chr1	149887279	149888138	chr1	149858829	149859688		TRUE	TRUE		K562	promoter|chr1:149859216-149860703	promoter	HIST2H2AC	149858524	1435.5	FALSE	0.295234
Interval_4535	chr1	150066858	150067877	chr1	150038915	150039934	TRUE	TRUE	TRUE	TRUE	K562	promoter|chr1:150038762-150040041	promoter	VPS45	150039724	322.5	TRUE	0.146733
Interval_4539	chr1	150163036	150163352	chr1	150135234	150135550			TRUE		K562	genic|chr1:150134882-150135686	genic	SF3B4	149900144	235140	FALSE	0.022569
Interval_4539	chr1	150163036	150163352	chr1	150135234	150135550			TRUE		K562	genic|chr1:150134882-150135686	genic	MTMR11	149908266	227018	FALSE	0.022501
Interval_4539	chr1	150163036	150163352	chr1	150135234	150135550			TRUE		K562	genic|chr1:150134882-150135686	genic	OTUD7B	149982686	152598	FALSE	0.021416
Interval_4539	chr1	150163036	150163352	chr1	150135234	150135550			TRUE		K562	genic|chr1:150134882-150135686	genic	VPS45	150039724	95560	FALSE	0.042736
Interval_4539	chr1	150163036	150163352	chr1	150135234	150135550			TRUE		K562	genic|chr1:150134882-150135686	genic	PLEKHO1	150121623	13661	FALSE	0.084998
Interval_4539	chr1	150163036	150163352	chr1	150135234	150135550			TRUE		K562	genic|chr1:150134882-150135686	genic	LOC105371433	150132925	2359	FALSE	0.114936
Interval_4539	chr1	150163036	150163352	chr1	150135234	150135550			TRUE		K562	genic|chr1:150134882-150135686	genic	ANP32E	150208504	73220	FALSE	0.018224
Interval_4543	chr1	150235646	150236197	chr1	150207994	150208545			TRUE		K562	promoter|chr1:150208254-150209119	promoter	ANP32E	150208504	182.5	TRUE	0.172103
Interval_4544	chr1	150236353	150236571	chr1	150208701	150208919			TRUE		K562	promoter|chr1:150208254-150209119	promoter	ANP32E	150208504	182.5	TRUE	0.172103
Interval_4552	chr1	150363253	150363885	chr1	150335729	150336361		TRUE	TRUE	TRUE	K562	promoter|chr1:150335749-150336836	promoter	RPRD2	150336586	293.5	TRUE	0.216535
Interval_4553	chr1	150364029	150364393	chr1	150336505	150336869	TRUE	TRUE	TRUE		K562	promoter|chr1:150335749-150336836	promoter	RPRD2	150336586	293.5	TRUE	0.216535
Interval_4554	chr1	150365457	150366074	chr1	150337933	150338550	TRUE	TRUE	TRUE		K562	genic|chr1:150337685-150338185	genic	RPRD2	150336586	1349	FALSE	0.027335
Interval_4569	chr1	150551963	150552781	chr1	150524439	150525257			TRUE		K562	genic|chr1:150524714-150525214	genic	ADAMTSL4	150521844	3120	FALSE	0.043083
Interval_4571	chr1	150567419	150567675	chr1	150539895	150540151			TRUE		K562	genic|chr1:150539741-150541774	genic	MCL1	150552214	11456.5	FALSE	0.022162
Interval_4571	chr1	150567419	150567675	chr1	150539895	150540151			TRUE		K562	genic|chr1:150539741-150541774	genic	ADAMTSL4-AS1	150547028	6270.5	FALSE	0.048482
Interval_4576	chr1	150604576	150605234	chr1	150577052	150577710	TRUE	TRUE	TRUE		K562	intergenic|chr1:150576810-150577638	intergenic	ENSA	150602098	24874	FALSE	0.017659
Interval_4576	chr1	150604576	150605234	chr1	150577052	150577710	TRUE	TRUE	TRUE		K562	intergenic|chr1:150576810-150577638	intergenic	MCL1	150552214	25010	FALSE	0.03026
Interval_4576	chr1	150604576	150605234	chr1	150577052	150577710	TRUE	TRUE	TRUE		K562	intergenic|chr1:150576810-150577638	intergenic	ADAMTSL4-AS1	150547028	30196	FALSE	0.026264
Interval_4580	chr1	150613533	150613799	chr1	150586009	150586275			TRUE		K562	intergenic|chr1:150585952-150586452	intergenic	ENSA	150602098	15896	FALSE	0.024237
Interval_4580	chr1	150613533	150613799	chr1	150586009	150586275			TRUE		K562	intergenic|chr1:150585952-150586452	intergenic	MCL1	150552214	33988	FALSE	0.028837
Interval_4580	chr1	150613533	150613799	chr1	150586009	150586275			TRUE		K562	intergenic|chr1:150585952-150586452	intergenic	ADAMTSL4-AS1	150547028	39174	FALSE	0.027938
Interval_4581	chr1	150628959	150630238	chr1	150601435	150602714		TRUE	TRUE	TRUE	K562	promoter|chr1:150601455-150602412	promoter	ENSA	150602098	164.5	TRUE	0.207032
Interval_4582	chr1	150630628	150630902	chr1	150603104	150603378			TRUE		K562	intergenic|chr1:150602835-150603335	intergenic	ENSA	150602098	987	FALSE	0.037218
Interval_4598	chr1	150976571	150976870	chr1	150949047	150949346			TRUE		K562	intergenic|chr1:150948541-150950045	intergenic	ADAMTSL4-AS1	150547028	402265	FALSE	0.0155
Interval_4598	chr1	150976571	150976870	chr1	150949047	150949346			TRUE		K562	intergenic|chr1:150948541-150950045	intergenic	APH1A	150241609	707684	FALSE	0.016685
Interval_4598	chr1	150976571	150976870	chr1	150949047	150949346			TRUE		K562	intergenic|chr1:150948541-150950045	intergenic	ADAMTSL4	150521844	427449	FALSE	0.015182
Interval_4598	chr1	150976571	150976870	chr1	150949047	150949346			TRUE		K562	intergenic|chr1:150948541-150950045	intergenic	TNFAIP8L2-SCNM1	151129104	179811	FALSE	0.021692
Interval_4598	chr1	150976571	150976870	chr1	150949047	150949346			TRUE		K562	intergenic|chr1:150948541-150950045	intergenic	TARS2	150459839	489454	FALSE	0.018143
Interval_4598	chr1	150976571	150976870	chr1	150949047	150949346			TRUE		K562	intergenic|chr1:150948541-150950045	intergenic	PIP5K1A	151171020	221727	FALSE	0.015119
Interval_4598	chr1	150976571	150976870	chr1	150949047	150949346			TRUE		K562	intergenic|chr1:150948541-150950045	intergenic	LYSMD1	151138370	189077	FALSE	0.016668
Interval_4598	chr1	150976571	150976870	chr1	150949047	150949346			TRUE		K562	intergenic|chr1:150948541-150950045	intergenic	FALEC	150488232	461061	FALSE	0.016476
Interval_4598	chr1	150976571	150976870	chr1	150949047	150949346			TRUE		K562	intergenic|chr1:150948541-150950045	intergenic	ECM1	150480486	468807	FALSE	0.015574
Interval_4598	chr1	150976571	150976870	chr1	150949047	150949346			TRUE		K562	intergenic|chr1:150948541-150950045	intergenic	VPS72	151162689	213396	FALSE	0.017919
Interval_4598	chr1	150976571	150976870	chr1	150949047	150949346			TRUE		K562	intergenic|chr1:150948541-150950045	intergenic	SCNM1	151138497	189204	FALSE	0.016668
Interval_4598	chr1	150976571	150976870	chr1	150949047	150949346			TRUE		K562	intergenic|chr1:150948541-150950045	intergenic	TMOD4	151148547	199254	FALSE	0.015387
Interval_4598	chr1	150976571	150976870	chr1	150949047	150949346			TRUE		K562	intergenic|chr1:150948541-150950045	intergenic	CDC42SE1	151032125	82832	FALSE	0.022435
Interval_4598	chr1	150976571	150976870	chr1	150949047	150949346			TRUE		K562	intergenic|chr1:150948541-150950045	intergenic	C1orf56	151020215	70922	FALSE	0.026201
Interval_4598	chr1	150976571	150976870	chr1	150949047	150949346			TRUE		K562	intergenic|chr1:150948541-150950045	intergenic	BNIPL	151009028	59735	FALSE	0.030979
Interval_4598	chr1	150976571	150976870	chr1	150949047	150949346			TRUE		K562	intergenic|chr1:150948541-150950045	intergenic	MLLT11	151032150	82857	FALSE	0.022435
Interval_4598	chr1	150976571	150976870	chr1	150949047	150949346			TRUE		K562	intergenic|chr1:150948541-150950045	intergenic	GABPB2	151043053	93760	FALSE	0.019879
Interval_4598	chr1	150976571	150976870	chr1	150949047	150949346			TRUE		K562	intergenic|chr1:150948541-150950045	intergenic	PRUNE1	150980866	31573	FALSE	0.039832
Interval_4598	chr1	150976571	150976870	chr1	150949047	150949346			TRUE		K562	intergenic|chr1:150948541-150950045	intergenic	MINDY1	150980854	31561	FALSE	0.039832
Interval_4598	chr1	150976571	150976870	chr1	150949047	150949346			TRUE		K562	intergenic|chr1:150948541-150950045	intergenic	ANXA9	150954498	5205	FALSE	0.214202
Interval_4598	chr1	150976571	150976870	chr1	150949047	150949346			TRUE		K562	intergenic|chr1:150948541-150950045	intergenic	CERS2	150947479	1814	FALSE	0.24464
Interval_4598	chr1	150976571	150976870	chr1	150949047	150949346			TRUE		K562	intergenic|chr1:150948541-150950045	intergenic	SETDB1	150898814	50479	FALSE	0.047582
Interval_4598	chr1	150976571	150976870	chr1	150949047	150949346			TRUE		K562	intergenic|chr1:150948541-150950045	intergenic	ARNT	150849244	100049	FALSE	0.034121
Interval_4598	chr1	150976571	150976870	chr1	150949047	150949346			TRUE		K562	intergenic|chr1:150948541-150950045	intergenic	CTSK	150780917	168376	FALSE	0.026852
Interval_4598	chr1	150976571	150976870	chr1	150949047	150949346			TRUE		K562	intergenic|chr1:150948541-150950045	intergenic	SEMA6C	151119140	169847	FALSE	0.021091
Interval_4598	chr1	150976571	150976870	chr1	150949047	150949346			TRUE		K562	intergenic|chr1:150948541-150950045	intergenic	TNFAIP8L2	151129104	179811	FALSE	0.021692
Interval_4598	chr1	150976571	150976870	chr1	150949047	150949346			TRUE		K562	intergenic|chr1:150948541-150950045	intergenic	CTSS	150738433	210860	FALSE	0.027672
Interval_4598	chr1	150976571	150976870	chr1	150949047	150949346			TRUE		K562	intergenic|chr1:150948541-150950045	intergenic	GOLPH3L	150669672	279621	FALSE	0.016918
Interval_4598	chr1	150976571	150976870	chr1	150949047	150949346			TRUE		K562	intergenic|chr1:150948541-150950045	intergenic	ENSA	150602098	347195	FALSE	0.016638
Interval_4598	chr1	150976571	150976870	chr1	150949047	150949346			TRUE		K562	intergenic|chr1:150948541-150950045	intergenic	MCL1	150552214	397079	FALSE	0.018604
Interval_4602	chr1	151008586	151008782	chr1	150981062	150981258			TRUE		K562	promoter|chr1:150980604-150981763	promoter	MINDY1	150980854	329.5	TRUE	0.103199
Interval_4602	chr1	151008586	151008782	chr1	150981062	150981258			TRUE		K562	promoter|chr1:150980604-150981763	promoter	PRUNE1	150980866	317.5	TRUE	0.103199
Interval_4605	chr1	151055066	151055655	chr1	151027542	151028131		TRUE	TRUE		K562	genic|chr1:151027296-151027796	genic	GABPB2	151043053	15507	FALSE	0.023592
Interval_4605	chr1	151055066	151055655	chr1	151027542	151028131		TRUE	TRUE		K562	genic|chr1:151027296-151027796	genic	MLLT11	151032150	4604	FALSE	0.058286
Interval_4605	chr1	151055066	151055655	chr1	151027542	151028131		TRUE	TRUE		K562	genic|chr1:151027296-151027796	genic	CDC42SE1	151032125	4579	FALSE	0.058286
Interval_4605	chr1	151055066	151055655	chr1	151027542	151028131		TRUE	TRUE		K562	genic|chr1:151027296-151027796	genic	MINDY1	150980854	46692	FALSE	0.01662
Interval_4605	chr1	151055066	151055655	chr1	151027542	151028131		TRUE	TRUE		K562	genic|chr1:151027296-151027796	genic	PRUNE1	150980866	46680	FALSE	0.01662
Interval_4605	chr1	151055066	151055655	chr1	151027542	151028131		TRUE	TRUE		K562	genic|chr1:151027296-151027796	genic	BNIPL	151009028	18518	FALSE	0.030215
Interval_4605	chr1	151055066	151055655	chr1	151027542	151028131		TRUE	TRUE		K562	genic|chr1:151027296-151027796	genic	C1orf56	151020215	7331	FALSE	0.084736
Interval_4608	chr1	151062793	151063243	chr1	151035269	151035719			TRUE		K562	genic|chr1:151035066-151035717	genic	CDC42SE1	151032125	3266.5	FALSE	0.0203
Interval_4608	chr1	151062793	151063243	chr1	151035269	151035719			TRUE		K562	genic|chr1:151035066-151035717	genic	MLLT11	151032150	3241.5	FALSE	0.0203
Interval_4608	chr1	151062793	151063243	chr1	151035269	151035719			TRUE		K562	genic|chr1:151035066-151035717	genic	GABPB2	151043053	7661.5	FALSE	0.025746
Interval_4609	chr1	151069476	151069851	chr1	151041952	151042327			TRUE		K562	intergenic|chr1:151041424-151042253	intergenic	MLLT11	151032150	9688.5	FALSE	0.021628
Interval_4609	chr1	151069476	151069851	chr1	151041952	151042327			TRUE		K562	intergenic|chr1:151041424-151042253	intergenic	CDC42SE1	151032125	9713.5	FALSE	0.021628
Interval_4609	chr1	151069476	151069851	chr1	151041952	151042327			TRUE		K562	intergenic|chr1:151041424-151042253	intergenic	GABPB2	151043053	1214.5	FALSE	0.047825
Interval_4610	chr1	151070237	151070799	chr1	151042713	151043275			TRUE		K562	promoter|chr1:151042718-151043948	promoter	GABPB2	151043053	280	TRUE	0.201636
Interval_4614	chr1	151165548	151166310	chr1	151138024	151138786		TRUE	TRUE	TRUE	K562	promoter|chr1:151137695-151139240	promoter	LYSMD1	151138370	97.5	TRUE	0.167963
Interval_4614	chr1	151165548	151166310	chr1	151138024	151138786		TRUE	TRUE	TRUE	K562	promoter|chr1:151137695-151139240	promoter	SCNM1	151138497	29.5	TRUE	0.167963
Interval_4617	chr1	151189533	151190179	chr1	151162009	151162655			TRUE		K562	promoter|chr1:151161949-151162957	promoter	VPS72	151162689	236	TRUE	0.100516
Interval_4625	chr1	151281342	151282005	chr1	151253818	151254481		TRUE	TRUE	TRUE	K562	promoter|chr1:151253550-151255171	promoter	ZNF687	151254787	426.5	TRUE	0.405688
Interval_4625	chr1	151281342	151282005	chr1	151253818	151254481		TRUE	TRUE	TRUE	K562	promoter|chr1:151253550-151255171	promoter	LOC100507670	151254405	44.5	TRUE	0.405687
Interval_4625	chr1	151281342	151282005	chr1	151253818	151254481		TRUE	TRUE	TRUE	K562	promoter|chr1:151253550-151255171	promoter	PSMD4	151227196	27164.5	FALSE	0.141769
Interval_4626	chr1	151311483	151312204	chr1	151283959	151284680	TRUE	TRUE	TRUE	TRUE	K562	genic|chr1:151283943-151284443	genic	RFX5	151319769	35576	FALSE	0.026269
Interval_4626	chr1	151311483	151312204	chr1	151283959	151284680	TRUE	TRUE	TRUE	TRUE	K562	genic|chr1:151283943-151284443	genic	GBAT2	151319485	35292	FALSE	0.026268
Interval_4626	chr1	151311483	151312204	chr1	151283959	151284680	TRUE	TRUE	TRUE	TRUE	K562	genic|chr1:151283943-151284443	genic	PSMB4	151372040	87847	FALSE	0.020017
Interval_4626	chr1	151311483	151312204	chr1	151283959	151284680	TRUE	TRUE	TRUE	TRUE	K562	genic|chr1:151283943-151284443	genic	PI4KB	151300191	15998	FALSE	0.030705
Interval_4639	chr1	151457808	151458487	chr1	151430284	151430963			TRUE		K562	genic|chr1:151430349-151431227	genic	POGZ	151431941	1153	FALSE	0.050143
Interval_4662	chr1	151763292	151763697	chr1	151735768	151736173			TRUE		K562	promoter|chr1:151735394-151736996	promoter	OAZ3	151739130	2935	FALSE	0.122904
Interval_4662	chr1	151763292	151763697	chr1	151735768	151736173			TRUE		K562	promoter|chr1:151735394-151736996	promoter	MRPL9	151736392	197	TRUE	0.123136
Interval_4674	chr1	152034757	152035474	chr1	152007233	152007950		TRUE	TRUE		K562	genic|chr1:152006781-152008015	genic	THEM4	151882361	125037	FALSE	0.019358
Interval_4674	chr1	152034757	152035474	chr1	152007233	152007950		TRUE	TRUE		K562	genic|chr1:152006781-152008015	genic	S100A11	152009511	2113	FALSE	0.146183
Interval_4704	chr1	153566797	153567010	chr1	153539273	153539486			TRUE		K562	intergenic|chr1:153538918-153539764	intergenic	LOC101928034	153518217	21124	FALSE	0.035315
Interval_4704	chr1	153566797	153567010	chr1	153539273	153539486			TRUE		K562	intergenic|chr1:153538918-153539764	intergenic	S100A5	153514241	25100	FALSE	0.031292
Interval_4704	chr1	153566797	153567010	chr1	153539273	153539486			TRUE		K562	intergenic|chr1:153538918-153539764	intergenic	S100A6	153508717	30624	FALSE	0.035574
Interval_4704	chr1	153566797	153567010	chr1	153539273	153539486			TRUE		K562	intergenic|chr1:153538918-153539764	intergenic	S100A4	153518282	21059	FALSE	0.035314
Interval_4704	chr1	153566797	153567010	chr1	153539273	153539486			TRUE		K562	intergenic|chr1:153538918-153539764	intergenic	S100A3	153521734	17607	FALSE	0.042647
Interval_4704	chr1	153566797	153567010	chr1	153539273	153539486			TRUE		K562	intergenic|chr1:153538918-153539764	intergenic	S100A2	153538306	1035	FALSE	0.08746
Interval_4704	chr1	153566797	153567010	chr1	153539273	153539486			TRUE		K562	intergenic|chr1:153538918-153539764	intergenic	S100A14	153588808	49467	FALSE	0.01756
Interval_4709	chr1	153633844	153634171	chr1	153606320	153606647		TRUE	TRUE	TRUE	K562	promoter|chr1:153605741-153607221	promoter	S100A1	153600872	5609	FALSE	0.175368
Interval_4709	chr1	153633844	153634171	chr1	153606320	153606647		TRUE	TRUE	TRUE	K562	promoter|chr1:153605741-153607221	promoter	S100A13	153600715	5766	FALSE	0.175389
Interval_4709	chr1	153633844	153634171	chr1	153606320	153606647		TRUE	TRUE	TRUE	K562	promoter|chr1:153605741-153607221	promoter	CHTOP	153606457	24	TRUE	0.186981
Interval_4712	chr1	153671742	153672296	chr1	153644218	153644772		TRUE	TRUE		K562	intergenic|chr1:153644078-153645193	intergenic	ILF2	153643504	1131.5	FALSE	0.040209
Interval_4712	chr1	153671742	153672296	chr1	153644218	153644772		TRUE	TRUE		K562	intergenic|chr1:153644078-153645193	intergenic	SNAPIN	153631129	13506.5	FALSE	0.021113
Interval_4714	chr1	153697205	153697451	chr1	153669681	153669927			TRUE		K562	intergenic|chr1:153669578-153670647	intergenic	INTS3	153700542	30429.5	FALSE	0.018025
Interval_4728	chr1	153923304	153923592	chr1	153895780	153896068			TRUE		K562	promoter|chr1:153894890-153896221	promoter	GATAD2B	153895451	104.5	TRUE	0.159653
Interval_4730	chr1	153945131	153945607	chr1	153917607	153918083			TRUE		K562	genic|chr1:153917312-153918018	genic	DENND4B	153919154	1489	FALSE	0.035659
Interval_4738	chr1	154157441	154158242	chr1	154129917	154130718		TRUE	TRUE	TRUE	K562	genic|chr1:154129772-154131429	genic	C1orf189	154178841	48240.5	FALSE	0.024017
Interval_4738	chr1	154157441	154158242	chr1	154129917	154130718		TRUE	TRUE	TRUE	K562	genic|chr1:154129772-154131429	genic	TPM3	154155725	25124.5	FALSE	0.036441
Interval_4738	chr1	154157441	154158242	chr1	154129917	154130718		TRUE	TRUE	TRUE	K562	genic|chr1:154129772-154131429	genic	C1orf43	154193273	62672.5	FALSE	0.020256
Interval_4738	chr1	154157441	154158242	chr1	154129917	154130718		TRUE	TRUE	TRUE	K562	genic|chr1:154129772-154131429	genic	NUP210L	154127592	3008.5	FALSE	0.153508
Interval_4738	chr1	154157441	154158242	chr1	154129917	154130718		TRUE	TRUE	TRUE	K562	genic|chr1:154129772-154131429	genic	RPS27	153963238	167362	FALSE	0.017041
Interval_4738	chr1	154157441	154158242	chr1	154129917	154130718		TRUE	TRUE	TRUE	K562	genic|chr1:154129772-154131429	genic	UBAP2L	154193324	62723.5	FALSE	0.020256
Interval_4738	chr1	154157441	154158242	chr1	154129917	154130718		TRUE	TRUE	TRUE	K562	genic|chr1:154129772-154131429	genic	HAX1	154245038	114438	FALSE	0.017944
Interval_4738	chr1	154157441	154158242	chr1	154129917	154130718		TRUE	TRUE	TRUE	K562	genic|chr1:154129772-154131429	genic	AQP10	154293591	162990	FALSE	0.016917
Interval_4739	chr1	154182795	154183157	chr1	154155271	154155633			TRUE		K562	promoter|chr1:154154606-154156021	promoter	TPM3	154155725	411.5	TRUE	0.151368
Interval_4741	chr1	154187018	154187465	chr1	154159494	154159941		TRUE	TRUE		K562	intergenic|chr1:154159153-154160005	intergenic	TPM3	154155725	3854	FALSE	0.031183
Interval_4743	chr1	154219672	154219959	chr1	154192148	154192435			TRUE		K562	promoter|chr1:154191502-154193574	promoter	UBAP2L	154193324	786	TRUE	0.265686
Interval_4743	chr1	154219672	154219959	chr1	154192148	154192435			TRUE		K562	promoter|chr1:154191502-154193574	promoter	C1orf43	154193273	735	TRUE	0.265686
Interval_4743	chr1	154219672	154219959	chr1	154192148	154192435			TRUE		K562	promoter|chr1:154191502-154193574	promoter	C1orf189	154178841	13697	FALSE	0.119047
Interval_4744	chr1	154272480	154273313	chr1	154244956	154245789	TRUE	TRUE	TRUE	TRUE	K562	promoter|chr1:154244697-154245311	promoter	HAX1	154245038	34	TRUE	0.105172
Interval_4775	chr1	154626971	154627475	chr1	154599447	154599951	TRUE	TRUE	TRUE	TRUE	K562	intergenic|chr1:154599310-154600043	intergenic	ADAR	154580724	18952.5	FALSE	0.020061
Interval_4776	chr1	154627855	154628165	chr1	154600331	154600641			TRUE		K562	intergenic|chr1:154600231-154601029	intergenic	ADAR	154580724	19906	FALSE	0.016532
Interval_4790	chr1	154975620	154976361	chr1	154948096	154948837	TRUE	TRUE	TRUE	TRUE	K562	genic|chr1:154948034-154948534	genic	CKS1B	154947117	1167	FALSE	0.025148
Interval_4790	chr1	154975620	154976361	chr1	154948096	154948837	TRUE	TRUE	TRUE	TRUE	K562	genic|chr1:154948034-154948534	genic	SHC1	154946959	1325	FALSE	0.025148
Interval_4794	chr1	155004225	155004972	chr1	154976701	154977448	TRUE	TRUE	TRUE		K562	genic|chr1:154976327-154977045	genic	ZBTB7B	154975105	1581	FALSE	0.051565
Interval_4807	chr1	155193430	155194491	chr1	155163221	155164282			TRUE		K562	promoter|chr1:155162456-155164015	promoter	MUC1	155162706	529.5	TRUE	0.168694
Interval_4809	chr1	155224629	155225164	chr1	155194420	155194955			TRUE		K562	genic|chr1:155194411-155194911	genic	GBAP1	155197325	2664	FALSE	0.021057
Interval_4812	chr1	155241133	155241486	chr1	155210924	155211277	TRUE	TRUE	TRUE	TRUE	K562	genic|chr1:155210843-155211343	genic	GBA	155214653	3560	FALSE	0.016623
Interval_4815	chr1	155244743	155245260	chr1	155214534	155215051			TRUE	TRUE	K562	promoter|chr1:155214300-155214903	promoter	GBA	155214653	51.5	TRUE	0.108847
Interval_4820	chr1	155301844	155302412	chr1	155271635	155272203			TRUE		K562	promoter|chr1:155270742-155271855	promoter	PKLR	155271225	73.5	TRUE	0.10794
Interval_4821	chr1	155307287	155307614	chr1	155277078	155277405			TRUE		K562	intergenic|chr1:155277114-155277614	intergenic	FDPS	155278538	1174	FALSE	0.023508
Interval_4821	chr1	155307287	155307614	chr1	155277078	155277405			TRUE		K562	intergenic|chr1:155277114-155277614	intergenic	PKLR	155271225	6139	FALSE	0.023904
Interval_4831	chr1	155563066	155563643	chr1	155532857	155533434			TRUE		K562	promoter|chr1:155532074-155533209	promoter	ASH1L-AS1	155531771	870.5	TRUE	0.128021
Interval_4831	chr1	155563066	155563643	chr1	155532857	155533434			TRUE		K562	promoter|chr1:155532074-155533209	promoter	ASH1L	155532324	317.5	TRUE	0.128021
Interval_4831	chr1	155563066	155563643	chr1	155532857	155533434			TRUE		K562	genic|chr1:155533231-155533731	genic	ASH1L	155532324	1157	FALSE	0.023752
Interval_4831	chr1	155563066	155563643	chr1	155532857	155533434			TRUE		K562	genic|chr1:155533231-155533731	genic	ASH1L-AS1	155531771	1710	FALSE	0.023752
Interval_4832	chr1	155564102	155564395	chr1	155533893	155534186			TRUE		K562	genic|chr1:155533734-155534234	genic	ASH1L	155532324	1660	FALSE	0.017482
Interval_4832	chr1	155564102	155564395	chr1	155533893	155534186			TRUE		K562	genic|chr1:155533734-155534234	genic	ASH1L-AS1	155531771	2213	FALSE	0.017482
Interval_4843	chr1	155698953	155699220	chr1	155668744	155669011			TRUE		K562	genic|chr1:155668044-155669255	genic	MSTO2P	155715558	46908.5	FALSE	0.018504
Interval_4843	chr1	155698953	155699220	chr1	155668744	155669011			TRUE		K562	genic|chr1:155668044-155669255	genic	DAP3	155658881	9768.5	FALSE	0.044726
Interval_4843	chr1	155698953	155699220	chr1	155668744	155669011			TRUE		K562	genic|chr1:155668044-155669255	genic	YY1AP1	155658568	10081.5	FALSE	0.044732
Interval_4853	chr1	155834087	155834783	chr1	155803878	155804574			TRUE		K562	genic|chr1:155803960-155804738	genic	GON4L	155827086	22737	FALSE	0.018526
Interval_4853	chr1	155834087	155834783	chr1	155803878	155804574			TRUE		K562	genic|chr1:155803960-155804738	genic	SYT11	155829259	24910	FALSE	0.018534
Interval_4858	chr1	155860339	155860922	chr1	155830130	155830713			TRUE		K562	genic|chr1:155830228-155830728	genic	SYT11	155829259	1219	FALSE	0.016172
Interval_4858	chr1	155860339	155860922	chr1	155830130	155830713			TRUE		K562	genic|chr1:155830228-155830728	genic	GON4L	155827086	3392	FALSE	0.016172
Interval_4863	chr1	155934188	155934765	chr1	155903979	155904556			TRUE		K562	promoter|chr1:155903983-155905148	promoter	KIAA0907	155904233	332.5	TRUE	0.167398
Interval_4867	chr1	155970857	155971077	chr1	155940648	155940868			TRUE		K562	genic|chr1:155940215-155941110	genic	ARHGEF2	155948336	7673.5	FALSE	0.053981
Interval_4867	chr1	155970857	155971077	chr1	155940648	155940868			TRUE		K562	genic|chr1:155940215-155941110	genic	RXFP4	155911479	29183.5	FALSE	0.017562
Interval_4868	chr1	155983365	155983949	chr1	155953156	155953740	TRUE	TRUE	TRUE		K562	intergenic|chr1:155953035-155953860	intergenic	ARHGEF2	155948336	5111.5	FALSE	0.039976
Interval_4872	chr1	156052870	156053181	chr1	156022661	156022972			TRUE		K562	promoter|chr1:156022538-156025133	promoter	UBQLN4	156023616	219.5	TRUE	0.227316
Interval_4872	chr1	156052870	156053181	chr1	156022661	156022972			TRUE		K562	promoter|chr1:156022538-156025133	promoter	LAMTOR2	156024516	680.5	TRUE	0.227377
Interval_4875	chr1	156105136	156105623	chr1	156074927	156075414			TRUE		K562	intergenic|chr1:156074796-156075296	intergenic	LMNA	156084460	9414	FALSE	0.01588
Interval_4882	chr1	156123648	156124097	chr1	156093439	156093888			TRUE		K562	genic|chr1:156092556-156093913	genic	UBQLN4	156023616	69618.5	FALSE	0.027067
Interval_4882	chr1	156123648	156124097	chr1	156093439	156093888			TRUE		K562	genic|chr1:156092556-156093913	genic	LAMTOR2	156024516	68718.5	FALSE	0.027073
Interval_4882	chr1	156123648	156124097	chr1	156093439	156093888			TRUE		K562	genic|chr1:156092556-156093913	genic	MEX3A	156051789	41445.5	FALSE	0.061776
Interval_4882	chr1	156123648	156124097	chr1	156093439	156093888			TRUE		K562	genic|chr1:156092556-156093913	genic	KIAA0907	155904233	189002	FALSE	0.019621
Interval_4882	chr1	156123648	156124097	chr1	156093439	156093888			TRUE		K562	genic|chr1:156092556-156093913	genic	RXFP4	155911479	181756	FALSE	0.02136
Interval_4882	chr1	156123648	156124097	chr1	156093439	156093888			TRUE		K562	genic|chr1:156092556-156093913	genic	ARHGEF2	155948336	144898	FALSE	0.018463
Interval_4882	chr1	156123648	156124097	chr1	156093439	156093888			TRUE		K562	genic|chr1:156092556-156093913	genic	LMNA	156084460	8774.5	FALSE	0.129515
Interval_4882	chr1	156123648	156124097	chr1	156093439	156093888			TRUE		K562	genic|chr1:156092556-156093913	genic	SSR2	155990758	102476	FALSE	0.025068
Interval_4882	chr1	156123648	156124097	chr1	156093439	156093888			TRUE		K562	genic|chr1:156092556-156093913	genic	MSTO2P	155715558	377676	FALSE	0.015789
Interval_4882	chr1	156123648	156124097	chr1	156093439	156093888			TRUE		K562	genic|chr1:156092556-156093913	genic	RIT1	155881193	212042	FALSE	0.018253
Interval_4882	chr1	156123648	156124097	chr1	156093439	156093888			TRUE		K562	genic|chr1:156092556-156093913	genic	C1orf61	156399340	306106	FALSE	0.015832
Interval_4882	chr1	156123648	156124097	chr1	156093439	156093888			TRUE		K562	genic|chr1:156092556-156093913	genic	CCT3	156308206	214972	FALSE	0.017208
Interval_4882	chr1	156123648	156124097	chr1	156093439	156093888			TRUE		K562	genic|chr1:156092556-156093913	genic	TSACC	156307104	213870	FALSE	0.017206
Interval_4882	chr1	156123648	156124097	chr1	156093439	156093888			TRUE		K562	genic|chr1:156092556-156093913	genic	GLMP	156265480	172246	FALSE	0.025925
Interval_4882	chr1	156123648	156124097	chr1	156093439	156093888			TRUE		K562	genic|chr1:156092556-156093913	genic	TMEM79	156254069	160834	FALSE	0.026471
Interval_4882	chr1	156123648	156124097	chr1	156093439	156093888			TRUE		K562	genic|chr1:156092556-156093913	genic	SMG5	156252681	159446	FALSE	0.026467
Interval_4882	chr1	156123648	156124097	chr1	156093439	156093888			TRUE		K562	genic|chr1:156092556-156093913	genic	PAQR6	156217908	124674	FALSE	0.032349
Interval_4882	chr1	156123648	156124097	chr1	156093439	156093888			TRUE		K562	genic|chr1:156092556-156093913	genic	PMF1	156182778	89543.5	FALSE	0.033314
Interval_4882	chr1	156123648	156124097	chr1	156093439	156093888			TRUE		K562	genic|chr1:156092556-156093913	genic	PMF1-BGLAP	156182778	89543.5	FALSE	0.033314
Interval_4882	chr1	156123648	156124097	chr1	156093439	156093888			TRUE		K562	genic|chr1:156092556-156093913	genic	SLC25A44	156163722	70487.5	FALSE	0.030954
Interval_4890	chr1	156214378	156214591	chr1	156184169	156184382			TRUE		K562	genic|chr1:156183984-156184484	genic	PMF1	156182778	1456	FALSE	0.026625
Interval_4890	chr1	156214378	156214591	chr1	156184169	156184382			TRUE		K562	genic|chr1:156183984-156184484	genic	PMF1-BGLAP	156182778	1456	FALSE	0.026625
Interval_4891	chr1	156282219	156282451	chr1	156252010	156252242			TRUE		K562	promoter|chr1:156251010-156252931	promoter	TMEM79	156254069	2098.5	FALSE	0.25325
Interval_4891	chr1	156282219	156282451	chr1	156252010	156252242			TRUE		K562	promoter|chr1:156251010-156252931	promoter	SMG5	156252681	710.5	TRUE	0.253221
Interval_4907	chr1	156660288	156660565	chr1	156630080	156630357			TRUE		K562	intergenic|chr1:156629861-156630361	intergenic	INSRR	156828712	198601	FALSE	0.015069
Interval_4907	chr1	156660288	156660565	chr1	156630080	156630357			TRUE		K562	intergenic|chr1:156629861-156630361	intergenic	RRNAD1	156698262	68151	FALSE	0.018874
Interval_4907	chr1	156660288	156660565	chr1	156630080	156630357			TRUE		K562	intergenic|chr1:156629861-156630361	intergenic	ISG20L2	156698231	68120	FALSE	0.018874
Interval_4907	chr1	156660288	156660565	chr1	156630080	156630357			TRUE		K562	intergenic|chr1:156629861-156630361	intergenic	CRABP2	156675459	45348	FALSE	0.027052
Interval_4907	chr1	156660288	156660565	chr1	156630080	156630357			TRUE		K562	intergenic|chr1:156629861-156630361	intergenic	NES	156647189	17078	FALSE	0.059172
Interval_4907	chr1	156660288	156660565	chr1	156630080	156630357			TRUE		K562	intergenic|chr1:156629861-156630361	intergenic	HAPLN2	156589085	41026	FALSE	0.026546
Interval_4907	chr1	156660288	156660565	chr1	156630080	156630357			TRUE		K562	intergenic|chr1:156629861-156630361	intergenic	GPATCH4	156571279	58832	FALSE	0.017644
Interval_4907	chr1	156660288	156660565	chr1	156630080	156630357			TRUE		K562	intergenic|chr1:156629861-156630361	intergenic	NAXE	156561557	68554	FALSE	0.018657
Interval_4911	chr1	156694050	156694453	chr1	156663842	156664245			TRUE		K562	intergenic|chr1:156663861-156664361	intergenic	CRABP2	156675459	11348	FALSE	0.024527
Interval_4920	chr1	156767329	156767706	chr1	156737121	156737498		TRUE	TRUE		K562	promoter|chr1:156736839-156737523	promoter	PRCC	156737273	92	TRUE	0.14033
Interval_4929	chr1	156892079	156892430	chr1	156861871	156862222			TRUE		K562	intergenic|chr1:156861997-156862497	intergenic	PEAR1	156863522	1275	FALSE	0.024163
Interval_4939	chr1	157137475	157137868	chr1	157107267	157107660			TRUE		K562	genic|chr1:157107052-157107552	genic	ETV3	157108177	875	FALSE	0.018824
Interval_4972	chr1	158685268	158685681	chr1	158655058	158655471			TRUE		K562	genic|chr1:158654774-158655432	genic	OR6K2	158670486	15383	FALSE	0.021442
Interval_4972	chr1	158685268	158685681	chr1	158655058	158655471			TRUE		K562	genic|chr1:158654774-158655432	genic	SPTA1	158656506	1403	FALSE	0.065992
Interval_4973	chr1	158686482	158686932	chr1	158656272	158656722			TRUE	TRUE	K562	promoter|chr1:158655749-158656781	promoter	SPTA1	158656506	241	TRUE	0.140721
Interval_4988	chr1	159076782	159077224	chr1	159046572	159047014			TRUE		K562	promoter|chr1:159046441-159047348	promoter	AIM2	159046691	203.5	TRUE	0.135471
Interval_5010	chr1	159923434	159923660	chr1	159893224	159893450			TRUE		K562	genic|chr1:159892957-159894689	genic	IFI16	158979681	914142	FALSE	0.016406
Interval_5010	chr1	159923434	159923660	chr1	159893224	159893450			TRUE		K562	genic|chr1:159892957-159894689	genic	AIM2	159046691	847132	FALSE	0.016914
Interval_5010	chr1	159923434	159923660	chr1	159893224	159893450			TRUE		K562	genic|chr1:159892957-159894689	genic	ACKR1	159173802	720021	FALSE	0.021836
Interval_5010	chr1	159923434	159923660	chr1	159893224	159893450			TRUE		K562	genic|chr1:159892957-159894689	genic	NHLH1	160336860	443037	FALSE	0.015508
Interval_5010	chr1	159923434	159923660	chr1	159893224	159893450			TRUE		K562	genic|chr1:159892957-159894689	genic	COPA	160313354	419531	FALSE	0.015006
Interval_5010	chr1	159923434	159923660	chr1	159893224	159893450			TRUE		K562	genic|chr1:159892957-159894689	genic	NCSTN	160313062	419239	FALSE	0.015006
Interval_5010	chr1	159923434	159923660	chr1	159893224	159893450			TRUE		K562	genic|chr1:159892957-159894689	genic	LOC729867	160178659	284836	FALSE	0.018409
Interval_5010	chr1	159923434	159923660	chr1	159893224	159893450			TRUE		K562	genic|chr1:159892957-159894689	genic	PEA15	160175108	281285	FALSE	0.018391
Interval_5010	chr1	159923434	159923660	chr1	159893224	159893450			TRUE		K562	genic|chr1:159892957-159894689	genic	IGSF8	160068479	174656	FALSE	0.028216
Interval_5010	chr1	159923434	159923660	chr1	159893224	159893450			TRUE		K562	genic|chr1:159892957-159894689	genic	KCNJ10	160040051	146228	FALSE	0.025624
Interval_5010	chr1	159923434	159923660	chr1	159893224	159893450			TRUE		K562	genic|chr1:159892957-159894689	genic	PIGM	160001783	107960	FALSE	0.035345
Interval_5010	chr1	159923434	159923660	chr1	159893224	159893450			TRUE		K562	genic|chr1:159892957-159894689	genic	LINC01133	159931013	37190	FALSE	0.041458
Interval_5010	chr1	159923434	159923660	chr1	159893224	159893450			TRUE		K562	genic|chr1:159892957-159894689	genic	SLAMF9	159924044	30221	FALSE	0.050388
Interval_5010	chr1	159923434	159923660	chr1	159893224	159893450			TRUE		K562	genic|chr1:159892957-159894689	genic	IGSF9	159915386	21563	FALSE	0.055726
Interval_5010	chr1	159923434	159923660	chr1	159893224	159893450			TRUE		K562	genic|chr1:159892957-159894689	genic	TAGLN2	159895332	1509	FALSE	0.180756
Interval_5010	chr1	159923434	159923660	chr1	159893224	159893450			TRUE		K562	genic|chr1:159892957-159894689	genic	CFAP45	159869906	23917	FALSE	0.078567
Interval_5010	chr1	159923434	159923660	chr1	159893224	159893450			TRUE		K562	genic|chr1:159892957-159894689	genic	DUSP23	159750735	143088	FALSE	0.044044
Interval_5010	chr1	159923434	159923660	chr1	159893224	159893450			TRUE		K562	genic|chr1:159892957-159894689	genic	FCER1A	159259503	634320	FALSE	0.027059
Interval_5010	chr1	159923434	159923660	chr1	159893224	159893450			TRUE		K562	genic|chr1:159892957-159894689	genic	POP3	158970102	923721	FALSE	0.019704
Interval_5011	chr1	159925186	159925513	chr1	159894976	159895303			TRUE		K562	promoter|chr1:159894790-159895619	promoter	TAGLN2	159895332	127.5	TRUE	0.135367
Interval_5015	chr1	160046381	160046672	chr1	160016171	160016462			TRUE		K562	genic|chr1:160016206-160017301	genic	KCNJ10	160040051	23297.5	FALSE	0.021053
Interval_5015	chr1	160046381	160046672	chr1	160016171	160016462			TRUE		K562	genic|chr1:160016206-160017301	genic	PIGM	160001783	14970.5	FALSE	0.023388
Interval_5030	chr1	160343425	160343769	chr1	160313215	160313559			TRUE		K562	promoter|chr1:160312812-160313706	promoter	COPA	160313354	95	TRUE	0.157101
Interval_5030	chr1	160343425	160343769	chr1	160313215	160313559			TRUE		K562	promoter|chr1:160312812-160313706	promoter	NCSTN	160313062	197	TRUE	0.157103
Interval_5031	chr1	160361663	160363020	chr1	160331453	160332810	TRUE	TRUE	TRUE	TRUE	K562	intergenic|chr1:160331853-160332656	intergenic	NHLH1	160336860	4605.5	FALSE	0.06014
Interval_5031	chr1	160361663	160363020	chr1	160331453	160332810	TRUE	TRUE	TRUE	TRUE	K562	intergenic|chr1:160331853-160332656	intergenic	NCSTN	160313062	19192.5	FALSE	0.018036
Interval_5031	chr1	160361663	160363020	chr1	160331453	160332810	TRUE	TRUE	TRUE	TRUE	K562	intergenic|chr1:160331853-160332656	intergenic	COPA	160313354	18900.5	FALSE	0.018035
Interval_5041	chr1	160625772	160626211	chr1	160595562	160596001			TRUE		K562	genic|chr1:160595535-160597253	genic	SLAMF1	160617101	20707	FALSE	0.02416
Interval_5044	chr1	160665767	160666248	chr1	160635557	160636038			TRUE		K562	intergenic|chr1:160635224-160636000	intergenic	SLAMF1	160617101	18511	FALSE	0.041681
Interval_5050	chr1	160990027	160990421	chr1	160959817	160960211			TRUE		K562	intergenic|chr1:160959493-160960491	intergenic	ITLN2	160924589	35403	FALSE	0.016133
Interval_5055	chr1	161009781	161010146	chr1	160979571	160979936			TRUE		K562	genic|chr1:160979247-160979862	genic	F11R	160991133	11578.5	FALSE	0.015063
Interval_5056	chr1	161013806	161014408	chr1	160983596	160984198			TRUE		K562	genic|chr1:160983552-160984319	genic	ITLN2	160924589	59346.5	FALSE	0.02585
Interval_5056	chr1	161013806	161014408	chr1	160983596	160984198			TRUE		K562	genic|chr1:160983552-160984319	genic	NIT1	161087861	103926	FALSE	0.019313
Interval_5056	chr1	161013806	161014408	chr1	160983596	160984198			TRUE		K562	genic|chr1:160983552-160984319	genic	PFDN2	161087866	103930	FALSE	0.019313
Interval_5056	chr1	161013806	161014408	chr1	160983596	160984198			TRUE		K562	genic|chr1:160983552-160984319	genic	DEDD	161102478	118542	FALSE	0.021252
Interval_5056	chr1	161013806	161014408	chr1	160983596	160984198			TRUE		K562	genic|chr1:160983552-160984319	genic	F11R	160991133	7197.5	FALSE	0.06184
Interval_5056	chr1	161013806	161014408	chr1	160983596	160984198			TRUE		K562	genic|chr1:160983552-160984319	genic	USF1	161015769	31833.5	FALSE	0.032853
Interval_5056	chr1	161013806	161014408	chr1	160983596	160984198			TRUE		K562	genic|chr1:160983552-160984319	genic	ARHGAP30	161039760	55824.5	FALSE	0.033177
Interval_5056	chr1	161013806	161014408	chr1	160983596	160984198			TRUE		K562	genic|chr1:160983552-160984319	genic	KLHDC9	161068180	84244.5	FALSE	0.034728
Interval_5057	chr1	161019418	161019858	chr1	160989208	160989648			TRUE		K562	genic|chr1:160989345-160990106	genic	ARHGAP30	161039760	50034.5	FALSE	0.015833
Interval_5057	chr1	161019418	161019858	chr1	160989208	160989648			TRUE		K562	genic|chr1:160989345-160990106	genic	USF1	161015769	26043.5	FALSE	0.017351
Interval_5057	chr1	161019418	161019858	chr1	160989208	160989648			TRUE		K562	genic|chr1:160989345-160990106	genic	F11R	160991133	1407.5	FALSE	0.046694
Interval_5058	chr1	161020677	161021024	chr1	160990467	160990814			TRUE		K562	promoter|chr1:160990372-160991383	promoter	F11R	160991133	255.5	TRUE	0.237853
Interval_5064	chr1	161083260	161083716	chr1	161053050	161053506			TRUE		K562	genic|chr1:161052808-161054414	genic	ARHGAP30	161039760	13851	FALSE	0.017746
Interval_5064	chr1	161083260	161083716	chr1	161053050	161053506			TRUE		K562	genic|chr1:161052808-161054414	genic	KLHDC9	161068180	14569	FALSE	0.017766
Interval_5069	chr1	161116915	161118249	chr1	161086705	161088039	TRUE	TRUE	TRUE	TRUE	K562	promoter|chr1:161087090-161088116	promoter	PFDN2	161087866	263	TRUE	0.131697
Interval_5069	chr1	161116915	161118249	chr1	161086705	161088039	TRUE	TRUE	TRUE	TRUE	K562	promoter|chr1:161087090-161088116	promoter	NIT1	161087861	258	TRUE	0.131697
Interval_5071	chr1	161133124	161133337	chr1	161102914	161103127			TRUE		K562	promoter|chr1:161102017-161103330	promoter	DEDD	161102478	195.5	TRUE	0.169784
Interval_5072	chr1	161153732	161154292	chr1	161123522	161124082		TRUE	TRUE		K562	promoter|chr1:161123283-161123939	promoter	USP21	161129253	5642	FALSE	0.107574
Interval_5072	chr1	161153732	161154292	chr1	161123522	161124082		TRUE	TRUE		K562	promoter|chr1:161123283-161123939	promoter	UFC1	161123533	78	TRUE	0.112842
Interval_5074	chr1	161177188	161177505	chr1	161146978	161147295			TRUE		K562	promoter|chr1:161146735-161148331	promoter	B4GALT3	161147758	225	TRUE	0.144269
Interval_5077	chr1	161201280	161201886	chr1	161171070	161171676			TRUE		K562	genic|chr1:161171091-161171591	genic	APOA2	161193418	22077	FALSE	0.01693
Interval_5077	chr1	161201280	161201886	chr1	161171070	161171676			TRUE		K562	genic|chr1:161171091-161171591	genic	ADAMTS4	161168843	2498	FALSE	0.04106
Interval_5077	chr1	161201280	161201886	chr1	161171070	161171676			TRUE		K562	genic|chr1:161171091-161171591	genic	NDUFS2	161169104	2237	FALSE	0.04106
Interval_5077	chr1	161201280	161201886	chr1	161171070	161171676			TRUE		K562	genic|chr1:161171091-161171591	genic	FCER1G	161185086	13745	FALSE	0.018986
Interval_5078	chr1	161202438	161202662	chr1	161172228	161172452			TRUE		K562	genic|chr1:161171805-161172570	genic	NDUFS2	161169104	3083.5	FALSE	0.132224
Interval_5078	chr1	161202438	161202662	chr1	161172228	161172452			TRUE		K562	genic|chr1:161171805-161172570	genic	FCER1G	161185086	12898.5	FALSE	0.061121
Interval_5078	chr1	161202438	161202662	chr1	161172228	161172452			TRUE		K562	genic|chr1:161171805-161172570	genic	APOA2	161193418	21230.5	FALSE	0.054509
Interval_5078	chr1	161202438	161202662	chr1	161172228	161172452			TRUE		K562	genic|chr1:161171805-161172570	genic	TOMM40L	161195728	23540.5	FALSE	0.04676
Interval_5078	chr1	161202438	161202662	chr1	161172228	161172452			TRUE		K562	genic|chr1:161171805-161172570	genic	NR1I3	161208000	35812.5	FALSE	0.031873
Interval_5078	chr1	161202438	161202662	chr1	161172228	161172452			TRUE		K562	genic|chr1:161171805-161172570	genic	MPZ	161279762	107574	FALSE	0.02784
Interval_5078	chr1	161202438	161202662	chr1	161172228	161172452			TRUE		K562	genic|chr1:161171805-161172570	genic	SDHC	161284165	111978	FALSE	0.02834
Interval_5078	chr1	161202438	161202662	chr1	161172228	161172452			TRUE		K562	genic|chr1:161171805-161172570	genic	CFAP126	161337673	165486	FALSE	0.031379
Interval_5078	chr1	161202438	161202662	chr1	161172228	161172452			TRUE		K562	genic|chr1:161171805-161172570	genic	ADAMTS4	161168843	3344.5	FALSE	0.132225
Interval_5078	chr1	161202438	161202662	chr1	161172228	161172452			TRUE		K562	genic|chr1:161171805-161172570	genic	B4GALT3	161147758	24429.5	FALSE	0.035262
Interval_5078	chr1	161202438	161202662	chr1	161172228	161172452			TRUE		K562	genic|chr1:161171805-161172570	genic	PPOX	161136180	36007.5	FALSE	0.024258
Interval_5078	chr1	161202438	161202662	chr1	161172228	161172452			TRUE		K562	genic|chr1:161171805-161172570	genic	USP21	161129253	42934.5	FALSE	0.018661
Interval_5078	chr1	161202438	161202662	chr1	161172228	161172452			TRUE		K562	genic|chr1:161171805-161172570	genic	UFC1	161123533	48654.5	FALSE	0.017955
Interval_5078	chr1	161202438	161202662	chr1	161172228	161172452			TRUE		K562	genic|chr1:161171805-161172570	genic	DEDD	161102478	69709.5	FALSE	0.016462
Interval_5084	chr1	161305913	161306306	chr1	161275703	161276096			TRUE		K562	genic|chr1:161275393-161276332	genic	MPZ	161279762	3899.5	FALSE	0.056381
Interval_5084	chr1	161305913	161306306	chr1	161275703	161276096			TRUE		K562	genic|chr1:161275393-161276332	genic	SDHC	161284165	8302.5	FALSE	0.038121
Interval_5085	chr1	161307418	161307774	chr1	161277208	161277564			TRUE		K562	genic|chr1:161277064-161277564	genic	MPZ	161279762	2448	FALSE	0.054503
Interval_5085	chr1	161307418	161307774	chr1	161277208	161277564			TRUE		K562	genic|chr1:161277064-161277564	genic	SDHC	161284165	6851	FALSE	0.036818
Interval_5086	chr1	161314420	161314866	chr1	161284210	161284656			TRUE		K562	promoter|chr1:161283686-161284909	promoter	SDHC	161284165	132.5	TRUE	0.144919
Interval_5086	chr1	161314420	161314866	chr1	161284210	161284656			TRUE		K562	promoter|chr1:161283686-161284909	promoter	MPZ	161279762	4535.5	FALSE	0.113263
Interval_5094	chr1	161399035	161399342	chr1	161368825	161369132			TRUE		K562	intergenic|chr1:161368755-161370532	intergenic	USP21	161129253	240390	FALSE	0.018371
Interval_5094	chr1	161399035	161399342	chr1	161368825	161369132			TRUE		K562	intergenic|chr1:161368755-161370532	intergenic	PPOX	161136180	233464	FALSE	0.019008
Interval_5094	chr1	161399035	161399342	chr1	161368825	161369132			TRUE		K562	intergenic|chr1:161368755-161370532	intergenic	B4GALT3	161147758	221886	FALSE	0.022301
Interval_5094	chr1	161399035	161399342	chr1	161368825	161369132			TRUE		K562	intergenic|chr1:161368755-161370532	intergenic	FCRLA	161676761	307118	FALSE	0.015098
Interval_5094	chr1	161399035	161399342	chr1	161368825	161369132			TRUE		K562	intergenic|chr1:161368755-161370532	intergenic	FCRLB	161692442	322798	FALSE	0.016172
[truncated: 47,593 more rows]
