# Supplementary material for: Genome-wide census of ATF4 binding sites and functional profiling of trait-associated genetic variants overlapping ATF4 binding motifs
Source: PLoS Genet. 2023 Oct 31;19(10):e1011014. doi: 10.1371/journal.pgen.1011014 (PMC10637723; doi:10.1371/journal.pgen.1011014)
Supplement: S8 Table — FC, fold change; KO, knock-out; WT, wild type. (XLSX) [file pgen.1011014.s018.xlsx]

## Sheet: Sheet1
Supplementary Table S12. Genes linked to ATF4 motif-altering SNP-s (Table S9) based on nearest TSS-s, the Open Targets Variant-to-Gene pipeline, ATF4-sensitive genes based on literature, GTEx v8 finemapped eQTLs (CAVIAR posterior probability >0.1 in any tissue), and activity-by-contact (ABC) model (score >=0.015 in HepG2, K562, HAP1, Erythroblast or THP-1).
Genetic variant (GRCh38; chrom_pos_REF_ALT)	Nearest TSS-s (showing distance in bp)	Variant-to-Gene pipeline results (showing score)	ATF4-sensitive genes (showing literature source)	GTEx finemapped eQTL genes (showing posterior probability and tissue)	ABC Model connected genes (showing score and cell type)
chr1_109392703_C_T	SORT1 (5248); PSMA5 (33724); SYPL2 (73924); MYBPHL (85661); ATXN7L2 (90775); CYB561D1 (101348); PSRC1 (109516); AMIGO1 (117035); CELSR2 (142684); GPR61 (147168); GNAI3 (155907); SARS (178785); RNU6V (198937); AMPD2 (226800); RPL7P8 (258666); GSTM4 (263377); GSTM2 (275318); KIAA1324 (278845); C1orf194 (279024); SCARNA2 (292090); GSTM1 (295110); AC000032.2 (300502); TMEM167B (301844); TAF13 (316700…	SORT1 [0.26] MYBPHL [0.26] ATXN7L2 [0.26] SYPL2 [0.26] AMIGO1 [0.22] GSTM4 [0.21] CYB561D1 [0.2] GSTM3 [0.18] PSRC1 [0.16] PSMA5 [0.16] GSTM1 [0.12] SARS [0.12] GPR61 [0.07] CELSR2 [0.07] AL355310.3 [0.06] GNAI3 [0.06] AL355310.2 [0.05] GNAT2 [0.05] AL355310.1 [0.05] AMPD2 [0.05] AL356488.2 [0.05] GSTM2 [0.05] KIAA1324 [0.05] C1orf194 [0.05] AL158847.1 [0.04] AC000032.1 [0.04] GSTM5 [0.04] AL3564…	SARS [ATF4.Bergmann2018; ATF4.Gowen2015; PERK.Teske2011; ATF4.Han2013; ATF4.Ord2021]; GSTM3 [PERK.Teske2011]; AMPD2 [ATF4.Ord2021]
chr1_10986315_A_G	C1orf127 (4277); CFL1P6 (5482); TARDBP (26028); MASP2 (60918); SRM (73709); HSPE1P24 (90554); EXOSC10 (111841); MTOR-AS1 (157582); CASZ1 (189664); ANGPTL7 (203025); RPL39P6 (246647); MTOR (276192); UBIAD1 (286890); UBE2V2P3 (293036); MTCYBP45 (439506); DISP3 (492850)	TARDBP [0.09] AL109811.3 [0.09] AL109811.2 [0.09] C1orf127 [0.09] SRM [0.08] AL109811.1 [0.08] MASP2 [0.08] EXOSC10-AS1 [0.07] EXOSC10 [0.07] MTOR-AS1 [0.06] CASZ1 [0.06] ANGPTL7 [0.05] UBIAD1 [0.05] MTOR [0.05] AL031291.1 [0.04] AL139423.1 [0.04] DISP3 [0.01]	TARDBP [PERK.Teske2011]; UBIAD1 [PERK.Teske2011]		C1orf127 (0.044 THP1)
chr1_11911288_T_C	KIAA2013 (15140); PLOD1 (22916); NPPB (52356); NPPA (62942); NPPA-AS1 (67584); MFN2 (68892); CLCN6 (104157); MTHFR (104367); MIIP (108177); MIR6729 (117869); C1orf167 (149501); TNFRSF8 (152088); RPL23AP89 (169259); AGTRAP (175204); DRAXIN (219559); MAD2L2 (219637); FBXO6 (247164); FBXO2 (255502); MIR7846 (255654); TNFRSF1B (255750); FBXO44 (256431); MIR4632 (280424); LINC01647 (301757); RPL10P17 …	KIAA2013 [0.27] PLOD1 [0.27] MFN2 [0.26] MTHFR [0.2] NPPA [0.15] CLCN6 [0.09] AL021155.2 [0.09] NPPB [0.08] MIIP [0.07] AL953897.1 [0.07] AL357835.1 [0.06] TNFRSF8 [0.06] C1orf167 [0.06] AGTRAP [0.06] MAD2L2 [0.05] DRAXIN [0.05] FBXO6 [0.05] AL031731.1 [0.05] FBXO44 [0.05] FBXO2 [0.05] TNFRSF1B [0.05] VPS13D [0.04] LINC01647 [0.04] AL590989.1 [0.02] DISP3 [0.02]	FBXO2 [ATF4.Ord2021]
chr1_13807659_G_T	KAZN (85132); PRDM2 (107461); SCARNA11 (111459); CTA-520D8.2 (147748); PDPN (224194); BRWD1P1 (252658); LRRC38 (293610); PRAMEF20 (397209); PRAMEF17 (418027); PRAMEF19 (435965); PRAMEF14 (460524); PRAMEF15 (492078)	PRDM2 [0.1] KAZN [0.08] AL359771.1 [0.07] PDPN [0.05] LRRC38 [0.05] AL354712.1 [0.05] PRAMEF20 [0.03] AL357873.1 [0.02] PRAMEF17 [0.02] PRAMEF19 [0.02] AC243961.1 [0.01] PRAMEF15 [0.01] PRAMEF14 [0.01]	SCARNA11 [ATF4.ATF4_293]
chr1_150038584_G_A	OTUD7B (27907); VPS45 (28708); MTMR11 (101716); SF3B4 (110239); PLEKHO1 (110598); SV2A (120701); BOLA1 (150667); HIST2H2AB (150694); HIST2H2AC (151609); HIST2H2BE (151931); HIST2H4B (177373); HIST2H3A (185965); HIST2H2AA4 (187523); HIST2H2BC (187811); HIST2H2BD (195543); HIST2H2AA3 (195847); HIST2H3C (197390); ANP32E (197572); HIST2H4A (205925); CA14 (218574); HIST2H3D (224902); HIST2H2BF (226210…	CTSS [0.25] ANP32E [0.24] PLEKHO1 [0.22] MTMR11 [0.16] FCGR1A [0.14] APH1A [0.13] CTSK [0.13] AC243772.2 [0.11] ADAMTSL4 [0.11] VPS45 [0.09] AC244033.2 [0.09] OTUD7B [0.09] CA14 [0.07] SF3B4 [0.07] AC242988.2 [0.07] SV2A [0.07] C1orf54 [0.07] BOLA1 [0.06] HIST2H2AA4 [0.06] HIST2H2BE [0.06] HIST2H3A [0.06] AC239868.2 [0.06] HIST2H2AA3 [0.06] HIST2H2AC [0.06] HIST2H4B [0.06] HIST2H2AB [0.06] HIST2H…	HIST2H2AC [ATF4.Gowen2015]; CIART [ATF4.Fusakio2016; PERK.Teske2011]; HIST2H2BE [ATF4.Fusakio2016]
chr1_155550353_T_C	ASH1L-AS1 (11688); ASH1L (12454); DAP3P1 (36290); MSTO1 (59851); POU5F1P4 (117175); DAP3 (137606); YY1AP1 (138421); ASH1L-IT1 (153374); MSTO2P (195475); MIR555 (203970); RUSC1 (228657); RUSC1-AS1 (228665); FDPS (241605); PKLR (248918); CLK2 (271861); HCN3 (272770); SCAMP3 (287922); FAM189B (294869); GBA (305653); GON4L (309047); SYT11 (309155); MTX1P1 (319378); GBAP1 (322930); MTX1 (341654); THBS…	YY1AP1 [0.25] DAP3 [0.24] FAM189B [0.23] HCN3 [0.23] THBS3 [0.22] SYT11 [0.22] GBA [0.22] MSTO1 [0.21] FDPS [0.2] PKLR [0.2] RIT1 [0.19] ADAM15 [0.19] RUSC1-AS1 [0.18] MTX1 [0.15] ASH1L [0.14] UBQLN4 [0.13] EFNA1 [0.11] ASH1L-AS1 [0.09] TRIM46 [0.08] KRTCAP2 [0.08] AL353807.2 [0.08] RAB25 [0.07] AL162734.1 [0.06] ASH1L-IT1 [0.06] RUSC1 [0.05] AC234582.2 [0.05] ARHGEF2 [0.05] CLK2 [0.05] SCAMP3 [0…	ARHGEF2 [ATF4.Bergmann2018; ATF4.Gowen2015; ATF4.ATF4_293; ATF4.Han2013; ATF4.Ord2021]; KRTCAP2 [ATF4.Bergmann2018; ATF4.Han2013]; EFNA1 [ATF4.Fusakio2016; PERK.Teske2011; ATF4.Ord2021]; EFNA3 [ATF4.Fusakio2016]; MUC1 [ATF4.Fusakio2016]; TRIM46 [ATF4.Fusakio2016; PERK.Teske2011; ATF4.Han2013]; RUSC1 [PERK.Teske2011]; HCN3 [ATF4.Han2013]
chr1_157032651_T_C	ARHGEF11 (12719); KRT8P45 (40605); ETV3L (67157); CYCSP52 (95710); MIR765 (96406); ETV3 (105823); LRRC71 (112001); PEAR1 (138953); INSRR (173632); SH2D2A (215788); NTRK1 (217011); HDGF (265725); PRCC (282041); MRPL24 (291060); RRNAD1 (303851); ISG20L2 (304209); CRABP2 (326834); NES (355253); BCAN (391261); HAPLN2 (413357); GPATCH4 (431160); NAXE (440889); TTC24 (452924); IQGAP3 (460046)	ARHGEF11 [0.3] LRRC71 [0.16] ETV3 [0.11] ETV3L [0.08] PEAR1 [0.07] INSRR [0.06] NTRK1 [0.05] AL138900.1 [0.05] SH2D2A [0.05] AL138900.2 [0.05] PRCC [0.05] HDGF [0.05] MRPL24 [0.05] CRABP2 [0.04] AL590666.1 [0.04] RRNAD1 [0.04] AL590666.4 [0.04] ISG20L2 [0.04] AL590666.3 [0.04] BCAN [0.03] NES [0.03] AL365181.3 [0.03] AL365181.2 [0.03] AL590666.2 [0.03] HAPLN2 [0.02] GPATCH4 [0.02] AL365181.4 [0.0…	NA
chr1_157627913_T_C	FCRL4 (29832); FCRL3 (72944); FCRL5 (75392); VDAC1P9 (97107); FCRL2 (149219); FCRL1 (192192); MRPS21P2 (233283); CD5L (270343); KIRREL (365359); KIRREL-IT1 (397636); ETV3 (489438); CYCSP52 (499551)	FCRL3 [0.43] FCRL4 [0.27] FCRL5 [0.26] AL356276.1 [0.19] FCRL1 [0.19] FCRL2 [0.07] CD5L [0.05] AL138900.2 [0.04] AL138900.1 [0.03] KIRREL1 [0.03] KIRREL1-IT1 [0.03] ETV3 [0.01]	NA
chr1_158690655_T_G	SPTA1 (3956); OR6K1P (4854); OR6K2 (9997); OR6K3 (27508); OR6K4P (34412); OR6K5P (52760); OR6K6 (64064); OR6N1 (76027); OR10Z1 (84216); OR6N2 (86980); OR2AQ1P (105358); OR10X1 (110755); OR10AA1P (118680); OR6P1 (127050); MNDA (140661); OR6Y1 (142549); OR10R1P (175870); PYHIN5P (188090); OR10R3P (199436); OR10R2 (210777); OR10K1 (225093); EI24P2 (236457); PYHIN1 (240140); OR10T1P (244640); OR10K2 …	CD1E [0.16] SPTA1 [0.13] CD1B [0.12] OR6K3 [0.09] OR6K2 [0.09] OR6N2 [0.08] OR6N1 [0.08] OR10Z1 [0.08] OR6K6 [0.08] OR6Y1 [0.07] CD1D [0.07] OR10X1 [0.07] OR6P1 [0.07] MNDA [0.07] AL365440.2 [0.06] OR10R2 [0.05] PYHIN1 [0.05] OR10K1 [0.05] OR10T2 [0.05] OR10K2 [0.05] IFI16 [0.04] CD1C [0.02] CD1A [0.02] AIM2 [0.01] AL138899.1 [0.01] CADM3 [0.01]	SPTA1 [ATF4.ATF4_293]
chr1_158690656_C_A	SPTA1 (3957); OR6K1P (4853); OR6K2 (9996); OR6K3 (27507); OR6K4P (34411); OR6K5P (52759); OR6K6 (64063); OR6N1 (76026); OR10Z1 (84217); OR6N2 (86979); OR2AQ1P (105357); OR10X1 (110756); OR10AA1P (118679); OR6P1 (127051); MNDA (140660); OR6Y1 (142550); OR10R1P (175871); PYHIN5P (188089); OR10R3P (199437); OR10R2 (210778); OR10K1 (225094); EI24P2 (236458); PYHIN1 (240139); OR10T1P (244641); OR10K2 …	CD1E [0.16] SPTA1 [0.13] CD1B [0.12] OR6K3 [0.09] OR6K2 [0.09] OR6N2 [0.08] OR6N1 [0.08] OR10Z1 [0.08] OR6K6 [0.08] OR6Y1 [0.07] CD1D [0.07] OR10X1 [0.07] OR6P1 [0.07] MNDA [0.07] AL365440.2 [0.06] OR10R2 [0.05] PYHIN1 [0.05] OR10K1 [0.05] OR10T2 [0.05] OR10K2 [0.05] IFI16 [0.04] CD1C [0.02] CD1A [0.02] AIM2 [0.01] AL138899.1 [0.01] CADM3 [0.01]	SPTA1 [ATF4.ATF4_293]
chr1_159636786_C_T	OR10J6P (38488); APCS (48961); OR10AE1P (54137); CRPP1 (68821); CRP (77803); OR10J5 (100778); DUSP23 (144145); FCRL6 (163725); SLAMF8 (189963); OR10J1 (197064); OR10J4 (204582); SNORD64 (215186); C1orf204 (218561); VSIG8 (225871); OR10J9P (230376); MIR4259 (263293); CFAP45 (263377); OR10J8P (270625); OR10J7P (285693); TAGLN2 (288946); IGSF9 (308818); SLAMF9 (317468); OR10J3 (322126); LINC01133 (3…	APCS [0.09] CRP [0.08] DUSP23 [0.07] OR10J5 [0.07] SLAMF8 [0.06] AL663023.1 [0.06] OR10J1 [0.06] AL513323.1 [0.06] FCRL6 [0.06] AL590560.1 [0.05] AL590560.2 [0.05] VSIG8 [0.05] SNHG28 [0.05] CFAP45 [0.05] TAGLN2 [0.05] SLAMF9 [0.04] FCER1A [0.04] LINC01133 [0.04] IGSF9 [0.04] PIGM [0.03] KCNJ10 [0.02] KCNJ9 [0.02] CADM3-AS1 [0.02] ACKR1 [0.02] AL121987.1 [0.02] ATP1A2 [0.01] AIM2 [0.01] IGSF8 [0.…	APCS [ATF4.Fusakio2016]; CRP [ATF4.Fusakio2016]; DUSP23 [ATF4.Han2013]
chr1_161707114_T_C	FCRLA (142); FCRLB (14448); RPL31P11 (21861); DUSP12 (42643); FCGR2B (43967); ATF6 (59179); FCGR3B (75150); RPS23P9 (87528); HSPA7 (100823); FCGR2C (125775); FCGR3A (156376); RPS23P10 (168955); HSPA6 (182574); FCGR2A (201684); OLFML2B (316740); RRM2P2 (327755); NOS1AP (362659); SDHC (392857); MPZ (397159); PCP4L1 (448387); MIR4654 (449992); NR1I3 (468811); MIR5187 (479928); TOMM40L (481175); APOA…	FCRLA [0.3] FCGR2B [0.29] FCRLB [0.24] FCGR2A [0.16] DUSP12 [0.16] HSPA6 [0.15] SDHC [0.1] AL451067.1 [0.09] AL359541.1 [0.08] FCGR3B [0.08] ATF6 [0.08] FCGR3A [0.06] AL590385.1 [0.06] AL592295.3 [0.05] AL831711.1 [0.05] AL590408.1 [0.04] OLFML2B [0.04] CFAP126 [0.04] AL592295.4 [0.04] MPZ [0.03] NOS1AP [0.03] PCP4L1 [0.02] FCER1G [0.01] TOMM40L [0.01] NR1I3 [0.01] AL450163.1 [0.01] APOA2 [0.01]	ATF6 [ATF4.Bergmann2018; ATF4.Gowen2015; PERK.Teske2011]; MPZ [ATF4.Gowen2015]; NOS1AP [ATF4.Gowen2015]; HSPA6 [ATF4.ATF4_293]; FCRLA [ATF4.ATF4_293]	FCRLA (0.51 Brain_Putamen_basal_ganglia); FCRLA (0.32 Skin_Sun_Exposed_Lower_leg); FCRLA (0.24 Colon_Transverse); FCRLA (0.15 Lung)
chr1_169300453_G_A	NME7 (67514); BLZF1 (67516); CCDC181 (160216); SLC19A2 (185550); ATP1B1 (194756); LINC00970 (213447); F5 (286135); SELP (329740); C1orf112 (361553); RPL29P7 (361986); SUMO1P2 (402317); SELL (411245); SELE (464252); METTL18 (494513)	NME7 [0.29] ATP1B1 [0.17] F5 [0.12] SELL [0.11] Z99758.1 [0.09] BLZF1 [0.08] SLC19A2 [0.06] AL031726.1 [0.06] AL021068.1 [0.06] CCDC181 [0.06] LINC00970 [0.05] SELP [0.04] C1orf112 [0.03] SELE [0.01] AL021940.1 [0.01] METTL18 [0.01]	METTL18 [ATF4.Fusakio2016]; BLZF1 [PERK.Teske2011]
chr1_169507007_A_C	SLC19A2 (21003); CCDC181 (46337); F5 (79581); SELP (123186); BLZF1 (139037); NME7 (139039); C1orf112 (154999); SELL (204691); SELE (257698); METTL18 (287959); SCYL3 (387260); ATP1B1 (401310); LINC00970 (420001); MRPS10P1 (483059)	NME7 [0.16] SLC19A2 [0.09] AL021068.1 [0.09] CCDC181 [0.09] F5 [0.08] BLZF1 [0.07] SELP [0.07] ATP1B1 [0.07] Z99758.1 [0.06] C1orf112 [0.06] SELL [0.05] SELE [0.05] AL021940.1 [0.05] METTL18 [0.05] SCYL3 [0.03] LINC00970 [0.02] AL031726.1 [0.02]	METTL18 [ATF4.Fusakio2016]; BLZF1 [PERK.Teske2011]; SCYL3 [PERK.Teske2011]
chr1_169546298_C_T	F5 (40290); SLC19A2 (60294); SELP (83895); CCDC181 (85628); C1orf112 (115708); SELL (165400); BLZF1 (178328); NME7 (178330); SELE (218407); METTL18 (248668); SCYL3 (347969); ATP1B1 (440601); MRPS10P1 (443768); LINC00970 (459292)	F5 [0.28] NME7 [0.19] ATP1B1 [0.15] SELL [0.14] SLC19A2 [0.08] SELP [0.08] AL021068.1 [0.08] CCDC181 [0.08] C1orf112 [0.07] BLZF1 [0.06] SELE [0.05] AL021940.1 [0.05] Z99758.1 [0.05] METTL18 [0.05] SCYL3 [0.04] AL031726.1 [0.02] LINC00970 [0.01] AL356475.1 [0.01]	METTL18 [ATF4.Fusakio2016]; BLZF1 [PERK.Teske2011]; SCYL3 [PERK.Teske2011]
chr1_171480481_A_G	PRRC2C (5069); CYCSP53 (35517); GM2AP2 (88252); FMO4 (166273); MYOC (172202); PFN1P1 (190458); RPL4P3 (203957); HMGB1P11 (209052); FMO1 (232010); VAMP4 (261766); SCARNA20 (287588); FMO2 (295273); METTL13 (301182); FMO6P (342741); DNM3 (361016); MIR1295A (378674); DNM3-IT1 (383705); FMO3 (389604)	FMO4 [0.12] PRRC2C [0.09] MYOCOS [0.07] MYOC [0.06] AL445673.1 [0.05] FMO1 [0.05] FMO2 [0.05] VAMP4 [0.05] AL021026.1 [0.05] EEF1AKNMT [0.04] FMO3 [0.03] DNM3-IT1 [0.03] DNM3 [0.03]	FMO3 [ATF4.Fusakio2016]
chr1_173364310_A_T	PRDX6 (112955); TNFSF4 (156996); GOT2P2 (221959); SLC9C2 (238461); ANKRD45 (305552); TNFSF18 (313346); KLHL20 (350630); CENPL (460163); DARS2 (460192); AIMP1P2 (478051); GAS5-AS1 (498937)	AL645568.1 [0.08] PRDX6 [0.07] TNFSF4 [0.06] AL139142.1 [0.06] AL022310.1 [0.06] SLC9C2 [0.05] TEX50 [0.05] TNFSF18 [0.04] ANKRD45 [0.04] AL139142.2 [0.04] KLHL20 [0.03] DARS2 [0.01] GAS5-AS1 [0.01] Z97198.1 [0.01] CENPL [0.01]	TNFSF4 [ATF4.ATF4_293]; CENPL [PERK.Teske2011]
chr1_173595739_A_C	SLC9C2 (7032); ANKRD45 (74123); PRDX6 (118473); KLHL20 (119201); CENPL (228734); DARS2 (228763); GAS5-AS1 (267508); ZBTB37 (272342); GAS5 (273143); SERPINC1 (321639); TNFSF4 (388425); RC3H1-IT1 (420467); RC3H1 (426558); GOT2P2 (453388); RPL30P1 (494735)	SLC9C2 [0.26] PRDX6 [0.25] ANKRD45 [0.23] DARS2 [0.22] SERPINC1 [0.2] KLHL20 [0.2] AL645568.1 [0.2] AL139142.1 [0.12] RABGAP1L [0.11] TEX50 [0.09] TNFSF4 [0.08] AL139142.2 [0.08] GPR52 [0.05] CENPL [0.05] ZBTB37 [0.05] GAS5-AS1 [0.05] RC3H1 [0.02] AL022310.1 [0.02] RC3H1-IT1 [0.02] AL121983.1 [0.02]	TNFSF4 [ATF4.ATF4_293]; CENPL [PERK.Teske2011]; GAS5 [PERK.Teske2011]; SERPINC1 [ATF4.Ord2021]
chr1_173960597_G_A	SERPINC1 (43218); RC3H1-IT1 (55609); RC3H1 (61700); GAS5 (91714); ZBTB37 (92515); GAS5-AS1 (97349); RPL30P1 (129877); DARS2 (136094); CENPL (136123); RABGAP1L (198812); KLHL20 (245656); ANKRD45 (290734); SLC9C2 (357825); PRDX6 (483331); GPR52 (487513)	SERPINC1 [0.27] RABGAP1L [0.21] RC3H1 [0.2] ANKRD45 [0.17] DARS2 [0.16] GPR52 [0.15] PRDX6 [0.14] SLC9C2 [0.14] KLHL20 [0.13] AL645568.1 [0.1] ZBTB37 [0.08] GAS5-AS1 [0.08] RC3H1-IT1 [0.08] AL121983.1 [0.08] CENPL [0.07] AL121983.2 [0.05] AL139142.2 [0.05] TEX50 [0.04] AL139142.1 [0.02]	CENPL [PERK.Teske2011]; GAS5 [PERK.Teske2011]; SERPINC1 [ATF4.Ord2021]	RABGAP1L (0.16 Adipose_Visceral_Omentum); RC3H1 (0.12 Nerve_Tibial); RABGAP1L (0.1 Lung)
chr1_179137764_A_G	SETP10 (45969); TOR3A (56387); SNORA67 (58708); EIF4A1P11 (63940); ABL2 (91920); FAM20B (111960); COX5BP8 (117968); SOAT1 (155949); AXDND1 (227955); ANGPTL1 (266711); MEF2AP1 (309837); HNRNPA1P54 (319551); RALGPS2 (361082); SNORA63 (383991); PTPN2P1 (390009); NPHS2 (438188); TDRD5 (453848); MIR4424 (460015)	ABL2 [0.25] TOR3A [0.24] FAM20B [0.24] SOAT1 [0.19] AXDND1 [0.05] ANGPTL1 [0.05] AL449106.1 [0.02] AL160286.3 [0.02] NPHS2 [0.02] RALGPS2 [0.02] AL160286.2 [0.01] AL137796.1 [0.01] TDRD5 [0.01]	NA
chr1_179202578_C_T	EIF4A1P11 (873); SNORA67 (1091); SETP10 (18844); ABL2 (27106); COX5BP8 (53154); SOAT1 (91135); TOR3A (121201); AXDND1 (163141); FAM20B (176774); MEF2AP1 (245023); HNRNPA1P54 (254737); ANGPTL1 (331525); NPHS2 (373374); TDRD5 (389034); RALGPS2 (425896); SNORA63 (448805); PTPN2P1 (454823)	ABL2 [0.25] TOR3A [0.24] FAM20B [0.23] SOAT1 [0.12] TDRD5 [0.12] AXDND1 [0.06] ANGPTL1 [0.04] AL160286.3 [0.04] QSOX1 [0.04] AL160286.2 [0.03] NPHS2 [0.03] AL449106.1 [0.01] RALGPS2 [0.01]	NA
chr1_183596854_T_C	NCF2 (5977); ARPC5 (38903); RGL1 (39230); APOBEC4 (56462); SMG7 (124588); SMG7-AS1 (124638); NMNAT2 (178251); LAMC2 (410616); COLGALT2 (440875); TSEN15 (454822)	SMG7 [0.28] ARPC5 [0.27] RGL1 [0.27] NCF2 [0.27] APOBEC4 [0.08] NMNAT2 [0.06] AL590422.1 [0.06] COLGALT2 [0.02] LAMC2 [0.02] LAMC1-AS1 [0.01] TSEN15 [0.01]	NCF2 [ATF4.Ord2021]; TSEN15 [ATF4.Ord2021]
chr1_183881767_A_G	COLGALT2 (155962); TSEN15 (169909); APOBEC4 (228450); RGL1 (245682); ARPC5 (246009); NCF2 (290890); SMG7 (409501); SMG7-AS1 (409551); NMNAT2 (463164)	COLGALT2 [0.14] RGL1 [0.12] SMG7 [0.09] AL590422.1 [0.07] TSEN15 [0.06] ARPC5 [0.05] APOBEC4 [0.05] NCF2 [0.05] AL445228.1 [0.02] NMNAT2 [0.01]	NCF2 [ATF4.Ord2021]; TSEN15 [ATF4.Ord2021]	RGL1 (0.21 Adipose_Subcutaneous)
chr1_186244962_T_C	PRG4 (51316); GS1-174L6.4 (67659); TPR (130731); C1orf27 (130875); OCLM (155609); PDC (216160); GS1-304P7.3 (276810); GS1-304P7.2 (333316); GS1-304P7.1 (336229); PTGS2 (435465); PACERR (435659)	PRG4 [0.24] TPR [0.24] AL133553.1 [0.08] ODR4 [0.07] OCLM [0.06] AL596220.1 [0.06] PDC [0.05] AL096803.3 [0.05] PACERR [0.02] PTGS2 [0.02]	PTGS2 [ATF4.Gowen2015]; PACERR [ATF4.Gowen2015]
chr1_195159402_C_G	NA	AL353072.2 [0.05]	NA
chr1_195159405_C_T	NA	AL353072.2 [0.05]	NA
chr1_20840609_T_A	HP1BP3 (53285); SH2D5 (107771); KIF17 (122591); MIR1256 (147823); RPS15AP6 (163325); DDOST (179064); PINK1-AS (188842); PINK1 (207154); CDA (251661); FAM43B (288170); RPS4XP4 (314620); HSPE1P27 (320865); MUL1 (332447); EIF4G3 (336279); CAMK2N1 (354388); LINC01141 (409374)	HP1BP3 [0.26] EIF4G3 [0.21] SH2D5 [0.18] ECE1 [0.09] KIF17 [0.09] AL663074.1 [0.07] DDOST [0.06] PINK1-AS [0.06] PINK1 [0.05] CDA [0.05] AL031728.1 [0.05] FAM43B [0.05] MUL1 [0.04] AL139254.3 [0.03] CAMK2N1 [0.03] AL139254.2 [0.03] AL031005.1 [0.02] LINC01141 [0.02] AL139254.1 [0.02]	KIF17 [ATF4.Han2013]; PINK1 [ATF4.Ord2021]
chr1_21262110_C_G	ECE1 (83394); EIF4G3 (85221); HSPE1P27 (100635); PPP1R11P1 (135876); NBPF2P (165857); HS6ST1P1 (166192); CROCCP5 (172207); NBPF3 (178017); PFN1P10 (197972); ALPL (247261); RPS15AP6 (258175); MIR1256 (273677); RAP1GAP (407253); HP1BP3 (474786)	ECE1 [0.28] AL031005.1 [0.25] AL031728.1 [0.09] EIF4G3 [0.08] CDA [0.07] AL592309.2 [0.06] NBPF3 [0.06] ALPL [0.05] LINC02596 [0.04] RAP1GAP [0.02] HP1BP3 [0.01] KIF17 [0]	RAP1GAP [ATF4.Ord2021]		ECE1 (0.036 K562)
chr1_214970234_T_C	KCNK2 (35540); GAPDHP24 (99500); UBE2V1P13 (356835); ABHD17AP3 (361393); CENPF (367039); VDAC1P10 (406249); PTPN14 (417784); KRT18P12 (436826)	KCNK2 [0.15] CENPF [0.03] PTPN14 [0.02] AL450990.1 [0.02]	NA
chr1_227270686_T_C	CDC42BPA (47788); LINC01641 (122904); NUCKS1P1 (140633); BTF3P9 (163377); FAM166AP5 (220004); TUBB8P10 (224456); TUBB8P9 (235495); FAM166AP4 (239932); ZNF678 (292856); COQ8A (373150); PSEN2 (400502); ZNF847P (436013); SNAP47 (457852); JMJD4 (464130); SNAP47-AS1 (476505); RPS27P5 (489185)	CDC42BPA [0.26] AL451047.1 [0.08] LINC01641 [0.07] ZNF678 [0.05] AL353689.2 [0.05] COQ8A [0.03] PSEN2 [0.02] SNAP47 [0.01] JMJD4 [0.01] SNAP47-AS1 [0.01]	CDC42BPA [ATF4.Gowen2015; ATF4.ATF4_293]
chr1_227526776_A_G	FAM166AP4 (16157); TUBB8P9 (20594); TUBB8P10 (31633); FAM166AP5 (36085); ZNF678 (36766); BTF3P9 (92712); NUCKS1P1 (115456); LINC01641 (133185); ZNF847P (179923); SNAP47 (201762); JMJD4 (208040); CDC42BPA (208301); SNAP47-AS1 (220415); PRSS38 (288916); MIR5008 (414907); WNT9A (421122); CICP26 (451417); SEPT14P17 (453274); WNT3A (480274)	JMJD4 [0.24] SNAP47 [0.2] COQ8A [0.13] ZNF678 [0.09] LINC01641 [0.07] CDC42BPA [0.05] SNAP47-AS1 [0.05] PRSS38 [0.05] AL451047.1 [0.04] WNT9A [0.02] WNT3A [0.01]	CDC42BPA [ATF4.Gowen2015; ATF4.ATF4_293]
chr1_230101793_T_A	GALNT2 (43803); LINC01736 (99063); LINC01682 (216040); PGBD5 (324578); HMGB1P26 (395931); URB2 (475559); TAF5L (475745); LINC01737 (493790)	GALNT2 [0.15] LINC01736 [0.08] AL136988.1 [0.06] AL136988.2 [0.06] LINC01682 [0.05] PGBD5 [0.04] AL133516.1 [0.04] TAF5L [0.01] LINC01737 [0.01] URB2 [0.01]	TAF5L [ATF4.ATF4_293]
chr1_23160050_T_C	LUZP1 (17758); HTR1D (34679); MIR4419A (102115); MIR3115 (115745); LINC01355 (126702); KDM1A (140602); C1orf234 (144199); HNRNPR (184286); LACTBL1 (194711); ZNF436 (208336); ZNF436-AS1 (208946); TCEA3 (264690); MIR4253 (296823); ASAP3 (324518); E2F2 (371170); ID3 (399744); MDS2 (421444); MIR4684 (440533); EPHB2 (449211)	LUZP1 [0.12] HTR1D [0.09] AL031428.1 [0.08] TEX46 [0.07] AL109936.6 [0.07] LINC01355 [0.07] KDM1A [0.07] TCEA3 [0.06] LACTBL1 [0.06] HNRNPR [0.06] ZNF436-AS1 [0.05] ZNF436 [0.05] AL109936.2 [0.05] ASAP3 [0.04] AL512444.1 [0.04] AL021154.1 [0.03] E2F2 [0.03] ELOA [0.02] EPHB2 [0.02] MDS2 [0.02] AL450043.1 [0.02] ID3 [0.02]	ID3 [PERK.Teske2011]
chr1_232423784_C_T	SIPA1L2 (137774); LINC01745 (294286); LINC01744 (318931); MAP10 (381107); DISC1-IT1 (497950)	SIPA1L2 [0.1] AL353052.2 [0.05] LINC01745 [0.05] AL353052.1 [0.05] LINC01744 [0.04] MAP10 [0.03] DISC1-IT1 [0.01]	NA
chr1_235293664_A_T	RPL23AP23 (2200); GGPS1 (33823); ARID4B (34555); TBCE (73695); MIR4753 (103547); RBM34 (133415); RPS21P1 (139434); TOMM20 (164727); SNORA14B (165726); B3GALNT2 (210817); LINC01348 (219443); MTCYBP14 (226306); MTND6P14 (243855); MTND5P19 (246181); MTND4P10 (247747); MTND4LP21 (248042); MTND3P8 (248433); MTCO3P46 (248726); GNG4 (357090); LDHAP2 (444930); RNY4P16 (455688)	GGPS1 [0.27] RBM34 [0.22] ARID4B [0.17] TBCE [0.09] AL357556.4 [0.08] TBCE [0.08] AL732292.2 [0.06] TOMM20 [0.06] LINC01348 [0.05] B3GALNT2 [0.05] AL355472.3 [0.04] AL391832.2 [0.04] AL391832.3 [0.04] AL391832.1 [0.04] GNG4 [0.03] AL391832.4 [0.03]	NA
chr1_244296942_G_A	C1orf100 (55692); TGIF2P1 (98718); ADSS (155192); C1orf101 (157434); ZBTB18 (248003); CYCSP5 (301745); DESI2 (355992); AKT3 (445862)	ADSS [0.19] C1orf100 [0.08] AL645465.1 [0.07] AL590483.2 [0.06] CATSPERE [0.06] AL590483.1 [0.05] ZBTB18 [0.05] DESI2 [0.03] AL591885.1 [0.03] AKT3 [0.02] AL451007.2 [0.02] AL451007.3 [0.02]	DESI2 [ATF4.Ord2021]
chr1_24727732_C_G	CLIC4 (17624); SRRM1 (96016); NCMAP (171621); MIR6731 (191684); RCAN3 (225381); RUNX3 (237389); MIR4425 (295770); NIPAL3 (308441); STPG1 (310797); GRHL3 (408410)	CLIC4 [0.27] NIPAL3 [0.09] AL445648.1 [0.09] SRRM1 [0.08] RCAN3AS [0.06] NCMAP [0.06] AL445686.2 [0.06] AL445471.1 [0.05] RCAN3 [0.05] AL445471.2 [0.05] RUNX3 [0.05] AL050344.1 [0.05] STPG1 [0.04] AL050344.2 [0.04] RHD [0.02] GRHL3 [0.02] AL138902.1 [0.02] AL031432.1 [0.01]	CLIC4 [ATF4.Gowen2015; ATF4.Ord2021]	CLIC4 (0.12 Whole_Blood)
chr1_3055960_T_C	LINC00982 (12477); PRDM16 (13207); ACTRT2 (34477); MIR4251 (72014); TTC34 (254242); ABC14-1188822O7.1 (282357); ARHGEF16 (398465); MMEL1 (422969); FAM213B (469469); TNFRSF14 (499263)	LINC00982 [0.09] ACTRT2 [0.09] PRDM16 [0.09] AL008733.1 [0.08] AL589702.1 [0.08] AL592464.2 [0.05] AL592464.1 [0.05] TTC34 [0.05] AC242022.2 [0.05] AL590438.1 [0.05] AC242022.1 [0.05] ARHGEF16 [0.03] MMEL1 [0.02] AL512413.1 [0.02] AL831784.1 [0.02] TNFRSF14-AS1 [0.01] PRXL2B [0.01] AL139246.3 [0.01]	NA
chr1_40335425_C_T	SMAP2 (9424); COL9A2 (18130); ZMPSTE24 (77318); TMCO2 (89478); ZFP69B (114681); ZFP69 (141789); EXO5 (173315); RLF (174052); ZNF684 (196135); PPT1 (237721); GTF2F2P2 (258928); CAP1 (295192); RIMS3 (330232); NFYC-AS1 (356582); NFYC (356641); MFSD2A (380313); MIR30E (418929); MIR30C1 (421858); MYCL (433168); KCNQ4 (448586); TRIT1 (451913)	PPT1 [0.18] COL9A2 [0.15] SMAP2 [0.09] TMCO2 [0.08] ZMPSTE24 [0.08] AL050341.2 [0.08] ZFP69 [0.07] AL031985.3 [0.07] AL031985.4 [0.07] ZFP69B [0.07] RLF [0.06] AL603839.3 [0.06] AL603839.1 [0.06] EXO5 [0.06] AL603839.2 [0.06] ZNF684 [0.06] CAP1 [0.05] RIMS3 [0.04] NFYC [0.03] AL031289.1 [0.03] NFYC-AS1 [0.03] MFSD2A [0.03] HPCAL4 [0.02] KCNQ4 [0.02] AL033527.2 [0.02] MYCL [0.02] TRIT1 [0.01]	MYCL [ATF4.Gowen2015; ATF4.Fusakio2016]; RIMS3 [ATF4.Gowen2015; ATF4.ATF4_293]
chr1_41152770_A_T	RPL23AP17 (54132); SCMH1 (89346); SLFNL1 (129532); SLFNL1-AS1 (138180); CTPS1 (173435); FOXO6 (209151); UBE2V1P8 (210254); CITED4 (290403); EDN2 (331903); KCNQ4 (368758); MIR30C1 (395486); MIR30E (398415); NFYC (460703); NFYC-AS1 (460762); RIMS3 (487112)	SCMH1 [0.25] AC093151.3 [0.24] CTPS1 [0.23] SLFNL1 [0.2] CITED4 [0.17] SLFNL1-AS1 [0.07] FOXO6 [0.05] AC093151.2 [0.05] AC119677.1 [0.05] EDN2 [0.04] KCNQ4 [0.03] AL445933.2 [0.03] NFYC [0.01] AL031289.1 [0.01] NFYC-AS1 [0.01] AC119676.1 [0.01] RIMS3 [0.01]	RIMS3 [ATF4.Gowen2015; ATF4.ATF4_293]; FOXO6 [ATF4.ATF4_293]
chr1_41155807_C_T	RPL23AP17 (57169); SCMH1 (86309); SLFNL1 (132569); SLFNL1-AS1 (141217); CTPS1 (176472); FOXO6 (206114); UBE2V1P8 (213291); CITED4 (293440); EDN2 (328866); KCNQ4 (371795); MIR30C1 (398523); MIR30E (401452); NFYC (463740); NFYC-AS1 (463799); RIMS3 (490149)	SCMH1 [0.27] AC093151.3 [0.26] CTPS1 [0.24] SLFNL1-AS1 [0.07] SLFNL1 [0.07] FOXO6 [0.05] AC093151.2 [0.05] CITED4 [0.05] AC119677.1 [0.05] EDN2 [0.04] KCNQ4 [0.03] AL445933.2 [0.03] NFYC [0.01] AL031289.1 [0.01] NFYC-AS1 [0.01] AC119676.1 [0.01] RIMS3 [0.01]	RIMS3 [ATF4.Gowen2015; ATF4.ATF4_293]; FOXO6 [ATF4.ATF4_293]
chr1_46058562_G_A	PIK3R3 (74474); TSPAN1 (116510); POMGNT1 (139881); LURAP1 (144771); RAD54L (189125); TMA16P2 (210967); LRRC41 (245046); UQCRH (245068); MAST2 (271575); NSUN4 (281614); IPP (307911); FAAH (335702); TMEM69 (371348); GPBP1L1 (371415); FAAHP1 (373566); LINC01398 (392719); RPS15AP10 (412364); CCDC17 (434504); DMBX1 (448433); AL355480.4 (452831); AL355480.2 (465747); NASP (474716); AL355480.1 (477240);…	PIK3R3 [0.27] NSUN4 [0.23] IPP [0.22] MAST2 [0.21] FAAH [0.2] GPBP1L1 [0.17] CCDC17 [0.16] TESK2 [0.15] MUTYH [0.15] LURAP1 [0.13] MMACHC [0.11] AL604028.1 [0.1] AL358075.1 [0.09] PRDX1 [0.09] AL358075.2 [0.08] P3R3URF [0.07] TSPAN1 [0.07] AL358075.4 [0.07] MOB3C [0.07] POMGNT1 [0.06] RAD54L [0.06] UQCRH [0.05] LRRC41 [0.05] NASP [0.05] TMEM69 [0.05] MKNK1 [0.04] DMBX1 [0.02] TMEM275 [0.01] KNCN …	NA
chr1_47340415_G_A	CMPK1 (6618); STIL (26267); LINC01389 (68062); FOXE3 (75656); FOXD2-AS1 (94226); FOXD2 (95601); TAL1 (108194); PDZK1IP1 (149370); RPL21P24 (157926); LINC00853 (161143); CYP4A22-AS1 (161165); MTND1P34 (174494); CYP4A22 (202980); ATP6V0E1P4 (209780); CYP4Z1 (272927); CYP4X1 (316847); CYP4A44P (337266); CYP4A27P (339327); CYP4A43P (345912); LINC01738 (348047); CYP4A26P (372540); CYP4A11 (398930); CY…	CMPK1 [0.3] STIL [0.22] FOXD2-AS1 [0.19] LINC00853 [0.17] PDZK1IP1 [0.15] LINC01389 [0.14] FOXE3 [0.12] FOXD2 [0.08] TAL1 [0.07] AL135960.1 [0.07] CYP4A22-AS1 [0.06] CYP4A22 [0.05] CYP4Z1 [0.05] LINC01738 [0.04] CYP4X1 [0.04] CYP4A11 [0.03] AL691459.1 [0.02] AC096541.1 [0.01]	NA
chr1_50525754_G_C	DMRTA2 (102253); FCF1P6 (119729); HMGB1P45 (125980); PHBP12 (254585); MRPS6P2 (320713); FAF1 (434509); CDKN2C (434990); ELAVL4 (477740)	AL049637.1 [0.08] AL049637.2 [0.07] DMRTA2 [0.07] AL596275.2 [0.05] FAF1 [0.05] AL592182.3 [0.05] AL592182.1 [0.04] AL592182.2 [0.03] CDKN2C [0.02]	NA
chr1_55607585_A_G	MTCO2P34 (234268); GOT2P1 (240119); PIGQP1 (331695); LINC01753 (337389); LINC01755 (337501); MIR4422 (381944); GYG1P3 (385206); USP24 (392471)	AL603840.1 [0.07] LINC01755 [0.05] LINC01753 [0.04] USP24 [0.03] MIR4422HG [0.03]	NA
chr1_63261871_T_C	RPSAP65 (241); LINC00466 (55403); FOXD3-AS1 (60587); FOXD3 (61169); MIR6068 (65113); ALG6 (105718); LINC01739 (249399); EFCAB7 (261631); ITGB3BP (267315); DLEU2L (285210); PGM1 (331404); ATG4C (477736)	AC096543.2 [0.09] FOXD3 [0.08] FOXD3-AS1 [0.08] AC096543.1 [0.07] ALG6 [0.07] AL162400.2 [0.06] AL162400.1 [0.05] LINC01739 [0.05] EFCAB7 [0.05] DLEU2L [0.05] PGM1 [0.04] ITGB3BP [0.04] AC099794.1 [0.03] ATG4C [0.01]	PGM1 [ATF4.Gowen2015]
chr1_64942496_T_G	JAK1 (24008); SLC2A3P2 (43591); LINC01359 (59993); MIR3671 (115346); MIR101-1 (116012); MRPS21P1 (150118); RAVER2 (197401); AK4 (205052); RPS29P7 (211983); DNAJC6 (305722); COX6CP13 (356484); MIR4794 (362649); CACHD1 (471704); LEPROT (478090)	JAK1 [0.12] AL357078.3 [0.08] AL357078.1 [0.07] RAVER2 [0.06] AK4 [0.05] DNAJC6 [0.04] AL139294.1 [0.03] CACHD1 [0.01] LEPROT [0.01] LEPR [0.01]	NA
chr1_64974966_A_G	JAK1 (8461); SLC2A3P2 (11121); LINC01359 (27523); MIR3671 (82876); MIR101-1 (83542); MRPS21P1 (117648); AK4 (172582); RPS29P7 (179513); RAVER2 (229871); DNAJC6 (273252); COX6CP13 (324014); MIR4794 (395119); LEPROT (445620)	JAK1 [0.09] AL357078.3 [0.09] AL357078.1 [0.08] AK4 [0.06] RAVER2 [0.05] DNAJC6 [0.05] AL139294.1 [0.04] LEPROT [0.02] LEPR [0.02]	NA
chr1_65868194_A_T	PDE4B (75680); LEPR (342505); LEPROT (447607)	PDE4B [0.11] LEPR [0.11] AL513493.1 [0.06] AL590783.1 [0.06] AC119800.1 [0.03] LEPROT [0.02]	LEPR [ATF4.Fusakio2016]; PDE4B [PERK.Teske2011]
chr1_67223925_A_G	C1orf141 (7928); RNU4ATAC4P (43801); IL12RB2 (83438); IL23R (85018); SNORA31 (121145); SLC35D1 (169825); SERBP1 (206490); LINC01702 (298421); MIER1 (299030); WDR78 (299037); INSL5 (422668); HNRNPCP9 (437088); GADD45A (461135); TCTEX1D1 (471465)	IL23R [0.2] C1orf141 [0.12] IL12RB2 [0.08] AL133320.1 [0.07] SLC35D1 [0.06] SERBP1 [0.05] WDR78 [0.05] MIER1 [0.05] LINC01702 [0.05] AL592161.1 [0.03] INSL5 [0.02] GADD45A [0.01] TCTEX1D1 [0.01]	GADD45A [ATF4.Gowen2015; PERK.Teske2011; ATF4.Han2013]; SNORA31 [ATF4.Fusakio2016]		IL12RB2 (0.029 HAP1)
chr1_67686755_C_T	GADD45A (1694); HNRNPCP9 (25741); GNG12-AS1 (145547); GNG12 (146712); LINC01702 (164408); SERBP1 (256339); ARL5AP3 (362990); DIRAS3 (364876); IL12RB2 (379391); RNU4ATAC4P (419028); C1orf141 (454901); CTBP2P8 (476335); MIR1262 (496855)	GADD45A [0.23] GNG12 [0.07] GNG12-AS1 [0.07] LINC01702 [0.06] SERBP1 [0.05] DIRAS3 [0.03] IL12RB2 [0.03] C1orf141 [0.01]	GADD45A [ATF4.Gowen2015; PERK.Teske2011; ATF4.Han2013]		GADD45A (0.29 Erythroblast); GADD45A (0.26 HAP1); GADD45A (0.23 THP1); GADD45A (0.21 HepG2); GADD45A (0.092 K562); IL12RB2 (0.041 Erythroblast); SLC35D1 (0.036 Erythroblast); SGIP1 (0.031 Erythroblast); GNG12-AS1 (0.03 THP1); DEPDC1 (0.03 Erythroblast); DEPDC1-AS1 (0.03 Erythroblast); TCTEX1D1 (0.026 Erythroblast); C1orf141 (0.026 Erythroblast); SERBP1 (0.026 Erythroblast); IL12RB2 (0.025 HAP1); …
chr1_8218839_A_C	LINC01714 (16410); SLC45A1 (98986); CTA-215D11.4 (160375); ERRFI1 (192530); PARK7 (264548); TNFRSF9 (275673); SNORA77 (293080); UTS2 (365326); PER3 (434519); VAMP3 (447570)	PARK7 [0.14] AL358876.2 [0.12] UTS2 [0.11] RERE [0.11] TNFRSF9 [0.1] LINC01714 [0.09] SLC45A1 [0.08] AL034417.2 [0.06] ERRFI1 [0.06] AL034417.3 [0.05] AL034417.4 [0.05] RERE-AS1 [0.05] VAMP3 [0.05] CAMTA1 [0.04] Z98884.1 [0.03] PER3 [0.02] Z98884.2 [0.02]	ERRFI1 [ATF4.Gowen2015; ATF4.Ord2021]; TNFRSF9 [ATF4.ATF4_293]
chr1_90881235_T_C	PHKA1P1 (12377); LINC01763 (29476); ZNF644 (141037); RPL5P6 (142683); BARHL2 (163997); U3 (223485); FEN1P1 (447133)	ZNF644 [0.11] AC091614.1 [0.09] AC091614.2 [0.09] LINC01763 [0.09] BARHL2 [0.06] AC092783.1 [0.04]	NA
chr1_93179181_G_A	CCDC18 (737); TMED5 (15970); MTF2 (99946); CCDC18-AS1 (166706); DR1 (166844); FAM69A (217658); FNBP1L (268949); SNORA51 (333122); SNORA66 (338462); SNORD21 (341892); RPL5 (347156); EVI5 (386776); CCNJP2 (423387)	TMED5 [0.26] CCDC18 [0.25] DR1 [0.24] DIPK1A [0.09] MTF2 [0.07] FNBP1L [0.05] RPL5 [0.04] EVI5 [0.03] AL109613.1 [0.02]	RPL5 [ATF4.Fusakio2016]
chr10_101413184_G_A	BTRC (59151); DPCD (157375); POLL (175086); LBX1-AS1 (180932); LBX1 (183389); SMARCE1P7 (231232); LINC01514 (236861); FBXW4 (282111); TLX1 (282679); TLX1NB (286085); KAZALD1 (351343); FGF8 (367185); NPM3 (370229); SFXN3 (381950); PDZD7 (382026); MGEA5 (405281); KCNIP2-AS1 (405893); LZTS2 (416566); TWNK (425668); MRPL43 (425817); KCNIP2 (430736); MIR608 (438199); SEMA4G (443279)	BTRC [0.22] POLL [0.15] NPM3 [0.15] AL133387.3 [0.08] DPCD [0.08] AL133387.1 [0.07] AL133387.2 [0.06] LBX1 [0.06] LINC01514 [0.05] AC010789.1 [0.05] FBXW4 [0.05] TLX1 [0.05] TLX1NB [0.05] KAZALD1 [0.03] SFXN3 [0.03] FGF8 [0.03] AL133215.2 [0.03] PDZD7 [0.03] OGA [0.02] MRPL43 [0.02] AL133215.1 [0.02] SEMA4G [0.02] TWNK [0.02] KCNIP2 [0.02] LZTS2 [0.02] KCNIP2-AS1 [0.02] AL133215.3 [0.02] HPS6 [0.…	PDZD7 [ATF4.Han2013]; FBXW4 [ATF4.Ord2021]
chr10_102996273_A_T	uc_338 (31062); CNNM2 (77980); RPL22P17 (108084); AS3MT (126757); U6 (127852); RPS15AP29 (129143); BORCS7 (142050); PTGES3P4 (150678); PFN1P11 (150799); CYP17A1 (158739); CYP17A1-AS1 (163552); MARCKSL1P1 (179280); NT5C2 (197033); ST13P13 (219435); RPEL1 (249613); WBP1L (252303); INA (280889); SFXN2 (281735); ARL3 (281865); TRIM8 (351777); PCGF6 (354861); TAF5 (371693); MIR1307 (398128); USMG5 (40…	BORCS7 [0.25] AS3MT [0.25] NT5C2 [0.23] CNNM2 [0.22] ATP5MD [0.2] AL356608.1 [0.19] TRIM8 [0.17] MFSD13A [0.15] ARL3 [0.12] ACTR1A [0.08] AL358790.1 [0.07] BORCS7-ASMT [0.07] CYP17A1 [0.06] RPEL1 [0.05] SFXN2 [0.05] INA [0.05] WBP1L [0.05] TAF5 [0.03] AL391121.1 [0.03] PCGF6 [0.03] PDCD11 [0.02] NEURL1 [0.01] CALHM1 [0.01] AL139339.2 [0.01] SUFU [0.01] AL139339.1 [0.01] CALHM3 [0.01] CALHM2 [0.01]	NA
chr10_108749763_G_A	MAPKAPK5P1 (98422); PTGES3P5 (453664)	LINC02661 [0.12] AL353740.1 [0.06]	NA
chr10_119808232_A_T	PHACTR2P1 (8410); INPP5F (82135); MCMBP (84324); SEC23IP (84478); TXNP1 (124408); MIR4682 (150280); BAG3 (156862); RPS8P4 (169776); RAD1P1 (187164); NACAP2 (189477); TIAL1 (211202); RGS10 (265523); MIR4681 (430260)	INPP5F [0.27] MCMBP [0.23] SEC23IP [0.15] BAG3 [0.06] TIAL1 [0.05] RGS10 [0.05] AL583824.1 [0.01]	BAG3 [ATF4.ATF4_293]
chr10_121158221_T_C	LINC01153 (20478); RPL19P16 (24497); WDR11 (306875); WDR11-AS1 (307046); FGFR2 (440237)	WDR11 [0.13] LINC01153 [0.09] AC010998.1 [0.06] AC010998.3 [0.06] AC010998.2 [0.05] WDR11-AS1 [0.04] FGFR2 [0.02] AC009988.1 [0.01]	WDR11-AS1 [ATF4.Gowen2015]
chr10_125982897_G_C	FANK1-AS1 (9770); GNG10P1 (22490); FANK1 (86358); DHX32 (86460); Metazoa_SRP (113602); BCCIP (159351); UROS (159648); MIR4484 (163157); MMP21 (207075); EDRF1-AS1 (230786); EDRF1 (263330); FLJ37035 (263382); SAR1AP2 (289920); TEX36 (299752); ALDOAP2 (314946); ADAM12 (405558); TEX36-AS1 (408526); LINC00601 (438982)	DHX32 [0.26] FANK1 [0.25] UROS [0.24] BCCIP [0.21] ADAM12 [0.16] FANK1-AS1 [0.09] MMP21 [0.05] AL158835.3 [0.05] EDRF1-AS1 [0.05] EDRF1 [0.05] EDRF1-DT [0.05] AL158835.2 [0.05] TEX36 [0.04] TEX36-AS1 [0.02] LINC00601 [0.02]	NA
chr10_12783052_G_A	MIR548Q (57698); MIR4481 (129854); MIR4480 (204299); RPL5P25 (275624); CCDC3 (316257); OPTN (316396); SNRPGP5 (321741); RNU6ATAC39P (326569); SNORD45 (367124); BTBD7P1 (375084); RPL36AP36 (376725); MCM10 (378501); CAMK1D (433570); UCMA (451282)	AL353586.1 [0.08] AL731559.1 [0.05] CAMK1D [0.05] CCDC3 [0.04] OPTN [0.04] MCM10 [0.03] UCMA [0.01]	MCM10 [ATF4.Fusakio2016]; CAMK1D [ATF4.Han2013]; OPTN [ATF4.Ord2021]
chr10_131999259_G_A	BNIP3 (17245); PPP2R2D (98615); JAKMIP3 (105411); ABC11-4932300O16.1 (107619); XX-FYM637E10_5.1 (165750); DPYSL4 (187640); LINC01164 (209059); STK32C (332588); LRRC27 (332894); PWWP2B (397908); C10orf91 (445067)	PPP2R2D [0.14] BNIP3 [0.13] AL162274.2 [0.09] AL162274.1 [0.09] JAKMIP3 [0.07] FP565171.1 [0.07] DPYSL4 [0.06] AL512622.1 [0.06] LINC01164 [0.05] STK32C [0.04] LRRC27 [0.04] PWWP2B [0.03] AL451069.2 [0.02] C10orf91 [0.02] AL451069.3 [0.02]	BNIP3 [ATF4.Fusakio2016]	RP11-45A17.3 (0.29 Skin_Sun_Exposed_Lower_leg)
chr10_18352912_C_T	CACNB2 (212235); NSUN6 (306373); ARL5B (306492); SLC39A12-AS1 (342349); AIFM1P1 (382832); SLC39A12 (401073)	AL450384.2 [0.15] CACNB2 [0.08] AL450384.1 [0.06] SLC39A12-AS1 [0.04] ARL5B [0.04] NSUN6 [0.04] AL512641.1 [0.03] SLC39A12 [0.02] AC069023.1 [0.01]	NA
chr10_22817885_C_T	PIP4K2A (103329); ARMC3 (110138); MSRB2 (277620); YWHAZP3 (319038); SNORA40 (349099); PTF1A (374441); SPAG6 (472440); BMI1 (496674)	ARMC3 [0.07] PIP4K2A [0.07] MSRB2 [0.05] AL513128.2 [0.04] PTF1A [0.03] SPAG6 [0.01] AL513128.1 [0.01] AL158211.4 [0.01] AL158211.2 [0.01] AL158211.3 [0.01] BMI1 [0.01]	NA
chr10_23512018_T_C	OTUD1 (72560); MIR1254-2 (118613); C10orf67 (168061); KIAA1217 (182727); PTF1A (319691); SNORA40 (345033); YWHAZP3 (375094); MSRB2 (416512)	OTUD1 [0.23] C10orf67 [0.1] KIAA1217 [0.06] AL606469.1 [0.06] PTF1A [0.04] MSRB2 [0.02]	OTUD1 [ATF4.Gowen2015; PERK.Teske2011]
chr10_27795296_T_C	MKX (49235); MKX-AS1 (50510); RPL36AP55 (108912); ARMC4 (203752); MRPS21P5 (209405); RAB18 (291122); PTCHD3 (380927); TRIAP1P1 (416933); FAM210CP (445005); MIR8086 (494054)	MKX [0.09] ARMC4 [0.08] MKX-AS1 [0.08] AL138920.1 [0.05] AL390866.1 [0.05] RAB18 [0.05] LINC02673 [0.01]	NA
chr10_28088102_T_C	MRPS21P5 (83400); ARMC4 (89053); RPL36AP55 (183893); MIR8086 (201248); MPP7 (246384); ZNF101P1 (252840); U3 (320149); MKX (342041); MKX-AS1 (343316); RPSAP10 (348119); WAC-AS1 (444390); WAC (444641)	MPP7 [0.08] AL390866.1 [0.08] ARMC4 [0.08] MPP7-DT [0.05] MKX [0.04] MKX-AS1 [0.04] LINC02652 [0.02] WAC [0.02] WAC-AS1 [0.02]	WAC [PERK.Teske2011]
chr10_28176215_C_T	MIR8086 (113135); MPP7 (158271); ZNF101P1 (164727); MRPS21P5 (171513); ARMC4 (177166); U3 (232036); RPSAP10 (260006); RPL36AP55 (272006); WAC-AS1 (356277); WAC (356528); MKX (430154); MKX-AS1 (431429); RNU4ATAC6P (476414); TPRKBP1 (482771)	MPP7 [0.2] MPP7-DT [0.07] AL390866.1 [0.06] ARMC4 [0.06] LINC02652 [0.04] WAC [0.03] WAC-AS1 [0.03] MKX [0.02] MKX-AS1 [0.02]	WAC [PERK.Teske2011]
chr10_37869000_T_C	ZNF248 (11363); ZNF37CP (14593); ZNF33CP (25636); TLK2P2 (48017); ZNF33BP1 (72890); ZNF25 (107633); ZNF33A (141649); EIF3LP3 (211877); FXYD6P2 (223051); ZNF37A (225333); MTRNR2L7 (266025); MTND1P18 (267631); TACC1P1 (345989); HSD17B7P2 (487379)	ZNF248 [0.25] ZNF25 [0.24] ZNF37A [0.16] AL132657.1 [0.12] AL135791.1 [0.09] AL132657.2 [0.08] ZNF25-DT [0.07] ZNF33A [0.07] AL117339.5 [0.05] MTRNR2L7 [0.05] AL117339.4 [0.05]	NA
chr10_42759341_T_A	AL022344.7 (7195); DUXAP3 (10653); BMS1 (23459); RSU1P1 (33484); CUBNP1 (44765); AL022344.5 (63306); LINC01518 (67617); VN1R54P (98613); ZNF33B (120787); AL022345.11 (176100); AL022345.7 (179617); AL022345.10 (180841); EIF3LP2 (192664); FXYD6P1 (203901); ZNF37BP (206518); LINC01264 (222166); MIR5100 (238221); LINC00839 (283798); CCNYL2 (283991); RET (317685); CSGALNACT2 (379144); PABPC1P8 (477521)	ZNF33B [0.18] RET [0.15] AL022344.1 [0.09] BMS1 [0.09] LINC01518 [0.08] LINC02632 [0.08] LINC02623 [0.07] AL022345.4 [0.07] LINC00839 [0.06] LINC01264 [0.05] AC010864.1 [0.03] CSGALNACT2 [0.03]	NA
chr10_5076130_A_C	U8 (17413); AKR1C3 (40776); AKR1C2 (58098); AKR1C5P (59096); AKR1C8P (109057); AKR1C1 (112877); AKR1C4 (119332); ARL4AP3 (131038); AKR1C6P (184154); AKR1C7P (212340); RPL26P28 (228735); XXyac-YR21CG7.1 (270520); UCN3 (288878); AKR1E2 (289501); TUBAL3 (328700); NET1 (336420); LINC00704 (397975); LINC00705 (420703); CALML5 (423425); CALML3-AS1 (447047); CALML3 (447878)	AKR1C3 [0.26] LINC02561 [0.23] AKR1C2 [0.17] AKR1C1 [0.13] AL391427.1 [0.08] AKR1C8P [0.07] AKR1C4 [0.07] AL355303.1 [0.06] UCN3 [0.05] AKR1E2 [0.05] TUBAL3 [0.04] NET1 [0.04] MANCR [0.03] LINC00705 [0.02] CALML3 [0.02] CALML5 [0.02] AL732437.1 [0.02] CALML3-AS1 [0.01]	AKR1C1 [ATF4.Gowen2015; ATF4.Ord2021]; AKR1C2 [ATF4.ATF4_293; ATF4.Ord2021]; AKR1C3 [ATF4.Ord2021]	RP11-499O7.7 (0.1 Pancreas)
chr10_52756745_C_T	MBL2 (14955); SNRPEP8 (281539); LINC01468 (286211); THAP12P3 (345610); RPL31P44 (367256); DKK1 (442449); PRKG1-AS1 (442616)	MBL2 [0.27] LNCAROD [0.09] AC073174.1 [0.06] LINC02672 [0.05] DKK1 [0.02] PRKG1-AS1 [0.02]	NA
chr10_59887294_T_C	CCDC6 (19362); LINC01553 (73619); MRLN (131252); SLC16A9 (151291); MRPL50P4 (335415)	CCDC6 [0.25] LINC01553 [0.12] SLC16A9 [0.12] MRLN [0.07] AL592430.1 [0.06] AL592430.2 [0.05] AC026391.1 [0.04]	NA
chr10_63303503_G_A	MIR1296 (69545); TATDN1P1 (81348); PRELID1P3 (123793); JMJD1C-AS1 (161725); NRBF2 (170256); REEP3 (217859); JMJD1C (218347); MRPL35P2 (331324); EGR2 (383602); ADO (498646)	JMJD1C-AS1 [0.19] REEP3 [0.15] NRBF2 [0.1] JMJD1C [0.08] AL590502.1 [0.06] AC022387.1 [0.03] EGR2 [0.03] AC067751.1 [0.01] ADO [0.01]	EGR2 [ATF4.Gowen2015]; JMJD1C [ATF4.Fusakio2016]; NRBF2 [PERK.Teske2011]
chr10_68153681_G_A	MYPN (47564); HERC4 (78332); ATOH7 (78422); KRT19P4 (106875); POU5F1P5 (142818); HNRNPH3 (177492); PBLD (179368); RPS3AP38 (192216); RUFY2 (253613); SIRT1 (269012); RPL26P29 (270878); RPL12P8 (279349); DNAJC12 (315514); DNA2 (318440); DNAJC19P1 (319918); RPL26P27 (345850); RPL21P92 (359911); SLC25A16 (373793); TMEM14DP (391152); AKR1B10P1 (403397); TET1 (406974); CTNNA3 (457511); COX20P1 (478689)	MYPN [0.12] SIRT1 [0.12] PBLD [0.09] HERC4 [0.08] ATOH7 [0.08] LINC02640 [0.08] HNRNPH3 [0.08] RUFY2 [0.05] DNA2 [0.04] AL133551.1 [0.04] DNAJC12 [0.04] SLC25A16 [0.03] TET1 [0.02] CTNNA3 [0.01]	DNAJC12 [ATF4.Gowen2015]; MYPN [PERK.Teske2011]; SIRT1 [PERK.Teske2011]
chr10_71108211_T_C	UNC5B (104358); UNC5B-AS1 (110017); SLC29A3 (211046); PCBD1 (219426); CDH23 (288722); SGPL1 (292250); RPS26P40 (313687); TBATA (322809); CDH23-AS1 (403662); ADAMTS14 (435408)	SGPL1 [0.17] UNC5B [0.07] UNC5B-AS1 [0.07] LINC02622 [0.06] AC073176.1 [0.06] AC073176.2 [0.06] PCBD1 [0.05] SLC29A3 [0.05] CDH23 [0.05] TBATA [0.04] ADAMTS14 [0.02] CDH23-AS1 [0.02]	UNC5B [ATF4.Gowen2015; ATF4.ATF4_293]; SGPL1 [ATF4.Gowen2015]; ADAMTS14 [ATF4.Han2013]
chr10_73317212_T_C	CFAP70 (41647); DNAJC9-AS1 (44399); MRPS16 (64518); DNAJC9 (68369); ANXA7 (96864); RPL26P6 (105484); MSS51 (116349); EIF4A2P2 (117386); ECD (148156); FAM149B1 (149046); PPP3CB-AS1 (178312); PPP3CB (178812); SNORA11 (191004); NUDT13 (206837); P4HA1 (220237); RPS26P41 (220590); USP54 (308741); RPL17P50 (310616); MYOZ1 (324545); SYNPO2L (346591); PLA2G12B (362433); AGAP5 (380947); NPM1P24 (398677); …	CFAP70 [0.28] ECD [0.25] FAM149B1 [0.25] MRPS16 [0.24] NUDT13 [0.24] P4HA1 [0.24] DNAJC9 [0.23] DNAJC9-AS1 [0.17] AC016394.2 [0.17] USP54 [0.16] AL731563.3 [0.13] ANXA7 [0.12] AC016394.1 [0.12] NDST2 [0.1] AL512656.1 [0.08] MSS51 [0.07] AC073389.1 [0.07] PPP3CB [0.06] AL731563.2 [0.05] SYNPO2L [0.04] MYOZ1 [0.04] AC073389.3 [0.04] AC073389.2 [0.04] AC022400.6 [0.03] PLA2G12B [0.03] AGAP5 [0.03] O…	ZSWIM8-AS1 [ATF4.Gowen2015]; SYNPO2L [PERK.Teske2011]
chr10_73334944_C_T	CFAP70 (23915); DNAJC9-AS1 (62131); ANXA7 (79132); MRPS16 (82250); DNAJC9 (86101); RPL26P6 (87752); MSS51 (98617); EIF4A2P2 (135118); PPP3CB-AS1 (160580); PPP3CB (161080); ECD (165888); FAM149B1 (166778); RPS26P41 (202858); SNORA11 (208736); NUDT13 (224569); P4HA1 (237969); USP54 (291009); MYOZ1 (306813); RPL17P50 (328348); SYNPO2L (328859); AGAP5 (363215); PLA2G12B (380165); BMS1P4 (395525); GLU…	CFAP70 [0.28] MRPS16 [0.24] ECD [0.24] FAM149B1 [0.24] NUDT13 [0.24] P4HA1 [0.24] DNAJC9 [0.19] USP54 [0.17] DNAJC9-AS1 [0.15] AC016394.2 [0.15] ANXA7 [0.12] NDST2 [0.12] AC016394.1 [0.12] AL731563.3 [0.11] AL512656.1 [0.09] MSS51 [0.08] AC073389.1 [0.06] PPP3CB [0.06] AC073389.3 [0.05] AL731563.2 [0.05] SYNPO2L [0.04] MYOZ1 [0.04] AC073389.2 [0.04] AC022400.6 [0.03] PLA2G12B [0.03] AGAP5 [0.03] …	ZSWIM8-AS1 [ATF4.Gowen2015]; SYNPO2L [PERK.Teske2011]
chr10_74224248_C_G	ADK (73063); AP3M1 (73184); TIMM9P1 (120557); RPSAP6 (147286); RAB5CP1 (199766); VCL (229055); C10orf55 (301470); MRPL35P3 (303335); PLAU (315071); CAMK2G (349656); NDST2 (412449); NDUFA8P1 (417528); ZSWIM8-AS1 (423688); POLR3DP1 (430707); ZSWIM8 (438666); CHCHD1 (442201); FUT11 (451385); SEC24C (479864); DUSP8P5 (492424); GLUD1P3 (493686); BMS1P4 (493778)	ADK [0.29] VCL [0.11] AP3M1 [0.1] AL596247.1 [0.05] NDST2 [0.05] FUT11 [0.05] PLAU [0.04] AC022540.1 [0.04] C10orf55 [0.04] CAMK2G [0.03] AC022400.2 [0.03] ZSWIM8-AS1 [0.02] KAT6B [0.02] CHCHD1 [0.02] ZSWIM8 [0.02] AC022400.1 [0.02] AC022400.7 [0.02] SEC24C [0.01]	ZSWIM8-AS1 [ATF4.Gowen2015]
chr10_75191043_A_G	VDAC2 (19110); COMTD1 (44987); RPS26P42 (65826); RPL39P25 (78502); ZNF503-AS1 (78775); DUSP13 (81821); HMGA1P5 (85603); SAMD8 (91457); PPIAP13 (101317); DUPD1 (132528); SPA17P1 (191801); ZNF503 (210475); ZNF503-AS2 (210863); C10orf11 (240409); MIR606 (361414); KAT6B (365461)	DUSP13 [0.34] ZNF503 [0.18] ADK [0.16] VDAC2 [0.16] ZNF503-AS1 [0.15] COMTD1 [0.15] SAMD8 [0.14] DUPD1 [0.13] AC010997.3 [0.13] AC018511.5 [0.07] AC018511.1 [0.06] AC018511.2 [0.06] LRMDA [0.05] AC010997.2 [0.05] ZNF503-AS2 [0.05] AC010997.4 [0.05] AC010997.5 [0.05] KAT6B [0.03] AC063962.1 [0.03] AL589863.1 [0.01]	DUSP13 [ATF4.ATF4_293]; KAT6B [PERK.Teske2011]
chr10_7818302_T_C	TAF3 (201); ATP5C1 (30173); KIN (30320); ITIH2 (115033); ITIH5 (151303); GATA3-AS1 (235182); GATA3 (235301); PRPF38AP1 (342957); SFMBT2 (406815); LINC00708 (450003)	ATP5F1C [0.25] ITIH2 [0.24] KIN [0.18] TAF3 [0.09] ITIH5 [0.06] GATA3-AS1 [0.05] AL390294.1 [0.05] GATA3 [0.05] AL445070.1 [0.05] LINC02642 [0.04] SFMBT2 [0.02] LINC00708 [0.01] AL390835.1 [0.01]	GATA3 [ATF4.Han2013]		TAF3 (0.11 K562)
chr10_79478978_T_C	TPRX1P1 (21006); ZCCHC24 (33350); EIF5AL1 (33622); RPS12P18 (65108); SFTPA2 (81424); MBL3P (105899); SFTPA3P (116682); PPIF (131509); SFTPA1 (131960); BEND3P3 (205116); NUTM2B (224248); NUTM2B-AS1 (346804); NUTM2E (362379); NPAP1P2 (381594); CTSLP6 (394925); ZMIZ1 (409943); ZMIZ1-AS1 (411082); PGGT1BP2 (414197); BMS1P21 (427626); MBL1P (441199); SFTPD-AS1 (489234)	NUTM2B [0.22] AL132656.2 [0.19] NUTM2B-AS1 [0.18] NUTM2E [0.17] ZCCHC24 [0.15] AL135925.1 [0.11] EIF5AL1 [0.09] AL133481.3 [0.09] SFTPD [0.09] SFTPA2 [0.08] AL133481.1 [0.08] PPIF [0.07] SFTPA1 [0.07] AL132656.3 [0.06] BX248123.1 [0.06] ZMIZ1 [0.02] ZMIZ1-AS1 [0.02] AL356753.1 [0.01] SFTPD-AS1 [0.01]	ZMIZ1-AS1 [ATF4.Ord2021]
chr10_86389541_T_C	GRID1 (23047); MIR346 (124752); WAPL (132274); RPL7AP8 (242087); OPN4 (265015); LDB3 (278907); BMPR1A (367059); RPAP2P1 (466695)	WAPL [0.2] GRID1 [0.09] AL731569.1 [0.07] BMPR1A [0.07] OPN4 [0.06] LDB3 [0.05] AC067750.1 [0.03]	NA
chr10_87865000_C_T	PTEN (1562); KLLN (1887); ATAD1 (23656); CFL1P1 (46687); RPL11P3 (80501); SNORD74 (129695); MED6P1 (184823); PAPSS2 (205387); RPS26P38 (222393); MINPP1 (360125); MIR4678 (361119); LINC00864 (440207); CTSLP1 (474796); NPAP1P3 (488104)	PTEN [0.12] ATAD1 [0.09] AC063965.1 [0.09] KLLN [0.09] AL138767.1 [0.05] PAPSS2 [0.05] AL138767.2 [0.05] AL138767.3 [0.05] MINPP1 [0.03] FAM245A [0.02]	NA
chr10_95592087_C_G	RPS3AP36 (2510); SORBS1 (30672); ALDH18A1 (64619); TCTN3 (102056); ENTPD1 (119691); PDLIM1 (301062); CC2D2B (315515); ACSM6 (397887); RPL21P90 (408156); PAWRP1 (408434); CCNJ (451306); MIR3157 (472312); ENTPD1-AS1 (498151)	ENTPD1 [0.25] TCTN3 [0.22] ALDH18A1 [0.19] SORBS1 [0.09] AL365273.1 [0.05] AL365273.2 [0.05] PDLIM1 [0.04] CC2D2B [0.04] ACSM6 [0.03] AL157834.2 [0.03] AL157834.1 [0.02] ENTPD1-AS1 [0.01] CCNJ [0.01]	ALDH18A1 [ATF4.Bergmann2018; ATF4.Fusakio2016; PERK.Teske2011; ATF4.Han2013]
chr10_99845936_A_G	NANOGP6 (56525); ABCC2 (63204); DNMBP-AS1 (81073); COX15 (113835); CUTC (123018); EBAG9P1 (147986); DNMBP (163983); ENTPD7 (186430); SLC25A28 (225326); CPN1 (235941); TPM4P1 (269287); Cyp2c44 (294215); SPCS2P2 (298059); NKX2-3 (313003); LINC01475 (314758); ERLIN1 (342361); CHUK (383683); SNORA12 (391366); PHBP9 (402334); GOT1 (415311); CWF19L1 (421744); BLOC1S2 (440776); PKD2L1 (484550)	COX15 [0.16] ABCC2 [0.11] DNMBP-AS1 [0.08] CWF19L1 [0.07] AL133353.2 [0.07] CUTC [0.07] AL133353.1 [0.06] DNMBP [0.06] ENTPD7 [0.06] CPN1 [0.05] SLC25A28 [0.05] AL353719.1 [0.05] AL138921.2 [0.04] LINC01475 [0.04] ERLIN1 [0.04] AL513542.1 [0.04] NKX2-3 [0.04] AL138921.1 [0.03] CHUK [0.03] BLOC1S2 [0.02] GOT1 [0.02] AL391684.1 [0.02] PKD2L1 [0.01]	ERLIN1 [ATF4.Bergmann2018]; GOT1 [ATF4.Gowen2015; ATF4.Fusakio2016; ATF4.ATF4_293; PERK.Teske2011; ATF4.Han2013; ATF4.Ord2021]; SNORA12 [ATF4.ATF4_293]; DNMBP [PERK.Teske2011]; SLC25A28 [ATF4.Han2013]; COX15 [ATF4.Ord2021]
chr10_99906644_G_A	DNMBP-AS1 (20365); DNMBP (103275); NANOGP6 (117233); ABCC2 (123912); COX15 (174543); CPN1 (175233); CUTC (183726); TPM4P1 (208579); EBAG9P1 (208694); Cyp2c44 (233507); SPCS2P2 (237351); ENTPD7 (247138); ERLIN1 (281653); SLC25A28 (286034); CHUK (322975); SNORA12 (330658); PHBP9 (341626); CWF19L1 (361036); NKX2-3 (373711); LINC01475 (375466); BLOC1S2 (380068); PKD2L1 (423842); SCD (440479); OLMALIN…	DNMBP [0.26] DNMBP-AS1 [0.24] ABCC2 [0.22] CWF19L1 [0.19] CHUK [0.09] CPN1 [0.06] COX15 [0.06] AL133353.2 [0.06] AL133353.1 [0.05] ENTPD7 [0.05] CUTC [0.05] AL138921.2 [0.05] SLC25A28 [0.05] ERLIN1 [0.05] AL353719.1 [0.05] AL138921.1 [0.04] LINC01475 [0.03] BLOC1S2 [0.03] AL513542.1 [0.03] NKX2-3 [0.03] SCD [0.02] PKD2L1 [0.02] AL139819.1 [0.02] OLMALINC [0.01] GOT1 [0.01] AL391684.1 [0.01]	ERLIN1 [ATF4.Bergmann2018]; GOT1 [ATF4.Gowen2015; ATF4.Fusakio2016; ATF4.ATF4_293; PERK.Teske2011; ATF4.Han2013; ATF4.Ord2021]; SNORA12 [ATF4.ATF4_293]; DNMBP [PERK.Teske2011]; SLC25A28 [ATF4.Han2013]; COX15 [ATF4.Ord2021]
chr11_111343907_A_G	MIR4491 (3849); COLCA1 (38861); COLCA2 (45067); C11orf53 (98102); POU2AF1 (111723); BTG4 (168447); MIR34B (169030); MIR34C (169531); C11orf88 (171603); LAYN (196372); RPS17P15 (238011); SIK2 (258483); AP000925.2 (328497); PPP2R1B (422520); ALG9-IT1 (485305)	COLCA1 [0.25] COLCA2 [0.09] C11orf53 [0.08] AP002008.3 [0.08] POU2AF1 [0.07] LAYN [0.06] C11orf88 [0.06] AP002008.4 [0.06] AP002008.1 [0.06] BTG4 [0.06] LINC02550 [0.06] AP003973.2 [0.05] SIK2 [0.05] PPP2R1B [0.02] DIXDC1 [0.02] AP001781.1 [0.02] ALG9-IT1 [0.01]	NA
chr11_118684674_C_T	TREH (5000); TREHP1 (5926); AP002954.4 (19932); MIR6716 (40674); AP002954.3 (48054); PHLDB1 (78234); DDX6 (106473); IFT46 (111703); ARCN1 (112284); RPL5P30 (123984); SETP16 (149882); TMEM25 (153476); TTC36 (157098); CXCR5 (199091); UPK2 (240489); BCL9L (240934); KMT2A (248184); ATP5L (283520); FOXR1 (287032); Metazoa_SRP (309659); CCDC84 (313467); RPL23AP64 (318772); UBE4A (325089); RPS25 (333757…	AP002954.1 [0.27] ARCN1 [0.22] MPZL2 [0.18] TREH [0.16] PHLDB1 [0.15] DDX6 [0.15] AP000941.1 [0.09] AP004609.3 [0.09] IFT46 [0.07] TTC36 [0.06] AP001267.3 [0.06] TMEM25 [0.06] CXCR5 [0.06] BCL9L [0.05] UPK2 [0.05] AP004609.1 [0.05] KMT2A [0.05] AP001267.1 [0.05] AP001267.4 [0.05] AP001267.2 [0.05] FOXR1 [0.05] ATP5MG [0.05] AP001267.5 [0.05] CCDC84 [0.04] TRAPPC4 [0.04] SLC37A4 [0.04] CD3D [0.04]…	HYOU1 [ATF4.Gowen2015; ATF4.Han2013]; TRAPPC4 [ATF4.Fusakio2016]; PHLDB1 [ATF4.ATF4_293]; HINFP [PERK.Teske2011]; MPZL3 [PERK.Teske2011]; RPS25 [PERK.Teske2011]; C2CD2L [ATF4.Ord2021]
chr11_17445506_T_G	SDHCP4 (9324); ABCC8 (31339); KCNJ11 (56174); NCR3LG1 (93780); USH1C (98910); OTOG (101866); NUCB2 (237353); PIK3C2A (237522); MYOD1 (274061); KCNC1 (289267); CTD-3236F5.1 (307240); RPS13 (367776); SNORD14B (369637); SNORD14A (370761); PLEKHA7 (431062); OR7E14P (431459)	ABCC8 [0.23] PLEKHA7 [0.11] USH1C [0.08] NCR3LG1 [0.08] KCNJ11 [0.08] AC124798.2 [0.08] AC124798.1 [0.08] OTOG [0.07] PIK3C2A [0.05] NUCB2 [0.05] KCNC1 [0.05] AC124301.2 [0.05] MYOD1 [0.05] AC124301.1 [0.05] RPS13 [0.03]	NUCB2 [PERK.Teske2011; ATF4.Ord2021]
chr11_22520055_G_A	LINC01495 (28035); FANCF (106732); GAS2 (146527); CTD-2140G10.4 (157760); SLC17A6 (181809); CTD-2140G10.2 (181958); CTD-3064C13.1 (258418); SVIP (310244); ANO5 (326879); CCDC179 (340371); CTD-2019O4.1 (406607)	FANCF [0.2] GAS2 [0.13] LINC01495 [0.09] AC055878.1 [0.09] AC104009.1 [0.06] AC040936.1 [0.06] SLC17A6 [0.06] AC107886.1 [0.05] CCDC179 [0.04] SVIP [0.04] AC006299.1 [0.04] AC107882.1 [0.02]	NA
chr11_29073732_A_G	OR2BH1P (87097); CTD-2063L20.1 (201922); CTD-3012A18.1 (445343)	AC090791.1 [0.08] AC090833.1 [0.03] AC100773.1 [0.03] AC090124.2 [0.03] AC110058.1 [0.02]	NA
chr11_34416988_A_G	CIR1P3 (13891); CAT (21936); ABTB2 (58979); ELF5 (96817); EHF (204104); NAT10 (311386); CAPRIN1 (365305); PDHX (498840); APIP (499511)	CAT [0.27] ABTB2 [0.23] NAT10 [0.12] ELF5 [0.08] AL137224.1 [0.07] CAPRIN1 [0.06] AC087783.1 [0.06] EHF [0.05] PDHX [0.04] APIP [0.01]	ABTB2 [ATF4.Fusakio2016; PERK.Teske2011]
chr11_43671560_G_A	HSD17B12 (9119); RPL23AP63 (47583); PHBP2 (62198); MIR129-2 (90166); MIR670HG (102254); MIR670 (111904); CTBP2P6 (149524); ALKBH3 (209250); SEC14L1P1 (225895); ALKBH3-AS1 (249384); C11orf96 (253781); TTC17 (312628); API5 (359597); ACCSL (376420); ACCS (394364); CTD-2609K8.3 (399901); HNRNPKP3 (402166); EXT2 (423988)	HSD17B12 [0.3] AC087521.2 [0.2] MIR670HG [0.07] AC068205.1 [0.07] AC087521.4 [0.06] ALKBH3 [0.05] ALKBH3-AS1 [0.05] AC087276.1 [0.05] C11orf96 [0.05] AC087276.3 [0.05] AC087521.3 [0.05] ACCS [0.05] AC087521.1 [0.05] TTC17 [0.04] AC087276.2 [0.04] API5 [0.03] ACCSL [0.03] EXT2 [0.02] AC134775.1 [0.02]	ALKBH3 [PERK.Teske2011]; TTC17 [ATF4.Ord2021]
chr11_45457894_C_T	SYT13 (171574); CTD-2560E9.5 (204010); CHST1 (207728); CTD-2560E9.3 (222601); MIR7154 (233882); CTD-2210P24.1 (264413); CTD-2210P24.2 (277872); CTD-2210P24.3 (293977); DKFZp779M0652 (313537); SLC35C1 (346177); CTD-2210P24.6 (355324); PRDM11 (362088); CRY2 (389223); MAPK8IP1 (427756); C11orf94 (449388); PEX16 (460918); LARGE2 (463726); AC068858.1 (483992)	AC103855.3 [0.11] AC018716.1 [0.08] AC018716.2 [0.08] AC103855.1 [0.07] AC103736.1 [0.07] AC087442.1 [0.06] SYT13 [0.06] AC103681.1 [0.05] CHST1 [0.05] AC103681.2 [0.05] AC044839.3 [0.05] AC044839.4 [0.05] AC044839.1 [0.04] SLC35C1 [0.04] PRDM11 [0.03] AC044839.5 [0.03] CRY2 [0.03] C11orf94 [0.02] AC068385.1 [0.02] MAPK8IP1 [0.02] PEX16 [0.01] LARGE2 [0.01] AC068858.1 [0.01]	NA
chr11_46258264_G_A	CTD-2589M5.4 (16283); CREB3L1 (19396); CTD-2589M5.5 (19882); DGKZ (74640); MIR4688 (118137); MDK (122491); CHRM4 (128344); PHF21A (137085); MIR3160-1 (193625); AMBRA1 (335861); LARGE2 (336643); PEX16 (339451); C11orf94 (350981); ATG13 (359262); HARBI1 (359645); MAPK8IP1 (372613); CRY2 (411146); ARHGAP1 (442335); ZNF408 (442553); CTD-2210P24.6 (445045); SLC35C1 (454192); F2 (460915); DKFZp779M0652…	PHF21A [0.15] LINC02489 [0.12] AC116021.1 [0.09] AC024475.3 [0.09] CREB3L1 [0.09] DGKZ [0.08] AC024475.4 [0.07] MDK [0.07] AC024475.1 [0.07] CHRM4 [0.07] HARBI1 [0.06] ARFGAP2 [0.05] AMBRA1 [0.04] PEX16 [0.04] LARGE2 [0.04] AC127035.1 [0.04] ATG13 [0.03] C11orf94 [0.03] AC068385.1 [0.03] MAPK8IP1 [0.03] ZNF408 [0.02] AC044839.5 [0.02] CRY2 [0.02] C11orf49 [0.02] ARHGAP1 [0.02] AC044839.1 [0.01] F…	CREB3L1 [ATF4.Gowen2015]; ATG13 [PERK.Teske2011; ATF4.Ord2021]
chr11_68209126_G_C	KMT5B (4702); C11orf24 (62875); CTD-2655K5.1 (87073); CHKA (87681); LRP5 (103482); MIR6753 (164332); TCIRG1 (170110); MIR7113 (176262); NDUFS8 (178499); ALDH3B1 (200548); UNC93B1 (204143); OR7E1P (233882); PPP6R3 (251604); NDUFA3P2 (279714); RPS3AP40 (282694); ENPP7P7 (335758); FAM86C2P (403789); CTD-2007L18.5 (407585); ALG1L8P (423853); OR7E11P (472566); GAL (474652); OR7E145P (485670); UNC93B5 …	TCIRG1 [0.17] KMT5B [0.12] C11orf24 [0.08] AP002992.1 [0.08] CHKA [0.08] LRP5 [0.07] AC004923.4 [0.06] AP002807.1 [0.06] NDUFS8 [0.06] UNC93B1 [0.05] ALDH3B1 [0.05] PPP6R3 [0.05] AP003716.1 [0.04] AP003096.1 [0.02] GAL [0.01]	CHKA [PERK.Teske2011; ATF4.Han2013]
chr11_68380985_A_T	LRP5 (68376); PPP6R3 (79745); NDUFA3P2 (107855); C11orf24 (108983); KMT5B (167156); CTD-2007L18.5 (235726); CTD-2655K5.1 (258932); CHKA (259540); GAL (302793); MIR6753 (336191); TCIRG1 (341969); MIR7113 (348121); NDUFS8 (350358); TESMIN (370579); ALDH3B1 (372407); UNC93B1 (376002); OR7E1P (405741); RPS3AP40 (454553); CPT1A (463425)	LRP5 [0.25] PPP6R3 [0.15] CPT1A [0.12] MRPL21 [0.11] C11orf24 [0.07] KMT5B [0.06] AP003096.1 [0.05] IGHMBP2 [0.05] AP002992.1 [0.05] TESMIN [0.05] CHKA [0.05] GAL [0.04] TCIRG1 [0.04] AP002807.1 [0.04] UNC93B1 [0.03] ALDH3B1 [0.03] AC004923.4 [0.03] NDUFS8 [0.03] AP003716.1 [0.01] AP000808.1 [0.01]	CHKA [PERK.Teske2011; ATF4.Han2013]
chr11_68849554_A_G	CPT1A (5143); MRPL21 (54281); IGHMBP2 (54287); TESMIN (97989); MRGPRD (131432); MRGPRF-AS1 (162728); MRGPRF (163855); GAL (165775); TPCN2 (199342); CTD-2007L18.5 (232842); MIR3164 (233621); NDUFA3P2 (360713); PPP6R3 (388823); MYEOV (444583); IFITM9P (454253)	AP000808.1 [0.27] MRPL21 [0.26] IGHMBP2 [0.26] MRGPRF [0.23] TPCN2 [0.22] MRGPRF-AS1 [0.21] AP003071.4 [0.21] MRGPRD [0.18] TESMIN [0.1] CPT1A [0.09] AP000808.2 [0.08] GAL [0.06] AP003071.3 [0.06] AP003096.1 [0.05] AP003071.1 [0.05] SMIM38 [0.04] AP003071.2 [0.04] PPP6R3 [0.03] MYEOV [0.02]	NA
chr11_70416273_T_G	CTTN (17784); AP000487.5 (17869); AP000487.6 (52904); AP000487.4 (57595); AP001271.3 (61319); CTA-797E19.2 (89063); CTA-797E19.1 (96345); MIR548K (132318); H2AFZP4 (136975); PPFIA1 (145573); FADD (213110); SHANK2-AS1 (214820); SHANK2-AS2 (229891); CMB9-52H4.1 (289795); ANO1 (337971); ANO1-AS2 (340910); SHANK2-AS3 (446516); MIR3664 (456095)	PPFIA1 [0.25] CTTN [0.25] AP000487.1 [0.09] AP002336.2 [0.08] AP002336.1 [0.08] AP000487.2 [0.08] AP002336.3 [0.08] AP001271.1 [0.08] AP000879.1 [0.05] ANO1-AS1 [0.05] SHANK2-AS2 [0.05] SHANK2-AS1 [0.05] FADD [0.05] AP000879.2 [0.05] LINC02584 [0.04] ANO1 [0.04] AP003555.1 [0.03] AP003555.2 [0.03] SHANK2-AS3 [0.02] AP003555.3 [0.02] AP007216.2 [0.01]	NA
chr11_73787888_T_G	MRPL48 (572); RAB6A (26750); CCDC58P5 (63323); PAAF1 (88810); COA4 (89080); PLEKHB1 (141710); AP000860.2 (147409); DNAJB13 (162430); FAM168A (189698); UCP2 (195419); HMGN2P38 (207635); UCP3 (221547); C2CD3 (383210); PPME1 (383322); RELT (411624); AP000577.2 (416980); SNORA7 (464664); ARHGEF17 (479323)	MRPL48 [0.3] RAB6A [0.27] UCP2 [0.23] PLEKHB1 [0.22] PAAF1 [0.21] AP002770.1 [0.09] COA4 [0.08] AP002993.1 [0.08] FAM168A [0.06] DNAJB13 [0.06] AP003717.1 [0.06] PGM2L1 [0.05] UCP3 [0.05] PPME1 [0.03] C2CD3 [0.03] AP000763.4 [0.03] AP000763.3 [0.03] RELT [0.02] ARHGEF17 [0.01] AP002761.3 [0.01]	RAB6A [ATF4.Ord2021]	MRPL48 (0.22 Pancreas)	MRPL48 (0.23 HAP1); MRPL48 (0.17 THP1); MRPL48 (0.16 K562); MRPL48 (0.16 HepG2)
chr11_87266921_C_G	PSMA2P1 (63131); XIAPP2 (170335); CTD-2028E8.1 (214376); CTD-2028E8.2 (223222); TMEM135 (229077); HNRNPCP8 (242338); FZD4 (311529); U6 (381628); OR7E2P (408973); AP000654.4 (433471); OR7E13P (433853); AP000654.5 (445192); PRSS23 (475862)	TMEM135 [0.15] FZD4 [0.15] AP001528.1 [0.04] AP001528.2 [0.04] AP000654.1 [0.02] AP000756.1 [0.01] PRSS23 [0.01]	FZD4 [ATF4.ATF4_293]
chr11_8980600_G_A	TMEM9B-AS1 (15826); TMEM9B (15925); NRIP3 (23449); ASCL3 (42388); C11orf16 (47610); AKIP1 (69461); ST5 (69648); MIR5691 (109779); KRT8P41 (113776); SCUBE2 (157514); DENND5A (284790); SNORA3B (295161); SNORA3A (296373); RPL27A (298189); Metazoa_SRP (299216); TRIM66 (308733); PRR13P2 (331089); TMEM41B (334180); STK33 (386310); IPO7 (404021); SCARNA20 (425584); SNORA23 (448172); CTD-2371O3.2 (452886…	AKIP1 [0.26] NRIP3 [0.25] TMEM9B [0.22] TRIM66 [0.21] SCUBE2 [0.21] TMEM41B [0.13] DENND5A [0.12] ASCL3 [0.09] AC079296.1 [0.09] TMEM9B-AS1 [0.09] C11orf16 [0.09] ST5 [0.08] ZNF143 [0.06] RPL27A [0.06] AC026894.1 [0.05] AC091053.1 [0.05] AP006259.1 [0.05] AC091053.2 [0.04] STK33 [0.03] IPO7 [0.02] AC132192.2 [0.01] AC132192.1 [0.01]	TMEM41B [ATF4.Gowen2015; PERK.Teske2011]; SNORA23 [ATF4.Fusakio2016]; TRIM66 [ATF4.Han2013]; DENND5A [ATF4.Ord2021]
chr11_90693609_G_A	MIR4490 (137751); MIR1261 (175593); TUBAP2 (411049); OSBPL9P2 (422342); OSBPL9P3 (422351); DISC1FP1 (442377); CHORDC1 (470456); AP000648.5 (499995)	TRIM64B [0.09] CHORDC1 [0.01] AP003386.1 [0.01]	NA
chr11_92885247_G_T	SNRPGP16 (52193); MTNR1B (84472); RPL26P31 (167580); SLC36A4 (312717); RPS3AP42 (386311); DEUP1 (444723)	AP003171.3 [0.09] AP003171.1 [0.08] MTNR1B [0.08] AP003718.1 [0.07] SLC36A4 [0.04] FAT3 [0.03] AP003969.1 [0.03] DEUP1 [0.02] AP000722.1 [0.01]	NA
chr11_96823139_A_G	MED28P5 (177572); JRKL-AS1 (316312); JRKL (433150); CCDC82 (433215); MAML2 (479958)	AP003066.1 [0.05] AP003781.1 [0.04] JRKL-AS1 [0.04] CCDC82 [0.02] JRKL [0.02] LINC02553 [0.02] MAML2 [0.01]	CCDC82 [ATF4.Ord2021]
chr12_108026447_G_A	WSCD2 (103023); ASCL4 (252062); PRDM4 (265174); CMKLR1 (312894); PWP1 (340715); LINC01498 (466138); FICD (488737)	WSCD2 [0.07] AC126177.3 [0.06] PRDM4 [0.05] ASCL4 [0.05] AC007622.2 [0.05] CMKLR1 [0.04] PWP1 [0.04] AC007540.1 [0.02] LINC01498 [0.01] FICD [0.01]	PWP1 [PERK.Teske2011]
chr12_109396115_A_G	LINC01486 (36626); MYO1H (48212); KCTD10 (81286); UBE3B (81429); FOXN4 (86894); MVK (177139); MMAB (177759); ACACB (279520); UNG (298541); ALKBH2 (302626); FAM222A (318112); USP30-AS1 (342242); USP30 (373026); FAM222A-AS1 (377393); SVOP (412353); TRPV4 (436620); MIR4497 (437232); GLTP (484373)	MYO1H [0.26] FOXN4 [0.26] KCTD10 [0.26] UBE3B [0.24] UNG [0.23] MMAB [0.21] ACACB [0.12] MVK [0.12] LINC01486 [0.11] AC007570.1 [0.08] AC007637.1 [0.05] FAM222A [0.04] USP30-AS1 [0.04] ALKBH2 [0.04] FAM222A-AS1 [0.03] USP30 [0.03] SVOP [0.03] TRPV4 [0.02] GLTP [0.01] AC007834.1 [0.01]	ACACB [ATF4.ATF4_293]; UNG [PERK.Teske2011; ATF4.Han2013]; GLTP [ATF4.Ord2021]
chr12_109838672_A_G	MIR4497 (5324); TRPV4 (5936); GLTP (41816); TCHP (61601); FAM222A-AS1 (65163); FAM222A (124444); GIT2 (157717); ANKRD13A (160513); C12orf76 (235014); MMAB (264797); MVK (265417); IFT81 (285662); UBE3B (361127); KCTD10 (361270); ATP2A2 (442083); LINC01486 (479183); MYO1H (490769)	GLTP [0.27] TRPV4 [0.24] GIT2 [0.19] TCHP [0.15] GPN3 [0.15] VPS29 [0.13] UBE3B [0.1] TCTN1 [0.09] AC007834.1 [0.09] FAM222A-AS1 [0.08] FAM222A [0.07] AC084876.1 [0.07] KCTD10 [0.06] ANKRD13A [0.06] AC007546.1 [0.06] C12orf76 [0.05] MMAB [0.05] MVK [0.05] IFT81 [0.05] AC007570.1 [0.03] ATP2A2 [0.02] MYO1H [0.01] LINC01486 [0.01]	GLTP [ATF4.Ord2021]	GLTP (0.11 Artery_Coronary)
chr12_110468432_A_C	FAM216A (56); GPN3 (836); RPL31P49 (7444); ARPC3 (18024); VPS29 (33127); RAD9B (35373); HMGA1P3 (38149); ANAPC7 (64701); PPTC7 (114888); TCTN1 (145594); ATP2A2 (187676); HVCN1 (236518); PPP1CC (274507); IFT81 (344097); RPL29P25 (373955); CCDC63 (378336); C12orf76 (394745); MYL2 (452145); LINC01405 (468152); ANKRD13A (469246); GIT2 (472042)	GPN3 [0.28] ATP2A2 [0.17] RAD9B [0.16] ANAPC7 [0.16] ARPC3 [0.16] FAM216A [0.12] PPTC7 [0.11] VPS29 [0.09] TCTN1 [0.08] HVCN1 [0.05] PPP1CC [0.05] IFT81 [0.04] AC002375.1 [0.03] CCDC63 [0.03] C12orf76 [0.03] AC007546.1 [0.02] MYL2 [0.01] ANKRD13A [0.01] LINC01405 [0.01] GIT2 [0.01] AC002351.1 [0.01]	NA		FAM216A (0.4 HAP1); GPN3 (0.4 HAP1); GPN3 (0.33 Erythroblast); FAM216A (0.33 Erythroblast); FAM216A (0.23 K562); GPN3 (0.23 K562); ARPC3 (0.14 HAP1); FAM216A (0.14 HepG2); GPN3 (0.14 HepG2); VPS29 (0.13 HAP1); VPS29 (0.12 Erythroblast); ARPC3 (0.12 Erythroblast); FAM216A (0.11 THP1); GPN3 (0.11 THP1)
chr12_113262933_A_G	MIR6762 (28589); TPCN1 (41838); IQCD (41883); RITA1 (77407); DDX54 (77453); PLBD2 (95632); SLC8B1 (96560); CFAP73 (113075); RASAL1 (126693); SDSL (159303); SDS (163368); DTX1 (206224); RPS15AP32 (208871); LHX5-AS1 (209139); LHX5 (209347); IMMP1LP2 (247326); OAS2 (284538); OAS3 (324581); OAS1 (356156)	RITA1 [0.26] IQCD [0.22] RASAL1 [0.2] SLC8B1 [0.15] PLBD2 [0.14] TPCN1 [0.12] DDX54 [0.1] AC089999.2 [0.09] AC089999.1 [0.08] CFAP73 [0.07] SDS [0.06] SDSL [0.06] DTX1 [0.05] AC004551.1 [0.05] LHX5 [0.05] LHX5-AS1 [0.05] OAS2 [0.05] OAS3 [0.04] OAS1 [0.03]	SDSL [ATF4.ATF4_293]; SDS [PERK.Teske2011]
chr12_121857429_T_C	HPD (6167); PSMD9 (31301); Metazoa_SRP (40397); SETD1B (53249); LINC01089 (53522); RHOF (56751); WDR66 (60868); TMEM120B (144677); BCL7A (162634); MORN3 (184797); AC156455.1 (205876); MLXIP (221292); ORAI1 (230879); KDM2B (276637); LRRC43 (310308); IL31 (316770); B3GNT4 (346113); DIABLO (370105); VPS33A (409092); MIR7107 (413076); RNF34 (457388); ANAPC5 (457532); CCDC150P1 (466907)	HPD [0.33] WDR66 [0.21] LINC01089 [0.19] PSMD9 [0.16] BCL7A [0.12] RHOF [0.1] AC069503.2 [0.09] AC079360.1 [0.09] KDM2B [0.09] AC069503.3 [0.09] AC084018.2 [0.08] AC084018.1 [0.08] SETD1B [0.08] B3GNT4 [0.07] TMEM120B [0.07] MORN3 [0.07] AC069503.1 [0.06] MLXIP [0.05] ORAI1 [0.05] AC145422.1 [0.05] IL31 [0.04] LRRC43 [0.04] DIABLO [0.03] DIABLO [0.03] VPS33A [0.02] AC048338.1 [0.02] AC048337.1 [0…	RHOF [ATF4.Ord2021]		HPD (0.084 HepG2); PSMD9 (0.017 HepG2)
chr12_130883027_A_G	RAN (11148); STX2 (43760); ADGRD1 (70879); LINC01257 (281983); RIMBP2 (365109); RPS6P20 (410149)	STX2 [0.27] RAN [0.16] AC073912.1 [0.08] AC073912.2 [0.08] AC073862.1 [0.08] ADGRD1 [0.08] ADGRD1-AS1 [0.07] RIMBP2 [0.06] AC078925.1 [0.06] AC095350.1 [0.05] LINC01257 [0.05] LINC02415 [0.02] LINC02370 [0.01] AC140118.1 [0.01] AC063926.1 [0.01]	NA
chr12_29404501_A_G	OVCH1-AS1 (15207); ERGIC2 (23311); OVCH1 (93185); RPL21P99 (254297); FAR2 (255398); TMTC1 (380258)	ERGIC2 [0.22] OVCH1-AS1 [0.12] TMTC1 [0.1] AC009318.3 [0.08] AC009318.2 [0.08] OVCH1 [0.08] AC009318.1 [0.08] AC009318.4 [0.07] AC009320.1 [0.07] AC012150.2 [0.05] AC012150.1 [0.05] FAR2 [0.05]	NA
chr12_30660955_G_A	IPO8 (35031); CAPRIN2 (93996); LINC00941 (134725); TSPAN11 (265472); DDX11-AS1 (412889); DDX11 (412892); SNORA75 (416061)	IPO8 [0.3] AC012673.1 [0.09] LINC00941 [0.08] CAPRIN2 [0.08] AC010198.1 [0.08] AC010198.2 [0.07] TSPAN11 [0.05] AC078776.1 [0.04] LINC02386 [0.03] DDX11-AS1 [0.02] DDX11 [0.02] AC023511.1 [0.01]	NA
chr12_31583790_C_T	DENND5B-AS1 (6132); DENND5B (7307); RPL31P50 (13619); AK4P3 (32649); ETFBKMT (63369); STMN1P1 (131991); AMN1 (145326); H3F3C (208451); U6 (217502); SNORA25 (227297); FAM60A (256731); FLJ13224 (259474); MREGP1 (329344); RPL12P32 (364543); KIAA1551 (375579); OVOS2 (377635)	DENND5B [0.28] DENND5B-AS1 [0.09] ETFBKMT [0.08] AC068792.1 [0.07] AC023157.3 [0.07] LINC02422 [0.07] AMN1 [0.07] LINC02387 [0.05] H3F3C [0.05] AC024940.1 [0.05] SINHCAF [0.05] AC024940.6 [0.04] IPO8 [0.04] RESF1 [0.03] AC016957.2 [0.02]	FAM60A [ATF4.Fusakio2016]
chr12_32359587_C_G	FGD4 (39941); BICD1 (252752); DNM1L (319612); YARS2 (396315); KIAA1551 (400217); RPL12P32 (411253)	FGD4 [0.11] BICD1 [0.09] AC026356.1 [0.09] AC026356.2 [0.09] RESF1 [0.07] AC048344.1 [0.05] AC048344.4 [0.05] DNM1L [0.04] AC084824.5 [0.03] AC084824.4 [0.03] YARS2 [0.03] AC084824.3 [0.03] AC016957.2 [0.03] LINC02422 [0.01] AC087588.2 [0.01] PKP2 [0]	NA
chr12_33882839_G_T	ALG10 (141295); FAM166AP2 (279637); TUBB8P4 (284115); DUX4L27 (326836); AK6P1 (366641); SYT10 (443019)	ALG10 [0.22] AC046130.1 [0.06] AC046130.2 [0.06] AC140847.1 [0.05] AC140847.2 [0.04] SYT10 [0.02] AC023158.1 [0.01] AC023158.2 [0.01]	NA
chr12_37464929_C_A	ZNF970P (110657)	ALG10B [0.09]	NA
chr12_38333235_C_T	ALG10B (16657); NF1P12 (126042); FAM166AP9 (127225); TUBB8P5 (131669); pRNA (183185); CLUHP8 (251189); AK6P2 (254235)	ALG10B [0.09] CPNE8 [0.07] AC087897.2 [0.05] CPNE8-AS1 [0.04]	NA
chr12_38977339_T_C	CPNE8 (69908); KIF21A (466051)	CPNE8 [0.15] CPNE8-AS1 [0.08] LINC02406 [0.07] AC087897.2 [0.03] KIF21A [0.01]	NA
chr12_41453002_A_T	MTND2P17 (246180); MTND1P24 (247249); PDZRN4 (264554)	AC090531.1 [0.12] PDZRN4 [0.07] LINC02400 [0.04] AC090630.1 [0.01] AC015540.1 [0.01]	NA
chr12_50447928_C_T	FAM186A (51305); LARP4 (55545); DIP2B (57178); LIMA1 (164381); MIR1293 (213715); CERS5 (280394); ATF1 (315781); COX14 (335949); GPD1 (344109); SMARCD1 (362956); ASIC1 (390380); TMPRSS12 (394991); RACGAP1 (414791); METTL7A (475543); AQP6 (480689); AQP5 (486058); AQP2 (497187)	CERS5 [0.19] LIMA1 [0.19] LARP4 [0.11] ATF1 [0.11] DIP2B [0.08] FAM186A [0.08] TFCP2 [0.07] METTL7A [0.06] LETMD1 [0.05] AC008147.1 [0.05] AC008147.2 [0.05] GPD1 [0.04] AC074032.1 [0.04] COX14 [0.04] SLC11A2 [0.04] TMPRSS12 [0.03] ASIC1 [0.03] SMARCD1 [0.03] RACGAP1 [0.02] AC025154.2 [0.01] AC008121.2 [0.01] AQP6 [0.01] AC025154.1 [0.01] AQP2 [0.01] AQP5 [0.01]	LARP4 [PERK.Teske2011]; GPD1 [ATF4.Ord2021]
chr12_50868962_G_T	TMPRSS12 (26042); METTL7A (54509); HIGD1C (84959); ATF1 (105252); SLC11A2 (159604); LETMD1 (178999); CSRNP2 (214702); PHBP19 (256419); TFCP2 (304172); POU6F1 (348746); DIP2B (363855); DAZAP2 (369329); SMAGP (401755); BIN2 (455706); FAM186A (472339); LARP4 (476579); CELA1 (477717)	METTL7A [0.26] ATF1 [0.22] SLC11A2 [0.19] TMPRSS12 [0.17] TFCP2 [0.16] AC139768.1 [0.15] LETMD1 [0.12] COX14 [0.11] HIGD1C [0.08] AC008121.3 [0.08] AC008121.2 [0.08] CSRNP2 [0.05] CERS5 [0.05] AC139768.2 [0.04] DAZAP2 [0.03] DIP2B [0.03] SMAGP [0.02] CELA1 [0.01] LARP4 [0.01] BIN2 [0.01] FAM186A [0.01]	SMAGP [ATF4.Gowen2015]; LARP4 [PERK.Teske2011]; CSRNP2 [ATF4.Ord2021]
chr12_54198403_T_C	SMUG1 (9394); LINC01598 (72410); CBX5 (81730); HNRNPA1 (81789); NFE2 (102718); COPZ1 (102798); MIR148B (138812); FLJ12825 (140149); HOXC4 (160549); MIR615 (164453); HOXC5 (165550); GPR84 (166084); AC012531.25 (178493); HOXC8 (189297); ZNF385A (192895); HOXC-AS1 (198392); HOXC-AS2 (201617); HOXC9 (203508); MIR196A2 (206665); HOXC6 (207779); HOXC10 (213319); HOXC-AS3 (213338); ITGA5 (221057); HOTAI…	AC023794.1 [0.18] NFE2 [0.16] GPR84 [0.15] LINC02381 [0.12] SMUG1 [0.11] AC023794.2 [0.09] AC023794.5 [0.09] SCAT2 [0.08] AC078778.1 [0.08] CBX5 [0.08] FAM242C [0.08] AC023794.6 [0.08] HNRNPA1 [0.08] COPZ1 [0.07] AC023794.3 [0.07] AC079313.1 [0.06] AC079313.2 [0.06] HOXC5 [0.06] HOXC4 [0.06] AC012531.1 [0.06] HOXC-AS1 [0.06] HOXC8 [0.06] ZNF385A [0.06] LINC01154 [0.05] HOXC12 [0.05] ITGA5 [0.05] …	ITGA5 [ATF4.Gowen2015; ATF4.ATF4_293]; COPZ1 [PERK.Teske2011]; HNRNPA1 [PERK.Teske2011]; HOXC9 [PERK.Teske2011]
chr12_57056027_C_T	MYO1A (4828); TAC3 (27143); NEMP1 (32036); NAB2 (32866); ZBTB39 (49580); GPR182 (61581); LRP1 (72465); STAT6 (76112); LRP1-AS (91592); RDH16 (96652); SDR9C7 (121621); MIR1228 (138476); NXPH4 (160767); SHMT2 (173299); NDUFA4L2 (184688); SNORA48 (194652); STAC3 (195166); PRIM1 (303653); HSD17B6 (303866); NACA (324431); PTGES3 (367618); R3HDM2 (374978); INHBC (378732); INHBE (396295); GLI1 (404107);…	NEMP1 [0.26] STAT6 [0.26] MYO1A [0.11] TAC3 [0.09] ZBTB39 [0.09] NAB2 [0.09] LRP1-AS [0.08] LRP1 [0.08] GPR182 [0.08] RDH16 [0.08] SDR9C7 [0.07] EEF1AKMT3 [0.07] SHMT2 [0.06] NXPH4 [0.06] AC137834.2 [0.06] NDUFA4L2 [0.06] STAC3 [0.06] AC137834.1 [0.05] PRIM1 [0.04] HSD17B6 [0.04] AC117378.1 [0.04] NACA [0.04] PTGES3 [0.03] AC126614.1 [0.03] INHBC [0.03] INHBE [0.03] R3HDM2 [0.03] MARS [0.02] GLI1…	DDIT3 [ATF4.Bergmann2018; ATF4.Gowen2015; ATF4.Fusakio2016; PERK.Teske2011; ATF4.Han2013; ATF4.Ord2021]; GLI1 [ATF4.Gowen2015]; ARHGAP9 [ATF4.Gowen2015; ATF4.ATF4_293]; LRP1 [ATF4.Gowen2015]; INHBE [ATF4.Gowen2015; ATF4.ATF4_293; ATF4.Ord2021]; MARS [ATF4.Gowen2015; ATF4.Ord2021]; SHMT2 [ATF4.Gowen2015; ATF4.Han2013; ATF4.Ord2021]; NXPH4 [ATF4.Gowen2015; ATF4.Han2013]; NDUFA4L2 [ATF4.Gowen2015]; …
chr12_57367320_A_C	R3HDM2 (63685); INHBC (67439); INHBE (85002); GLI1 (92814); MARS (108124); STAC3 (116126); ARHGAP9 (121494); NDUFA4L2 (126604); SHMT2 (137993); MIR6758 (145367); NXPH4 (150525); MIR616 (151939); DDIT3 (153197); MBD6 (153389); MIR1228 (172816); DCTN2 (180011); KIF5A (182677); LRP1-AS (219700); PIP4K2C (223853); STAT6 (235180); DTX3 (237301); LRP1 (238827); ARHGEF25 (242859); AC025165.8 (250851); S…	EEF1AKMT3 [0.2] STAC3 [0.18] GLI1 [0.15] R3HDM2 [0.15] ATP23 [0.15] TSPAN31 [0.14] TSFM [0.13] NEMP1 [0.12] NDUFA4L2 [0.11] ARHGAP9 [0.11] PIP4K2C [0.11] AVIL [0.1] STAT6 [0.09] AC137834.1 [0.08] AC126614.1 [0.08] INHBC [0.08] INHBE [0.08] DDIT3 [0.08] MARS [0.07] SHMT2 [0.07] ARHGEF25 [0.07] AC137834.2 [0.07] AC025165.1 [0.06] NXPH4 [0.06] DCTN2 [0.06] KIF5A [0.06] AC022506.1 [0.06] MBD6 [0.06] …	DDIT3 [ATF4.Bergmann2018; ATF4.Gowen2015; ATF4.Fusakio2016; PERK.Teske2011; ATF4.Han2013; ATF4.Ord2021]; GLI1 [ATF4.Gowen2015]; ARHGAP9 [ATF4.Gowen2015; ATF4.ATF4_293]; LRP1 [ATF4.Gowen2015]; AVIL [ATF4.Gowen2015; ATF4.Han2013]; INHBE [ATF4.Gowen2015; ATF4.ATF4_293; ATF4.Ord2021]; MARS [ATF4.Gowen2015; ATF4.Ord2021]; SHMT2 [ATF4.Gowen2015; ATF4.Han2013; ATF4.Ord2021]; NXPH4 [ATF4.Gowen2015; ATF4.…
chr12_7396413_C_T	CD163L1 (54642); ACSM4 (92129); CD163 (107480); GAPDHP31 (169955); PEX5 (207728); NIFKP3 (208801); CLSTN3 (266160); RBP5 (267470); APOBEC1 (269490); C1RL (287139); C1RL-AS1 (288361); GDF3 (299363); C1R (303805); DPPA3 (315040); CLEC4C (355192); NANOGNB (368802); LPCAT3 (377902); NANOG (391380); C1S (408154); EMG1 (425520); PHB2 (425587); SCARNA12 (428806); U47924.29 (431464); MIR141 (432316); MIR…	CD163L1 [0.28] ACSM4 [0.08] CD163 [0.07] AC018653.4 [0.05] AC018653.1 [0.05] PEX5 [0.05] APOBEC1 [0.05] RBP5 [0.05] CLSTN3 [0.05] C1RL [0.05] LPCAT3 [0.05] C1RL-AS1 [0.05] AC018653.3 [0.05] C1R [0.04] GDF3 [0.04] DPPA3 [0.04] NANOG [0.03] NANOGNB [0.03] CLEC4C [0.03] U47924.1 [0.02] EMG1 [0.02] MIR200CHG [0.02] PHB2 [0.02] C1S [0.02] U47924.2 [0.01] C12orf57 [0.01] ENO2 [0.01] SLC2A14 [0.01] PTPN…	NA
chr12_87886020_A_G	RPS4XP15 (58864); MKRN9P (101451); CYCSP30 (135878); C12orf50 (148017); C12orf29 (148111); CEP290 (256196); TMTC3 (256275)	AC079598.1 [0.08] LINC02258 [0.08] C12orf29 [0.07] C12orf50 [0.07] TMTC3 [0.05] CEP290 [0.05]	NA
chr13_100098954_T_C	PCCA (9939); ASNSP3 (35352); RPL15P18 (52138); NDUFA12P1 (70779); LINC00554 (101044); ZIC2 (117182); ZIC5 (127044); SNORA25 (314970); CLYBL-AS1 (371462); PCCA-AS1 (382203); CLYBL-AS2 (407982); RPS26P47 (441294); MIR4306 (455895); GGACT (490574); CLYBL (492285)	PCCA [0.12] AL355338.1 [0.09] LINC00554 [0.07] ZIC5 [0.07] ZIC2 [0.07] CLYBL [0.07] CLYBL-AS1 [0.03] PCCA-AS1 [0.03] CLYBL-AS2 [0.02] AL136526.1 [0.02] AL356966.1 [0.01] GGACT [0.01]	ZIC5 [PERK.Teske2011]
chr13_100602679_G_A	GGACT (13150); COX5BP6 (21750); RPS26P47 (62430); TMTC4 (72414); NALCN-AS1 (105645); PCCA-AS1 (121521); ARF4P3 (154380); LINC00411 (341685); RPL15P18 (451586)	GGACT [0.27] TMTC4 [0.21] PCCA [0.13] AL356966.1 [0.09] AL136526.1 [0.08] NALCN-AS1 [0.07] PCCA-AS1 [0.07] LINC00411 [0.04]	NA
chr13_112719176_C_T	ATP11A (28847); ATP11A-AS1 (35517); ATP11AUN (72132); TUBGCP3 (131008); MCF2L (175201); MCF2L-AS1 (249648); SPACA7 (342857); F7 (386611); LINC01044 (387950); F10 (403637); LINC01043 (405709); F10-AS1 (409704); KARSP2 (411239); PROZ (439477); PCID2 (489517); CUL4A (489539)	ATP11A-AS1 [0.25] ATP11A [0.21] MCF2L [0.14] AL139384.1 [0.09] ATP11AUN [0.08] AL356752.1 [0.08] AL139384.2 [0.07] TUBGCP3 [0.07] AL356740.1 [0.05] MCF2L-AS1 [0.05] AL356740.2 [0.05] AL356740.3 [0.05] SPACA7 [0.04] F7 [0.03] LINC01044 [0.03] LINC01043 [0.02] PROZ [0.02] F10-AS1 [0.02] AL137002.1 [0.02] AL137002.2 [0.02] F10 [0.02] CUL4A [0.01] PCID2 [0.01]	MCF2L [PERK.Teske2011; ATF4.Han2013]; F7 [ATF4.Ord2021]		ATP11A (0.056 HAP1); LINC00403 (0.017 HAP1)
chr13_113523536_A_G	TMCO3 (32541); DCUN1D2 (32583); DCUN1D2-AS (54635); TFDP1 (61184); ADPRHL1 (70011); ATP4B (134650); GRK1 (143618); GRTP1 (159387); GRTP1-AS1 (171863); LAMP1 (226295); LINC00552 (227553); TMEM255B (235703); LDHBP1 (246920); MIR8075 (260616); GAS6-AS1 (309955); CUL4A (314820); PCID2 (314842); GAS6 (340531); GAS6-AS2 (340631); LINC00454 (360115); LINC00453 (360130); LINC00452 (364769); PROZ (364882)…	TMCO3 [0.3] AL442125.1 [0.27] AL442125.2 [0.27] GRK1 [0.2] DCUN1D2 [0.18] TMEM255B [0.11] ADPRHL1 [0.08] DCUN1D2-AS [0.08] TFDP1 [0.08] ATP4B [0.07] GRTP1 [0.06] AL136221.1 [0.06] GRTP1-AS1 [0.06] LAMP1 [0.05] GAS6-AS1 [0.05] GAS6-DT [0.04] CUL4A [0.04] PCID2 [0.04] GAS6 [0.04] PROZ [0.03] LINC00454 [0.03] F10-AS1 [0.03] AL137002.1 [0.03] BX072579.2 [0.03] BX072579.1 [0.03] LINC00452 [0.03] AL137…	GAS6 [ATF4.Gowen2015]; F7 [ATF4.Ord2021]
chr13_26189665_G_T	RNF6 (32525); ATP8A2P3 (35489); THAP12P6 (44547); CDK8 (64438); PRUNEP1 (70700); LINC00415 (136279); SHISA2 (138633); uc_338 (170037); RNY1P3 (238843); WASF3 (368037); RPS3AP44 (387220); WASF3-AS1 (451699)	RNF6 [0.12] AL138966.2 [0.09] CDK8 [0.08] SHISA2 [0.07] LINC00415 [0.07] AL353789.1 [0.05] WASF3 [0.03] WASF3-AS1 [0.01] GPR12 [0]	RNF6 [PERK.Teske2011]
chr13_27575456_T_C	LNX2 (44948); POLR1D (45285); NPM1P4 (121748); MTIF3 (124864); GTF3A (150912); RNY1P1 (172868); LINC01079 (202108); GSX1 (217186); RASL11A (305129); SNORA27 (320055); SNORD102 (320392); RPL21 (324147); LINC00412 (338644); PDX1 (344563); PLUT (345948); ATP5EP2 (369749); LINC00543 (378069); CDX2 (395683); USP12-AS2 (403197); USP12 (403559); USP12-AS1 (412601); URAD (413198); KATNBL1P1 (492130)	POLR1D [0.27] LNX2 [0.26] MTIF3 [0.07] AL136439.1 [0.07] GTF3A [0.06] LINC01079 [0.05] GSX1 [0.05] RASL11A [0.04] RPL21 [0.04] LINC00412 [0.04] LINC02340 [0.04] PDX1 [0.04] PLUT [0.04] LINC00543 [0.03] CDX2 [0.03] USP12-AS2 [0.02] USP12-AS1 [0.02] URAD [0.02] USP12 [0.02]	CDX2 [ATF4.Gowen2015]
chr13_28162030_T_C	PAN3 (23524); PAN3-AS1 (23836); EEF1A1P3 (52482); CHCHD2P8 (54599); FLT3 (61437); KATNBL1P1 (94443); URAD (173375); CDX2 (190890); LINC00543 (208504); ATP5EP2 (216824); PLUT (240625); PDX1 (242010); FLT1 (333115); GSX1 (369387); EIF4A1P7 (436802); NPM1P4 (464825); POMP (497073)	PAN3 [0.28] PAN3-AS1 [0.25] FLT3 [0.08] URAD [0.06] CDX2 [0.06] LINC00543 [0.05] PDX1 [0.05] PLUT [0.05] FLT1 [0.04] GSX1 [0.03] POMP [0.01] AL136439.1 [0.01]	CDX2 [ATF4.Gowen2015]
chr13_32471772_A_G	ATP8A2P2 (5501); N4BP2L2-IT2 (37623); N4BP2L1 (43460); N4BP2L2 (67113); IFIT1P1 (87112); PDS5B (114654); BRCA2 (156298); ZAR1L (156427); RNY1P4 (291780); LINC00423 (439878); FRY (440472); FRY-AS1 (444105); TOMM22P3 (482629); LINC01073 (486087); Metazoa_SRP (496605)	N4BP2L2 [0.29] N4BP2L1 [0.09] N4BP2L2-IT2 [0.09] PDS5B [0.07] ZAR1L [0.06] BRCA2 [0.06] AL138820.1 [0.04] FRY-AS1 [0.02] LINC00423 [0.02]	FRY [ATF4.Gowen2015]; N4BP2L1 [ATF4.Gowen2015; ATF4.Fusakio2016; PERK.Teske2011; ATF4.Han2013]; N4BP2L2 [ATF4.Ord2021]		MINOS1P1 (0.053 K562); N4BP2L2 (0.018 K562)
chr13_42201796_G_A	CHCHD2P11 (19874); FHP1 (54076); AKAP11 (70356); MAPK6PS3 (130702); DGKH (161760); FABP3P2 (167861); RPS28P8 (198366); VWA8 (240675); VWA8-AS1 (245988); KARSP1 (276198); TNFSF11 (360939)	AKAP11 [0.21] DGKH [0.16] LINC02341 [0.07] AL157932.1 [0.06] VWA8 [0.05] VWA8-AS1 [0.05] TNFSF11 [0.03]	NA
chr13_42394017_A_T	FABP3P2 (24359); AKAP11 (121864); FHP1 (138144); TNFSF11 (168718); CHCHD2P11 (212095); MAPK6PS3 (322923); DGKH (353981); FAM216B (387532); RPS28P8 (390587); LINC01050 (418545); VWA8 (432896); VWA8-AS1 (438209); LINC00428 (448870); KARSP1 (468419)	AKAP11 [0.16] LINC02341 [0.08] TNFSF11 [0.06] AL157932.1 [0.03] FAM216B [0.03] DGKH [0.03] VWA8 [0.02] VWA8-AS1 [0.02] LINC00428 [0.02] LINC01050 [0.02]	NA
chr13_44759375_C_T	LINC00330 (50255); LINC00407 (107563); SMARCE1P5 (164517); TSC22D1-AS1 (182333); TSC22D1 (182809); NUFIP1 (230108); GPALPP1 (230153); TUSC8 (353390); GTF2F2 (361139); SERP2 (385710); KCTD4 (435342)	LINC00330 [0.19] AL356515.1 [0.09] LINC00407 [0.07] TSC22D1-AS1 [0.06] TSC22D1 [0.06] NUFIP1 [0.05] GPALPP1 [0.05] AL359706.1 [0.04] AL138960.1 [0.03] TUSC8 [0.03] SERP2 [0.03] GTF2F2 [0.03] KCTD4 [0.02]	GTF2F2 [PERK.Teske2011]; NUFIP1 [PERK.Teske2011]
chr13_46651191_G_A	LRCH1 (98023); ESD (146041); FKBP1AP3 (146073); COX17P1 (160261); LINC01198 (164684); OR7E101P (190582); HTR2A-AS1 (200951); RUBCNL (213000); HTR2A (245885); LINC00563 (353346); FAM206BP (381114); LRRC63 (439248); LCP1 (439319)	LRCH1 [0.18] AL359880.1 [0.08] ESD [0.07] LINC01198 [0.07] AL138686.1 [0.06] HTR2A [0.05] HTR2A-AS1 [0.05] RUBCNL [0.05] LINC00563 [0.03] LCP1 [0.02] LRRC63 [0.02]	NA
chr13_59846338_A_G	DIAPH3-AS1 (166412); DIAPH3-AS2 (298359); DIAPH3 (317649); RNY4P28 (341492); LINC00434 (368608); TARDBPP2 (428437)	DIAPH3 [0.06] DIAPH3-AS1 [0.06] DIAPH3-AS2 [0.05] LINC00434 [0.03]	NA
chr13_60831985_C_T	RNY3P5 (42425); LINC01442 (85015); LINC00378 (146786); EIF4A1P6 (193887); MIR3169 (367895); TDRD3 (435528)	AL592490.1 [0.11] LINC01442 [0.08] LINC00378 [0.07] TDRD3 [0.02]	TDRD3 [PERK.Teske2011]
chr13_64071556_T_G	LINC00355 (4455); NFYAP1 (95133); OR7E104P (234261); PPP1R2P10 (259947); OR7E156P (329215); LINC00395 (333537)	LINC00355 [0.12] AL445238.1 [0.05] LINC00395 [0.04] AL445989.1 [0.04]	NA
chr13_72916856_T_A	PSMD10P3 (119544); PIBF1 (134759); DIS3 (134797); KLF5 (138119); FABP5P1 (184129); BORA (189107); MZT1 (189168); RPL21P110 (213163); RNY1P8 (310290); SNORA9 (330176); uc_338 (349643); SNORA68 (456254); RPL18AP17 (456526); SNORD37 (462888); MARK2P12 (491496)	PIBF1 [0.1] KLF5 [0.09] DIS3 [0.07] BORA [0.06] MZT1 [0.06]	DIS3 [ATF4.Han2013]
chr13_75326756_C_T	LINC01078 (76276); CTAGE11P (86459); TBC1D4 (155358); SSR1P2 (190602); COMMD6 (222683); UCHL3 (222723); LMO7 (293677); LMO7-AS1 (309238); FAM204CP (362441); RIOK3P1 (498203)	TBC1D4 [0.2] LINC01078 [0.08] AL139230.1 [0.08] UCHL3 [0.05] COMMD6 [0.05] LMO7 [0.05] AL137244.1 [0.04] LMO7-AS1 [0.04]	NA		TBC1D4 (0.028 K562); LMO7-AS1 (0.023 K562); COMMD6 (0.022 K562); LMO7DN-IT1 (0.021 K562); UCHL3 (0.02 K562)
chr13_92137686_T_C	FABP5P4 (43199); RNU4ATAC3P (77842); GPC5-AS2 (202917); GPC5-IT1 (346919); MIR548AS (352476)	AL162456.1 [0.07] GPC5-AS2 [0.05] GPC5-IT1 [0.04] GPC5 [0.03]	NA
chr13_94506604_G_T	DCT (26921); TGDS (89653); GPR180 (95298); LINC00391 (196258); SOX21 (205795); SOX21-AS1 (206111); BRD7P5 (252668); RPL21P112 (254411); GPC6-AS1 (318612); LINC00557 (453436)	DCT [0.27] GPR180 [0.24] TGDS [0.08] LINC00391 [0.06] SOX21 [0.05] SOX21-AS1 [0.05] GPC6-AS1 [0.04] LINC00557 [0.01]	SOX21 [ATF4.Gowen2015]
chr14_23470223_G_A	NGDN (535); MYH7 (34504); ZFHX2-AS1 (41536); MIR208B (52159); CTD-2201G16.1 (54884); MYH6 (61945); MIR208A (81556); ZFHX2 (85764); THTPA (85969); CMTM5 (93415); IL25 (97414); AP1G2 (97465); EFS (104470); JPH4 (108577); SLC22A17 (117310); PABPN1 (148934); BCL2L2-PABPN1 (150488); DHRS2 (159891); PPP1R3E (168639); BCL2L2 (171305); HOMEZ (184105); BRD7P1 (279012); RNF212B (284907); SLC7A8 (286548); C…	NGDN [0.26] CMTM5 [0.12] MYH7 [0.09] AL132855.1 [0.08] MYH6 [0.08] THTPA [0.08] AP1G2 [0.08] AL135999.2 [0.08] AL135999.1 [0.08] ZFHX2 [0.08] IL25 [0.08] AL049829.2 [0.07] EFS [0.07] JPH4 [0.07] SLC22A17 [0.07] PABPN1 [0.07] AL135999.3 [0.07] DHRS2 [0.06] PPP1R3E [0.06] HOMEZ [0.06] BCL2L2 [0.06] BCL2L2-PABPN1 [0.06] SLC7A8 [0.05] RNF212B [0.05] CEBPE [0.03] C14orf119 [0.03] LMLN2 [0.03] ACIN1 [0…	CDH24 [ATF4.Bergmann2018; ATF4.Han2013]; ZFHX2 [ATF4.ATF4_293]; NGDN [PERK.Teske2011]; JPH4 [ATF4.Han2013]; AJUBA [ATF4.Ord2021]; DHRS2 [ATF4.Ord2021]
chr14_43173337_T_C	HNRNPUP1 (126925); KRT8P2 (368489)	NA	NA
chr14_43220873_G_T	HNRNPUP1 (79389); KRT8P2 (320953)	NA	NA
chr14_49584778_T_A	RPS29 (13918); LRR1 (14386); RHOQP1 (15215); RPL36AL (35907); MGAT2 (36016); DNAAF2 (50452); RNU6ATAC30P (99765); POLE2 (103644); KLHDC1 (108326); KLHDC2 (182829); NEMF (268425); ARF6 (308313); Metazoa_SRP (328982); MIR6076 (381620); PDLIM1P1 (465589)	RPL36AL [0.25] LRR1 [0.24] RPS29 [0.12] DNAAF2 [0.12] AL139099.1 [0.09] AL139099.2 [0.09] MGAT2 [0.09] POLE2 [0.07] AL591767.1 [0.07] KLHDC1 [0.07] KLHDC2 [0.06] AL627171.2 [0.05] NEMF [0.05] AL627171.1 [0.05] ARF6 [0.04]	RPL36AL [ATF4.Fusakio2016]; ARF6 [PERK.Teske2011]; KLHDC2 [ATF4.Ord2021]
chr14_50655487_G_C	SAV1 (12844); ZFP64P1 (50024); SNRPGP1 (83346); MAP4K5 (94360); ATL1 (122831); NIN (175634); snoU83B (189137); ABHD12B (216672); CDKL1 (239025); PYGL (289249); ATP5S (342938); L2HGDH (343161); MIR4504 (355540); SOS2 (423928); TRIM9 (440574)	SAV1 [0.28] NIN [0.21] MAP4K5 [0.19] AL606834.2 [0.17] AL606834.1 [0.15] CDKL1 [0.09] ATL1 [0.07] AL133485.1 [0.06] AL133485.2 [0.06] AL358334.1 [0.06] ABHD12B [0.05] AL118556.1 [0.05] AL358334.3 [0.05] AL359397.1 [0.05] PYGL [0.05] AL358334.2 [0.04] DMAC2L [0.04] AL359397.2 [0.04] L2HGDH [0.04] AL591770.1 [0.02] TRIM9 [0.02] SOS2 [0.02]	TRIM9 [ATF4.Gowen2015]; ATL1 [PERK.Teske2011]; CDKL1 [PERK.Teske2011]
chr14_54882119_C_G	MIR4308 (3925); FDPSP3 (4094); GCH1 (20733); RNU6ATAC9P (22904); RPSAP13 (123568); WDHD1 (144986); SOCS4 (145110); MAPK1IP1L (169511); LGALS3 (241990); DLGAP5 (309559); SAMD4A (315022); CGRRF1 (372307); FBXO34 (389189); GMFB (392922); Metazoa_SRP (403107); CHMP4BP1 (416524); CNIH1 (440687); CDKN3 (485270)	GCH1 [0.3] SOCS4 [0.07] WDHD1 [0.07] MAPK1IP1L [0.06] AL133444.1 [0.06] LGALS3 [0.05] AL139316.1 [0.04] DLGAP5 [0.04] SAMD4A [0.04] AL158801.2 [0.03] FBXO34 [0.03] CGRRF1 [0.03] GMFB [0.03] CNIH1 [0.02] AL359792.1 [0.02] AL158801.3 [0.01] CDKN3 [0.01]	LGALS3 [ATF4.Bergmann2018; ATF4.Han2013]; CNIH1 [ATF4.Gowen2015]; CDKN3 [ATF4.Fusakio2016]; FBXO34 [PERK.Teske2011]; GCH1 [ATF4.Han2013]		GCH1 (0.035 THP1); GCH1 (0.018 Erythroblast)
chr14_67308151_T_C	ATP6V1D (51845); EIF2S1 (52114); MPP5 (67042); PLEK2 (104049); FAM71D (118758); MIR5694 (133779); PLEKHH1 (225149); TMEM229B (225588); PIGH (292136); AL132640.1 (308751); ARG2 (311646); COX7A2P1 (344463); VTI1B (366680); RDH11 (387663); RDH12 (393734); RPL21P9 (406393)	ATP6V1D [0.29] MPP5 [0.25] EIF2S1 [0.17] PLEK2 [0.09] FAM71D [0.07] PLEKHH1 [0.05] TMEM229B [0.05] PIGH [0.05] ARG2 [0.04] AL049835.1 [0.04] RDH12 [0.03] VTI1B [0.03] RDH11 [0.03] AL049779.1 [0.03]	ARG2 [ATF4.Gowen2015; ATF4.ATF4_293]; RDH12 [PERK.Teske2011; ATF4.Ord2021]; RDH11 [ATF4.Ord2021]
chr14_67308154_A_C	ATP6V1D (51842); EIF2S1 (52111); MPP5 (67045); PLEK2 (104046); FAM71D (118761); MIR5694 (133776); PLEKHH1 (225146); TMEM229B (225585); PIGH (292133); AL132640.1 (308748); ARG2 (311643); COX7A2P1 (344460); VTI1B (366677); RDH11 (387660); RDH12 (393731); RPL21P9 (406390)	ATP6V1D [0.29] MPP5 [0.25] PLEK2 [0.18] EIF2S1 [0.17] FAM71D [0.07] PLEKHH1 [0.05] TMEM229B [0.05] PIGH [0.05] ARG2 [0.04] AL049835.1 [0.04] RDH12 [0.03] VTI1B [0.03] RDH11 [0.03] AL049779.1 [0.03]	ARG2 [ATF4.Gowen2015; ATF4.ATF4_293]; RDH12 [PERK.Teske2011; ATF4.Ord2021]; RDH11 [ATF4.Ord2021]
chr14_71237299_A_G	SIPA1L1 (83149); PTTG4P (151465); SNORD56B (161037); GTF3AP2 (192658); PCNX1 (329894); MAP3K9 (427764)	SIPA1L1 [0.17] AC004817.4 [0.09] AC004817.1 [0.09] AC005476.2 [0.08] AC004817.3 [0.08] AC004817.2 [0.08] AC004825.2 [0.04] PCNX1 [0.04] AC004974.1 [0.03] AC004816.1 [0.02] MAP3K9 [0.02] AC004816.2 [0.02]	SIPA1L1 [PERK.Teske2011]
chr14_72665482_T_G	MIR7843 (148662); DPF3 (228634); DCAF4 (260849); ZFYVE1 (361730); RBM25 (393302); PSEN1 (470935)	DPF3 [0.26] DCAF4 [0.17] PSEN1 [0.1] AL392024.1 [0.09] AC004828.1 [0.08] NUMB [0.05] ZFYVE1 [0.03] RBM25 [0.03] AL442663.3 [0.03]	DPF3 [ATF4.ATF4_293]; PSEN1 [ATF4.Ord2021]; ZFYVE1 [ATF4.Ord2021]	DPF3 (1 Cells_Cultured_fibroblasts)
chr14_72913989_T_C	DCAF4 (12342); DPF3 (19872); ZFYVE1 (113223); RBM25 (144795); PSEN1 (222428); PAPLN (323507); MIR7843 (397169)	DCAF4 [0.25] PSEN1 [0.24] AC004846.1 [0.2] ZFYVE1 [0.13] DPF3 [0.09] PAPLN [0.09] RBM25 [0.07] NUMB [0.07] AL442663.3 [0.07] AL392024.1 [0.05] AC004828.1 [0.04] AC004846.2 [0.03]	DPF3 [ATF4.ATF4_293]; PSEN1 [ATF4.Ord2021]; ZFYVE1 [ATF4.Ord2021]
chr14_73856770_T_G	PTGR2 (4926); ZNF410 (30057); ELMSAN1 (66484); COQ6 (93155); FAM161B (93481); MIR4505 (98023); PNMA1 (142397); ENTPD5 (162582); BBOF1 (162629); DNAL1 (211895); NDUFB8P1 (225295); ALDH6A1 (227723); LIN52 (228025); ACOT6 (245825); ACOT4 (265064); NT5CP1 (285102); ACOT2 (289150); HEATR4 (297822); NT5CP2 (316988); ACOT1 (319656); RIOX1 (365806); VSX2 (382701); NUMB (393278); AC005519.4 (437655); ABCD…	PTGR2 [0.3] ZNF410 [0.25] AC005520.1 [0.25] FAM161B [0.23] COQ6 [0.23] AC005520.2 [0.21] AC005520.3 [0.2] LINC02274 [0.18] AC005480.1 [0.15] ENTPD5 [0.14] LIN52 [0.13] AC005520.5 [0.11] ELMSAN1 [0.08] BBOF1 [0.08] PNMA1 [0.07] ALDH6A1 [0.07] AC006146.1 [0.06] DNAL1 [0.05] ACOT6 [0.05] AC005225.2 [0.05] ACOT2 [0.05] HEATR4 [0.05] ACOT4 [0.05] ACOT1 [0.04] AC005225.1 [0.04] AC005225.3 [0.04] AC0052…	ACOT2 [ATF4.Bergmann2018; ATF4.Han2013]; ELMSAN1 [ATF4.Gowen2015; PERK.Teske2011]; LIN52 [ATF4.Fusakio2016; PERK.Teske2011; ATF4.Han2013]; ALDH6A1 [ATF4.Han2013]
chr14_74051370_A_G	BBOF1 (31970); ENTPD5 (32017); ALDH6A1 (33123); LIN52 (33425); FAM161B (101118); COQ6 (101444); ZNF410 (164542); VSX2 (188101); PTGR2 (199526); AC005519.4 (243055); ABCD4 (251686); VRTN (251698); SUB1P2 (254054); ELMSAN1 (261084); MIR4505 (292623); RPS2P2 (327048); PNMA1 (336997); SYNDIG1L (374732); DNAL1 (406495); NDUFB8P1 (419895); RAP1AP (431614); ACOT6 (440425); ISCA2 (442349); NPC2 (442807);…	BBOF1 [0.26] ENTPD5 [0.25] LIN52 [0.25] ALDH6A1 [0.25] COQ6 [0.22] AC005520.2 [0.21] ZNF410 [0.14] FAM161B [0.07] AC005520.3 [0.07] AC005480.1 [0.07] VSX2 [0.06] AC005520.5 [0.06] PTGR2 [0.05] LINC02274 [0.05] AC005520.1 [0.05] AC005519.1 [0.05] ABCD4 [0.05] VRTN [0.05] ELMSAN1 [0.05] PNMA1 [0.04] SYNDIG1L [0.03] ACOT4 [0.03] AC006146.1 [0.03] DNAL1 [0.02] NPC2 [0.02] ACOT6 [0.02] ISCA2 [0.02] AC…	ACOT2 [ATF4.Bergmann2018; ATF4.Han2013]; ELMSAN1 [ATF4.Gowen2015; PERK.Teske2011]; LIN52 [ATF4.Fusakio2016; PERK.Teske2011; ATF4.Han2013]; ALDH6A1 [ATF4.Han2013]	BBOF1 (0.22 Testis)
chr14_75159428_T_C	TMED10 (17203); CTD-3075F15.1 (17500); NEK9 (32275); RNU4ATAC14P (42741); HIF1AP1 (42827); ACYP1 (90148); ZC2HC1C (95258); MLH3 (107895); U2 (111352); FOS (119345); DPPA5P4 (133067); LINC01220 (134975); EIF2B2 (156517); PGF (203643); RPS6KL1 (236031); JDP2 (268313); DLST (277537); PROX2 (287487); BATF (362996); YLPM1 (396062); AC007182.6 (419188); FLVCR2 (420160); FCF1 (446284); AREL1 (446312); S…	ZC2HC1C [0.26] MLH3 [0.25] ACYP1 [0.24] EIF2B2 [0.24] NEK9 [0.22] RPS6KL1 [0.22] TMED10 [0.21] AL049780.2 [0.2] DLST [0.17] PGF [0.11] AL691403.2 [0.09] LINC01220 [0.07] AF111167.1 [0.07] AL691403.1 [0.07] FOS [0.07] AL049780.1 [0.06] JDP2 [0.05] AF111167.2 [0.05] PROX2 [0.05] YLPM1 [0.03] BATF [0.03] AREL1 [0.02] FLVCR2 [0.02] AC007182.1 [0.02] FCF1 [0.02] TTLL5 [0.01]	JDP2 [ATF4.Gowen2015; ATF4.Han2013; ATF4.Ord2021]; FOS [ATF4.Gowen2015; ATF4.ATF4_293]; MLH3 [ATF4.Han2013]
chr14_75178824_A_G	CTD-3075F15.1 (1895); TMED10 (2192); RNU4ATAC14P (23345); NEK9 (51671); HIF1AP1 (62223); U2 (91956); FOS (99949); ACYP1 (109544); DPPA5P4 (113671); ZC2HC1C (114654); LINC01220 (115579); MLH3 (127291); EIF2B2 (175913); PGF (223039); JDP2 (248917); RPS6KL1 (255427); DLST (296933); PROX2 (306883); BATF (343600); AC007182.6 (399792); FLVCR2 (400764); YLPM1 (415458); TTLL5 (454800); FCF1 (465680); ARE…	ZC2HC1C [0.25] MLH3 [0.25] EIF2B2 [0.24] ACYP1 [0.24] RPS6KL1 [0.21] NEK9 [0.21] AL049780.2 [0.19] TMED10 [0.18] DLST [0.15] PGF [0.11] AL691403.2 [0.09] AF111167.1 [0.08] AL691403.1 [0.08] LINC01220 [0.07] FOS [0.07] AL049780.1 [0.06] JDP2 [0.05] AF111167.2 [0.05] BATF [0.04] PROX2 [0.04] YLPM1 [0.02] FLVCR2 [0.02] AC007182.1 [0.02] AREL1 [0.01] ERG28 [0.01] TTLL5 [0.01] FCF1 [0.01]	JDP2 [ATF4.Gowen2015; ATF4.Han2013; ATF4.Ord2021]; FOS [ATF4.Gowen2015; ATF4.ATF4_293]; MLH3 [ATF4.Han2013]
chr14_84210764_T_G	MTCYBP27 (34345); MTND5P35 (36973); MTND4P33 (37923); RNU6ATAC28P (460380)	AL356807.1 [0.08] LINC02305 [0.05]	NA
chr15_38367599_C_T	FAM98B (86527); AC109631.1 (91941); SPRED1 (115273); RASGRP1 (197976); LINC01852 (294639); C15orf53 (328998); TMCO5A (445660)	FAM98B [0.08] AC116158.1 [0.07] SPRED1 [0.07] AC087473.1 [0.07] RASGRP1 [0.06] AC116158.2 [0.06] C15orf53 [0.05] LINC01852 [0.05] AC022929.1 [0.03] LINC02345 [0.03] TMCO5A [0.02] AC022929.2 [0.01]	NA
chr15_38789580_G_A	C15orf53 (92982); RASGRP1 (224004); AC109631.1 (330039); FAM98B (335453); C15orf54 (461103)	AC022929.1 [0.09] AC022929.2 [0.08] C15orf53 [0.06] AC087878.1 [0.05] RASGRP1 [0.05] AC116158.1 [0.05] AC116158.2 [0.05] FAM98B [0.04] AC113146.1 [0.03] C15orf54 [0.01]	NA
chr15_41896351_A_G	SPTBN5 (6145); CTD-2382E5.6 (12363); EHD4-AS1 (25065); MIR4310 (29799); PLA2G4B (58576); JMJD7 (68266); EHD4 (76227); PLA2G4E-AS1 (76411); CTD-2382E5.2 (109780); MAPKBP1 (121917); PLA2G4E (154839); PLA2G4D (198203); MIR626 (204766); PLA2G4F (260285); MGA (275127); MIR627 (303315); VPS39 (311965); TYRO3 (338676); ELOCP2 (339324); RPAP1 (352081); TMEM87A (376727); GANC (376881); LTK (382463); ITPKA…	PLA2G4B [0.32] AC020659.1 [0.3] SPTBN5 [0.27] EHD4 [0.26] AC039056.2 [0.2] JMJD7 [0.17] MAPKBP1 [0.16] AC073657.1 [0.16] RPAP1 [0.15] MGA [0.12] EHD4-AS1 [0.09] AC020659.2 [0.08] JMJD7-PLA2G4B [0.08] PLA2G4E-AS1 [0.08] AC039056.1 [0.07] PLA2G4E [0.06] PLA2G4D [0.06] AC016134.1 [0.05] PLA2G4F [0.05] VPS39 [0.04] AC036103.1 [0.04] TYRO3 [0.04] LTK [0.03] TMEM87A [0.03] GANC [0.03] ITPKA [0.02] RTF1…	MGA [PERK.Teske2011]	CTD-2382E5.6 (0.13 Esophagus_Mucosa)
chr15_48248596_T_C	SLC12A1 (42295); CTXN2 (57057); MYEF2 (70078); DUT (82467); SLC24A5 (127624); CTD-3247H4.2 (281132); CTD-2007H18.1 (304552); FBN1 (397253); LINC01491 (402359)	SLC12A1 [0.29] AC066612.2 [0.27] MYEF2 [0.26] AC023355.1 [0.26] AC066612.1 [0.26] DUT [0.26] SLC24A5 [0.24] CTXN2 [0.08] AC022467.1 [0.05] AC092078.1 [0.04] AC084757.3 [0.03] AC092078.2 [0.03] FBN1 [0.03] AC084757.4 [0.02] LINC01491 [0.02] AC084757.2 [0.01]	NA
chr15_49171265_A_G	MIR4716 (2111); NDUFAF4P1 (14936); GALK2 (15603); COPS2 (15609); SECISBP2L (124701); KRT8P24 (199462); SHC4 (207820); FGF7 (251830); EID1 (293210); CEP152 (360670); FAM227B (449666); DTWD1 (449714)	GALK2 [0.26] SECISBP2L [0.22] FGF7 [0.17] FAM227B [0.13] DTWD1 [0.1] COPS2 [0.09] ATP8B4 [0.09] AC013452.2 [0.08] AC022306.3 [0.06] AC022306.2 [0.06] SHC4 [0.05] AC091073.1 [0.05] EID1 [0.05] AC012379.1 [0.03] CEP152 [0.03] AC084757.2 [0.02]	DTWD1 [PERK.Teske2011]; SHC4 [PERK.Teske2011]		GALK2 (0.41 K562); COPS2 (0.2 K562); NDUFAF4P1 (0.2 K562)
chr15_50426079_T_C	USP8 (1699); AHCYP7 (8694); GABPB1-AS1 (70670); GABPB1 (71120); USP50 (120629); HDC (160052); SLC27A2 (243883); TRPM7 (260736); ATP8B4 (306621); SPPL2A (339729); CTD-2378E12.1 (482520); AP4E1 (482592)	USP8 [0.25] AC084756.1 [0.22] TRPM7 [0.19] AP4E1 [0.17] SPPL2A [0.13] AC012170.3 [0.08] GABPB1 [0.08] GABPB1-AS1 [0.08] GABPB1-IT1 [0.08] AC012170.2 [0.08] AC022087.1 [0.08] USP50 [0.07] HDC [0.06] ATP8B4 [0.05] SLC27A2 [0.05] AC012100.2 [0.04] AC021752.1 [0.01]	SLC27A2 [ATF4.Gowen2015]; ATP8B4 [PERK.Teske2011]
chr15_53158475_G_A	EEF1A1P22 (219956); RPSAP55 (272880); ONECUT1 (367396); FAM214A (448657)	LINC02490 [0.09] ONECUT1 [0.03] AC016044.1 [0.03] FAM214A [0.02]	FAM214A [ATF4.Ord2021]
chr15_56241573_C_T	RFX7 (1693); TEX9 (2435); HMGB1P33 (81619); CD24P2 (170152); MNS1 (223564); CNOT6LP1 (234396); NEDD4 (247826); PRTG (498482)	RFX7 [0.3] TEX9 [0.18] AC068726.1 [0.09] AC084782.1 [0.06] AC084782.2 [0.06] MNS1 [0.05] NEDD4 [0.05] AC084782.3 [0.05] AC090518.1 [0.03] PRTG [0.01] ZNF280D [0.01] AC090517.2 [0.01]	NA
chr15_56962644_T_A	TCF12 (44021); ZNF280D (44072); HNRNPA3P11 (285249); snoU13 (316029); LINC00926 (337720); LINC01413 (356493); NDUFB10P1 (363803); CGNL1 (413322); MNS1 (497506)	LINC00926 [0.2] TCF12 [0.12] AC090517.4 [0.09] AC010999.2 [0.08] AC010999.1 [0.08] ZNF280D [0.05] AC090517.2 [0.05] AC090518.1 [0.04] LINC01413 [0.03] CGNL1 [0.02] MNS1 [0.01]	CGNL1 [ATF4.ATF4_293]; TCF12 [ATF4.Ord2021]
chr15_57616457_A_G	MYZAP (24516); CTD-2515H24.1 (60077); CTD-2515H24.2 (62502); CTD-2515H24.4 (87447); POLR2M (90171); CTD-2515H24.3 (138127); CGNL1 (240490); NDUFB10P1 (290009); LINC01413 (297319); LINC00926 (316092); snoU13 (337783); HNRNPA3P11 (368563); CTD-2330J20.2 (448767)	MYZAP [0.28] POLR2M [0.18] GCOM1 [0.12] AC025271.4 [0.08] AC025271.2 [0.08] AC090651.1 [0.07] AC025271.3 [0.07] CGNL1 [0.05] LINC01413 [0.05] LINC00926 [0.04] AC012653.2 [0.03] AC025431.1 [0.02]	CGNL1 [ATF4.ATF4_293]
chr15_58257544_C_T	MTCYBP23 (102584); MTND5P32 (104938); MTND3P12 (106909); MTCO3P23 (107269); AQP9 (119375); LIPC (153024); CTD-2330J20.2 (192319); ALDH1A2 (240322); LIPC-AS1 (241191); HMGB1P51 (414751); HSP90AB4P (435581); ADAM10 (492434)	ALDH1A2 [0.08] AQP9 [0.07] AC084781.1 [0.06] LIPC [0.06] AC025431.1 [0.06] AC084781.2 [0.06] LIPC-AS1 [0.05] AC012653.2 [0.05] AC018904.2 [0.05] AC018904.1 [0.04] ADAM10 [0.01] MINDY2 [0]	ALDH1A2 [ATF4.Gowen2015]
chr15_58439368_A_G	LIPC (28799); ALDH1A2 (58498); LIPC-AS1 (59367); HMGB1P51 (232927); HSP90AB4P (253757); MTCYBP23 (284408); MTND5P32 (286762); MTND3P12 (288733); MTCO3P23 (289093); AQP9 (301199); ADAM10 (310610); U3 (321313); MINDY2 (331823); CTD-2330J20.2 (374143); ZNF444P1 (425695); AC025918.2 (450598); SLTM (494285)	LIPC [0.23] ADAM10 [0.16] ALDH1A2 [0.11] LIPC-AS1 [0.11] AC084781.1 [0.09] AC018904.1 [0.09] AC084781.2 [0.09] AC018904.2 [0.08] AC090515.2 [0.04] MINDY2 [0.04] AQP9 [0.04] AC025431.1 [0.03] AC090515.5 [0.03] AC012653.2 [0.02] RNF111 [0.02] AC090515.4 [0.02] AC025918.1 [0.01] SLTM [0.01]	ALDH1A2 [ATF4.Gowen2015]	LIPC (0.22 Pancreas)
chr15_60926104_C_G	RORA-AS2 (244535); uc_338 (248831); RORA (303215); CTD-2026J24.1 (313801); CYCSP38 (368024); CTD-2501E16.2 (396131); RORA-AS1 (446926); ICE2 (446943)	AC022898.2 [0.08] RORA [0.06] AC022898.1 [0.06] RORA-AS2 [0.05] AC012404.2 [0.05] AC012404.1 [0.05] AC107905.1 [0.04] AC009560.1 [0.04] AC107241.1 [0.03] ICE2 [0.02] RORA-AS1 [0.02]	RORA [PERK.Teske2011]
chr15_63510283_A_C	USP3 (5772); AC007950.2 (7199); AC007950.1 (40931); FBXL22 (87069); USP3-AS1 (91012); CA12 (128121); APH1B (234265); RAB8B (320814); HERC1 (323659); RPS27L (352261); MIR422A (360736); LACTB (388483); TPM1 (467651)	AC007950.1 [0.28] AC007950.2 [0.09] AC007950.3 [0.09] USP3-AS1 [0.08] FBXL22 [0.08] LINC02568 [0.07] CA12 [0.07] AC073167.1 [0.06] HERC1 [0.05] APH1B [0.05] RAB8B [0.04] LACTB [0.03] RPS27L [0.03] AC015914.1 [0.02] AC087612.1 [0.02] AC079328.2 [0.02] TPM1 [0.01] TPM1-AS [0.01] CIAO2A [0]	NA
chr15_64832776_G_A	PIF1 (7107); PLEKHO2 (9106); RBPMS2 (57188); MIR1272 (70260); ANKDD1A (79125); CTD-2017F17.1 (110896); CTD-2017F17.2 (118659); OAZ2 (129494); AC100830.3 (131528); AC100830.5 (136154); AC100830.4 (137735); SPG21 (157534); MTFMT (196863); SLC51B (212593); RASL12 (243914); KBTBD13 (244039); UBAP1L (282421); PDCD7 (301060); GAPDHP61 (303104); CLPX (352566); ZNF609 (372034); CILP (378712); TRIP4 (4450…	PLEKHO2 [0.27] ANKDD1A [0.26] PIF1 [0.24] AC103691.2 [0.13] AC069368.1 [0.09] RBPMS2 [0.08] OAZ2 [0.07] AC100830.2 [0.07] AC100830.3 [0.07] AC100830.1 [0.07] AC103691.1 [0.07] SPG21 [0.06] MTFMT [0.06] SLC51B [0.05] RASL12 [0.05] KBTBD13 [0.05] SNX1 [0.05] AC013553.3 [0.05] UBAP1L [0.05] AC013553.4 [0.05] PDCD7 [0.04] CLPX [0.03] AC091231.1 [0.03] CILP [0.03] ZNF609 [0.03] PCLAF [0.02] TRIP4 [0.0…	MTFMT [ATF4.Ord2021]
chr15_67357640_A_G	IQCH (102840); AAGAB (102903); RPS24P16 (125194); C15orf61 (163427); IQCH-AS1 (164044); MAP2K5 (185068); HNRNPA1P5 (270211); SMAD3 (291795); HMGN2P47 (356554); LINC02206 (401121); SKOR1 (462063)	AAGAB [0.25] IQCH [0.25] MAP2K5 [0.23] C15orf61 [0.17] IQCH-AS1 [0.17] SMAD3 [0.1] AC016355.1 [0.06] CLN6 [0.05] AC012568.1 [0.05] AC087482.1 [0.05] SKOR1 [0.03] AC093334.1 [0.02] LINC02206 [0.02] AC009292.1 [0.01] AC110048.2 [0.01]	NA
chr15_72326506_A_C	CELF6 (6376); HEXA (49606); HEXA-AS1 (49970); RPL12P35 (53204); PARP6 (53506); TMEM202 (71766); PKM (94683); PHBP20 (124150); GRAMD2 (128720); ARIH1 (170284); MYO9A (207928); SENP8 (212248); EIF5A2P1 (284852); GOLGA6B (328231); HIGD2B (359643); BBS4 (359672); ADPGK-AS1 (456328); ADPGK (459340)	HEXA [0.14] AC009690.2 [0.12] AC009690.1 [0.12] PARP6 [0.12] BBS4 [0.12] CELF6 [0.09] HEXA-AS1 [0.09] AC009690.3 [0.09] PKM [0.08] TMEM202 [0.08] ARIH1 [0.07] GRAMD2A [0.07] AC079322.1 [0.07] TMEM202-AS1 [0.07] AC020779.2 [0.06] MYO9A [0.05] SENP8 [0.05] AC100827.4 [0.05] AC100827.3 [0.05] LINC02259 [0.04] GOLGA6B [0.04] HIGD2B [0.03] AC022872.1 [0.03] ADPGK [0.01] ADPGK-AS1 [0.01]	ARIH1 [PERK.Teske2011]
chr15_74953764_G_A	RPP25 (3454); SCAMP5 (3700); COX5A (15595); FAM219B (46642); MPI (63759); PPCDC (69790); SCAMP2 (80398); ULK3 (110566); MIR6882 (113056); CPLX3 (127217); LMAN1L (141048); MIR4513 (165006); Metazoa_SRP (166798); SCARNA20 (167902); CSK (171707); CYP1A2 (204920); CYP1A1 (228153); RPL36AP45 (233204); C15orf39 (241878); EDC3 (257471); NIFKP4 (299170); GOLGA6C (304834); GOLGA6D (329070); CTD-3154N5.1 (…	SCAMP2 [0.24] ULK3 [0.22] CSK [0.14] FAM219B [0.09] COX5A [0.09] SCAMP5 [0.09] RPP25 [0.09] MPI [0.08] PPCDC [0.08] LMAN1L [0.07] CPLX3 [0.07] C15orf39 [0.05] CYP1A2 [0.05] CYP1A1 [0.05] AC113208.3 [0.05] EDC3 [0.05] GOLGA6D [0.04] GOLGA6C [0.04] AC100835.1 [0.04] COMMD4 [0.03] CLK3 [0.03] NEIL1 [0.03] AC100835.2 [0.03] AC068338.3 [0.03] ARID3B [0.02] AC068338.2 [0.02] MAN2C1 [0.02] UBL7-AS1 [0.0…	RPP25 [ATF4.Han2013]; CYP1A1 [ATF4.Ord2021]	ANP32BP1 (0.14 Vagina)
chr15_75065712_A_G	PPCDC (42157); Metazoa_SRP (54850); SCARNA20 (55954); SCAMP5 (108247); RPP25 (108493); RPL36AP45 (121256); COX5A (127543); C15orf39 (129930); FAM219B (158590); MPI (175707); NIFKP4 (187222); SCAMP2 (192346); GOLGA6C (192886); GOLGA6D (217122); ULK3 (222514); MIR6882 (225004); DNM1P34 (237253); CPLX3 (239165); LMAN1L (252996); ANP32BP1 (256981); COMMD4 (270178); MIR4513 (276954); NEIL1 (281449); C…	MPI [0.24] ULK3 [0.24] CSK [0.23] RPP25 [0.22] FAM219B [0.21] SCAMP2 [0.19] PPCDC [0.12] COX5A [0.11] MAN2C1 [0.11] C15orf39 [0.09] AC113208.3 [0.07] SCAMP5 [0.07] GOLGA6C [0.06] GOLGA6D [0.05] CPLX3 [0.05] COMMD4 [0.05] NEIL1 [0.05] LMAN1L [0.05] AC068338.3 [0.05] CYP1A2 [0.04] CYP1A1 [0.04] AC068338.2 [0.04] SIN3A [0.03] EDC3 [0.03] AC105137.2 [0.03] CLK3 [0.01] AC100835.1 [0.01] AC100835.2 [0.…	RPP25 [ATF4.Han2013]; CYP1A1 [ATF4.Ord2021]		C15orf39 (0.016 K562)
chr15_75100864_T_A	Metazoa_SRP (19698); SCARNA20 (20802); PPCDC (77309); RPL36AP45 (86104); C15orf39 (94778); SCAMP5 (143399); RPP25 (143645); NIFKP4 (152070); GOLGA6C (157734); COX5A (162695); GOLGA6D (181970); FAM219B (193742); DNM1P34 (202101); MPI (210859); ANP32BP1 (221829); SCAMP2 (227498); COMMD4 (235026); NEIL1 (246297); MIR631 (252821); ULK3 (257666); MIR6882 (260156); MAN2C1 (267290); CPLX3 (274317); RPL1…	RPP25 [0.25] MPI [0.24] SCAMP5 [0.24] ULK3 [0.23] CSK [0.22] SCAMP2 [0.22] C15orf39 [0.17] FAM219B [0.14] PPCDC [0.11] COX5A [0.08] AC113208.3 [0.07] AC068338.2 [0.06] GOLGA6D [0.06] GOLGA6C [0.06] COMMD4 [0.05] NEIL1 [0.05] AC068338.3 [0.05] LMAN1L [0.05] CPLX3 [0.05] MAN2C1 [0.05] SIN3A [0.03] CYP1A2 [0.03] CYP1A1 [0.03] AC105137.2 [0.03] ISLR2 [0.02] EDC3 [0.02] AC100835.1 [0.01] PTPN9 [0.01]	RPP25 [ATF4.Han2013]; CYP1A1 [ATF4.Ord2021]
chr15_76869817_A_G	SCAPER (35627); RCN2 (61801); KRT8P23 (110634); PSTPIP1 (123541); TSPAN3 (214167); MIR3713 (283170)	SCAPER [0.25] PSTPIP1 [0.24] TSPAN3 [0.22] ETFA [0.16] ISL2 [0.13] UBE2Q2 [0.11] RCN2 [0.08] AC090181.1 [0.06] AC090181.2 [0.06] AC027243.1 [0.05] FBXO22 [0.02]	PSTPIP1 [ATF4.Gowen2015]
chr15_77752381_C_T	CTD-2071N1.2 (32689); CTD-2071N1.1 (34811); LINGO1 (68519); LINGO1-AS2 (92329); LINGO1-AS1 (110617); CSPG4P13 (142302); ADAMTS7P3 (223660); TBC1D2B (325343); SH2D7 (325426); HMG20A (331969); PEAK1 (332236); SNORA63 (338916); CIB2 (379116); IDH3A (379163); ACSBG1 (493307)	AC105133.1 [0.22] LINGO1 [0.11] LINGO1-AS2 [0.08] LINGO1-AS1 [0.07] AC046168.2 [0.06] AC104758.4 [0.06] AC046168.1 [0.05] AC104758.5 [0.05] AC104758.2 [0.05] SH2D7 [0.05] HMG20A [0.04] TBC1D2B [0.04] PEAK1 [0.04] IDH3A [0.03] AC090260.1 [0.03] CIB2 [0.03] ACSBG1 [0.01]	NA
chr15_78906071_C_T	RPL21P116 (42341); CTSH (43503); ADAMTS7 (94639); MORF4L1 (95584); CHRNB4 (178316); RASGRF1 (184702); RPL18P11 (244494); CHRNA3 (284775); MIR184 (303716); HNRNPCP3 (330260); CHRNA5 (340551); PSMA4 (365666); ANKRD34C-AS1 (377874); ANKRD34C (387213); HYKK (398507); TMED3 (404990); IREB2 (468640)	CTSH [0.22] MORF4L1 [0.15] AC011944.1 [0.08] ADAMTS7 [0.08] CHRNB4 [0.06] RASGRF1 [0.06] AC067863.1 [0.05] CHRNA3 [0.05] CHRNA5 [0.04] AC027228.2 [0.04] HYKK [0.03] PSMA4 [0.03] ANKRD34C [0.03] ANKRD34C-AS1 [0.03] AC027228.1 [0.02] TMED3 [0.02] IREB2 [0.01]	NA	MORF4L1 (0.1 Muscle_Skeletal)
chr15_81529445_A_G	CTD-2034I4.2 (24557); CTD-2034I4.1 (101997); CTD-2240J17.1 (118928); CTD-2240J17.4 (126419); CTD-2240J17.3 (135820); CTD-2240J17.2 (136686); TMC3 (155231); TMC3-AS1 (205068); STARD5 (205261); IL16 (369870); ANP32BP3 (411104)	AC060809.1 [0.1] AC023034.1 [0.09] AC023034.2 [0.07] AC109809.1 [0.07] TMC3 [0.06] AC103858.2 [0.06] TMC3-AS1 [0.05] AC103858.1 [0.05] STARD5 [0.05] AC104041.1 [0.04] IL16 [0.03] AC025219.1 [0.01]	TMC3-AS1 [ATF4.Gowen2015]; IL16 [ATF4.Fusakio2016]; STARD5 [ATF4.Fusakio2016; PERK.Teske2011; ATF4.Han2013]
chr15_83724155_G_A	TUBAP4 (15628); ADAMTSL3 (70069); SH3GL3 (276927); EFTUD1P1 (356012); BNC1 (439440); DNM1P41 (445741); UBE2Q2L (448334); CSPG4P11 (462596)	ADAMTSL3 [0.11] AC027807.2 [0.05] SH3GL3 [0.05] GOLGA6L4 [0.04] WHAMM [0.02] BNC1 [0.02] AC136698.1 [0.02] HDGFL3 [0.02] UBE2Q2L [0.02]	ADAMTSL3 [ATF4.Han2013]
chr15_84143022_A_G	DNM1P41 (26874); UBE2Q2L (29467); CSPG4P11 (43729); EFTUD1P1 (62854); GOLGA2P7 (87114); GOLGA6L4 (92750); UBE2Q2P8 (112890); CSPG4P5 (258827); DNM1P51 (268679); UBE2Q2P11 (278815); Metazoa_SRP (324878); UBE2Q2P12 (348559); GOLGA6L5P (373792); TUBAP4 (403238); UBE2Q2P1 (427773); LINC00933 (427901); ZSCAN2 (457963); ADAMTSL3 (488936); SCAND2P (489256)	UBE2Q2L [0.25] GOLGA6L4 [0.24] AC136698.1 [0.2] WDR73 [0.16] AC048382.6 [0.15] NMB [0.15] AC048382.5 [0.14] ZSCAN2 [0.1] ALPK3 [0.09] SEC11A [0.07] AC027807.2 [0.06] AC243562.3 [0.05] AC048382.4 [0.03] AC048382.1 [0.01] ADAMTSL3 [0.01]	ADAMTSL3 [ATF4.Han2013]	CSPG4P11 (0.98 Cells_Cultured_fibroblasts); CSPG4P11 (0.9 Nerve_Tibial); CSPG4P11 (0.88 Artery_Tibial); CSPG4P11 (0.79 Adipose_Subcutaneous); UBE2Q2L (0.76 Skin_Not_Sun_Exposed_Suprapubic); CSPG4P11 (0.73 Prostate); UBE2Q2L (0.66 Heart_Left_Ventricle); UBE2Q2P11 (0.62 Testis); CSPG4P11 (0.6 Ovary); UBE2Q2L (0.52 Ovary); UBE2Q2L (0.5 Adipose_Subcutaneous); UBE2Q2L (0.46 Skin_Sun_Exposed_Lower_leg)…
chr15_94345889_G_A	MCTP2 (114351); LINC01581 (237950); LINC01579 (275068); CTD-2643K12.1 (312231); LINC01580 (445188); LINC02207 (482780)	MCTP2 [0.1] AC009432.2 [0.05] LINC01581 [0.05] LINC01579 [0.05] AC009432.1 [0.05] LINC01580 [0.02] AC103996.2 [0.01] AC103996.3 [0.01] LINC02207 [0.01]	MCTP2 [PERK.Teske2011]
chr16_3659522_G_A	DNASE1 (47794); SLX4 (47923); TRAP1 (58075); NLRC3 (82121); LA16c-390H2.4 (116746); CLUAP1 (158598); LA16c-306E5.1 (163321); C16orf90 (164041); NAA60 (215911); ZNF597 (215979); CREBBP (221204); ZNF174 (258287); ZSCAN32 (258456); MTRNR2L4 (286781); MTND1P8 (288615); MTCO1P28 (290275); LA16c-306E5.2 (294423); OR2C1 (303633); ZNF75A (351128); LA16c-360H6.3 (351209); TIGD7 (353792); LA16c-360H6.1 (36…	DNASE1 [0.26] NLRC3 [0.26] CLUAP1 [0.24] TRAP1 [0.22] AC006111.2 [0.18] NAA60 [0.11] SLX4 [0.11] AC006111.3 [0.09] AC006111.1 [0.08] AC004494.1 [0.07] C16orf90 [0.06] ZNF597 [0.05] CREBBP [0.05] AC005736.1 [0.05] ZSCAN32 [0.05] ZNF174 [0.05] MTRNR2L4 [0.05] AC025283.3 [0.05] AC025283.2 [0.05] OR2C1 [0.04] AC004232.2 [0.03] AC005736.2 [0.03] ZNF75A [0.03] TIGD7 [0.03] ZNF263 [0.03] LINC00921 [0.03…	ADCY9 [PERK.Teske2011]; CLUAP1 [ATF4.Ord2021]
chr16_4098723_A_T	ADCY9 (17462); SRL (143357); LINC01569 (155066); TFAP4 (174352); GLIS2 (216037); CREBBP (217996); GLIS2-AS1 (229617); PAM16 (256884); VASN (273124); CORO7 (326982); DNAJA3 (327081); HMOX2 (377200); TRAP1 (381125); NMRAL1 (397040); CDIP1 (440105); C16orf96 (457766); SUB1P3 (464405); DNASE1 (486995); SLX4 (487124)	ADCY9 [0.3] AC009171.2 [0.08] AC005736.2 [0.08] AC005736.1 [0.07] SRL [0.07] TFAP4 [0.06] LINC01569 [0.06] GLIS2-AS1 [0.05] GLIS2 [0.05] CREBBP [0.05] AC012676.1 [0.05] VASN [0.05] PAM16 [0.05] AC012676.4 [0.04] CORO7-PAM16 [0.04] AC012676.3 [0.04] DNAJA3 [0.04] CORO7 [0.04] TRAP1 [0.03] NMRAL1 [0.03] HMOX2 [0.03] CDIP1 [0.02] AC006111.2 [0.02] AC023830.3 [0.02] AC006111.3 [0.02] AC023830.2 [0.01…	DNAJA3 [ATF4.Bergmann2018; ATF4.Han2013]; HMOX2 [ATF4.Fusakio2016; PERK.Teske2011]; NMRAL1 [ATF4.ATF4_293]; ADCY9 [PERK.Teske2011]; CDIP1 [PERK.Teske2011]; CORO7 [ATF4.Han2013]
chr16_49044769_G_A	MTND4LP25 (21960); CBLN1 (237062); KLF8P1 (326686); C16orf78 (329053); CTC-527H23.4 (404296); CTC-527H23.3 (407626); LINC02179 (421336); CTC-527H23.2 (424450); N4BP1 (434559); CTC-527H23.1 (444593); RPS2P44 (466399); ADAM3B (473832)	AC044798.1 [0.07] AC044798.2 [0.07] CBLN1 [0.05] AC007614.1 [0.05] C16orf78 [0.04] AC007611.1 [0.02] AC007861.1 [0.02] LINC02179 [0.02] AC026470.1 [0.02] AC007861.2 [0.02] AC023813.4 [0.02] AC023813.3 [0.02] AC023813.1 [0.02] AC026470.3 [0.01]	NA
chr16_56478857_A_G	NUDT21 (26657); OGFOD1 (27367); BBS2 (41426); AMFR (53318); MT4 (86191); MT3 (110216); MT2A (129341); MT1L (138618); MT1E (146617); MT1M (153375); MT1JP (156881); MT1A (159808); MT1DP (164847); MT1CP (169390); MT1B (173041); MT1F (178836); MT1G (189208); MT1H (190956); MT1X (203566); DPPA2P4 (207993); MIR3935 (233337); NUP93 (251247); DKFZP434H168 (284771); GNAO1 (287510); CTD-2050B12.1 (292550);…	OGFOD1 [0.3] AMFR [0.26] BBS2 [0.23] MT2A [0.22] AC092140.2 [0.09] NUDT21 [0.09] AC092140.1 [0.08] MT4 [0.08] AC009102.2 [0.07] MT3 [0.07] AC026461.3 [0.07] MT1E [0.07] MT1G [0.06] MT1B [0.06] MT1M [0.06] AC009102.1 [0.06] MT1A [0.06] MT1F [0.06] MT1H [0.06] MT1X [0.05] AC079411.1 [0.05] AC007495.1 [0.05] AC106779.1 [0.05] NUP93 [0.05] GNAO1 [0.05] SLC12A3 [0.03] AC007495.2 [0.03] AC012181.1 [0.0…	HERPUD1 [ATF4.Bergmann2018; ATF4.Gowen2015; ATF4.Han2013; ATF4.Ord2021]; MT1E [ATF4.Ord2021]; MT1F [ATF4.Ord2021]; MT1G [ATF4.Ord2021]; MT1X [ATF4.Ord2021]; MT2A [ATF4.Ord2021]	OGFOD1 (0.11 Nerve_Tibial)
chr16_60597582_T_A	GNPATP (59067); RPS27AP16 (458382)	AC009081.1 [0.08] AC018554.1 [0.05]	NA
chr16_64637514_T_C	AC012322.1 (293604); CDH11 (488598)	AC092131.1 [0.19] AC012322.1 [0.05] AC093536.2 [0.01] CDH11 [0.01]	NA
chr16_65960181_A_G	LINC00922 (383880); CDH5 (406440); LINC00920 (448342); BEAN1 (467115); CTD-2258A20.3 (491170)	AC022164.1 [0.08] LINC00922 [0.03] AC092138.2 [0.03] AC092138.1 [0.03] LINC00920 [0.02] CDH5 [0.02] BEAN1 [0.01]	NA
chr16_70109798_T_C	PDPR (3827); PDXDC2P (43852); CLEC18C (63650); MIR1972-2 (79452); NPIPB14P (113609); SMG1P7 (136812); EXOSC6 (142132); CLEC18A (159093); MIR140 (176717); AARS (179745); DDX19B (179864); DDX19A (237030); SNORA62 (323684); ST3GAL2 (329439); RPS27P26 (335114); FUK (344622); WWP2 (347492); CTD-2033A16.2 (351860); NOB1 (354857); CTD-2033A16.3 (382785); NQO1 (382846); COG4 (413767); SF3B3 (413989); SNO…	CLEC18C [0.26] EXOSC6 [0.25] CLEC18A [0.24] COG4 [0.18] PDPR [0.18] NQO1 [0.15] SF3B3 [0.15] AARS [0.14] DDX19B [0.14] WWP2 [0.11] AC009060.1 [0.1] AC012184.2 [0.06] DDX19A [0.05] AC012184.4 [0.05] AC012184.1 [0.05] FUK [0.04] ST3GAL2 [0.04] NOB1 [0.03] AC092115.3 [0.03] AC092115.2 [0.02] AC012321.1 [0.02] AC009032.1 [0.01] IL34 [0.01]	AARS [ATF4.Bergmann2018; ATF4.Gowen2015; PERK.Teske2011; ATF4.Han2013; ATF4.Ord2021]; EXOSC6 [ATF4.Gowen2015; PERK.Teske2011]; NOB1 [PERK.Teske2011]
chr16_71188573_C_T	HYDIN (42149); CMTR2 (101142); CTD-2520I13.1 (113009); CALB2 (170139); LINC02136 (237891); ZNF23 (274522); RNU6ATAC25P (335875); CHST4 (336659); ZNF19 (376516); TAT-AS1 (383446); VAC14 (387411); TAT (388557); VAC14-AS1 (433475); MARVELD3 (437587)	EXOSC6 [0.15] HYDIN [0.12] CALB2 [0.12] CMTR2 [0.09] AC138625.1 [0.08] AC106736.1 [0.07] AC138625.2 [0.07] LINC02136 [0.05] AC010547.1 [0.05] ZNF23 [0.05] TLE7 [0.05] AC010547.3 [0.04] CHST4 [0.04] AC010547.4 [0.04] AC027281.1 [0.03] ZNF19 [0.03] TAT-AS1 [0.03] AC010547.2 [0.03] TAT [0.03] VAC14 [0.03] AC020763.1 [0.02] MARVELD3 [0.02] AARS [0.02] AC009097.2 [0.02] VAC14-AS1 [0.02] AC009097.1 [0.…	MARVELD3 [ATF4.ATF4_293]
chr16_71638859_T_C	MARVELD3 (12698); SNORA70D (59842); TAT (61728); TAT-AS1 (66839); ZNF19 (73769); PHLPP2 (85842); CHST4 (113626); SNORD71 (119628); AP1G1 (170342); ZNF23 (175763); ATXN1L (207131); LINC02136 (212394); IST1 (246373); ZNF821 (256389); CALB2 (280146); CTD-2520I13.1 (337276); CMTR2 (349143); RPL39P31 (352446); PKD1L3 (361119); ATP5A1P3 (367684); DHODH (369728); HYDIN (408136); HP (415732); HPR (424364…	PHLPP2 [0.29] HP [0.29] MARVELD3 [0.28] ZNF23 [0.21] LINC02136 [0.2] CMTR2 [0.11] AC009097.2 [0.09] AC009097.1 [0.09] ZNF19 [0.08] AC009097.3 [0.08] TAT-AS1 [0.08] AC010547.2 [0.08] AC009097.4 [0.08] TAT [0.08] IST1 [0.07] AC010547.3 [0.07] CHST4 [0.07] CALB2 [0.06] AP1G1 [0.06] AC010547.1 [0.06] AC010547.4 [0.06] TLE7 [0.06] ATXN1L [0.05] AC009127.1 [0.05] ZNF821 [0.05] DHX38 [0.05] AC106736.1 […	MARVELD3 [ATF4.ATF4_293]	PHLPP2 (0.11 Lung); PHLPP2 (0.11 Artery_Coronary); PHLPP2 (0.11 Artery_Aorta)
chr16_72978388_T_C	CTD-2326C4.1 (4555); AC002044.3 (27753); AC002044.4 (36088); AC002044.1 (37628); ZFHX3 (81310); HCCAT5 (113960); C16orf47 (166059); KRT18P18 (249772); AC140912.1 (253666); LINC01572 (313378); LINC01568 (408416)	ZFHX3 [0.16] AC002044.1 [0.09] AC116667.1 [0.08] HP [0.07] AC116667.2 [0.07] AC004943.1 [0.06] AC004943.3 [0.05] AC140912.1 [0.05] AC004943.2 [0.04] LINC01572 [0.04] LINC01568 [0.02]	NA
chr16_8478681_C_T	TMEM114 (111512); METTL22 (143001); LINC02152 (180189); ABAT (195883); PMM2 (310141); TMEM186 (318967); CARHSP1 (390331); USP7 (485833)	AC074052.2 [0.08] TMEM114 [0.07] METTL22 [0.07] AC018767.1 [0.07] LINC02152 [0.06] ABAT [0.06] AC018767.3 [0.06] AC018767.2 [0.06] PMM2 [0.04] TMEM186 [0.04] AC022167.2 [0.03] AC012173.1 [0.03] AC022167.4 [0.03] AC022167.1 [0.03] CARHSP1 [0.03] AC022167.5 [0.02] USP7 [0.01] AC022167.3 [0.01]	NA
chr16_8564305_T_G	TMEM114 (25888); METTL22 (57377); ABAT (110259); PMM2 (224517); TMEM186 (233343); LINC02152 (265813); CARHSP1 (304707); USP7 (400209)	METTL22 [0.21] TMEM114 [0.16] AC074052.2 [0.09] ABAT [0.07] AC018767.1 [0.06] PMM2 [0.05] TMEM186 [0.05] AC022167.2 [0.05] LINC02152 [0.05] AC012173.1 [0.05] AC018767.3 [0.05] AC022167.1 [0.05] AC018767.2 [0.05] AC022167.4 [0.04] AC022167.5 [0.04] CARHSP1 [0.04] AC022167.3 [0.03] USP7 [0.02] C16orf72 [0]	NA
chr16_88685259_G_C	SNAI3 (3544); RNF166 (21162); CTU2 (21203); SNAI3-AS1 (21961); MVD (22097); MIR4722 (31078); CYBA (34106); IL17C (46666); PIEZO1 (99952); ZC3H18 (114878); CDT1 (117953); APRT (126685); GALNS (171711); TRAPPC2L (171826); PABPN1L (181401); MIR5189 (216341); ZFPM1 (231942); ZNF469 (257788); CBFA2T3 (291945); CTD-2555A7.1 (298772); CTD-2555A7.2 (367706); ACSF3 (403115); CTD-2555A7.3 (430020); LA16c-4…	RNF166 [0.25] SNAI3 [0.25] AC138028.4 [0.24] PIEZO1 [0.22] SNAI3-AS1 [0.21] CTU2 [0.2] MVD [0.15] AC138028.3 [0.09] CYBA [0.09] AC138028.2 [0.09] IL17C [0.09] AC138028.6 [0.09] AC138028.5 [0.08] AC138028.1 [0.08] ZC3H18 [0.07] APRT [0.07] CDT1 [0.07] PABPN1L [0.06] GALNS [0.06] TRAPPC2L [0.06] AC116552.1 [0.06] AC092384.2 [0.06] ZFPM1 [0.05] AC092384.3 [0.05] CBFA2T3 [0.05] AC092384.1 [0.05] AC13…	MVD [PERK.Teske2011]
chr16_8897333_G_A	CARHSP1 (28320); USP7 (67181); TMEM186 (99684); PMM2 (108510); C16orf72 (194314); ABAT (222768); RPL21P119 (259548); METTL22 (275650); TMEM114 (307139); LINC02177 (458254)	USP7 [0.11] AC022167.2 [0.09] AC012173.1 [0.09] AC022167.4 [0.09] AC022167.5 [0.09] AC022167.1 [0.09] CARHSP1 [0.09] AC022167.3 [0.08] PMM2 [0.07] TMEM186 [0.07] AC087190.2 [0.06] C16orf72 [0.06] AC087190.3 [0.05] ABAT [0.05] AC087190.1 [0.05] METTL22 [0.05] TMEM114 [0.04] AC074052.2 [0.03] LINC02177 [0.01]	NA
chr16_9066468_C_A	C16orf72 (25179); RPL21P119 (90413); USP7 (101953); CARHSP1 (197455); TMEM186 (268819); PMM2 (277645); LINC02177 (289119); LINC01177 (378517); LINC01195 (389037); ABAT (391903); METTL22 (444785); TMEM114 (476274)	C16orf72 [0.15] AC087190.3 [0.09] AC087190.2 [0.09] AC087190.1 [0.09] USP7 [0.07] AC022167.3 [0.07] AC022167.4 [0.06] AC022167.5 [0.06] CARHSP1 [0.06] AC022167.2 [0.05] AC012173.1 [0.05] AC022167.1 [0.05] PMM2 [0.05] LINC02177 [0.05] TMEM186 [0.05] ABAT [0.03] LINC01195 [0.03] LINC01177 [0.03] AC007221.1 [0.02] METTL22 [0.02] AC007221.2 [0.01] TMEM114 [0.01]	NA
chr17_2633225_T_A	SAMD11P1 (19280); PAFAH1B1 (40015); EIF4A1P9 (45358); MIR6776 (59694); CLUH (79256); CCDC92B (116279); METTL16 (121333); RAP1GAP2 (122479); MNT (232106); SGSM2 (295717); TSR1 (295727); SNORD91A (302854); SNORD91B (303987); HNRNPA1P16 (326464); SMG6 (329521); SRR (329842); CTD-3060P21.1 (332670); SMG6-IT1 (397138); AL450226.2 (400545); AC130689.5 (417209); AC090617.1 (419528); OR1D5 (430382); OR1D…	PAFAH1B1 [0.19] AC005696.3 [0.15] AC005696.4 [0.14] CLUH [0.1] SGSM2 [0.1] AC005696.2 [0.08] AC005696.1 [0.08] RAP1GAP2 [0.07] hsa-mir-1253 [0.07] METTL16 [0.07] AC006435.1 [0.05] MNT [0.05] TSR1 [0.05] AC006435.3 [0.05] AC006435.2 [0.05] SRR [0.04] AC015921.1 [0.04] SMG6 [0.04] AL450226.1 [0.02] AC090617.2 [0.02] AC090617.1 [0.02] OR1D5 [0.02] OR1G1 [0.01] OR1D2 [0.01]	MNT [ATF4.Fusakio2016; PERK.Teske2011]; TSR1 [PERK.Teske2011]
chr17_30188726_A_T	SLC6A4 (47276); SNORD63 (58094); NSRP1 (73205); BLMH (103316); AC104984.4 (123048); RNY4P13 (129672); TMIGD1 (145333); CPD (190178); SSH2 (258449); EFCAB5 (259526); GOSR1 (288635); snoU13 (305720); RPL9P30 (332967); ALOX12P1 (340961); TBC1D29 (368385); KRT17P3 (383022); AC006050.2 (387737); AC005562.1 (388274); SNORA70 (411107); SMURF2P1 (412069); SH3GL1P2 (435686); LRRC37BP1 (440953); RPL21P123 …	BLMH [0.25] SSH2 [0.23] EFCAB5 [0.21] CPD [0.19] CORO6 [0.18] GIT1 [0.18] AC104564.2 [0.18] ANKRD13B [0.15] ABHD15 [0.15] TP53I13 [0.13] AC104564.5 [0.13] TEFM [0.11] SLC6A4 [0.11] NSRP1 [0.1] AC104984.1 [0.09] AC104984.6 [0.09] AC104984.3 [0.08] AC104984.5 [0.08] AC104984.2 [0.08] AC104984.4 [0.08] GOSR1 [0.08] TMIGD1 [0.07] CRLF3 [0.07] AC104996.1 [0.07] AC104982.1 [0.04] AC011840.2 [0.03] AC01…	SSH2 [ATF4.Han2013]; NSRP1 [ATF4.Ord2021]
chr17_32100976_C_A	WDR45BP1 (11614); CTD-2095E4.5 (26618); RHOT1 (41737); AC090616.2 (42159); ARGFXP2 (50528); CTD-2095E4.3 (58334); SH3GL1P1 (61002); CTD-2095E4.4 (79098); LRRC37B (93104); UBL5P2 (127132); SUZ12 (163958); RHBDL3 (165199); UTP6 (199210); CTC-542B22.2 (227050); COPRS (241638); OOSP1P2 (243148); C17orf75 (249047); MIR632 (249132); ZNF207 (249226); CTC-542B22.1 (270245); PSMD11 (345968); CDK5R1 (38564…	RHOT1 [0.27] LRRC37B [0.23] AC116407.1 [0.22] CDK5R1 [0.12] COPRS [0.11] AC116407.2 [0.09] AC026620.1 [0.06] SUZ12 [0.06] UTP6 [0.06] RHBDL3 [0.06] ZNF207 [0.05] AC005899.3 [0.05] C17orf75 [0.05] AC004253.1 [0.05] AC004253.2 [0.05] AC007923.1 [0.04] AC005899.6 [0.04] AC005899.5 [0.04] PSMD11 [0.04] AC005899.8 [0.04] AC005899.1 [0.04] AC005899.7 [0.04] AC079336.5 [0.03] AC079336.4 [0.02] AC079336.…	RHOT1 [ATF4.Fusakio2016; PERK.Teske2011]; SUZ12 [PERK.Teske2011]; RHBDL3 [ATF4.Han2013]
chr17_42620270_T_C	TUBG1 (10542); FAM134C (10594); ATP5LP7 (27563); HMGB3P27 (27907); TUBG2 (39034); PSMC3IP (42438); MLX (53202); PLEKHH3 (56724); COASY (58803); CTD-3193K9.4 (61093); CTD-3193K9.3 (63272); CCR10 (63550); CNTNAP1 (63647); HSD17B1 (71056); HSD17B1P1 (73506); NAGLU (84098); PTP4A2P1 (86738); MIR6780A (87881); CTD-3193K9.1 (94028); MIR5010 (106082); EZH1 (124779); MIR548AT (125497); CTD-3193K9.11 (131…	TUBG2 [0.25] MLX [0.24] CNTNAP1 [0.23] HSD17B1 [0.23] PSMC3IP [0.22] NAGLU [0.21] BECN1 [0.2] RETREG3 [0.2] STAT3 [0.13] JUP [0.09] TUBG1 [0.09] AC100793.3 [0.08] COASY [0.08] AC100793.2 [0.08] AC067852.2 [0.08] PLEKHH3 [0.08] CCR10 [0.08] RAMP2 [0.07] AC067852.3 [0.07] EZH1 [0.07] RAMP2-AS1 [0.07] AC100793.4 [0.07] AC107993.1 [0.07] WNK4 [0.06] ATP6V0A1 [0.06] CNTD1 [0.06] COA3 [0.06] CAVIN1 [0.…	BECN1 [ATF4.Bergmann2018]; G6PC [ATF4.Fusakio2016]; RUNDC1 [ATF4.Fusakio2016]; RND2 [ATF4.ATF4_293]; VAT1 [ATF4.ATF4_293; ATF4.Ord2021]; IFI35 [ATF4.ATF4_293]; PLEKHH3 [PERK.Teske2011]; COASY [ATF4.Ord2021]
chr17_44845078_T_C	HIGD1B (1274); GJC1 (14261); CTC-296K1.4 (47294); CTC-296K1.3 (51879); EFTUD2 (54584); CCDC103 (57239); GFAP (71859); ADAM11 (86047); MIR6783 (89603); KIF18B (102633); CTD-2534I21.8 (102833); C1QL1 (122993); DBF4B (136470); CTD-2534I21.9 (137435); CCDC43 (155465); MEIOC (188674); LINC01180 (194728); SMCO4P1 (199667); NMT1 (206583); DCAKD (216031); MIR6784 (269355); ACBD4 (287521); FZD2 (287619); …	GJC1 [0.27] EFTUD2 [0.26] AC005180.1 [0.24] CCDC103 [0.23] AC005180.2 [0.21] DBF4B [0.2] ADAM11 [0.14] MEIOC [0.12] HIGD1B [0.09] FAM187A [0.08] GFAP [0.08] AC015936.2 [0.07] KIF18B [0.07] C1QL1 [0.07] AC015936.1 [0.07] ACBD4 [0.06] LINC01180 [0.06] CCDC43 [0.06] AC091152.2 [0.06] NMT1 [0.05] DCAKD [0.05] FZD2 [0.05] PLCD3 [0.05] AC142472.1 [0.04] GPATCH8 [0.04] AC138150.2 [0.04] AC138150.1 [0.04…	NA
chr17_45129663_C_T	ACBD4 (2936); PLCD3 (3691); MIR6784 (15229); AC142472.6 (18807); HEXIM1 (18838); HEXIM2 (31036); AC002117.1 (31847); DCAKD (68553); NMT1 (78001); CTD-2020K17.1 (92125); FMNL1 (92559); CTD-2020K17.3 (112071); CTD-2020K17.4 (119173); MAP3K14-AS1 (119870); SPATA32 (131327); CTD-2534I21.9 (147149); C1QL1 (161591); CTD-2534I21.8 (181751); KIF18B (181951); MAP3K14 (187377); MIR6783 (194981); GFAP (2127…	PLCD3 [0.23] HEXIM1 [0.15] ACBD4 [0.13] AC142472.1 [0.09] AC138150.2 [0.09] AC138150.1 [0.09] HEXIM2 [0.09] NMT1 [0.08] DCAKD [0.08] ARHGAP27 [0.08] AC008105.3 [0.08] FMNL1 [0.08] MAP3K14-AS1 [0.07] AC015936.2 [0.07] AC008105.1 [0.07] SPATA32 [0.07] MAP3K14 [0.06] KIF18B [0.06] C1QL1 [0.06] AC015936.1 [0.06] CCDC103 [0.05] FAM187A [0.05] GFAP [0.05] AC003070.2 [0.05] EFTUD2 [0.05] AC003070.1 [0.0…	NA	PLCD3 (0.17 Esophagus_Mucosa)	PLCD3 (0.019 HepG2)
chr17_46262147_A_C	MAPK8IP1P1 (18541); LRRC37A (30585); KANSL1 (36757); KANSL1-AS1 (68571); ARL17B (99650); NSFP1 (110707); LRRC37A2 (249363); STH (262897); FAM215B (300648); ARL17A (317535); NSF (328521); Metazoa_SRP (330341); MAPT-IT1 (366364); MAPT-AS1 (366516); MAPT (367765); SPPL2C (417312); RPS7P11 (460020); CRHR1 (477867)	KANSL1-AS1 [0.26] ARL17B [0.25] KANSL1 [0.25] LRRC37A [0.24] LRRC37A2 [0.23] ARHGAP27 [0.18] NSF [0.16] MAPT-AS1 [0.14] PLEKHM1 [0.13] ARL17A [0.11] WNT3 [0.07] CR936218.1 [0.05] STH [0.05] FAM215B [0.04] MAPT [0.03] MAPT-IT1 [0.03] CR936218.2 [0.03] SPPL2C [0.02] CRHR1 [0.01]	ARL17A [ATF4.Gowen2015]; KANSL1-AS1 [ATF4.Gowen2015]
chr17_5324584_A_G	RABEP1 (42319); SCIMP (89723); NUP88 (95056); RPAIN (95576); CTC-524C5.2 (107957); C1QBP (124224); ZNF594 (132700); DHX33 (144476); CTC-524C5.5 (144507); MIS12 (161700); DERL2 (162227); ZNF232 (201467); USP6 (208146); AC012146.7 (213116); ZFP3 (246336); SLC52A1 (272574); NLRP1 (294840); AC109333.10 (304490); KIF1C (326636); INCA1 (326973); CAMTA2 (336931); MIR6865 (354433); MIR6864 (354812); SPAG…	RABEP1 [0.3] SCIMP [0.24] NUP88 [0.24] AC087500.1 [0.2] ZNF232 [0.2] CAMTA2 [0.16] PLD2 [0.15] CHRNE [0.14] DHX33 [0.13] RPAIN [0.12] MINK1 [0.12] MIS12 [0.12] C17orf107 [0.09] AC015727.1 [0.09] AC087500.2 [0.08] AC004771.3 [0.07] AC004148.2 [0.07] AC004148.1 [0.07] C1QBP [0.07] ZNF594 [0.07] SPAG7 [0.06] GP1BA [0.06] DERL2 [0.06] AC055839.2 [0.06] USP6 [0.05] ZFP3 [0.05] AC012146.3 [0.05] NLRP1 …	NUP88 [PERK.Teske2011]; RPAIN [PERK.Teske2011]; CAMTA2 [ATF4.Ord2021]
chr17_58009423_A_G	SRSF1 (2895); VEZF1 (21243); CUEDC1 (54099); DYNLL2 (73991); OR4D1 (145709); MSX2P1 (147604); MRPS23 (159366); OR4D2 (160232); EPX (183313); LPO (209124); MKS1 (210182); CCDC182 (264110); MPO (271512); TSPOAP1-AS1 (316026); TSPOAP1 (319337); MIR4736 (326599); SUPT4H1 (342238); RNF43 (408172); SETP3 (467527); HSF5 (478961)	VEZF1 [0.09] AC015813.1 [0.09] AC015813.2 [0.09] SRSF1 [0.09] AC015813.8 [0.08] DYNLL2 [0.08] CUEDC1 [0.08] AC015845.1 [0.08] AC015813.4 [0.08] AC015813.3 [0.08] OR4D1 [0.07] OR4D2 [0.06] MRPS23 [0.06] AC005962.1 [0.06] AC015845.2 [0.06] EPX [0.06] MKS1 [0.05] LPO [0.05] MPO [0.05] CCDC182 [0.05] TSPOAP1-AS1 [0.04] TSPOAP1 [0.04] SUPT4H1 [0.04] AC004687.1 [0.04] AC004687.2 [0.02] RNF43 [0.02] AC0…	LPO [ATF4.ATF4_293]
chr17_60457486_A_G	RPL12P38 (21489); USP32 (35015); C17orf64 (65057); APPBP2 (68733); LINC01999 (107060); RPSAP66 (108185); PPM1D (142696); BCAS3 (219966); SCARNA20 (225839); AC111155.1 (269996); FAM106DP (284164); CA4 (307550); CTD-2319I12.5 (317404); CTD-2319I12.4 (322487); CTD-2319I12.9 (332011); CTD-2319I12.3 (336798); KRT18P61 (352678); CTD-2319I12.10 (354566); WFDC21P (365600); CTD-2319I12.2 (378177); HEATR6 …	HEATR6 [0.17] APPBP2 [0.11] USP32 [0.09] CA4 [0.09] C17orf64 [0.08] AC011921.1 [0.08] LINC01999 [0.07] PPM1D [0.07] BCAS3 [0.05] AC025048.1 [0.04] AC025048.4 [0.03] RNFT1 [0.01] RNFT1-DT [0.01]	APPBP2 [ATF4.ATF4_293]; BCAS3 [ATF4.Ord2021]
chr17_60754267_G_A	AC111155.1 (26784); KRT18P61 (55897); BCAS3 (76814); HMGN1P28 (97114); PPM1D (154084); RPSAP66 (188595); LINC01999 (189720); APPBP2 (228047); RPL23AP74 (315855); RPL12P38 (318270); USP32 (331796); C17orf64 (361838)	BCAS3 [0.2] LINC01999 [0.06] PPM1D [0.06] APPBP2 [0.05] AC011921.1 [0.05] USP32 [0.04] AC005884.2 [0.04] AC005884.1 [0.04] AC005856.1 [0.03] C17orf64 [0.03]	APPBP2 [ATF4.ATF4_293]; BCAS3 [ATF4.Ord2021]
chr17_63883024_C_T	GH2 (1088); CSH2 (9257); CSH1 (13637); CSHL1 (28317); TCAM1P (33732); GH1 (35482); SMARCD2 (39958); CD79B (49330); FTSJ3 (53011); PSMC5 (55352); SCN4A (89894); CTC-264K15.6 (106398); CCDC47 (106672); DDX42 (109248); PRR29-AS1 (116875); PRR29 (118059); ICAM2 (137610); STRADA (141037); LIMD2 (182338); EEF1DP7 (246423); ERN1 (247795); MAP3K3 (260609); SNHG25 (262945); SNORD104 (263058); TACO1 (28215…	CSH2 [0.27] FTSJ3 [0.26] CD79B [0.25] AC046185.1 [0.24] PSMC5 [0.23] SMARCD2 [0.22] CCDC47 [0.22] LIMD2 [0.21] STRADA [0.2] DDX42 [0.15] ICAM2 [0.15] CSH1 [0.09] GH1 [0.09] AC127029.3 [0.09] CSHL1 [0.09] GH2 [0.09] SCN4A [0.08] AC127029.2 [0.07] PRR29-AS1 [0.07] PRR29 [0.07] ERN1 [0.05] SNHG25 [0.05] TACO1 [0.05] MAP3K3 [0.05] DCAF7 [0.04] KCNH6 [0.03] TEX2 [0.03] AC113554.1 [0.03] ACE [0.02] AC0…	ERN1 [ATF4.Gowen2015; ATF4.Fusakio2016; PERK.Teske2011; ATF4.Ord2021]; MAP3K3 [ATF4.Fusakio2016]; STRADA [ATF4.Fusakio2016]; CCDC47 [PERK.Teske2011]
chr17_68035083_T_C	KPNA2 (435); C17orf58 (38651); FBXO36P1 (59984); AC145343.2 (66391); LINC00674 (66824); LRRC37A16P (117385); LOC440461 (163837); BPTF (209559); AMZ2 (212855); ARSG (224098); RPL17P41 (250330); SLC16A6 (256184); RPSAP67 (257758); SNORA38B (294414); NOL11 (317250); MIR635 (389465); WIPI1 (422430); PRKAR1A (476696)	AC005332.5 [0.26] AC005332.6 [0.26] KPNA2 [0.25] AC145343.1 [0.24] AC005332.3 [0.24] BPTF [0.16] AC005332.2 [0.14] C17orf58 [0.09] AC134407.1 [0.08] ARSG [0.07] AC005332.4 [0.06] AC005332.7 [0.06] AMZ2 [0.05] AC005332.1 [0.05] SLC16A6 [0.05] NOL11 [0.04] WIPI1 [0.02] PRKAR1A [0.01]	WIPI1 [ATF4.Gowen2015; ATF4.Ord2021]; SLC16A6 [ATF4.Gowen2015]; NOL11 [PERK.Teske2011]
chr17_70394235_T_C	CTD-2378E21.1 (25318); CALM2P1 (152911); KCNJ2 (224700); KCNJ2-AS1 (224832); AC002539.1 (265375); KCNJ16 (340754); LINC01028 (342958); LINC01497 (432528)	AC011990.1 [0.09] KCNJ2 [0.05] KCNJ2-AS1 [0.05] AC005208.1 [0.05] LINC01028 [0.04] KCNJ16 [0.04] AC007423.1 [0.03] LINC01497 [0.02]	KCNJ2 [ATF4.ATF4_293]
chr17_72050159_C_T	LINC02095 (16066); LINC01152 (19868); LINC02097 (22173); SOX9 (70860); SOX9-AS1 (187044); LINC02003 (292780); MYL6P5 (429181); AC118653.2 (453821)	ROCR [0.09] LINC02097 [0.09] LINC01152 [0.09] SOX9 [0.08] AC005144.1 [0.06] LINC02003 [0.05] AC007639.1 [0.03] AC118653.1 [0.01]	NA
chr17_73192144_C_T	COG1 (487); SSTR2 (27132); POLR3KP2 (28784); FAM104A (40088); C17orf80 (40250); CPSF4L (70208); SLC39A11 (99431); CDC42EP4 (120031); SCARNA24 (373171); SDK2 (451945)	COG1 [0.27] C17orf80 [0.27] FAM104A [0.27] CDC42EP4 [0.16] AC097641.2 [0.09] SSTR2 [0.09] CPSF4L [0.08] SLC39A11 [0.08] AC087301.1 [0.08] AC124804.1 [0.04] AC011120.1 [0.03] AC032019.1 [0.02] SDK2 [0.01] AC032019.2 [0.01]	SDK2 [ATF4.Gowen2015]; CPSF4L [ATF4.Fusakio2016]	COG1 (0.15 Whole_Blood); C17orf80 (0.11 Skin_Not_Sun_Exposed_Suprapubic); COG1 (0.11 Heart_Atrial_Appendage)
chr17_79906796_T_C	LINC01978 (15894); LINC01979 (19929); CBX4 (67366); LINC01977 (83344); CTD-2529O21.1 (86045); CBX8 (105112); CTD-2529O21.2 (117097); CBX2 (128664); TBC1D16 (129052); CCDC40 (129835); ENPP7 (175877); MIR1268B (192031); GAA (194759); LINC02078 (199530); MIR4739 (199546); EIF4A3 (240387); CARD14 (263195); CH17-351M24.1 (302874); SLC26A11 (312902); SGSH (314119); RNF213 (354069); RBFOX3 (390647); CTD…	LINC01979 [0.09] AC100791.3 [0.09] LINC01978 [0.09] AC100791.1 [0.08] CBX4 [0.08] AC116025.2 [0.08] LINC01977 [0.08] AC100791.2 [0.07] TBC1D16 [0.07] AC116025.1 [0.07] CCDC40 [0.07] CBX8 [0.07] CBX2 [0.07] ENPP7 [0.06] GAA [0.06] AC087741.2 [0.05] LINC02078 [0.05] EIF4A3 [0.05] CARD14 [0.05] AC087741.1 [0.05] SLC26A11 [0.04] SGSH [0.04] AC233701.1 [0.04] RBFOX3 [0.03] AC124319.1 [0.03] AC124319.4…	CBX4 [ATF4.ATF4_293; PERK.Teske2011; ATF4.Ord2021]; RNF213 [ATF4.ATF4_293; ATF4.Han2013]; SLC26A11 [ATF4.Ord2021]
chr17_80689550_G_T	RPL31P7 (86623); RPTOR (144731); RPL32P31 (147347); CTD-2526A2.6 (173893); CTD-2526A2.5 (174335); NPTX1 (211706); CTD-2526A2.4 (223956); CTD-2526A2.2 (234820); CTD-2561B21.4 (252483); MIR4730 (270132); CTD-2561B21.3 (272163); ENDOV (274381); CTD-2047H16.4 (274385); CTD-2561B21.5 (281663); RPL12P37 (286903); CHMP6 (302047); CTD-2561B21.8 (313784); CTD-2561B21.11 (330461); CTD-2561B21.10 (335953); …	RPTOR [0.23] NPTX1 [0.18] AC016245.1 [0.07] AC120024.1 [0.05] AC127496.3 [0.05] ENDOV [0.05] AC127496.1 [0.05] AC127496.4 [0.05] AC124319.3 [0.05] BAIAP2-DT [0.04] AC127496.6 [0.04] BAIAP2 [0.04] AC127496.5 [0.04] AC127496.2 [0.04] CHMP6 [0.04] AC124319.4 [0.03] AC124319.2 [0.03] AC115099.1 [0.02] AC124319.1 [0.02] SLC26A11 [0.01] SGSH [0.01] PVALEF [0.01] AC087741.1 [0.01] AATK [0.01]	RNF213 [ATF4.ATF4_293; ATF4.Han2013]; SLC26A11 [ATF4.Ord2021]
chr17_81953524_C_T	MYADML2 (6386); NOTUM (8316); PYCR1 (11111); AC137723.5 (11655); ASPSCR1 (23282); MAFG-AS1 (25695); MAFG (25809); SIRT7 (35329); PCYT2 (42059); ALYREF (61937); ANAPC11 (62703); CENPX (69394); LRRC45 (69777); RAC3 (78099); ARHGDIA (82117); DCXR (84208); P4HB (92829); GPS1 (97240); RFNG (98210); DUS1L (112363); PPP1R27 (118473); MCRIP1 (120221); FASN (144808); GCGR (149390); SLC25A10 (241288); MRPL…	ASPSCR1 [0.27] MYADML2 [0.25] LRRC45 [0.24] DCXR [0.24] PYCR1 [0.22] AC145207.1 [0.22] CENPX [0.21] NOTUM [0.19] FASN [0.13] CCDC57 [0.1] PCYT2 [0.09] SIRT7 [0.09] AC145207.8 [0.09] AC145207.4 [0.09] AC145207.7 [0.09] MAFG [0.09] MAFG-DT [0.09] ARHGDIA [0.08] AC145207.6 [0.08] SLC16A3 [0.08] ANAPC11 [0.08] NPB [0.08] ALYREF [0.08] GPS1 [0.08] AC145207.5 [0.08] RAC3 [0.08] AC145207.2 [0.08] RFNG […	OXLD1 [ATF4.Bergmann2018]; SLC16A3 [ATF4.Gowen2015]; PYCR1 [ATF4.Gowen2015; ATF4.Fusakio2016; ATF4.ATF4_293; PERK.Teske2011; ATF4.Han2013; ATF4.Ord2021]; MAFG [ATF4.Gowen2015; ATF4.Ord2021]; NOTUM [ATF4.Fusakio2016]; PPP1R27 [ATF4.Fusakio2016]; NPLOC4 [PERK.Teske2011]
chr18_106599_G_A	ROCK1P1 (2465); MIR8078 (5740); IL9RP4 (18028); USP14 (51783); TUBB8P12 (57041); FAM166AP6 (61565); AP005530.2 (89700); AP005530.1 (95496); THOC1 (161451); COLEC12 (394123); LINC01925 (408695); CETN1 (473757); CLUL1 (490388)	AP001005.3 [0.09] TUBB8P12 [0.08] LINC02564 [0.08] AP005530.1 [0.08] USP14 [0.08] THOC1 [0.06] AP000845.1 [0.06] AP000915.1 [0.05] AP000915.2 [0.04] COLEC12 [0.03] LINC01925 [0.02] CETN1 [0.01] CLUL1 [0.01]	COLEC12 [ATF4.ATF4_293]; THOC1 [PERK.Teske2011]
chr18_106671_C_G	ROCK1P1 (2393); MIR8078 (5668); IL9RP4 (18100); USP14 (51711); TUBB8P12 (57113); FAM166AP6 (61637); AP005530.2 (89772); AP005530.1 (95568); THOC1 (161379); COLEC12 (394051); LINC01925 (408623); CETN1 (473685); CLUL1 (490316)	AP001005.3 [0.09] TUBB8P12 [0.08] LINC02564 [0.08] AP005530.1 [0.08] USP14 [0.08] THOC1 [0.06] AP000845.1 [0.06] AP000915.1 [0.05] AP000915.2 [0.04] COLEC12 [0.03] LINC01925 [0.02] CETN1 [0.01] CLUL1 [0.01]	COLEC12 [ATF4.ATF4_293]; THOC1 [PERK.Teske2011]
chr18_13003268_G_A	CEP192 (11906); SEH1L (56135); PTPN2 (73624); EIF4A2P1 (90424); STK25P1 (92082); LDLRAD4 (214229); C18orf15 (236274); LINC01882 (253846); CEP76 (302154); PSMG2 (345133); SPIRE1 (345225); LDLRAD4-AS1 (424212); MIR5190 (456678)	CEP192 [0.3] SEH1L [0.19] AP002449.1 [0.09] PTPN2 [0.08] AP001198.2 [0.06] LDLRAD4 [0.05] AP002505.1 [0.05] AP005482.1 [0.05] AP001198.1 [0.05] AP005482.2 [0.05] SPIRE1 [0.04] CEP76 [0.04] AP005482.3 [0.04] PSMG2 [0.04] AP002439.1 [0.03] LDLRAD4-AS1 [0.02] AP005131.2 [0.01] AP005131.5 [0.01] AP005131.6 [0.01]	PTPN2 [PERK.Teske2011]; SEH1L [PERK.Teske2011]; PSMG2 [ATF4.Han2013]
chr18_159281_A_G	USP14 (898); MIR8078 (46941); ROCK1P1 (50216); IL9RP4 (70710); THOC1 (108769); TUBB8P12 (109723); FAM166AP6 (114247); AP005530.2 (142382); AP005530.1 (148178); COLEC12 (341441); LINC01925 (356013); CETN1 (421075); CLUL1 (437706); TYMS (498322); TYMSOS (498982)	USP14 [0.28] AP001005.3 [0.08] TUBB8P12 [0.07] THOC1 [0.07] AP000845.1 [0.07] LINC02564 [0.07] AP005530.1 [0.07] AP000915.1 [0.06] AP000915.2 [0.05] COLEC12 [0.04] LINC01925 [0.03] CETN1 [0.02] CLUL1 [0.02] TYMSOS [0.01] TYMS [0.01] AP001178.3 [0.01] AP001178.1 [0.01]	COLEC12 [ATF4.ATF4_293]; THOC1 [PERK.Teske2011]		USP14 (0.4 HAP1); ROCK1P1 (0.12 HAP1)
chr18_252038_C_T	THOC1 (16012); USP14 (93655); MIR8078 (139698); ROCK1P1 (142973); IL9RP4 (163467); TUBB8P12 (202480); FAM166AP6 (207004); AP005530.2 (235139); AP005530.1 (240935); COLEC12 (248684); LINC01925 (263256); CETN1 (328318); CLUL1 (344949); TYMS (405565); TYMSOS (406225); ENOSF1 (460638)	USP14 [0.24] THOC1 [0.17] AP000845.1 [0.09] AP000915.1 [0.08] AP001005.3 [0.06] AP000915.2 [0.06] COLEC12 [0.05] TUBB8P12 [0.05] LINC02564 [0.05] AP005530.1 [0.05] LINC01925 [0.05] CETN1 [0.04] CLUL1 [0.04] AP001178.3 [0.03] TYMSOS [0.02] TYMS [0.02] AP001178.1 [0.02] AP001178.2 [0.01] ENOSF1 [0.01] AP001020.2 [0.01] AP001020.3 [0.01] AP001020.1 [0.01] YES1 [0]	COLEC12 [ATF4.ATF4_293]; THOC1 [PERK.Teske2011]
chr18_3609744_C_T	DLGAP1-AS2 (6744); DLGAP1-AS1 (16012); GAPLINC (143494); BOD1P1 (194599); TGIF1 (198136); RPL21P127 (202925); IGLJCOR18 (214855); RPL31P59 (231496); LINC01895 (259184); DLGAP1-AS3 (268435); MIR6718 (275608); MYL12B (347835); DLGAP1-AS4 (352608); MYL12A (362263); GAPDHP66 (368871); MYOM1 (389635)	DLGAP1-AS1 [0.27] DLGAP1-AS2 [0.15] AP002478.1 [0.09] GAPLINC [0.07] AP002478.2 [0.06] TGIF1 [0.06] DLGAP1-AS3 [0.05] LINC01895 [0.05] AP005329.1 [0.04] MYL12B [0.04] AP001025.1 [0.04] DLGAP1 [0.03] DLGAP1-AS4 [0.03] AP005329.3 [0.03] MYL12A [0.03] MYOM1 [0.03] AP005329.2 [0.02]	TGIF1 [ATF4.Gowen2015]; DLGAP1-AS2 [ATF4.Gowen2015]	DLGAP1-AS1 (0.28 Cells_Cultured_fibroblasts); DLGAP1-AS2 (0.2 Muscle_Skeletal)
chr18_45320927_T_C	SLC14A2 (107932); SLC14A2-AS1 (162291); MIR4319 (350760); SLC14A1 (403199)	SLC14A2 [0.1] AC090376.1 [0.07] SLC14A2-AS1 [0.06] AC091151.1 [0.06] AC021517.1 [0.06] AC021517.2 [0.06] AC023421.1 [0.04] SLC14A1 [0.03] AC023421.2 [0.02]	NA
chr19_1021689_C_T	TMEM259 (509); CNN2 (4891); LLNLR-284B4.1 (10793); ABCA7 (18411); LLNLR-284B4.2 (18931); GRIN3B (21270); WDR18 (37418); ARHGAP45 (44233); LLNLR-260G6.1 (65204); POLR2E (73691); GPX4 (82236); AC005391.2 (93200); ARID3A (95908); KISS1R (104402); R3HDM4 (108443); MED16 (128470); SBNO2 (152594); STK11 (155868); CFD (162046); ELANE (170675); PRTN3 (180729); HMGB2P1 (181519); AZU1 (196592); PLPPR3 (199…	GPX4 [0.15] POLR2E [0.14] CNN2 [0.13] ARHGAP45 [0.09] ABCA7 [0.09] AC004528.1 [0.09] TMEM259 [0.09] WDR18 [0.09] GRIN3B [0.09] AC004528.2 [0.09] AC005379.1 [0.08] ARID3A [0.08] AC005391.1 [0.08] MED16 [0.07] R3HDM4 [0.07] KISS1R [0.07] C19orf24 [0.06] AZU1 [0.06] STK11 [0.06] ELANE [0.06] SBNO2 [0.06] CFD [0.06] PRTN3 [0.06] LINC01836 [0.05] AC006273.1 [0.05] CBARP [0.05] CIRBP [0.05] AC004221.1 …	PCSK4 [ATF4.Gowen2015; ATF4.Han2013]; KISS1R [ATF4.Gowen2015]; PTBP1 [PERK.Teske2011]; REEP6 [ATF4.Han2013]; CDC34 [ATF4.Ord2021]; CIRBP [ATF4.Ord2021]; MISP [ATF4.Ord2021]		TMEM259 (0.16 K562); CNN2 (0.16 K562); TMEM259 (0.11 HAP1); CNN2 (0.11 HAP1)
chr19_12503291_G_T	MTND2P40 (616); MTCO1P27 (1373); MTCO2P27 (1613); MTATP6P27 (2957); PPIAP20 (4837); ZNF709 (10563); CTD-2192J16.21 (29682); ZNF564 (48251); CTD-2192J16.11 (49305); CTD-3105H18.7 (52356); PGK1P2 (56279); ZNF443 (62178); ZNF799 (102019); ZNF791 (107626); CTD-3105H18.4 (119603); RPS29P23 (129682); ZNF490 (136807); ZNF442 (137385); RPL10P16 (140628); MAN2B1 (163451); WDR83 (163508); WDR83OS (168065);…	ZNF709 [0.28] ZNF443 [0.23] AC008758.2 [0.23] AC008758.5 [0.23] AC010422.4 [0.22] GCDH [0.15] AC008758.6 [0.15] AC008758.1 [0.12] AC010422.1 [0.09] ZNF564 [0.09] AC010422.6 [0.08] PRDX2 [0.08] WDR83OS [0.08] AC010422.3 [0.07] RNASEH2A [0.07] ZNF442 [0.07] ZNF791 [0.07] AC008758.4 [0.07] ZNF799 [0.07] ZNF490 [0.07] WDR83 [0.06] FBXW9 [0.06] ZNF563 [0.06] AC010422.7 [0.06] DHPS [0.06] AC010422.8 [0…	DNASE2 [ATF4.Gowen2015; ATF4.ATF4_293; ATF4.Ord2021]; JUNB [ATF4.Fusakio2016]; ASNA1 [ATF4.ATF4_293]; FBXW9 [PERK.Teske2011]
chr19_13256889_A_G	RPL12P42 (98100); IER2 (106474); STX10 (106505); CTC-250I14.3 (115741); AC005546.2 (125318); NACC1 (138786); TRMT1 (139321); LYL1 (153727); AC007787.3 (174923); AC007787.2 (185514); CTC-239J10.1 (242377); NFIX (261281); DAND5 (291730); GADD45GIP1 (299652); RAD23A (311034); MIR6515 (316405); CALR (318282); FARSA (322851); FARSA-AS1 (326361); MIR5695 (336569); SYCE2 (337612); RPS6P25 (362756); GCDH…	NACC1 [0.07] AC011446.2 [0.07] IER2 [0.07] STX10 [0.07] AC005546.1 [0.07] TRMT1 [0.07] AC011446.1 [0.07] AC007787.1 [0.06] LYL1 [0.06] CACNA1A [0.05] AC138474.1 [0.05] DAND5 [0.05] NFIX [0.05] RAD23A [0.04] CALR [0.04] FARSA-AS1 [0.04] GADD45GIP1 [0.04] FARSA [0.04] AC092069.1 [0.04] SYCE2 [0.04] HOOK2 [0.03] DNASE2 [0.03] GCDH [0.03] AC020934.2 [0.03] KLF1 [0.03] AC020934.1 [0.02] RTBDN [0.02] M…	DNASE2 [ATF4.Gowen2015; ATF4.ATF4_293; ATF4.Ord2021]; IER2 [ATF4.Gowen2015; ATF4.ATF4_293]; JUNB [ATF4.Fusakio2016]; CCDC130 [PERK.Teske2011]
chr19_15301077_G_A	BRD4 (31468); AC005776.1 (37870); LLNLR-246C6.1 (47340); EPHX3 (67641); AC005785.2 (78234); AKAP8 (78721); AC004257.1 (78779); AC005785.5 (82755); AC006128.2 (97689); NOTCH3 (100095); AKAP8L (118064); MIR6795 (121726); WIZ (148874); OR10B1P (159038); RASAL3 (163494); ILVBL (175291); AC003956.1 (176917); SYDE1 (193674); PGLYRP2 (197879); CYP4F22 (207415); OR1I1 (214097); CTB-187L3.1 (215759); CASP…	AKAP8 [0.17] BRD4 [0.12] AC005776.2 [0.09] EPHX3 [0.08] AC004257.1 [0.08] NOTCH3 [0.07] WIZ [0.07] AKAP8L [0.07] RASAL3 [0.06] PGLYRP2 [0.06] ILVBL [0.06] SYDE1 [0.06] AC003956.1 [0.06] OR1I1 [0.05] CYP4F22 [0.05] SLC1A6 [0.05] CCDC105 [0.05] CASP14 [0.05] CYP4F8 [0.04] AC093072.1 [0.04] CYP4F3 [0.04] OR7C2 [0.03] CYP4F12 [0.03] OR10H2 [0.02] OR7A17 [0.02] OR10H3 [0.02] OR7C1 [0.01] AC004597.1 [0…	RASAL3 [ATF4.ATF4_293]; SLC1A6 [ATF4.Han2013]; CYP4F12 [ATF4.Ord2021]; CYP4F3 [ATF4.Ord2021]; ILVBL [ATF4.Ord2021]
chr19_23925645_A_T	CTB-92J24.2 (2142); ZNF92P3 (9829); ZNF726 (10769); CTB-92J24.3 (32285); RPSAP58 (98462); ZNF254 (107759); CTD-2017D11.1 (123291); BNIP3P39 (126167); CTD-2017D11.2 (152835); ZNF681 (166753); BNIP3P40 (173335); CTD-2027I19.3 (221055); CTD-2027I19.2 (237780); ZNF675 (238424); VN1R93P (323078); RPS27P29 (328304); ZNF725P (412988); LLNLF-18A12.1 (445176); VN1R92P (481383)	AC011503.1 [0.12] ZNF726 [0.12] AC011503.2 [0.09] AC139769.2 [0.08] AC092279.1 [0.07] ZNF254 [0.07] ZNF681 [0.06] AC073534.2 [0.05] ZNF675 [0.05]	NA
chr19_34184850_T_C	LSM14A (12346); CHCHD2P3 (57877); KIAA0355 (69686); RPS4XP21 (91539); RPL29P33 (111742); RPS4XP20 (161422); RPS4XP23 (163191); AC010504.2 (174562); GPI (174629); PDCD2L (219533); CTD-2588C8.8 (243423); UBA2 (243501); CTC-526N19.1 (278498); WTIP (296787); RPS26P55 (349234); ZNF807 (360545); KCTD15 (388917); SCGB1B2P (392851); CTD-2553L13.7 (449993); SNORD111 (452931); CTD-2553L13.4 (455839); CTD-2…	LSM14A [0.28] KIAA0355 [0.08] AC010504.1 [0.06] GPI [0.06] AC092073.1 [0.05] UBA2 [0.05] PDCD2L [0.05] AC008747.1 [0.05] WTIP [0.05] AC008556.1 [0.05] SCGB1B2P [0.03] KCTD15 [0.03] AC020910.1 [0.01] SCGB2B2 [0.01] ZNF302 [0.01]	KCTD15 [ATF4.ATF4_293; PERK.Teske2011; ATF4.Han2013]
chr19_35058375_T_A	HPN (17869); SCN1B (27909); CTD-2527I21.14 (33039); HPN-AS1 (41012); CTD-2527I21.15 (47593); FXYD3 (57503); CTD-2527I21.7 (58204); GRAMD1A (63591); CTD-2527I21.5 (81065); FXYD1 (81205); LGI4 (84076); FXYD7 (84874); ZNF792 (94325); FXYD5 (96354); CTC-523E23.3 (107169); ZNF30 (131472); ZNF30-AS1 (131562); LINC01838 (153060); CTC-523E23.15 (153317); CTC-523E23.14 (154179); LINC00904 (159431); FAM187…	HPN [0.12] HPN-AS1 [0.09] AC020907.6 [0.09] SCN1B [0.09] AC020907.4 [0.09] AC020907.1 [0.09] LGI4 [0.08] FXYD1 [0.08] FXYD7 [0.08] ZNF792 [0.08] FXYD5 [0.08] GRAMD1A [0.08] FXYD3 [0.08] AC020907.3 [0.08] ZNF30-AS1 [0.07] ZNF30 [0.07] LINC00904 [0.06] AC008555.5 [0.06] LINC01838 [0.06] LSR [0.06] FAM187B [0.06] AC002128.2 [0.06] AC008555.4 [0.06] HAMP [0.05] LINC01801 [0.05] AC002128.1 [0.05] MAG …	FXYD3 [ATF4.Fusakio2016]; FXYD5 [ATF4.ATF4_293]; SBSN [ATF4.ATF4_293]
chr19_35173401_G_A	FXYD5 (18671); FXYD7 (30151); LGI4 (30949); FXYD1 (33820); CTD-2527I21.5 (33960); FAM187B (55328); FXYD3 (57522); FAM187B2P (59602); CTD-2527I21.15 (67432); HPN-AS1 (74013); LSR (74928); AC002128.5 (80238); AD000684.2 (89444); USF2 (95576); HAMP (107314); MAG (118723); HPN (132895); SCN1B (142935); CD22 (145859); CTD-2527I21.14 (148065); U62631.5 (157441); MIR5196 (172111); CTD-2527I21.7 (173230)…	FXYD5 [0.27] FXYD7 [0.22] CD22 [0.09] LGI4 [0.09] FXYD1 [0.09] MAG [0.09] HPN-AS1 [0.08] AC020907.6 [0.08] LSR [0.08] AC002128.1 [0.08] AC020907.1 [0.08] FAM187B [0.08] FXYD3 [0.08] USF2 [0.08] AC002128.2 [0.08] HAMP [0.07] SCN1B [0.07] AC020907.4 [0.07] HPN [0.07] GRAMD1A [0.06] GPR42 [0.06] FFAR3 [0.06] FFAR1 [0.06] U62631.1 [0.06] AC020907.3 [0.06] ZNF30-AS1 [0.05] ZNF792 [0.05] ZNF30 [0.05] L…	COX6B1 [ATF4.Bergmann2018]; FXYD3 [ATF4.Fusakio2016]; FXYD5 [ATF4.ATF4_293]; SBSN [ATF4.ATF4_293]	FXYD7 (0.14 Brain_Substantia_nigra)
chr19_35228035_C_T	FAM187B (694); FAM187B2P (4968); LSR (20294); AC002128.5 (25604); AD000684.2 (34810); USF2 (40942); HAMP (52680); MAG (64089); FXYD5 (73305); FXYD7 (84785); LGI4 (85583); FXYD1 (88454); CTD-2527I21.5 (88594); CD22 (91225); U62631.5 (102807); FXYD3 (112156); MIR5196 (117477); CTD-2527I21.15 (122066); FFAR1 (123516); HPN-AS1 (128647); FFAR3 (130424); GPR42 (142893); EEF1A1P7 (154136); LINC01531 (17…	FAM187B [0.27] LSR [0.25] USF2 [0.25] AC002128.1 [0.24] MAG [0.17] CD22 [0.14] FXYD5 [0.14] FFAR1 [0.11] U62631.1 [0.11] AC002128.2 [0.09] HAMP [0.08] LGI4 [0.08] FXYD1 [0.08] FXYD7 [0.08] HPN-AS1 [0.07] AC020907.6 [0.07] AC020907.1 [0.07] GPR42 [0.07] FXYD3 [0.07] FFAR3 [0.07] SCN1B [0.06] AC002511.2 [0.06] LINC01531 [0.06] HPN [0.06] AC020907.4 [0.05] GRAMD1A [0.05] FFAR2 [0.05] AC002511.1 [0.0…	COX6B1 [ATF4.Bergmann2018]; FXYD3 [ATF4.Fusakio2016]; ZBTB32 [ATF4.Fusakio2016]; FXYD5 [ATF4.ATF4_293]; SBSN [ATF4.ATF4_293]
chr19_36489686_T_C	ZNF566 (37); CTD-2630F21.1 (216); CTBP2P7 (8473); ZNF260 (38974); AC092295.4 (45275); CTD-3162L10.5 (68150); ZFP82 (71029); ZNF529-AS1 (83383); ZNF529 (100015); CTD-3162L10.4 (108773); ZFP14 (110486); CTD-3162L10.3 (111658); ZNF382 (115130); LINC00665 (157967); ZNF461 (177167); CTD-3234P18.6 (178415); CTD-3162L10.1 (185106); LINC01534 (197763); ZNF567 (197941); ZNF565 (243428); ZNF146 (275084); Z…	ZNF529-AS1 [0.26] ZNF260 [0.25] ZNF529 [0.24] AC092295.2 [0.16] LINC00665 [0.15] HKR1 [0.15] AC012617.1 [0.14] ZNF566 [0.12] AC020928.2 [0.12] ZNF567 [0.12] LINC01535 [0.11] AC092295.1 [0.09] ZFP82 [0.08] ZNF382 [0.07] ZFP14 [0.07] AC092296.1 [0.07] AC092296.3 [0.07] LINC01534 [0.06] AC074138.1 [0.06] ZNF461 [0.06] ZNF565 [0.05] ZNF146 [0.05] ZNF850 [0.05] AC020928.3 [0.05] AC020928.1 [0.04] ZNF4…	COX7A1 [ATF4.Fusakio2016]; TBCB [PERK.Teske2011; ATF4.Han2013]; ALKBH6 [ATF4.Han2013]; ZFP82 [ATF4.Han2013]		ZNF566 (0.36 K562); LOC728752 (0.36 K562); ZNF566 (0.32 HAP1); LOC728752 (0.32 HAP1); ZNF566 (0.26 Erythroblast); LOC728752 (0.26 Erythroblast); LOC728752 (0.25 HepG2); ZNF566 (0.25 HepG2); LOC728752 (0.24 THP1); ZNF566 (0.24 THP1)
chr19_38591347_G_A	CTB-186G2.1 (5905); MAP4K1 (27535); EIF3K (27734); AC067969.2 (54218); ACTN4 (56322); AC067969.1 (62791); CTB-186G2.4 (102259); CTD-2540F13.2 (147000); RYR1 (157648); RASGRP4 (165041); CAPN12 (178557); LGALS7 (182145); FAM98C (188212); LGALS7B (197863); SPRED3 (202926); GGN (203264); PSMD8 (216811); LGALS4 (222017); AC104534.2 (228818); AC005625.1 (228971); ECH1 (240658); AC008982.2 (254152); CAT…	RYR1 [0.15] CAPN12 [0.15] MAP4K1 [0.12] SARS2 [0.11] EIF3K [0.09] AC008649.1 [0.09] AC067969.2 [0.08] ACTN4 [0.08] AC067969.1 [0.08] AC022144.1 [0.07] SPINT2 [0.07] AC008649.2 [0.07] LGALS7B [0.06] FAM98C [0.06] LGALS7 [0.06] RASGRP4 [0.06] SPRED3 [0.05] AC008982.1 [0.05] AC005789.1 [0.05] GGN [0.05] AC005625.1 [0.05] PSMD8 [0.05] ECH1 [0.05] AC104534.1 [0.05] LGALS4 [0.05] KCNK6 [0.05] YIF1B [0.…	RYR1 [ATF4.Fusakio2016]
chr19_40085190_T_C	ZNF780A (5563); AC005614.3 (5713); ZNF780B (28980); VN1R96P (36978); CTC-471F3.5 (59687); ZNF546 (101056); MAP3K10 (106553); PSMC4 (114185); TTC9B (133209); CNTD2 (141500); PRR13P5 (141509); FCGBP (150563); CTC-425O23.2 (190289); MIR641 (197451); AKT2 (200346); FBL (238775); DYRK1B (250988); MIR6719 (255387); C19orf47 (263265); PLD3 (263337); CTC-425O23.5 (270651); LLNLR-268E12.1 (271634); MIR679…	ZNF780A [0.3] BLVRB [0.14] AC005614.1 [0.09] ZNF780B [0.09] ZNF546 [0.07] TTC9B [0.07] PSMC4 [0.07] CNTD2 [0.07] MAP3K10 [0.07] AC118344.1 [0.06] FCGBP [0.06] FBL [0.05] AKT2 [0.05] PLD3 [0.05] C19orf47 [0.05] AC005393.1 [0.05] DYRK1B [0.05] HIPK4 [0.04] CLC [0.04] SERTAD1 [0.04] LEUTX [0.04] AC010271.2 [0.04] PRX [0.04] SPTBN4 [0.03] LGALS14 [0.03] AC010271.1 [0.03] SERTAD3 [0.03] LGALS16 [0.02]…	PLD3 [ATF4.Gowen2015]; SERTAD1 [ATF4.ATF4_293]; BLVRB [ATF4.Ord2021]		ZNF780A (0.036 HepG2)
chr19_4246696_A_C	AC005578.3 (662); CCDC94 (1318); EBI3 (17198); SHD (31904); TMIGD2 (55735); FSD1 (57903); ANKRD24 (63342); SIRT6 (64091); AC007292.7 (92880); CREB3L3 (93095); STAP2 (96090); MPND (96830); EIF1P6 (102365); AC007292.4 (107348); AC007292.3 (111752); AC007292.6 (117182); Metazoa_SRP (119204); MAP2K2 (122566); SH3GL1 (153851); CHAF1A (155965); ZBTB7A (179750); CTD-2622I13.3 (183946); CTB-50L17.5 (1842…	YJU2 [0.27] SHD [0.25] STAP2 [0.14] MPND [0.14] EBI3 [0.09] SIRT6 [0.08] CREB3L3 [0.08] FSD1 [0.08] TMIGD2 [0.08] ANKRD24 [0.08] AC104521.1 [0.08] UBXN6 [0.07] MAP2K2 [0.07] AC007292.2 [0.07] AC007292.3 [0.07] AC007292.1 [0.07] AC011498.3 [0.06] AC016586.1 [0.06] SH3GL1 [0.06] ZBTB7A [0.06] CHAF1A [0.06] PIAS4 [0.05] AC011498.1 [0.05] AC011498.2 [0.05] AC011498.6 [0.05] HDGFL2 [0.05] DAPK3 [0.05]…	ZFR2 [ATF4.Gowen2015]; AC007292.3 [ATF4.Gowen2015]; TNFAIP8L1 [ATF4.Fusakio2016]; CCDC94 [PERK.Teske2011]; APBA3 [ATF4.Ord2021]; EEF2 [ATF4.Ord2021]; UBXN6 [ATF4.Ord2021]	CCDC94 (0.24 Breast_Mammary_Tissue); CCDC94 (0.23 Skin_Sun_Exposed_Lower_leg); CCDC94 (0.23 Adipose_Subcutaneous); CCDC94 (0.19 Brain_Cerebellum); CCDC94 (0.17 Muscle_Skeletal); CCDC94 (0.17 Nerve_Tibial); CCDC94 (0.17 Brain_Cortex); CCDC94 (0.17 Skin_Not_Sun_Exposed_Suprapubic); CCDC94 (0.17 Cells_Cultured_fibroblasts); CCDC94 (0.16 Artery_Tibial); CCDC94 (0.16 Brain_Caudate_basal_ganglia); CCDC…
chr19_42960918_A_G	CEACAMP7 (10530); CTC-490G23.6 (16544); PSG7 (23739); PSG6 (41354); PSG11 (65594); CEACAMP8 (80330); PSG1 (81095); PSG10P (105199); PSG2 (122127); CEACAMP9 (136442); PSG8-AS1 (139055); CEACAMP6 (174322); AC005392.13 (192360); PSG8 (195238); PSG3 (220348); PSG5 (225618); PSG4 (244856); CEACAMP10 (287728); RPS10P28 (290913); CEACAMP5 (306718); PSG9 (308612); CEACAMP11 (323400); CEACAMP1 (327883); C…	AC005392.2 [0.12] PSG7 [0.09] PSG6 [0.09] AC004784.1 [0.09] PSG3 [0.09] PSG1 [0.08] PSG11 [0.08] PSG8 [0.07] PSG8-AS1 [0.07] PSG2 [0.07] AC005392.1 [0.06] PSG5 [0.05] PSG4 [0.05] PSG9 [0.04] CD177 [0.03] CEACAM8 [0.03] TEX101 [0.02] CEACAM1 [0.02] AC005392.3 [0.02]	PSG2 [ATF4.Gowen2015; ATF4.ATF4_293]
chr19_47277087_C_T	INAFM1 (2634); C5AR1 (12935); CCDC9 (21107); BBC3 (44320); MIR3190 (50145); C5AR2 (55059); DHX34 (72193); MEIS3 (142436); ZC3H4 (163334); SAE1 (163813); SLC8A2 (195081); KPTN (207181); NAPA-AS1 (207194); TMEM160 (228456); NAPA (238153); NPAS1 (257267); ZNF541 (278769); CTD-2571L23.8 (330436); CTD-2233K9.1 (330552); CTD-3001H11.2 (331367); GLTSCR1 (332035); GLTSCR1-AS1 (349308); ARHGAP35 (358411);…	CCDC9 [0.27] INAFM1 [0.27] C5AR1 [0.24] DHX34 [0.14] SAE1 [0.1] BBC3 [0.09] C5AR2 [0.08] MEIS3 [0.07] AC008755.1 [0.06] SLC8A2 [0.06] NAPA [0.05] KPTN [0.05] NAPA-AS1 [0.05] TMEM160 [0.05] NPAS1 [0.05] ZNF541 [0.05] BICRA [0.04] AC010519.1 [0.04] BICRA-AS1 [0.04] AC010331.1 [0.04] ARHGAP35 [0.03] AP2S1 [0.02] EHD2 [0.02] SLC1A5 [0.01] NOP53-AS1 [0.01] AC008622.2 [0.01] NOP53 [0.01]	EHD2 [ATF4.Gowen2015]; SLC1A5 [ATF4.Gowen2015; ATF4.Han2013; ATF4.Ord2021]; BBC3 [ATF4.Ord2021]	INAFM1 (0.14 Whole_Blood)
chr19_47843762_C_T	TPRX2P (16350); LINC01595 (21579); CRX (23983); TPRX1 (24710); SULT2A1 (42635); CTD-2571L23.9 (48871); RPL23AP80 (49112); SELENOW (65190); GLTSCR2-AS1 (74921); SNORD23 (87909); GLTSCR2 (98240); EHD2 (130419); BSPH1 (148408); ELSPBP1 (150888); AC008985.1 (179866); CABP5 (200291); GLTSCR1-AS1 (217366); PLA2G4C-AS1 (217680); GLTSCR1 (234639); CTD-3001H11.2 (235307); CTD-2571L23.8 (236238); PLA2G4C (…	LINC01595 [0.25] SULT2A1 [0.25] CABP5 [0.13] SELENOW [0.12] TPRX1 [0.09] CRX [0.09] NOP53-AS1 [0.08] NOP53 [0.08] BSPH1 [0.07] EHD2 [0.07] AC010330.1 [0.06] BICRA [0.05] AC010519.1 [0.05] BICRA-AS1 [0.05] AC010331.1 [0.05] PLA2G4C-AS1 [0.05] ZNF541 [0.05] PLA2G4C [0.05] AC011466.3 [0.05] NAPA [0.04] ZSWIM9 [0.04] AC011466.2 [0.04] LIG1 [0.04] KPTN [0.03] NAPA-AS1 [0.03] AC011466.1 [0.03] SLC8A2 […	EHD2 [ATF4.Gowen2015]; ELSPBP1 [ATF4.ATF4_293]
chr19_48738143_C_T	RASIP1 (2578); IZUMO1 (8766); FUT1 (17247); FGF21 (17415); MAMSTR (18421); FUT2 (42172); NTN5 (65061); BCAT2 (72886); CA11 (91830); HSD17B14 (98535); SEC1P (99998); DBP (100704); SPHK2 (114010); AC022154.7 (114137); RPL18 (118871); FAM83E (123288); PLEKHA4 (130489); SPACA4 (131400); PPP1R15A (134248); TULP2 (160590); NUCB1 (161906); NUCB1-AS1 (180748); SULT2B1 (186068); CTD-2639E6.4 (188027); DHD…	RASIP1 [0.28] FUT2 [0.27] IZUMO1 [0.27] MAMSTR [0.24] NTN5 [0.23] SULT2B1 [0.12] SPHK2 [0.09] FGF21 [0.09] FUT1 [0.09] CA11 [0.08] AC026803.3 [0.08] HSD17B14 [0.08] BCAT2 [0.08] DBP [0.07] PLEKHA4 [0.07] PPP1R15A [0.07] FAM83E [0.07] SPACA4 [0.07] RPL18 [0.07] AC022154.1 [0.07] DHDH [0.06] AC026803.1 [0.06] NUCB1 [0.06] TULP2 [0.06] NUCB1-AS1 [0.06] FTL [0.05] AC008403.1 [0.05] AC008403.4 [0.05] …	BCAT2 [ATF4.Bergmann2018; ATF4.Han2013]; PPP1R15A [ATF4.Bergmann2018; ATF4.Gowen2015; ATF4.Fusakio2016; ATF4.ATF4_293; PERK.Teske2011; ATF4.Han2013; ATF4.Ord2021]; FTL [ATF4.Gowen2015]; RASIP1 [ATF4.Gowen2015; ATF4.ATF4_293]; FGF21 [ATF4.Gowen2015; ATF4.Fusakio2016; ATF4.ATF4_293; PERK.Teske2011]; FUT1 [ATF4.Gowen2015; ATF4.ATF4_293]; IZUMO1 [ATF4.Gowen2015]; SPHK2 [ATF4.Fusakio2016]; CYTH2 [PERK…
chr19_54047861_G_T	VSTM1 (16092); CTD-3093M3.1 (16449); TARM1 (33504); OSCAR (54831); NDUFA3 (54866); CACNG6 (55573); TFPT (67548); PRPF31 (67814); AC012314.8 (77482); CACNG8 (84821); CNOT3 (89866); LENG1 (112021); TMC4 (125389); CACNG7 (138526); MBOAT7 (142021); TSEN34 (142076); AC012314.20 (152110); RPS9 (152880); AC012314.19 (161557); PRKCG (168671); LILRB3 (175645); CTB-83J4.1 (176661); AC008753.6 (178753); AC0…	OSCAR [0.35] VSTM1 [0.3] TARM1 [0.22] NLRP12 [0.2] CACNG6 [0.17] LILRA6 [0.15] LILRB2 [0.15] LILRA5 [0.14] LAIR1 [0.13] AC008440.1 [0.11] MYADM [0.11] LENG8 [0.11] CACNG8 [0.1] AC245052.4 [0.08] NDUFA3 [0.08] CNOT3 [0.08] TFPT [0.08] PRPF31 [0.08] LENG1 [0.07] MBOAT7 [0.07] TSEN34 [0.07] TMC4 [0.07] CACNG7 [0.07] LILRB3 [0.06] PRKCG [0.06] AC008440.2 [0.06] AC245052.7 [0.06] AC245052.1 [0.06] RPS…	CDC42EP5 [ATF4.Fusakio2016; PERK.Teske2011]; LENG9 [ATF4.Fusakio2016; PERK.Teske2011]; MIR526A2 [ATF4.ATF4_293]; CACNG6 [ATF4.ATF4_293]; LENG1 [PERK.Teske2011]; TFPT [PERK.Teske2011]	VSTM1 (1 Whole_Blood); OSCAR (0.98 Whole_Blood); VSTM1 (0.93 Lung); VSTM1 (0.65 Small_Intestine_Terminal_Ileum); OSCAR (0.52 Spleen); VSTM1 (0.51 Adipose_Visceral_Omentum); OSCAR (0.44 Heart_Atrial_Appendage); OSCAR (0.39 Lung); TARM1 (0.23 Whole_Blood); OSCAR (0.22 Adrenal_Gland); VSTM1 (0.18 Adrenal_Gland); OSCAR (0.13 Adipose_Visceral_Omentum)
chr19_54047863_T_C	VSTM1 (16090); CTD-3093M3.1 (16451); TARM1 (33502); OSCAR (54829); NDUFA3 (54864); CACNG6 (55575); TFPT (67546); PRPF31 (67812); AC012314.8 (77480); CACNG8 (84823); CNOT3 (89864); LENG1 (112019); TMC4 (125387); CACNG7 (138528); MBOAT7 (142019); TSEN34 (142074); AC012314.20 (152108); RPS9 (152878); AC012314.19 (161555); PRKCG (168673); LILRB3 (175643); CTB-83J4.1 (176659); AC008753.6 (178755); AC0…	OSCAR [0.35] VSTM1 [0.3] TARM1 [0.16] LILRA6 [0.15] LILRB2 [0.15] NLRP12 [0.15] LILRA5 [0.14] LAIR1 [0.13] AC008440.1 [0.11] MYADM [0.11] LENG8 [0.11] AC245052.4 [0.08] NDUFA3 [0.08] CACNG6 [0.08] CACNG8 [0.08] CNOT3 [0.08] TFPT [0.08] PRPF31 [0.08] LENG1 [0.07] MBOAT7 [0.07] TSEN34 [0.07] TMC4 [0.07] CACNG7 [0.07] LILRB3 [0.06] PRKCG [0.06] AC008440.2 [0.06] AC245052.7 [0.06] AC245052.1 [0.06] R…	CDC42EP5 [ATF4.Fusakio2016; PERK.Teske2011]; LENG9 [ATF4.Fusakio2016; PERK.Teske2011]; MIR526A2 [ATF4.ATF4_293]; CACNG6 [ATF4.ATF4_293]; LENG1 [PERK.Teske2011]; TFPT [PERK.Teske2011]	OSCAR (0.13 Artery_Aorta); LAIR1 (0.12 Pancreas)
chr19_57342788_A_G	ZNF304 (8571); CTC-444N24.13 (9224); ZNF547 (20688); TRAPPC2B (20915); ZNF543 (22279); CTC-444N24.9 (25225); CTC-444N24.11 (38483); ZNF548 (47061); CTC-444N24.7 (48318); CTC-444N24.6 (62453); ZNF460 (62737); ZNF17 (68374); CTC-444N24.8 (81434); ZNF749 (92540); ZNF805 (102103); AC004076.5 (106900); AURKC (111986); VN1R1 (114354); VN1R107P (117123); ZNF772 (134782); AC003005.2 (134860); ZNF419 (144…	ZNF548 [0.27] ZNF543 [0.27] AC003002.2 [0.26] TRAPPC2B [0.25] ZNF304 [0.25] ZNF749 [0.23] AC005261.2 [0.18] AC004076.2 [0.16] VN1R1 [0.09] AC003002.1 [0.09] AC003002.3 [0.09] AC005261.1 [0.09] ZNF547 [0.09] ZNF460 [0.08] AC005261.3 [0.08] ZNF460-AS1 [0.08] ZNF17 [0.08] ZNF154 [0.08] ZNF805 [0.07] AC004076.1 [0.07] AURKC [0.07] AC003005.1 [0.07] ZNF419 [0.07] ZNF772 [0.07] AC003005.2 [0.07] ZNF549…	CTC-444N24.11 [ATF4.Ord2021]; ZNF419 [ATF4.Ord2021]
chr19_7764294_G_A	CLEC4M (1145); RPL21P129 (13610); CD209 (16729); CLEC4GP1 (23254); CLEC4G (30387); EXOSC3P2 (50131); FCER2 (62147); EVI5L (65938); TRAPPC5 (83451); MCEMP1 (87666); RETN (95250); RPS27AP19 (98577); PRR36 (110085); LYPLA2P2 (115826); LRRC8E (124210); STXBP2 (127303); CTD-3214H19.6 (127413); PCP2 (130545); PET100 (134557); XAB2 (134728); CTD-3193O13.12 (139248); MAP2K7 (139548); MIR6792 (146855); TG…	CLEC4M [0.3] CLEC4G [0.2] MAP2K7 [0.13] CD209 [0.09] MCEMP1 [0.08] TRAPPC5 [0.08] AC008763.3 [0.08] FCER2 [0.08] RETN [0.08] EVI5L [0.08] AC008763.2 [0.07] PCP2 [0.07] AC008763.1 [0.07] PET100 [0.07] AC010336.3 [0.07] PRR36 [0.07] AC010336.4 [0.07] STXBP2 [0.07] XAB2 [0.07] AC010336.1 [0.07] LRRC8E [0.07] SNAPC2 [0.06] TGFBR3L [0.06] CTXN1 [0.06] AC010336.8 [0.06] AC010336.2 [0.06] CAMSAP3 [0.06]…	CLEC4G [ATF4.Fusakio2016]; PET100 [ATF4.Fusakio2016]; CAMSAP3 [ATF4.Ord2021]	CLEC4M (0.34 Brain_Hypothalamus); CLEC4M (0.24 Brain_Frontal_Cortex_BA9); CLEC4M (0.15 Liver); CD209 (0.11 Brain_Cerebellum)	CLEC4M (0.018 K562)
chr19_9110613_A_G	OR7G1 (5150); OR7G2 (7306); OR7G15P (11879); OR7G3 (16337); OR1M1 (17434); OR1M4P (27214); ZNF317 (29766); ELOCP29 (72435); OR7D2 (74980); OR7E16P (80672); BOLA3P2 (91269); OR7E25P (93694); OR7D4 (104258); OR7D1P (124530); MUC16 (129270); OR7E24 (140316); OR7E18P (151103); OR7E19P (155670); OR7H1P (168756); CTC-325H20.4 (180901); ZNF699 (199225); ZNF559 (213158); CTC-325H20.7 (238090); ZNF177 (25…	MUC16 [0.25] OR7D2 [0.12] ZNF558 [0.12] ZNF317 [0.09] OR1M1 [0.09] OR7G3 [0.09] OR7G2 [0.09] OR7G1 [0.09] OR7E24 [0.07] OR7D4 [0.07] ZNF699 [0.06] AC011451.1 [0.06] ZNF559 [0.05] ZNF559-ZNF177 [0.05] AC008734.1 [0.05] AC008734.2 [0.05] ZNF177 [0.05] MBD3L1 [0.05] ZNF266 [0.04] ZNF560 [0.03] OR2Z1 [0.03] AC008567.2 [0.03] ACTL9 [0.02] ZNF426-DT [0.02] ZNF426 [0.02] LINC01862 [0.01] ADAMTS10 [0.01]…	NA
chr19_984537_A_G	WDR18 (266); GRIN3B (15881); LLNLR-284B4.2 (18220); LLNLR-284B4.1 (26358); LLNLR-260G6.1 (28052); TMEM259 (36642); CNN2 (42043); ABCA7 (55563); AC005391.2 (56048); ARID3A (58756); KISS1R (67250); R3HDM4 (71291); ARHGAP45 (81385); MED16 (91318); POLR2E (110843); GPX4 (119388); CFD (124894); ELANE (133523); PRTN3 (143577); AZU1 (159440); PLPPR3 (162559); MIR4745 (179597); PTBP1 (187462); SBNO2 (189…	WDR18 [0.45] CNN2 [0.25] ABCA7 [0.24] GRIN3B [0.18] TMEM259 [0.16] POLR2E [0.16] CFD [0.15] AC004528.1 [0.09] AC005391.1 [0.09] AC004528.2 [0.09] ARHGAP45 [0.08] AC005379.1 [0.08] ARID3A [0.08] MED16 [0.08] R3HDM4 [0.08] KISS1R [0.08] GPX4 [0.07] ELANE [0.07] PRTN3 [0.07] AZU1 [0.06] STK11 [0.06] SBNO2 [0.06] PTBP1 [0.06] PLPPR3 [0.06] LINC01836 [0.05] AC006273.1 [0.05] MISP [0.05] CBARP [0.05] P…	KISS1R [ATF4.Gowen2015]; PTBP1 [PERK.Teske2011]; CDC34 [ATF4.Ord2021]; CIRBP [ATF4.Ord2021]; MISP [ATF4.Ord2021]	WDR18 (0.94 Muscle_Skeletal); WDR18 (0.91 Artery_Tibial); WDR18 (0.9 Heart_Atrial_Appendage); WDR18 (0.88 Heart_Left_Ventricle); WDR18 (0.75 Colon_Sigmoid); WDR18 (0.69 Skin_Not_Sun_Exposed_Suprapubic); WDR18 (0.68 Breast_Mammary_Tissue); WDR18 (0.67 Nerve_Tibial); WDR18 (0.58 Artery_Aorta); WDR18 (0.57 Lung); WDR18 (0.51 Colon_Transverse); WDR18 (0.49 Prostate); WDR18 (0.44 Stomach); WDR18 (0.35…	WDR18 (0.13 HAP1)
chr2_105488399_T_C	FHL2 (49885); AC012360.6 (125361); C2orf49 (150923); TGFBRAP1 (158364); AC012360.4 (164189); GPR45 (246656); NCK2 (256497); LINC01918 (344286); AC009505.2 (368778); UTAT33 (385454); AC010884.1 (449902); MRPS9 (450416); AC009505.4 (473607)	FHL2 [0.08] AC108058.1 [0.07] AC012360.3 [0.06] AC012360.1 [0.06] TGFBRAP1 [0.06] C2orf49 [0.06] AC012360.2 [0.05] GPR45 [0.05] NCK2 [0.05] LINC01918 [0.04] AC010978.1 [0.03] AC104655.1 [0.03] MRPS9 [0.01] AC010884.1 [0.01] AC009505.1 [0.01]	NA
chr2_120332155_T_C	AC012363.13 (13148); INHBB (13987); RALB (92091); TMEM185B (108746); AC012363.4 (115610); MTND5P28 (116974); MTND4P26 (118523); MTND4LP14 (118811); MTND3P10 (119220); MTCO3P43 (120428); MTATP6P26 (121101); LINC01101 (134063); AC073257.2 (212171); AC073257.1 (225954); EPB41L5 (319150); AC016691.2 (338543); AC018866.1 (378362); GLI2 (403467)	INHBB [0.16] RALB [0.14] AC012363.2 [0.09] TMEM185B [0.07] AC012363.1 [0.07] AC073257.2 [0.05] AC073257.1 [0.05] EPB41L5 [0.04] AC018866.1 [0.03] GLI2 [0.02]	NA
chr2_12827163_T_C	MIR3125 (89796); TRIB2 (110274); AC064875.2 (179850); AC096559.2 (228176)	TRIB2 [0.18] AC009486.1 [0.07] AC093912.1 [0.06] AC096559.1 [0.05]	NA
chr2_144471134_A_G	ZEB2-AS1 (46962); ZEB2 (53449); LINC01412 (95300); GTDC1 (138565); TEX41 (196832); AC023128.1 (219051); VIS1 (234082); AC023128.2 (284864); LINC01966 (410899)	ZEB2 [0.11] AC009951.2 [0.11] ZEB2-AS1 [0.09] LINC01412 [0.08] GTDC1 [0.07] TEX41 [0.06] AC023128.1 [0.05] LINC01966 [0.02]	NA
chr2_144550647_G_C	LINC01412 (15787); ZEB2 (26063); ZEB2-AS1 (32550); TEX41 (117319); AC023128.1 (139538); VIS1 (154569); AC023128.2 (205351); GTDC1 (218078); LINC01966 (331386)	ZEB2 [0.09] ZEB2-AS1 [0.09] LINC01412 [0.09] AC023128.1 [0.07] TEX41 [0.07] AC009951.2 [0.07] GTDC1 [0.05] LINC01966 [0.04]	NA
chr2_144550648_A_T	LINC01412 (15786); ZEB2 (26064); ZEB2-AS1 (32551); TEX41 (117318); AC023128.1 (139537); VIS1 (154568); AC023128.2 (205350); GTDC1 (218079); LINC01966 (331385)	ZEB2 [0.09] ZEB2-AS1 [0.09] LINC01412 [0.09] AC023128.1 [0.07] TEX41 [0.07] AC009951.2 [0.07] GTDC1 [0.05] LINC01966 [0.04]	NA
chr2_145629283_G_A	AC079163.1 (25859); AC092484.1 (41258); AC079248.1 (198547); AC062031.1 (285806); RPL6P5 (292053); AC064865.1 (297435)	AC092484.1 [0.09] AC079163.1 [0.09] AC079163.2 [0.08] AC062031.1 [0.05] AC096666.1 [0.05]	NA
chr2_153793907_C_T	DNAJA1P2 (31260); GALNT13 (78005); AC012501.2 (200618); RPRM (315098); SNORD56 (347023); AC012501.3 (372291); RPL23AP29 (423295); LINC01850 (456202); PHBP4 (492681)	RPRM [0.09] GALNT13 [0.08] AC012501.1 [0.05] LINC01850 [0.01]	NA
chr2_15511722_G_A	NBAS (49608); AC008278.2 (52447); DDX1 (79455); AC008278.3 (168762); LINC01804 (179059); AC113608.1 (299155); snoU13 (391946); MYCNUT (408676); MYCN (428841); MYCNOS (430001)	NBAS [0.28] AC008278.2 [0.08] DDX1 [0.08] LINC01804 [0.06] AC008278.1 [0.06] AC113608.2 [0.05] MYCNUT [0.02] MYCN [0.02] MYCNOS [0.02]	NBAS [ATF4.Gowen2015]
chr2_157810705_T_C	ACVR1 (65157); UPP2 (65996); AC019186.1 (74699); AC005539.2 (152183); ACVR1C (181699); PTP4A1P1 (254839); UPP2-IT1 (317251); CYTIP (321743); CCDC148-AS1 (355944); FAM133DP (430290); ERMN (482991)	ACVR1 [0.11] AC019186.1 [0.08] UPP2 [0.08] AC013731.1 [0.08] AC091488.1 [0.07] ACVR1C [0.06] UPP2-IT1 [0.04] CYTIP [0.04] CCDC148-AS1 [0.03] ERMN [0.01]	NA
chr2_159562142_T_C	AC009506.1 (53153); BAZ2B (53418); AC009961.2 (128149); AC009961.3 (150293); MARCH7 (150314); AC008277.1 (170041); CD302 (236113); AC009961.5 (251867); WDSUB1 (275342); LY75 (342607); MIR6888 (375307)	BAZ2B [0.29] AC009506.1 [0.26] MARCH7 [0.21] LY75 [0.2] AC009961.1 [0.19] WDSUB1 [0.15] PLA2R1 [0.15] CD302 [0.13] AC008277.1 [0.06] LY75-CD302 [0.04]	WDSUB1 [ATF4.Gowen2015]; LY75 [ATF4.Fusakio2016]
chr2_160224330_A_G	ITGB6 (47558); PLA2R1 (161719); RBMS1 (269464); LY75 (319580); AC009961.5 (410320); CD302 (426074)	ITGB6 [0.21] PLA2R1 [0.21] LINC02478 [0.16] LY75 [0.15] RBMS1 [0.14] CD302 [0.11] LY75-CD302 [0.04]	LY75 [ATF4.Fusakio2016]
chr2_161573486_C_T	AC062022.1 (3300); KRT18P46 (6585); snoU13 (14942); AC009487.6 (65780); AC009487.5 (145045); SLC4A10 (146033); AC009487.4 (150117); TBR1 (157392); AC009299.5 (232159); PSMD14 (265448); AC009299.4 (291584); AC009299.2 (302802); LINC01806 (328747); RPEP5 (357980); AC009313.1 (413261); TANK (436578); AC008063.2 (499769)	LINC01806 [0.18] SLC4A10 [0.1] TANK [0.07] AC009487.3 [0.06] TBR1 [0.06] AC009487.1 [0.06] AC009299.3 [0.05] PSMD14 [0.05] AC009313.1 [0.02] AC008063.1 [0.01]	PSMD14 [ATF4.Ord2021]
chr2_161934484_A_G	RPEP5 (3017); AC008063.2 (138771); DPP4 (140058); TIMM8AP1 (143167); EIF3EP2 (153774); AC008063.3 (158944); GCG (217920); AC007750.5 (225277); FAP (310667); KRT18P46 (354412); AC062022.1 (364298); snoU13 (375940); IFIH1 (384219); GCA (384355); AC009487.6 (426778)	LINC01806 [0.13] AC008063.1 [0.07] DPP4 [0.07] AC008063.2 [0.06] GCG [0.05] AC007750.1 [0.05] FAP [0.04] TANK [0.04] SLC4A10 [0.03] GCA [0.03] IFIH1 [0.03]	NA
chr2_169658726_T_G	AC016772.4 (2631); CCDC173 (35707); PHOSPHO2 (35727); SNORA51 (69145); PPIG (74386); KLHL23 (75119); AC093899.3 (80979); FASTKD1 (84850); PTCHD3P2 (110073); AC009967.3 (131366); SSB (133206); KLHL41 (149024); METTL5 (166205); UBR3 (168731); BBS5 (179548); LRP2 (296040); AC092641.2 (419568)	PHOSPHO2 [0.27] CCDC173 [0.26] FASTKD1 [0.24] KLHL23 [0.22] METTL5 [0.1] PPIG [0.08] SSB [0.07] KLHL41 [0.07] UBR3 [0.06] AC093899.2 [0.06] BBS5 [0.06] LRP2 [0.05]	PHOSPHO2 [PERK.Teske2011]; LRP2 [ATF4.Han2013]
chr2_169838313_C_T	UBR3 (10855); METTL5 (13381); SSB (46380); AC009967.3 (48220); PTCHD3P2 (69513); KLHL23 (104467); SNORA51 (110441); PHOSPHO2 (143859); CCDC173 (143879); AC016772.4 (176955); AC092641.2 (239981); PPIG (253973); AC093899.3 (260566); FASTKD1 (264437); KLHL41 (328611); MYO3B (339831); BBS5 (359135); LRP2 (475627)	METTL5 [0.25] PHOSPHO2 [0.18] SSB [0.16] UBR3 [0.15] KLHL23 [0.11] CCDC173 [0.07] FASTKD1 [0.05] PPIG [0.05] MYO3B [0.04] KLHL41 [0.04] AC093899.2 [0.03] BBS5 [0.03] LRP2 [0.01]	PHOSPHO2 [PERK.Teske2011]; LRP2 [ATF4.Han2013]
chr2_169843473_T_A	UBR3 (16015); METTL5 (18541); SSB (51540); AC009967.3 (53380); PTCHD3P2 (74673); KLHL23 (109627); SNORA51 (115601); PHOSPHO2 (149019); CCDC173 (149039); AC016772.4 (182115); AC092641.2 (234821); PPIG (259133); AC093899.3 (265726); FASTKD1 (269597); KLHL41 (333771); MYO3B (334671); BBS5 (364295); LRP2 (480787)	UBR3 [0.25] METTL5 [0.2] SSB [0.16] PPIG [0.15] FASTKD1 [0.14] KLHL23 [0.1] PHOSPHO2 [0.09] CCDC173 [0.07] MYO3B [0.04] KLHL41 [0.04] AC093899.2 [0.03] BBS5 [0.03] LRP2 [0.01]	PHOSPHO2 [PERK.Teske2011]; LRP2 [ATF4.Han2013]
chr2_169880210_A_G	UBR3 (52752); METTL5 (55278); SSB (88277); AC009967.3 (90117); PTCHD3P2 (111410); KLHL23 (146364); SNORA51 (152338); PHOSPHO2 (185756); CCDC173 (185776); AC092641.2 (198084); AC016772.4 (218852); PPIG (295870); MYO3B (297934); AC093899.3 (302463); FASTKD1 (306334); KLHL41 (370508); BBS5 (401032)	UBR3 [0.24] METTL5 [0.19] SSB [0.14] PPIG [0.14] FASTKD1 [0.13] MYO3B [0.06] CCDC173 [0.06] PHOSPHO2 [0.06] KLHL23 [0.06] KLHL41 [0.03] AC093899.2 [0.02] BBS5 [0.02]	PHOSPHO2 [PERK.Teske2011]
chr2_170115942_C_T	AC092641.2 (37647); MYO3B (62202); UBR3 (288484); METTL5 (291010); AC012594.1 (292622); SSB (324009); AC009967.3 (325849); PTCHD3P2 (347142); KLHL23 (382096); SNORA51 (388070); PHOSPHO2 (421488); CCDC173 (421508); AC016772.4 (454584); HMGB1P4 (486286)	UBR3 [0.08] MYO3B [0.08] MYO3B-AS1 [0.05] METTL5 [0.05] SSB [0.04] CCDC173 [0.02] PHOSPHO2 [0.02] KLHL23 [0.02]	PHOSPHO2 [PERK.Teske2011]
chr2_174214869_A_G	OLA1 (33829); AC013467.1 (86087); HNRNPA1P39 (96105); LINC01305 (111157); SP9 (122697); RPSAP24 (171861); CIR1 (180846); SCRN3 (180860); LINC01960 (189589); SP3 (249166); GPR155 (272225); AC010894.3 (272519); AC010894.4 (287082); AC106900.6 (315440); AC018890.6 (332271); RPL5P7 (342403); AC010894.5 (360511); WIPF1 (468047)	OLA1 [0.28] CIR1 [0.1] LINC01305 [0.07] SP9 [0.07] GPR155 [0.06] LINC01960 [0.06] SCRN3 [0.06] AC016737.2 [0.05] AC016737.1 [0.05] SP3 [0.05] AC010894.2 [0.05] AC010894.3 [0.04] AC010894.4 [0.03] AC106900.1 [0.02] WIPF1 [0.01]	GPR155 [ATF4.Han2013]
chr2_175461161_C_A	AC096649.3 (203911); ATP5G3 (276946); ATF2 (293103); AC096649.2 (293257); MIR933 (293451); uc_338 (368618); EXTL2P1 (381725); AC016751.3 (436174); AC016751.2 (444341); CHN1 (455791)	HOXD13 [0.15] AC093459.1 [0.05] HOXD10 [0.05] ATP5MC3 [0.05] ATF2 [0.05] AC096649.1 [0.05] CHN1 [0.03] AC016751.2 [0.02] AC016751.1 [0.02]	ATF2 [PERK.Teske2011]
chr2_176931955_G_T	AC073636.1 (82526); AC092162.1 (112644); AC092162.2 (122095); FUCA1P1 (125617); AC079305.11 (232561); AC079305.5 (245739); KRT8P40 (266029); RNU6ATAC14P (267279); AC079305.8 (280607); HNRNPA3 (280707); LINC01117 (294023); LINC01116 (294245); DNAJC19P5 (297551); MIR3128 (324055); MIR1246 (330902); AC079305.10 (332403); NFE2L2 (333176); MIR6512 (381927); AC017048.2 (400271); AC019080.1 (412487); sn…	AC073636.1 [0.08] AC092162.2 [0.07] AC074286.1 [0.05] HNRNPA3 [0.05] AC079305.3 [0.05] LINC01117 [0.05] LINC01116 [0.05] AC079305.1 [0.04] AC017048.3 [0.04] AC019080.5 [0.03] AC019080.3 [0.03] AC019080.4 [0.03] AC017048.1 [0.02] AC017048.2 [0.02] NFE2L2 [0.01] AGPS [0.01] AC019080.1 [0.01]	NFE2L2 [ATF4.Gowen2015]
chr2_186815555_T_C	ZSWIM2 (33653); AC017101.10 (120267); FAM171B (121584); AC018735.1 (187822); ITGAV (225490); DPRXP1 (326471); ZC3H15 (329399); AC007319.1 (376279); MED28P3 (450957)	FAM171B [0.31] ITGAV [0.16] ZSWIM2 [0.09] AC017101.1 [0.07] AC007319.1 [0.06] ZC3H15 [0.04] AC017071.1 [0.01]	FAM171B [ATF4.Gowen2015; ATF4.Han2013]; ZSWIM2 [ATF4.ATF4_293]
chr2_187210856_G_A	AC007319.1 (19021); GAPDHP59 (204695); AC018735.1 (207478); CALCRL (237604); TFPI (354904); ZSWIM2 (361647)	CALCRL [0.18] AC007319.1 [0.08] TFPI [0.03] ZSWIM2 [0.03]	ZSWIM2 [ATF4.ATF4_293]; CALCRL [ATF4.Han2013]
chr2_192626317_T_G	AC013401.1 (3601); AC013401.2 (18290); PCGEM1 (123527); RPS17P8 (147764); TMEFF2 (430607)	AC062039.1 [0.09] AC013401.1 [0.09] PCGEM1 [0.07] TMEFF2 [0.02]	TMEFF2 [ATF4.Gowen2015]
chr2_19622151_G_A	AC019055.1 (89563); LINC01808 (146701); AC010096.1 (153189); CISD1P1 (204097); LINC00954 (246708); OSR1 (263497); MIR4757 (273722); LINC01376 (275402); TTC32 (279835); WDR35 (367980); AC079145.4 (368065); MATN3 (390543); LAPTM4A (429877); AC098828.2 (484678)	AC019055.1 [0.08] AC010096.1 [0.06] LINC01808 [0.06] LINC00954 [0.05] TTC32 [0.05] LINC01376 [0.05] OSR1 [0.05] AC013400.1 [0.05] AC079145.1 [0.03] WDR35 [0.03] MATN3 [0.03] LAPTM4A [0.02] AC098828.2 [0.02] AC098828.3 [0.01]	OSR1 [ATF4.ATF4_293]
chr2_199884843_A_G	AC108032.1 (12671); AC073043.1 (26316); C2orf69 (26412); FTCDNL1 (33669); TYW5 (63629); MAIP1 (70473); SEPHS1P6 (225292); LINC01877 (276775); SATB2 (419675); SPATS2L (421037); SATB2-AS1 (425200); RNY4P34 (488331)	FTCDNL1 [0.25] C2orf69 [0.25] TYW5 [0.24] MAIP1 [0.24] KCTD18 [0.05] LINC01877 [0.05] SPATS2L [0.04] PPIL3 [0.02] SATB2 [0.02] SATB2-AS1 [0.02]	NA
chr2_200235176_A_G	SPATS2L (70704); RNY4P34 (137998); SGO2 (274892); MAIP1 (279859); KCTD18 (284608); TYW5 (286703); C2orf69 (323920); AC073043.1 (324016); AOX1 (350691); AC108032.1 (363004); FTCDNL1 (384002); AOX3P (443056)	SPATS2L [0.23] KCTD18 [0.05] SGO2 [0.05] TYW5 [0.05] MAIP1 [0.05] C2orf69 [0.04] FTCDNL1 [0.03] AOX1 [0.03]	NA
chr2_206020068_G_C	Vault (12093); AC007679.4 (20363); AC007679.3 (30483); AC007383.3 (64536); INO80D (65888); AC007679.1 (70977); NDUFS1 (139516); EEF1B2 (139535); uc_338 (140774); snoZ196 (141772); SNORD51 (141861); SNORA41 (142159); GPR1-AS (183307); GPR1 (197979); AC007383.6 (216803); HMGN1P6 (239762); ZDBF2 (254594); AC007362.3 (256061); NRP2 (338078); AC017081.2 (390841); HNRNPA1P51 (400170); ADAM23 (423470)	NDUFS1 [0.2] GPR1 [0.15] ZDBF2 [0.12] INO80D [0.11] AC007679.1 [0.09] AC007383.2 [0.08] AC007383.3 [0.08] EEF1B2 [0.07] AC007362.1 [0.05] NRP2 [0.04] ADAM23 [0.02]	NRP2 [ATF4.Gowen2015; ATF4.Fusakio2016]; GPR1 [ATF4.Gowen2015; ATF4.ATF4_293]; ZDBF2 [ATF4.Gowen2015]; SNORA41 [ATF4.Fusakio2016]
chr2_206109077_C_T	INO80D (23120); AC007383.3 (24472); NDUFS1 (50507); EEF1B2 (50526); uc_338 (51765); snoZ196 (52763); SNORD51 (52852); SNORA41 (53150); AC007679.4 (68645); GPR1-AS (94298); Vault (101102); GPR1 (108970); AC007679.3 (119492); AC007383.6 (127794); HMGN1P6 (150753); AC007679.1 (159986); ZDBF2 (165585); AC017081.2 (301832); HNRNPA1P51 (311161); ADAM23 (334461); AC007362.3 (345070); NRP2 (427087)	NDUFS1 [0.26] GPR1 [0.2] ZDBF2 [0.12] INO80D [0.11] AC007383.3 [0.11] AC007383.2 [0.09] EEF1B2 [0.08] AC007679.1 [0.07] ADAM23 [0.04] AC007362.1 [0.04] NRP2 [0.02]	NRP2 [ATF4.Gowen2015; ATF4.Fusakio2016]; GPR1 [ATF4.Gowen2015; ATF4.ATF4_293]; ZDBF2 [ATF4.Gowen2015]; SNORA41 [ATF4.Fusakio2016]	NDUFS1 (0.17 Cells_Cultured_fibroblasts); NDUFS1 (0.11 Brain_Frontal_Cortex_BA9)
chr2_206403332_A_G	AC017081.2 (7577); HNRNPA1P51 (16906); ADAM23 (40206); ZDBF2 (128669); HMGN1P6 (143501); AC007383.6 (166460); GPR1 (185284); GPR1-AS (199956); AC010731.2 (206480); AC010731.3 (236740); AC010731.4 (239085); SNORA41 (241104); SNORD51 (241402); snoZ196 (241491); uc_338 (242489); EEF1B2 (243728); NDUFS1 (243747); AC010731.6 (284030); DYTN (315064); INO80D (317375); AC007383.3 (318727); MDH1B (362024)…	ZDBF2 [0.2] ADAM23 [0.09] GPR1 [0.06] AC010731.2 [0.05] AC010731.3 [0.05] FAM237A [0.05] NDUFS1 [0.05] EEF1B2 [0.05] AC007383.3 [0.05] INO80D [0.04] AC007383.2 [0.04] DYTN [0.04] MDH1B [0.03] FASTKD2 [0.03] AC008269.2 [0.02] AC007679.1 [0.02] AC008269.1 [0.01]	GPR1 [ATF4.Gowen2015; ATF4.ATF4_293]; ZDBF2 [ATF4.Gowen2015]; SNORA41 [ATF4.Fusakio2016]
chr2_209729673_T_C	UNC80 (42319); SNAI1P1 (79130); RPE (272891); AC007038.7 (301059); MAP2 (305615); AC006994.1 (358552); KANSL1L (441710); AC006994.2 (441844); ACADL (495586)	UNC80 [0.09] MAP2 [0.06] RPE [0.05] AC007038.2 [0.05] AC016743.1 [0.04] AC007038.1 [0.04] KANSL1L [0.02] AC006994.2 [0.02] ACADL [0.01]	ACADL [ATF4.ATF4_293]; KANSL1L [PERK.Teske2011]
chr2_215412949_C_T	FN1 (23223); AC012462.1 (23303); AC012462.2 (40757); AC012462.3 (63717); ATIC (101132); AC012668.2 (120183); AC012668.1 (132577); AC073284.4 (137957); AC012668.3 (169686); ABCA12 (274520); LINC01614 (305093); AC093850.1 (392032); AC072062.3 (408167); LINC00607 (430773); AC122136.2 (456973)	FN1 [0.29] ATIC [0.16] AC012462.1 [0.09] AC012462.3 [0.09] AC012462.2 [0.08] AC012668.3 [0.07] AC012668.2 [0.07] AC073284.1 [0.07] AC012668.1 [0.06] ABCA12 [0.05] LINC01614 [0.04] LINC00607 [0.02] AC072062.1 [0.02] AC122136.1 [0.01]	NA
chr2_216078721_T_G	TMEM169 (3144); PECR (4234); XRCC5 (28742); MREG (44624); POLHP1 (78090); AC012513.4 (97311); AC093382.1 (137001); LINC01963 (138323); AC012513.6 (180958); AC122136.2 (208798); AC069155.1 (224603); LINC00607 (234998); AC093850.1 (273739); MARCH4 (293306); AC098820.2 (318281); SMARCAL1 (333692); LINC01614 (360678); AC098820.4 (405215); AC098820.3 (409522); RPL37A (419467); AC012668.3 (496085)	PECR [0.12] TMEM169 [0.09] XRCC5 [0.09] MREG [0.09] AC093382.1 [0.07] LINC01963 [0.07] AC012513.1 [0.06] LINC00607 [0.05] AC122136.1 [0.05] AC069155.1 [0.05] MARCH4 [0.05] AC098820.2 [0.04] SMARCAL1 [0.04] LINC01614 [0.03] RPL37A [0.02] AC098820.3 [0.02] AC012668.1 [0.01]	MREG [ATF4.Han2013]; PECR [ATF4.Han2013]
chr2_230342264_T_G	SP140L (15080); SP100 (73677); SP110 (116534); SP140 (138640); HMGB1P3 (172758); AC009950.2 (220894); TPM3P8 (231545); AC010149.4 (237742); SLC16A14 (273264); RNY4P19 (283939); LINC01907 (358265); CAB39 (370580); BANF1P3 (383139); FBXO36-IT1 (399536); TRIP12 (419024); FBXO36 (419962)	SP140L [0.28] SP140 [0.19] SP100 [0.08] SP110 [0.07] AC009950.1 [0.05] AC010149.1 [0.05] SLC16A14 [0.05] LINC01907 [0.03] CAB39 [0.03] FBXO36-IT1 [0.02] FBXO36 [0.02] TRIP12 [0.02]	NA
chr2_23811308_T_C	PGAM1P6 (61706); AC066692.3 (89384); ATAD2B (115806); UBXN2A (115976); SDHCP3 (132537); AC011239.2 (193320); MFSD2B (198772); WDCP (238267); FKBP1B (238392); SF3B6 (265135); FAM228B (265217); TP53I3 (274553); AC011239.1 (286963); PFN4 (312169); AC008073.7 (363697); FAM228A (363760); AC008073.9 (390390); AC009228.1 (403072); KLHL29 (426091); AC012506.4 (430008); AC012506.3 (450931); SCARNA21 (4624…	ATAD2B [0.24] UBXN2A [0.24] PFN4 [0.13] TP53I3 [0.1] FAM228A [0.08] MFSD2B [0.08] ITSN2 [0.07] AC009242.1 [0.07] FKBP1B [0.05] WDCP [0.05] SF3B6 [0.05] AC011239.1 [0.05] FAM228B [0.05] AC008073.3 [0.04] AC008073.1 [0.03] AC008073.2 [0.03] AC009228.1 [0.02] AC012506.4 [0.02] KLHL29 [0.02] AC012506.3 [0.01] AC012506.1 [0.01] AC012506.2 [0.01]	KLHL29 [ATF4.Gowen2015]
chr2_238247091_G_A	HES6 (6428); AC096574.4 (15407); AC016757.3 (15477); PER2 (43011); ILKAP (43361); AC012485.2 (53529); TRAF3IP1 (73349); ERFE (88083); KLHL30-AS1 (91096); KLHL30 (108369); ESPNL (146934); ASB1 (179650); AC016999.2 (180638); SCLY (186202); UBE2F (280264); LINC01107 (307963); SNORD39 (377187); RAMP1 (388198); RBM44 (448346); LINC01937 (473232); AC113618.2 (488456)	PER2 [0.12] HES6 [0.09] ILKAP [0.09] AC012485.3 [0.09] ERFE [0.08] AC012485.2 [0.08] TRAF3IP1 [0.08] ESPNL [0.07] KLHL30 [0.07] SCLY [0.06] ASB1 [0.06] AC016999.1 [0.06] UBE2F [0.05] UBE2F-SCLY [0.05] LINC01107 [0.04] RAMP1 [0.03] RBM44 [0.02] LINC01937 [0.01] AC113618.2 [0.01]	ERFE [ATF4.Gowen2015]; SCLY [ATF4.Han2013]	AC096574.4 (0.1 Pituitary)
chr2_27518238_A_G	C2orf16 (19147); GCKR (21396); FNDC4 (22992); IFT172 (28448); AC074117.13 (63082); ZNF512 (64730); KRTCAP3 (75872); NRBP1 (90448); PPM1G (108550); GPN1 (110008); CCDC121 (110757); SNORA36 (123931); FTH1P3 (124870); ZNF513 (137447); SUPT7L (145232); SLC4A1AP (145602); SNX17 (147742); EIF2B4 (147751); GTF3C2 (161203); AC074117.10 (161745); GTF3C2-AS1 (182703); MPV17 (192557); LINC01460 (197494); UC…	KRTCAP3 [0.26] NRBP1 [0.24] SNX17 [0.24] FNDC4 [0.24] GCKR [0.21] SLC5A6 [0.2] PPM1G [0.2] EIF2B4 [0.16] ZNF513 [0.16] ATRAID [0.16] AC074117.1 [0.15] GPN1 [0.11] IFT172 [0.09] C2orf16 [0.09] ZNF512 [0.08] SLC4A1AP [0.07] AC093690.1 [0.07] CCDC121 [0.07] SUPT7L [0.07] CAD [0.07] GTF3C2 [0.06] LINC01460 [0.06] GTF3C2-AS1 [0.06] MPV17 [0.06] DNAJC5G [0.05] TRIM54 [0.05] SLC30A3 [0.05] UCN [0.05] MR…	EMILIN1 [ATF4.Bergmann2018]; IFT172 [ATF4.Bergmann2018; ATF4.Fusakio2016; ATF4.Han2013]; SLC30A3 [ATF4.Fusakio2016]; CGREF1 [PERK.Teske2011]; CAD [ATF4.Han2013]; KRTCAP3 [ATF4.Han2013]; FNDC4 [ATF4.Ord2021]; GCKR [ATF4.Ord2021]; SUPT7L [ATF4.Ord2021]; TMEM214 [ATF4.Ord2021]
chr2_28637113_G_A	AC074011.2 (27427); AC097724.3 (99092); PPP1CB (114526); SPDYA (145403); SNRPGP7 (176751); PLB1 (179968); AC104695.4 (186928); TRMT61B (233188); FLJ31356 (242440); FOSL2 (244665); WDR43 (257529); SNORD92 (276550); SNORD53 (289953); SNORD53_SNORD92 (290869); TOGARAM2 (319497); AC093690.1 (326653); C2orf71 (437148); AC105398.3 (460412); CLIP4 (460591)	AC074011.1 [0.25] PLB1 [0.2] PPP1CB [0.2] AC092164.1 [0.08] SPDYA [0.07] AC097724.1 [0.06] AC104695.1 [0.06] TRMT61B [0.05] AC104695.4 [0.05] AC104695.3 [0.05] FOSL2 [0.05] AC104695.2 [0.05] WDR43 [0.05] TOGARAM2 [0.04] AC093690.1 [0.04] PCARE [0.02] AC105398.1 [0.01] CLIP4 [0.01]	CLIP4 [ATF4.Gowen2015]; TRMT61B [ATF4.Fusakio2016; PERK.Teske2011]; WDR43 [PERK.Teske2011]	AC097724.3 (0.55 Artery_Aorta)
chr2_32173065_T_C	SLC30A6 (7224); DDX50P1 (28534); NLRC4 (92789); YIPF4 (104844); SPAST (109454); DPY30 (133252); AL133245.2 (148572); CTC-336P14.1 (160004); MEMO1 (161834); BIRC6 (183962); BIRC6-AS1 (206534); AL133243.1 (348861); AK2P2 (349247); KRT18P52 (349652); AL133243.2 (353438); MIR558 (359087); LINC01946 (369084); AL133243.3 (375609); AL133243.4 (390262); BIRC6-AS2 (401753); TTC27 (454966); MIR4765 (462189)	SLC30A6 [0.15] NLRC4 [0.12] SPAST [0.11] BIRC6 [0.1] AL121658.1 [0.09] YIPF4 [0.07] DPY30 [0.07] AL133245.1 [0.07] AL121655.1 [0.06] MEMO1 [0.06] BIRC6-AS1 [0.05] TTC27 [0.05] AL133243.2 [0.04] AL121652.1 [0.04] LINC01946 [0.03] AL133243.3 [0.03] AL133243.1 [0.03]	TTC27 [PERK.Teske2011]; YIPF4 [ATF4.Ord2021]
chr2_36822797_C_T	VIT (126107); STRN (143675); FEZ2 (176709); HEATR5B (261545); GPATCH11 (261653); AC007899.3 (325732); EIF2AK2 (334268); AC007390.4 (371940); CEBPZOS (373690); SULT6B1 (373725); CEBPZ (408833); NDUFAF7 (408916); CRIM1 (466871)	STRN [0.2] VIT [0.2] CEBPZ [0.13] EIF2AK2 [0.11] FEZ2 [0.06] HEATR5B [0.05] GPATCH11 [0.05] AC007378.1 [0.04] AC007390.2 [0.03] SULT6B1 [0.03] CEBPZOS [0.03] NDUFAF7 [0.02] CRIM1 [0.01] CRIM1-DT [0.01]	NA
chr2_38092354_C_A	CYP1B1 (17548); CYP1B1-AS1 (18907); RMDN2-AS1 (25381); AC009229.6 (46592); RPL7P12 (139297); AC009229.5 (147236); RMDN2 (169167); GAPDHP25 (193055); LINC00211 (216079); AC010878.3 (275439); ATL2 (284931); LINC01883 (338939); AC006369.3 (348021); CDC42EP3 (353885); RPLP0P6 (389496); AC016995.3 (423386); AC006369.2 (492218)	CYP1B1 [0.28] CYP1B1-AS1 [0.23] ATL2 [0.12] RMDN2-AS1 [0.11] AC009229.2 [0.09] AC009229.1 [0.07] AC009229.3 [0.07] RMDN2 [0.06] LINC00211 [0.05] AC006369.2 [0.04] LINC01883 [0.04] CDC42EP3 [0.03] LINC02613 [0.02] AC006369.1 [0.01]	NA	RMDN2-AS1 (0.11 Skin_Not_Sun_Exposed_Suprapubic)
chr2_42405363_T_G	COX7A2L (19725); SNORD75 (35013); VDAC1P13 (58634); AC025750.5 (64453); KCNG3 (88734); MTA3 (89205); Metazoa_SRP (106206); AC025750.7 (128079); AC083949.1 (235061); EML4 (236013); AC074375.1 (274916); PKDCC (357343); OXER1 (358898); AC013480.2 (380060); HAAO (387229); FTOP1 (393349); AC098824.6 (422254); C2orf91 (451096); LINC01914 (471639)	COX7A2L [0.19] MTA3 [0.08] OXER1 [0.08] KCNG3 [0.08] EML4 [0.05] AC083949.1 [0.05] AC013480.1 [0.03] PKDCC [0.03] HAAO [0.03] C2orf91 [0.02] LINC01914 [0.01]	COX7A2L [ATF4.Gowen2015]; PKDCC [ATF4.Gowen2015; ATF4.Ord2021]
chr2_43692795_G_C	AC011242.5 (11172); C1GALT1C1L (16472); PLEKHH2 (55522); DYNC2LI1 (81243); THADA (96748); ABCG5 (146070); ABCG8 (146168); LRPPRC (303210); AC019129.1 (373359); AC010883.5 (463222); LINC01126 (465585); ZFP36L2 (466185); PDSS1P2 (473470); PPM1B (476081)	PLEKHH2 [0.25] DYNC2LI1 [0.14] C1GALT1C1L [0.09] THADA [0.08] ABCG5 [0.07] ABCG8 [0.07] LRPPRC [0.04] AC010883.1 [0.01] AC013717.1 [0.01] AC019129.2 [0.01] ZFP36L2 [0.01] LINC01126 [0.01] PPM1B [0.01]	PLEKHH2 [ATF4.Gowen2015; ATF4.Ord2021]; PPM1B [ATF4.Ord2021]
chr2_45969866_A_T	AC017078.1 (34443); AC017006.2 (108962); AC017006.3 (198112); AC016696.1 (287311); U51244.2 (294389); Metazoa_SRP (296823); PRKCE (318521); EPAS1 (323800); SRBD1 (357700); LINC01820 (424301); TMEM247 (459323)	AC017006.2 [0.07] PRKCE [0.06] AC017006.1 [0.06] U51244.1 [0.05] EPAS1 [0.04] SRBD1 [0.03] LINC01820 [0.02] LINC02583 [0.01]	NA
chr2_48007624_A_C	AC079807.1 (67405); AC079807.2 (101830); FBXO11 (101946); RPS27AP7 (124169); RPL36AP15 (209532); U6 (226245); AC079807.4 (233359); AC006509.7 (275588); AC006509.4 (302156); FOXN2 (307012); MSH6 (312094); AC079250.1 (316377); PPP1R21 (432973); KCNK12 (436684); HCG2040054 (480087)	MSH6 [0.2] PPP1R21 [0.13] MSH2 [0.07] FBXO11 [0.07] AC079807.1 [0.07] AC092650.1 [0.06] STON1 [0.05] FOXN2 [0.04] KCNK12 [0.02] AC093635.1 [0.02] AC138655.1 [0.01]	AC079807.1 [ATF4.Gowen2015]; FOXN2 [PERK.Teske2011; ATF4.Han2013]
chr2_48607348_T_C	GTF2A1L (10449); TPT1P11 (26005); STON1 (77177); LHCGR (148382); STON1-GTF2A1L (161605); PPP1R21 (166750); ELOBP3 (173253); FOXN2 (292711); CTBP2P5 (309182); AC079807.4 (366364); MIR548BA (452254)	STON1-GTF2A1L [0.27] STON1 [0.23] GTF2A1L [0.22] FOXN2 [0.15] PPP1R21 [0.12] FSHR [0.11] LHCGR [0.07] AC073082.1 [0.07] AC093635.1 [0.06] AC009975.1 [0.05] AC092650.1 [0.05] MSH6 [0.04]	FOXN2 [PERK.Teske2011; ATF4.Han2013]	GTF2A1L (0.11 Brain_Anterior_cingulate_cortex_BA24)
chr2_57023199_C_T	AC008173.1 (272899)	AC132153.1 [0.03]	NA
chr2_61372753_G_A	AC016894.1 (44444); SNORA70B (44625); USP34 (98016); XPO1 (165873); AHSA2 (195335); RPS29P10 (216910); C2orf74 (227685); AC016747.3 (227783); KIAA1841 (306882); AC108039.1 (338225); PUS10 (354591); PEX13 (355528); RPS24P7 (430389); AC010733.5 (434148); NONOP2 (434703); AC108039.3 (447454); FAM161A (481390); REL (491232); LINC01185 (491438); AC107081.5 (495953)	KIAA1841 [0.22] C2orf74 [0.2] AC016747.2 [0.13] USP34 [0.11] AC016727.1 [0.08] PUS10 [0.06] AC016747.3 [0.06] XPO1 [0.06] AC016727.3 [0.06] PEX13 [0.03] AC010733.2 [0.02] FAM161A [0.01] REL [0.01] LINC01185 [0.01] AC107081.2 [0.01]	KIAA1841 [ATF4.Gowen2015]
chr2_62510976_G_A	AC107083.1 (3152); TMEM17 (4634); AC092155.1 (22083); PSAT1P2 (42458); AC093159.1 (47849); RSL24D1P2 (50447); AC092155.4 (151678); EHBP1 (162874); MIR5192 (305150); B3GNT2 (314863); AC007098.1 (347429); AC018462.2 (373370)	TMEM17 [0.23] AC093159.1 [0.09] EHBP1 [0.06] AC092155.1 [0.06] B3GNT2 [0.05] AC092567.1 [0.04] AC018462.1 [0.03] OTX1 [0.02]	B3GNT2 [ATF4.Fusakio2016; PERK.Teske2011]; TMEM17 [PERK.Teske2011]	TMEM17 (0.11 Cells_Cultured_fibroblasts)
chr2_64064646_T_C	AC012368.1 (23600); VPS54 (45573); AC074289.1 (78592); PELI1 (79808); LINC00309 (140839); ACA59 (181254); UGP2 (223706); WDPCP (236802); AC114752.1 (267485); MIR4433B (276202); AC114752.3 (277001); RPL23AP37 (283095); HNRNPA1P66 (312015); AC096664.2 (347524); AC096664.1 (380341); AC008074.5 (385449); AC008074.3 (389152); LGALSL (389322); RPS4XP5 (420607); LINC01805 (421706); AC016734.2 (441814); …	VPS54 [0.16] LGALSL [0.14] UGP2 [0.11] LGALSL-DT [0.1] AC012368.2 [0.09] AC012368.1 [0.08] PELI1 [0.08] LINC00309 [0.07] WDPCP [0.05] MDH1 [0.05] AC114752.2 [0.05] AC114752.1 [0.05] LINC01805 [0.02] AFTPH [0.01] AC008074.2 [0.01]	LGALSL [PERK.Teske2011]; MDH1 [PERK.Teske2011]
chr2_649867_A_T	TMEM18 (26837); AC092159.2 (27318); AC092159.3 (43368); AC116609.1 (81357); LINC01115 (90297); AC093326.3 (91663); AC116609.3 (92109); AC116609.2 (92620); LINC01875 (104062); LINC01874 (157211); AC105393.2 (228810); LINC01939 (255584); AC105393.1 (261455); AC113607.3 (271257); AC116614.1 (300407); SNTG2 (301000); LINC01865 (331955); AC079779.5 (335499); ALKAL2 (361015); AC079779.4 (363300); SH3YL…	SH3YL1 [0.12] TMEM18 [0.09] AC092159.2 [0.09] AC092159.3 [0.09] AC092159.1 [0.08] AC116609.1 [0.08] AC093326.1 [0.08] AC116609.2 [0.08] AC116609.3 [0.08] LINC01875 [0.07] LINC01874 [0.06] AC093326.2 [0.06] AC105393.1 [0.05] LINC01115 [0.05] AC113607.1 [0.05] LINC01939 [0.05] AC105393.2 [0.05] SNTG2-AS1 [0.04] AC079779.3 [0.04] LINC01865 [0.04] SNTG2 [0.04] AC079779.4 [0.04] ACP1 [0.03] ALKAL2 [0.…	SNTG2 [ATF4.Fusakio2016]
chr2_65537915_A_G	VTRNA2-2P (17619); AC007389.2 (25838); AC007389.1 (35776); AC012370.3 (81343); AC074391.1 (101204); AC007389.3 (102262); SPRED2 (105277); KRT18P33 (128779); AC012370.2 (157229); ACTR2 (310162); AC007318.5 (332807); SNORA74 (379253); RAB1A (407808); CEP68 (481549)	AC007389.3 [0.15] AC007389.5 [0.12] AC012370.2 [0.08] SPRED2 [0.07] AC012370.1 [0.06] ACTR2 [0.04] RAB1A [0.02] CEP68 [0.01]	SPRED2 [ATF4.Gowen2015]	RP11-418H16.1 (0.11 Testis)
chr2_66650149_C_T	LINC01797 (53078); LINC01798 (76119); AC009474.1 (172421); MEIS1-AS2 (208312); MEIS1 (216678); MEIS1-AS3 (216697); AC009474.2 (231073); LINC01799 (254286); LINC01873 (266843); LINC01628 (272308); MIR4778 (291820); AC092669.6 (322800); AC007403.3 (390396); AC118345.1 (413935); LINC01828 (436296)	LINC01798 [0.11] LINC01797 [0.08] MEIS1-AS3 [0.05] MEIS1 [0.05] MEIS1-AS2 [0.05] LINC01873 [0.05] LINC01799 [0.05] LINC01628 [0.05] AC092669.1 [0.04] AC007403.1 [0.03] LINC01828 [0.02] AC118345.1 [0.02]	NA
chr2_69778917_G_A	GMCL1 (50724); AC092431.3 (65069); RPL23AP92 (94902); AAK1 (104567); SNRNP27 (114642); MXD1 (118770); ANXA4 (134492); B3GALNT1P1 (181564); ASPRV1 (183345); SNORA36C (258742); PCBP1 (308536); AC016700.2 (310803); AC016700.4 (323633); PCBP1-AS1 (324303); NFU1 (341288); LINC01816 (346400); GFPT1 (391662); C2orf42 (412154); TIA1 (469743); MIR1285-2 (474088); AC016700.6 (475093); PCYOX1 (478468)	ANXA4 [0.28] SNRNP27 [0.25] GMCL1 [0.24] ASPRV1 [0.19] GFPT1 [0.1] AC092431.1 [0.08] AAK1 [0.07] MXD1 [0.07] LINC01816 [0.04] AC016700.3 [0.04] PCBP1 [0.04] NFU1 [0.04] TIA1 [0.01] PCYOX1 [0.01] C2orf42 [0.01]	NFU1 [ATF4.Bergmann2018; ATF4.Han2013; ATF4.Ord2021]; MXD1 [ATF4.Gowen2015; ATF4.Fusakio2016; PERK.Teske2011; ATF4.Ord2021]; AAK1 [ATF4.Gowen2015; ATF4.Ord2021]; GFPT1 [ATF4.Gowen2015; PERK.Teske2011; ATF4.Ord2021]
chr2_70190006_A_G	C2orf42 (1065); TIA1 (58654); MIR1285-2 (62999); AC016700.6 (64004); LINC01816 (64688); PCYOX1 (67379); PCBP1-AS1 (86785); AC016700.4 (87455); AC016700.2 (100285); PCBP1 (102552); SNRPG (103765); FAM136A (112084); BRD7P6 (163003); AC022201.4 (212927); ASPRV1 (227743); TGFA-IT1 (278489); MXD1 (292318); SNRNP27 (296446); RPL23AP92 (316186); GMCL1 (360364); TGFA (364187); AC092431.3 (476158); AC0073…	C2orf42 [0.29] TIA1 [0.26] PCYOX1 [0.24] FAM136A [0.2] SNRNP27 [0.17] LINC01816 [0.08] AC022201.2 [0.07] SNRPG [0.07] AC016700.3 [0.07] PCBP1 [0.07] GMCL1 [0.06] AC022201.1 [0.05] ASPRV1 [0.05] TGFA-IT1 [0.05] MXD1 [0.05] ANXA4 [0.04] TGFA [0.03] GFPT1 [0.02] AC092431.1 [0.01] AC005234.1 [0.01]	MXD1 [ATF4.Gowen2015; ATF4.Fusakio2016; PERK.Teske2011; ATF4.Ord2021]
chr2_70190013_C_G	C2orf42 (1058); TIA1 (58647); MIR1285-2 (62992); AC016700.6 (63997); LINC01816 (64695); PCYOX1 (67372); PCBP1-AS1 (86792); AC016700.4 (87462); AC016700.2 (100292); PCBP1 (102559); SNRPG (103758); FAM136A (112077); BRD7P6 (162996); AC022201.4 (212920); ASPRV1 (227750); TGFA-IT1 (278482); MXD1 (292325); SNRNP27 (296453); RPL23AP92 (316193); GMCL1 (360371); TGFA (364180); AC092431.3 (476165); AC0073…	PCYOX1 [0.24] FAM136A [0.24] C2orf42 [0.2] TIA1 [0.19] SNRNP27 [0.19] ASPRV1 [0.16] LINC01816 [0.08] AC022201.2 [0.07] SNRPG [0.07] AC016700.3 [0.07] PCBP1 [0.07] GFPT1 [0.07] MXD1 [0.06] AC022201.1 [0.05] TGFA-IT1 [0.05] TGFA [0.03] GMCL1 [0.03] AC092431.1 [0.01] AC005234.1 [0.01]	MXD1 [ATF4.Gowen2015; ATF4.Fusakio2016; PERK.Teske2011; ATF4.Ord2021]
chr2_73149712_G_A	RAB11FIP5 (7009); NOTO (52545); SMYD5 (64509); SFXN5 (77875); PRADC1 (83526); CCT7 (83707); FBXO41 (134719); EGR4 (143993); RPSAP28 (220306); EMX1 (233452); ALMS1 (236045); SPR (262352); ALMS1-IT1 (307051); EXOC6B (323670); SNORD78 (389178); NAT8 (492681); ALMS1P1 (495206)	RAB11FIP5 [0.28] PRADC1 [0.23] ALMS1 [0.2] CCT7 [0.19] NOTO [0.08] SFXN5 [0.08] SMYD5 [0.08] EGR4 [0.07] FBXO41 [0.07] EMX1 [0.05] AC012366.1 [0.05] AC074008.2 [0.05] SPR [0.05] AC074008.1 [0.04] ALMS1-IT1 [0.04] EXOC6B [0.04] NAT8 [0.01]	NA
chr2_75541231_C_G	AC007099.1 (17163); EVA1A (28491); snoU109 (51655); AC005034.2 (56839); AC007099.2 (66778); GAPDHP57 (84652); U3 (86718); MRPL19 (105551); SUPT4H1P1 (110396); GCFC2 (169758); TACR1 (341530); MIR5000 (450419)	EVA1A [0.14] AC007099.1 [0.12] AC007099.2 [0.08] AC005034.5 [0.07] MRPL19 [0.07] AC005034.3 [0.07] AC005034.6 [0.06] AC005034.4 [0.06] GCFC2 [0.06] AC005034.2 [0.06] TACR1 [0.04] AC007681.1 [0.03]	NA
chr2_90054420_G_A	IGKV2D-18 (1839); IGKV2D-19 (7624); IGKV6D-41 (15241); IGKV3D-20 (15572); IGKV1D-17 (28214); IGKV6D-21 (32853); IGKV1D-22 (43679); IGKV2D-23 (45018); IGKV1D-16 (45815); IGKV2D-24 (49623); IGKV3D-15 (60417); IGKV3D-25 (64433); IGKV2D-14 (67365); IGKV2D-26 (68498); IGKV1D-27 (85553); IGKV2D-28 (94441); IGKV1D-13 (99652); IGKV1D-12 (105419); IGKV2D-29 (106908); IGKV2D-30 (117561); IGKV3D-11 (118381)…	IGKV1D-17 [0.25] IGKV1D-16 [0.24] IGKV2D-29 [0.24] IGKV6D-21 [0.22] IGKV1D-13 [0.2] IGKV1-17 [0.16] IGKV1-9 [0.15] IGKV1D-43 [0.12] IGKV3D-20 [0.09] IGKV6D-41 [0.09] IGKV2D-24 [0.09] IGKV3D-15 [0.08] IGKV2D-28 [0.08] IGKV2D-26 [0.08] IGKV3D-11 [0.07] IGKV1-12 [0.07] IGKV1-5 [0.07] IGKV1D-33 [0.07] IGKV1D-12 [0.07] IGKV1D-42 [0.07] IGKV2D-30 [0.07] IGKV1D-39 [0.06] IGKV3D-7 [0.06] IGKV1D-8 [0.06] …	NA
chr2_98854936_A_C	KIAA1211L (81323); AC109826.1 (82015); MGAT4A (123809); YWHAQP5 (160827); UNC50 (246357); COA5 (246420); AC019097.7 (247081); C2orf15 (286636); TSGA10 (300018); LIPT1 (300028); MITD1 (326122); MRPL30 (326142); LYG2 (400346); INPP4A (410082); LYG1 (449806); EIF5B (482416); TXNDC9 (485766); AC092675.3 (498930)	KIAA1211L [0.27] MGAT4A [0.22] TSGA10 [0.22] LIPT1 [0.22] AC079447.1 [0.21] MITD1 [0.19] LYG1 [0.17] UNC50 [0.13] LYG2 [0.1] REV1 [0.09] LINC02611 [0.08] INPP4A [0.08] C2orf15 [0.06] COA5 [0.05] MRPL30 [0.04] AC092587.1 [0.04] TXNDC9 [0.04] EIF5B [0.01] AC092675.1 [0.01]	NA
chr20_13788481_A_G	NDUFAF5 (3531); ESF1 (3594); TASP1 (149540); MACROD2 (206887); SEL1L2 (207962); RPS3P1 (215026); AIMP1P1 (338918); GAPDHP2 (395804)	NDUFAF5 [0.3] ESF1 [0.09] TASP1 [0.06] MACROD2 [0.05] SEL1L2 [0.05] AL121782.1 [0.02]	TASP1 [PERK.Teske2011]		ESF1 (0.045 HepG2); NDUFAF5 (0.045 HepG2)
chr20_22274535_G_T	LINC01427 (9494); LINC01432 (220445); LINC00261 (304107); FOXA2 (310920); LINC01384 (332982); LINC01747 (410809); KRT18P3 (459554)	LINC01427 [0.11] AL035258.1 [0.08] AL133464.1 [0.06] LINC01432 [0.05] FOXA2 [0.04] LNCNEF [0.04] LINC00261 [0.04] AL121722.1 [0.04] AL109807.1 [0.04] LINC01747 [0.02] AL158175.1 [0.02]	NA
chr20_32550153_G_A	NOL4L (34921); C20orf203 (123788); BAK1P1 (140662); ASXL1 (191809); COMMD7 (193844); DNMT3B (212231); MAPRE1 (269739); KIF3B (272489); EFCAB8 (308769); POFUT1 (342273); PLAGL2 (342361); TSPY26P (359625); RSL24D1P6 (379362); TM9SF4 (440647); SUN5 (454280); BPIFB2 (457446); BPIFB6 (481494); HCK (497965); PUDPP3 (497999)	NOL4L [0.12] NOL4L-DT [0.09] AL133343.2 [0.09] AL034550.2 [0.09] AL133343.1 [0.09] C20orf203 [0.07] AL034550.1 [0.07] ASXL1 [0.06] AL121583.1 [0.06] COMMD7 [0.06] FO393400.1 [0.06] DNMT3B [0.05] KIF3B [0.05] MAPRE1 [0.05] EFCAB8 [0.04] PLAGL2 [0.04] AL035071.1 [0.04] AL035071.2 [0.04] POFUT1 [0.04] HCK [0.03] AL049539.1 [0.02] TM9SF4 [0.02] BPIFB6 [0.01] SUN5 [0.01] BPIFB2 [0.01]	PLAGL2 [ATF4.Gowen2015]; DNMT3B [ATF4.Han2013]
chr20_32741450_G_A	COMMD7 (2547); DNMT3B (20934); BAK1P1 (50634); C20orf203 (67508); MAPRE1 (78442); EFCAB8 (117472); NOL4L (156375); SUN5 (262983); BPIFB2 (266149); BPIFB6 (290197); PUDPP3 (306702); BPIFB3 (313973); BPIFB4 (338193); ASXL1 (383106); BPIFA2 (420317); SOCS2P1 (445940); BPIFA4P (452154); KIF3B (463786); BPIFA3 (475859); BPIFA1 (494544)	COMMD7 [0.3] MAPRE1 [0.19] DNMT3B [0.18] AL035071.1 [0.16] EFCAB8 [0.11] FO393400.1 [0.09] C20orf203 [0.08] AL035071.2 [0.07] NOL4L [0.06] NOL4L-DT [0.06] AL133343.2 [0.06] AL133343.1 [0.06] AL034550.2 [0.05] BPIFB6 [0.05] SUN5 [0.05] BPIFB2 [0.05] AL034550.1 [0.05] BPIFB4 [0.04] BPIFB3 [0.04] ASXL1 [0.03] AL121583.1 [0.03] BPIFA2 [0.02] KIF3B [0.01] BPIFA1 [0.01] BPIFA3 [0.01] AL121901.1 [0.01]	BPIFB3 [PERK.Teske2011]; DNMT3B [ATF4.Han2013]
chr20_33558554_C_A	CBFA2T2 (68479); C20orf144 (104977); ACTL10 (107943); SNTA1 (114661); NECAB3 (115909); E2F1 (127850); CDK5RAP1 (156992); PXMP4 (161765); ZNF341 (173102); RPL31P2 (193989); BPIFB9P (210834); BPIFB5P (241685); ZNF341-AS1 (252543); CHMP4B (252749); BPIFB1 (285074); RPL12P3 (285896); BPIFA1 (322559); BPIFA3 (341244); TPM3P2 (354782); BPIFA4P (364949); SOCS2P1 (371163); BPIFA2 (396786); PIGPP3 (406607…	CBFA2T2 [0.11] AL121906.2 [0.08] E2F1 [0.07] SNTA1 [0.07] NECAB3 [0.07] ACTL10 [0.07] AL121906.1 [0.07] C20orf144 [0.07] AL050349.1 [0.06] PXMP4 [0.06] ZNF341 [0.06] CDK5RAP1 [0.06] CHMP4B [0.05] ZNF341-AS1 [0.05] BPIFB1 [0.05] BPIFA1 [0.04] BPIFA3 [0.04] AL121901.1 [0.04] BPIFA2 [0.03] RALY [0.02] RALY-AS1 [0.02] BPIFB4 [0.01] AL031668.1 [0.01]	CDK5RAP1 [ATF4.Fusakio2016]
chr20_35850661_T_C	COX7BP2 (254); HIGD1AP16 (27814); PHF20 (78687); U6 (80793); RPF2P1 (97847); CNBD2 (104698); RBM39 (108348); SCAND1 (108811); ROMO1 (151301); NFS1 (151389); CPNE1 (185901); RBM12 (195459); NORAD (200299); HMGB3P2 (225940); SPAG4 (234769); EPB41L1 (240842); FER1L4 (243098); RPL37P1 (262337); RPL36P4 (305913); ERGIC3 (308640); C20orf173 (321008); AAR2 (385797); CEP250 (395497); GDF5 (395914); MIR12…	CPNE1 [0.43] SCAND1 [0.25] RBM39 [0.22] UQCC1 [0.18] CEP250 [0.17] EPB41L1 [0.16] RBM12 [0.15] ERGIC3 [0.15] NORAD [0.15] EIF6 [0.15] AAR2 [0.14] PHF20 [0.11] CNBD2 [0.07] NFS1 [0.06] AL109827.1 [0.06] ROMO1 [0.06] SPAG4 [0.05] AL035420.3 [0.05] AL035420.2 [0.05] AL035420.1 [0.05] C20orf173 [0.04] AL121895.1 [0.04] AL121895.2 [0.03] GDF5 [0.03] FO393401.1 [0.03] GDF5OS [0.02] DLGAP4 [0.01]	RBM39 [PERK.Teske2011]
chr20_43998464_C_T	TOX2 (83600); LINC01728 (103744); JPH2 (189114); OSER1 (212327); OSER1-AS1 (212495); GDAP1L1 (248634); GTSF1L (271465); FITM2 (312705); MYBL2 (331445); R3HDML (338521); RPL27AP (345941); HNF4A (357235); HNF4A-AS1 (397242); IFT52 (407533); MIR3646 (409655); SGK2 (439496); LINC01620 (466885); RPL37AP1 (468378); TTPAL (477421); L3MBTL1 (490784)	TOX2 [0.11] LINC01728 [0.07] JPH2 [0.06] GDAP1L1 [0.05] TOMM34 [0.05] OSER1-DT [0.05] OSER1 [0.05] GTSF1L [0.05] FITM2 [0.04] R3HDML [0.04] MYBL2 [0.04] HNF4A [0.03] AL117382.1 [0.03] HNF4A-AS1 [0.03] AL117382.2 [0.03] SGK2 [0.02] Z98752.1 [0.02] IFT52 [0.02] Z98752.4 [0.02] Z98752.3 [0.01] TTPAL [0.01] LINC01620 [0.01] SRSF6 [0]	TOX2 [ATF4.Gowen2015]; GDAP1L1 [ATF4.Gowen2015; ATF4.ATF4_293]; HNF4A [ATF4.Fusakio2016; ATF4.Ord2021]; OSER1 [PERK.Teske2011]; SGK2 [PERK.Teske2011]
chr20_44237050_C_A	GDAP1L1 (10048); OSER1-AS1 (26090); OSER1 (26258); JPH2 (49471); FITM2 (74119); R3HDML (99935); HNF4A (118649); HNF4A-AS1 (158656); MIR3646 (171069); LINC01620 (228299); RPL37AP1 (229792); TTPAL (238835); SERINC3 (285059); PKIG (294734); TOX2 (322186); LINC01728 (342330); ADA (415183); WISP2 (477793)	OSER1-DT [0.27] OSER1 [0.24] JPH2 [0.09] GDAP1L1 [0.09] FITM2 [0.08] HNF4A [0.07] AL117382.1 [0.07] R3HDML [0.07] HNF4A-AS1 [0.06] AL117382.2 [0.06] TTPAL [0.05] LINC01620 [0.05] PKIG [0.05] SERINC3 [0.05] LINC01728 [0.04] TOX2 [0.04] LINC01260 [0.02] ADA [0.02] AL139352.1 [0.01] CCN5 [0.01] MYBL2 [0]	TOX2 [ATF4.Gowen2015]; GDAP1L1 [ATF4.Gowen2015; ATF4.ATF4_293]; HNF4A [ATF4.Fusakio2016; ATF4.Ord2021]; OSER1 [PERK.Teske2011]
chr20_45127492_G_A	WFDC12 (3026); WFDC5 (12319); KCNS1 (26379); PI3 (47383); SEMG1 (79504); SEMG2 (93807); SLPI (127072); STK4 (161018); STK4-AS1 (161089); TOMM34 (167005); RBPJL (179358); MATN4 (181037); PABPC1L (217430); SDC4 (220932); SYS1 (234444); YWHAB (241816); NDUFB4P10 (261213); DBNDD2 (278564); TP53TG5 (280397); PGBD4P2 (284952); PIGT (288574); MIR6812 (298017); RIMS4 (317153); WFDC2 (342213); RPL5P2 (364…	PI3 [0.44] SEMG1 [0.26] MATN4 [0.23] SLPI [0.22] WFDC5 [0.2] KCNS1 [0.13] DBNDD2 [0.1] WFDC12 [0.09] SEMG2 [0.08] PIGT [0.06] STK4 [0.06] RBPJL [0.06] STK4-AS1 [0.06] TOMM34 [0.06] SYS1-DBNDD2 [0.05] SYS1 [0.05] SDC4 [0.05] AL008725.1 [0.05] YWHAB [0.05] PABPC1L [0.05] AL021578.1 [0.05] TP53TG5 [0.05] WFDC2 [0.04] RIMS4 [0.04] AL031663.3 [0.04] KCNK15 [0.03] SPINT3 [0.03] KCNK15-AS1 [0.03] AL1185…	PABPC1L [ATF4.Gowen2015; ATF4.Ord2021]; SLPI [ATF4.ATF4_293]; SYS1 [PERK.Teske2011]
chr20_47491424_T_C	NCOA3 (10477); RPL35AP (12413); LINC01754 (79096); ZMYND8 (134534); CTD-2653D5.1 (186476); SULF2 (295192); MIR3616 (324457); SRMP1 (368363); LINC01523 (491979); GAPDHP54 (493828); LINC01522 (497320)	SULF2 [0.23] NCOA3 [0.09] LINC01754 [0.08] AL031666.3 [0.07] AL031666.1 [0.07] ZMYND8 [0.07] AL031666.2 [0.06] AL354813.1 [0.06] LINC01523 [0.01] AL357558.2 [0.01] AL357558.1 [0.01] LINC01522 [0.01]	NA
chr20_49030531_G_A	SNAP23P1 (8071); CSE1L-AS1 (15513); CSE1L (15714); ARPC3P1 (103948); ARFGEF2 (108641); STAU1 (157836); DDX27 (188763); PREX1 (202647); ZNFX1 (247646); ZFAS1 (248093); SNORD12C (248408); SNORD12B (249787); KCNB1 (453766)	CSE1L [0.27] ARFGEF2 [0.21] STAU1 [0.19] ZNFX1 [0.18] KCNB1 [0.14] CSE1L-AS1 [0.09] DDX27 [0.06] AL133342.1 [0.06] PREX1 [0.05] ZFAS1 [0.05] AL035106.1 [0.03]	ZFAS1 [ATF4.Bergmann2018; PERK.Teske2011; ATF4.Ord2021]; DDX27 [PERK.Teske2011]; ARFGEF2 [ATF4.Ord2021]
chr20_49915769_C_T	SPATA2 (260); Metazoa_SRP (17025); RNF114 (20566); KRT18P4 (40975); SNAI1 (67229); SLC9A8 (103056); TRERNA1 (125735); SNRPFP1 (185926); UBE2V1 (200190); B4GALT5 (201890); TMEM189 (237965); LINC01273 (256780); CEBPB-AS1 (274516); CEBPB (274964); PTGIS (347622); SMIM25 (351716); LINC01270 (376950); LINC01271 (405573); KCNB1 (431471)	RNF114 [0.2] SPATA2 [0.18] SLC9A8 [0.15] SNAI1 [0.08] TRERNA1 [0.07] UBE2V1 [0.05] B4GALT5 [0.05] TMEM189-UBE2V1 [0.05] TMEM189 [0.05] CEBPB-AS1 [0.05] LINC01275 [0.05] LINC01273 [0.05] CEBPB [0.05] AL161937.1 [0.05] SMIM25 [0.04] PTGIS [0.04] LINC01270 [0.03] LINC01271 [0.02] KCNB1 [0.02]	CEBPB [ATF4.Bergmann2018; ATF4.Gowen2015; ATF4.Ord2021]; CEBPB-AS1 [ATF4.Gowen2015]; SPATA2 [ATF4.Han2013]		SPATA2 (0.34 Erythroblast); LOC105372653 (0.34 Erythroblast); SPATA2 (0.29 HepG2); LOC105372653 (0.29 HepG2); LOC105372653 (0.28 THP1); SPATA2 (0.28 THP1); SPATA2 (0.21 HAP1); LOC105372653 (0.21 HAP1); SPATA2 (0.2 K562); LOC105372653 (0.2 K562); RNF114 (0.13 Erythroblast); RNF114 (0.1 HepG2)
chr20_51608667_G_A	NFATC2 (45835); MIR3194 (155689); ATP9A (159967); SALL4 (193853); LINC01429 (254245); RPSAP1 (476999)	ATP9A [0.09] NFATC2 [0.09] SALL4 [0.06] LINC01429 [0.05]	NA
chr20_53557356_A_T	AC005808.3 (51088); ZNF217 (52551); PPIAP10 (136157); AC006076.1 (243962); SUMO1P1 (318201); AC005220.3 (384818)	AL157838.1 [0.28] AL354993.2 [0.26] AL109930.1 [0.26] AL354993.1 [0.25] ZNF217 [0.17] TSHZ2 [0.09] AC005808.1 [0.08] AC006076.1 [0.05] AL391097.2 [0.04] AL391097.1 [0.03] AC005220.1 [0.03] BCAS1 [0]	NA
chr20_57946227_A_G	MIR4532 (50833); LINC01742 (57676); C20orf85 (204676); NKILA (236044); PMEPA1 (236324); ANKRD60 (282426); ZBP1 (325650); PPP4R1L (363212); RAB22A (363468); PCK1 (385147); CTCFL (420574); VAPB (442894); HMGB1P1 (457199)	AL354984.1 [0.09] LINC01742 [0.08] AL354984.2 [0.07] PMEPA1 [0.05] C20orf85 [0.05] NKILA [0.05] ANKRD60 [0.05] ZBP1 [0.04] AL035541.1 [0.04] PCK1 [0.03] RAB22A [0.03] VAPB [0.02] CTCFL [0.02]	ZBP1 [ATF4.Fusakio2016]
chr20_63600101_G_A	HELZ2 (25861); GMEB2 (26940); CTD-3184A7.4 (27125); FNDC11 (52210); SRMS (52596); STMN3 (57581); RTEL1 (57708); PTK6 (62730); PPDPF (79377); TNFRSF6B (96566); EEF1A2 (100785); ARFRP1 (107924); ZGPAT (107933); KCNQ2 (127423); LIME1 (136181); SLC2A4RG (139759); ZBTB46-AS1 (207974); CHRNA4 (221699); ZBTB46 (231143); C20orf181 (243814); TPD52L2 (265126); DNAJC5 (295080); COL20A1 (306915); MIR4326 (31…	GMEB2 [0.28] STMN3 [0.26] HELZ2 [0.22] RTEL1 [0.21] ZGPAT [0.2] EEF1A2 [0.18] MHENCR [0.16] RTEL1-TNFRSF6B [0.14] DNAJC5 [0.1] AL121829.1 [0.08] AL121829.2 [0.08] FNDC11 [0.08] PTK6 [0.08] PPDPF [0.08] TNFRSF6B [0.08] SRMS [0.08] AL121845.3 [0.07] SLC2A4RG [0.07] LIME1 [0.07] AL121845.1 [0.07] KCNQ2 [0.07] AL121845.2 [0.07] ARFRP1 [0.07] AL121845.4 [0.07] UCKL1 [0.06] TPD52L2 [0.06] AL353658.2 [0…	ARFRP1 [PERK.Teske2011]; ZBTB46 [ATF4.Han2013]
chr20_7586225_C_T	MIR8062 (214617); LINC01706 (238758); LINC01751 (278792); LINC01428 (332022); HAO1 (354249); TMX4 (433604); PLCB1 (491025)	LINC01706 [0.05] LINC01751 [0.05] AL080248.1 [0.04] LINC01428 [0.04] HAO1 [0.03] AL021396.1 [0.02] TMX4 [0.02] PLCB1 [0.01]	PLCB1 [ATF4.Gowen2015]
chr21_14752738_T_A	AF127936.3 (1125); POLR2CP1 (4849); AF127936.5 (10352); GAPDHP16 (21562); RBMX2P1 (77251); AF165138.7 (93916); AF127936.7 (165795); AF127577.8 (165814); SAMSN1-AS1 (167376); SAMSN1 (169335); AF127577.11 (218731); AF127577.13 (297450); NRIP1 (313198); AF127577.12 (314331); HSPA13 (369253)	AF127936.2 [0.12] AF127936.1 [0.09] SAMSN1 [0.08] LINC02246 [0.06] AF127577.3 [0.06] SAMSN1-AS1 [0.06] AF127577.1 [0.05] AF127577.2 [0.05] AF127577.4 [0.05] AF127577.5 [0.04] NRIP1 [0.04] HSPA13 [0.03]	HSPA13 [ATF4.Gowen2015; ATF4.Ord2021]		RBM11 (0.016 K562); ABCC13 (0.016 K562)
chr21_28756904_A_C	U6 (13696); AF131217.1 (82055); N6AMT1 (128467); HSPD1P7 (132368); THUMPD1P1 (146793); LINC00161 (217586); LTN1 (236052); RPL23P2 (241129); RWDD2B (262474); USP16 (268804); AF129075.5 (303191); CCT8 (316893); MAP3K7CL (320566); RPL12P9 (371284); U3 (423735); AF124730.4 (430891); LINC00189 (436575); BACH1 (461956); GAPDHP14 (465416)	N6AMT1 [0.2] LTN1 [0.18] RWDD2B [0.12] MAP3K7CL [0.09] AF165147.1 [0.08] LINC00161 [0.05] GRIK1 [0.05] LINC01695 [0.05] AF129075.2 [0.05] USP16 [0.05] AF129075.3 [0.04] CCT8 [0.04] AF129075.1 [0.04] BACH1 [0.02] LINC00189 [0.02] BACH1-IT3 [0.02] AF124730.1 [0.02]	NA
chr21_29163757_G_A	U3 (16882); AF124730.4 (24038); LINC00189 (29722); RPL12P9 (35568); BACH1 (55103); GAPDHP14 (58563); MAP3K7CL (86286); CCT8 (89959); AF129075.5 (103661); USP16 (138048); RWDD2B (144378); RPL23P2 (165723); LTN1 (170800); BACH1-IT1 (187876); AP000240.9 (195244); BACH1-IT2 (206739); BACH1-AS1 (212582); THUMPD1P1 (260059); HSPD1P7 (274484); N6AMT1 (278385); BACH1-IT3 (332289); U6 (420549); AF131217.1…	MAP3K7CL [0.27] RWDD2B [0.22] CCT8 [0.19] BACH1 [0.18] USP16 [0.18] GRIK1 [0.13] LTN1 [0.12] LINC00189 [0.09] AF124730.1 [0.09] N6AMT1 [0.08] AF129075.3 [0.07] AF129075.2 [0.07] AF129075.1 [0.07] BACH1-IT1 [0.06] AP000240.1 [0.06] BACH1-AS1 [0.05] BACH1-IT2 [0.05] BACH1-IT3 [0.04] AF165147.1 [0.01] AP000238.1 [0.01]	BACH1-IT2 [ATF4.Gowen2015]
chr21_33881989_C_T	ATP5O (33991); LINC00649 (35023); AP000569.9 (86584); MRPS6 (191234); SLC5A3 (212873); CRYZL1 (238062); ITSN1 (239589); RPS5P2 (254082); LINC00310 (275734); DONSON (293280); AP000318.2 (323065); GART (338497); SON (339096); BTF3P6 (362880); DNAJC28 (390268); AP000302.58 (397730); RPS5P3 (399793); TMEM50B (401977); IFNGR2 (479093); KCNE2 (482034); AP000320.6 (493359); SMIM11A (493490)	LINC00649 [0.24] MRPS6 [0.17] AP000311.1 [0.12] ATP5PO [0.09] ITSN1 [0.08] AP000569.1 [0.08] SLC5A3 [0.06] CRYZL1 [0.05] LINC00310 [0.05] DONSON [0.05] SON [0.04] GART [0.04] AP000317.1 [0.04] AP000302.1 [0.03] DNAJC28 [0.03] TMEM50B [0.02] KCNE2 [0.01] IFNGR2 [0.01] AP000320.1 [0.01] SMIM11A [0.01]	NA
chr21_33976984_T_C	AP000569.9 (8410); LINC00649 (59971); ATP5O (61003); MRPS6 (96239); SLC5A3 (117878); RPS5P2 (159087); LINC00310 (180739); AP000318.2 (228070); CRYZL1 (333057); ITSN1 (334584); KCNE2 (387039); DONSON (388275); AP000320.6 (398364); SMIM11A (398495); C21orf140 (424088); GART (433492); SON (434091); CMP21-97G8.1 (435215); AP000322.53 (446982); CMP21-97G8.2 (448523); BTF3P6 (457875); SNORA11 (479253);…	SLC5A3 [0.24] MRPS6 [0.24] ATP5PO [0.23] LINC00649 [0.23] AP000311.1 [0.13] AP000569.1 [0.11] ITSN1 [0.11] LINC00310 [0.06] AP000317.1 [0.05] IFNGR2 [0.04] CRYZL1 [0.04] KCNE2 [0.03] AP000320.1 [0.03] DONSON [0.03] SMIM11A [0.03] SMIM34A [0.02] SON [0.02] GART [0.02] AP000322.1 [0.02] FAM243A [0.02] AP000322.2 [0.02] AP000302.1 [0.01] TMEM50B [0.01] DNAJC28 [0.01]	NA	SLC5A3 (0.41 Cells_Cultured_fibroblasts); MRPS6 (0.32 Cells_Cultured_fibroblasts)
chr21_34771693_A_T	LINC01426 (25936); LINC00160 (34511); CLIC6 (102304); RCAN1 (156550); KCNE1 (259417); SNORA11 (315455); CMP21-97G8.2 (346185); AP000322.53 (347726); CMP21-97G8.1 (359493); AF015262.2 (364944); C21orf140 (370620); SMIM11A (396213); AP000320.6 (396344); KCNE2 (407669)	LINC01426 [0.12] LINC00160 [0.09] AP000331.1 [0.08] CLIC6 [0.07] RCAN1 [0.06] KCNE1 [0.05] SMIM34A [0.04] AP000322.1 [0.04] AF015262.1 [0.03] AP000320.1 [0.03] FAM243A [0.03] SMIM11A [0.03] AP000322.2 [0.03] KCNE2 [0.02]	NA		LINC01426 (0.024 HepG2); LINC00160 (0.02 HepG2)
chr21_37148420_G_A	TTC3-AS1 (45506); AP001429.1 (47606); DSCR9 (60082); TTC3 (75194); PIGP (75249); AP001432.14 (88983); DSCR3 (119363); AP001412.1 (119499); RIPPLY3 (142270); MRPL20P1 (153777); HLCS (158183); AP000704.5 (179866); DPRXP5 (205153); AP001437.1 (217369); DYRK1A (217512); HLCS-IT1 (342135); AP000697.6 (446855); SIM2 (449287)	TTC3 [0.29] PIGP [0.26] VPS26C [0.24] DSCR9 [0.17] AP001429.1 [0.09] TTC3-AS1 [0.09] AP001432.1 [0.08] RIPPLY3 [0.07] AP001412.1 [0.07] HLCS [0.06] AP000704.1 [0.06] AP001437.1 [0.05] DYRK1A [0.05] HLCS-IT1 [0.04] SIM2 [0.02] AP000697.1 [0.02]	HLCS [ATF4.Gowen2015]; DYRK1A [PERK.Teske2011]
chr21_42976034_C_A	PKNOX1 (1524); AP001630.5 (10670); MIR5692B (25019); ERVH48-1 (50387); NDUFV3 (96390); WDR4 (96465); CBS (100909); U2AF1 (131553); AP001628.6 (139556); MRPL51P2 (139675); FRGCA (165058); AP001631.10 (186243); CRYAA (192973); AP001628.7 (193804); LINC01668 (196039); AP001627.1 (234275); PDE9A (322398); AP001626.2 (324789); LINC00322 (356005); LINC01671 (360975); LINC01679 (386315); AP001046.6 (387…	CBS [0.26] NDUFV3 [0.23] PKNOX1 [0.12] U2AF1 [0.1] WDR4 [0.09] AP001630.1 [0.09] ERVH48-1 [0.08] AP001628.1 [0.07] FRGCA [0.06] LINC01668 [0.06] AP001628.2 [0.06] AP001631.1 [0.06] CRYAA [0.06] AP001627.1 [0.05] AP001626.1 [0.04] PDE9A [0.04] LINC00322 [0.03] AP001046.1 [0.03] LINC01679 [0.03] LINC01671 [0.03] AP001625.2 [0.02] AP001625.1 [0.01] RSPH1 [0.01] SLC37A1 [0.01] LINC00319 [0.01] SIK1 […	SLC37A1 [ATF4.Gowen2015]; CBS [ATF4.ATF4_293; ATF4.Ord2021]; SIK1 [ATF4.ATF4_293]; WDR4 [PERK.Teske2011]
chr21_46144048_G_A	FTCD-AS1 (7689); FTCD (11519); SPATC1L (40428); AP001468.58 (41030); COL6A2 (45951); AP001471.1 (46517); PSMA6P3 (71799); AP001469.5 (76220); LSS (84776); MCM3AP-AS1 (85168); AP001476.3 (87532); AP001476.4 (91452); AP001469.7 (102841); AP001476.2 (106996); AP001469.9 (110085); MCM3AP (142249); YBEY (142288); COL6A1 (162311); AJ011932.1 (169559); C21orf58 (179827); PCNT (180073); PCBP3-OT1 (229752…	SPATC1L [0.24] DIP2A [0.15] LSS [0.14] FTCD [0.12] YBEY [0.11] COL6A2 [0.11] FTCD-AS1 [0.09] AP001468.1 [0.09] AP001471.1 [0.09] AP001476.2 [0.08] AP001476.3 [0.08] AP001469.1 [0.08] MCM3AP-AS1 [0.08] AP001469.2 [0.07] MCM3AP [0.07] AP001469.3 [0.07] AP001476.1 [0.07] PCNT [0.06] AJ011932.1 [0.06] COL6A1 [0.06] AP000471.1 [0.06] C21orf58 [0.06] AJ239328.1 [0.05] AJ011931.1 [0.05] AL592528.1 [0.04…	NA		COL6A2 (0.037 HAP1); FTCD (0.031 K562); MCM3AP-AS1 (0.018 HAP1); LSS (0.018 HAP1); MCM3AP-AS1 (0.016 K562); LSS (0.016 K562); COL6A1 (0.015 HAP1); COL6A1 (0.015 K562)
chr22_17975870_A_G	MIR648 (5091); XXbac-B476C20.14 (7749); XXbac-B476C20.13 (31438); RHEBP3 (43343); MICAL3 (48689); LINC01634 (53514); XXbac-B476C20.9 (103014); PEX26 (104003); XXbac-B476C20.11 (105805); TUBA8 (134460); AC008079.10 (154972); USP18 (174028); LINC00528 (198548); BID (201099); MIR3198-1 (211610); AC008079.9 (230045); BCL2L13 (347015); ATP6V1E1 (347051); GGTLC5P (364274); AC004019.13 (386677); AC01171…	MICAL3 [0.28] AC016027.3 [0.11] AC016027.2 [0.09] LINC01634 [0.08] PEX26 [0.07] AC016027.1 [0.07] TUBA8 [0.07] AC008079.1 [0.06] LINC00528 [0.06] USP18 [0.06] BID [0.05] FAM230D [0.05] BCL2L13 [0.04] ATP6V1E1 [0.04] AC011718.1 [0.03] AC007666.1 [0.03] FAM230J [0.02] AC007666.2 [0.02] FAM230A [0.02] SLC25A18 [0.02]	TUBA8 [ATF4.Fusakio2016]; USP18 [ATF4.Fusakio2016; ATF4.Han2013]; BID [ATF4.ATF4_293]; BCL2L13 [ATF4.Ord2021]
chr22_30214787_G_A	LIF (30146); OSM (52053); GATSL3 (74840); CTA-85E5.6 (77105); CTA-85E5.7 (109378); TBC1D10A (112259); HORMAD2 (134306); HORMAD2-AS1 (134613); SF3A1 (138285); CCDC157 (141847); CNN2P1 (167593); SEC14L2 (182069); RNF215 (206984); MTFP1 (210742); SEC14L3 (257262); SDC4P (267124); SEC14L4 (290924); SIRPAP1 (327748); MTMR3 (331632); SEC14L6 (331895); GAL3ST1 (359800); ASCC2 (376482); PES1 (392050); TC…	SF3A1 [0.24] TCN2 [0.15] CCDC157 [0.15] MTMR3 [0.09] AC002378.1 [0.09] LIF [0.09] AC004264.1 [0.09] LIF-AS1 [0.09] AC004997.1 [0.08] CASTOR1 [0.08] OSM [0.08] RNF215 [0.07] HORMAD2-AS1 [0.07] TBC1D10A [0.07] HORMAD2 [0.07] SEC14L2 [0.06] AC003681.1 [0.06] AC004832.3 [0.06] AC004832.5 [0.05] AC004832.4 [0.05] MTFP1 [0.05] NIPSNAP1 [0.05] AC004832.6 [0.05] AC004832.1 [0.05] SEC14L3 [0.05] SEC14L4 […	ASCC2 [ATF4.Bergmann2018; ATF4.Han2013]; DUSP18 [ATF4.Han2013]; MTMR3 [ATF4.Ord2021]
chr22_38140461_T_C	CTA-228A9.4 (10245); BAIAP2L2 (29790); CTA-228A9.3 (50334); SLC16A8 (56367); MAFF (61420); PLA2G6 (65229); PICK1 (84150); POLR2F (114882); TMEM184B (132573); Metazoa_SRP (140828); CSNK1E (177623); C22orf23 (192997); MICALL1 (234804); EIF3L (291133); ANKRD54 (291593); MIR659 (292686); KCNJ4 (314738); GALR3 (317079); KDELR3 (327600); GCAT (332556); H1F0 (335368); DDX17 (367199); DMC1 (429825); RPS2…	PICK1 [0.26] BAIAP2L2 [0.25] PLA2G6 [0.24] H1F0 [0.16] GCAT [0.13] MAFF [0.12] AL022322.2 [0.09] SLC16A8 [0.08] AL031587.4 [0.08] AL020993.1 [0.08] AL031587.2 [0.08] AL022322.1 [0.08] TMEM184B [0.07] AL031587.1 [0.07] SOX10 [0.06] CSNK1E [0.06] POLR2F [0.06] C22orf23 [0.06] AL031587.3 [0.06] Z98749.1 [0.05] MICALL1 [0.05] EIF3L [0.05] ANKRD54 [0.05] AL022311.1 [0.05] Z97056.2 [0.05] TPTEP2-CSNK1E…	MICALL1 [ATF4.Gowen2015]; BAIAP2L2 [ATF4.Gowen2015]; PLA2G6 [ATF4.Gowen2015]; MAFF [ATF4.Gowen2015; ATF4.Ord2021]; ANKRD54 [PERK.Teske2011]; KDELR3 [PERK.Teske2011]; KCNJ4 [ATF4.Han2013]; H1F0 [ATF4.Ord2021]
chr22_41420038_G_A	CTA-223H9.9 (10895); TOB2 (26985); PHF5A (48687); ACO2 (49086); TEF (52705); ZC3H7B (118516); POLR3H (124568); RANGAP1 (133786); CSDC2 (140724); MIR6889 (166987); PMM1 (169852); CHADL (179103); DESI1 (201058); XRCC6 (201080); L3MBTL2 (214833); EP300-AS1 (222581); LRRC37A14P (229849); C22orf46 (268900); SNU13 (270466); MEI1 (279460); HMGN2P10 (289451); RNU6ATAC22P (302093); EP300 (328252); CCDC134…	TEF [0.26] POLR3H [0.24] MEI1 [0.23] SNU13 [0.23] DESI1 [0.22] PMM1 [0.21] CCDC134 [0.21] SREBF2-AS1 [0.2] EP300 [0.16] CSDC2 [0.15] L3MBTL2 [0.15] SMDT1 [0.15] ACO2 [0.11] TOB2 [0.09] PHF5A [0.09] AL008582.1 [0.09] RANGAP1 [0.07] ZC3H7B [0.07] AL035681.1 [0.07] CHADL [0.06] EP300-AS1 [0.05] XRCC6 [0.05] CENPM [0.05] NAGA [0.05] AL035658.1 [0.05] C22orf46 [0.05] CYP2D6 [0.04] WBP2NL [0.02] SREBF2…	CCDC134 [PERK.Teske2011; ATF4.Han2013]; CHADL [ATF4.Ord2021]; DESI1 [ATF4.Ord2021]	POLR3H (0.52 Artery_Aorta); POLR3H (0.37 Esophagus_Muscularis); POLR3H (0.31 Artery_Tibial); CCDC134 (0.12 Lung)
chr22_41667677_A_G	C22orf46 (21261); SNU13 (22827); MEI1 (31821); HMGN2P10 (41812); XRCC6 (46558); DESI1 (46580); RNU6ATAC22P (54454); PMM1 (77786); CSDC2 (106914); POLR3H (123070); CCDC134 (133001); ACO2 (198552); PHF5A (198951); SREBF2 (199153); TOB2 (220653); MIR33A (233266); CTA-223H9.9 (236743); SHISA8 (246990); TNFRSF13C (259141); CENPM (279487); LINC00634 (284487); TEF (300344); SEPT3 (308594); CTA-250D10.19…	MEI1 [0.27] SNU13 [0.27] PMM1 [0.26] CCDC134 [0.25] POLR3H [0.25] CSDC2 [0.24] DESI1 [0.24] TEF [0.22] SREBF2-AS1 [0.21] ACO2 [0.19] TOB2 [0.18] PHF5A [0.17] EP300 [0.16] SMDT1 [0.16] NAGA [0.15] PHETA2 [0.13] XRCC6 [0.13] CENPM [0.1] C22orf46 [0.09] SREBF2 [0.06] AL008582.1 [0.05] SHISA8 [0.05] RANGAP1 [0.05] L3MBTL2 [0.05] TNFRSF13C [0.05] WBP2NL [0.04] SEPT3 [0.04] Z99716.1 [0.04] ZC3H7B [0.03…	CCDC134 [PERK.Teske2011; ATF4.Han2013]; CHADL [ATF4.Ord2021]; DESI1 [ATF4.Ord2021]
chr22_42260582_A_T	OGFRP1 (9170); Z83851.4 (15772); CTA-989H11.1 (17605); TCF20 (83034); CYP2D8P (105580); LINC01315 (108654); CYP2D7 (116004); CYP2D6 (129675); OLA1P1 (151628); NDUFA6-AS1 (169626); NDUFA6 (169651); NFAM1 (171813); CTA-126B4.7 (177440); SMDT1 (180891); SNORD13P1 (184420); FAM109B (186331); NAGA (189739); SERHL (240007); SLC25A5P1 (258615); RRP7A (259220); WBP2NL (261857); CTA-250D10.19 (278364); SE…	NDUFA6 [0.24] SMDT1 [0.24] CYP2D6 [0.24] AC254562.2 [0.22] NAGA [0.21] PHETA2 [0.19] OGFRP1 [0.18] CENPM [0.18] CCDC134 [0.17] WBP2NL [0.17] SREBF2-AS1 [0.16] AL022316.1 [0.15] TCF20 [0.15] MEI1 [0.15] AC254562.3 [0.15] SNU13 [0.13] DESI1 [0.13] TEF [0.11] LINC01315 [0.07] AL021878.2 [0.06] NFAM1 [0.06] PMM1 [0.05] SEPT3 [0.05] RRP7A [0.05] Z99716.1 [0.05] SERHL2 [0.05] TNFRSF13C [0.04] SHISA8 [0…	RNU12 [ATF4.Fusakio2016]; CCDC134 [PERK.Teske2011; ATF4.Han2013]
chr22_42727867_T_C	A4GALT (6568); RPL5P34 (49429); GOLGA2P4 (56594); CYB5R3 (78298); ATP5L2 (87265); RNU12 (112473); POLDIP3 (112904); AL049758.2 (125932); ARFGAP3 (130239); RRP7BP (145828); SERHL2 (174250); RRP7A (208064); SERHL (227277); PACSIN2 (287278); CTA-126B4.7 (289844); NFAM1 (295471); AL022476.2 (310717); LINC01315 (358630); TTLL1 (361561); AL022237.3 (364299); BIK (382880); TCF20 (384250); MCAT (415527);…	A4GALT [0.27] RRP7A [0.16] ATP5MGL [0.08] CYB5R3 [0.08] Z93241.1 [0.07] ARFGAP3 [0.07] POLDIP3 [0.07] SERHL2 [0.06] AL022316.1 [0.05] PACSIN2 [0.05] NFAM1 [0.05] AL022476.1 [0.04] LINC01315 [0.03] TCF20 [0.03] TTLL1 [0.03] BIK [0.03] TSPO [0.02] MCAT [0.02] OGFRP1 [0.01] TTLL12 [0.01] Z82214.2 [0.01]	PACSIN2 [ATF4.Bergmann2018]; TTLL1 [ATF4.Gowen2015]; ARFGAP3 [ATF4.Gowen2015]; BIK [ATF4.Fusakio2016]; RNU12 [ATF4.Fusakio2016]
chr22_47020403_T_C	TBC1D22A-AS1 (104360); TBC1D22A (257786); CTA-29F11.1 (257839); CERK (282141); CITF22-49D8.1 (325165); GRAMD4 (444391); LINC01644 (466708); CELSR1 (483232)	TBC1D22A [0.24] TBC1D22A-AS1 [0.07] CERK [0.05] AL118516.1 [0.05] Z82186.1 [0.04] GRAMD4 [0.02] LINC01644 [0.01] CELSR1 [0.01] AL021392.1 [0.01]	CERK [ATF4.ATF4_293]
chr22_50129638_A_G	MOV10L1 (39759); PANX2 (41092); MLC1 (43735); TRABD (56276); SELENOO (71340); TTLL8 (72702); TUBGCP6 (115333); IL17REL (116978); HDAC10 (120221); MAPK12 (132187); MAPK11 (141129); MIR6821 (166772); PIM3 (169125); PLXNB2 (177989); XX-C283C717.1 (185062); XX-C00717C00720L.1 (186449); CITF22-49E9.3 (195563); DENND6B (197422); ALG12 (211179); CRELD2 (211471); PPP6R2 (213665); CITF22-1A6.3 (225571); Z…	PANX2 [0.2] MLC1 [0.2] TRABD [0.17] MOV10L1 [0.15] SELENOO [0.15] MAPK12 [0.15] TUBGCP6 [0.13] CRELD2 [0.13] HDAC10 [0.11] AL022328.4 [0.1] AL034546.1 [0.09] TTLL8 [0.08] ARSA [0.08] AL022328.2 [0.08] AL022328.3 [0.08] AL022328.1 [0.08] DENND6B [0.08] MAPK11 [0.07] IL17REL [0.07] PLXNB2 [0.06] BX539320.1 [0.06] CR559946.1 [0.06] CR559946.2 [0.06] PIM3 [0.06] ALG12 [0.05] AL671710.1 [0.05] PPP6R2 …	MOV10L1 [ATF4.Gowen2015]; MIOX [ATF4.Gowen2015]; ADM2 [ATF4.Gowen2015; ATF4.ATF4_293; ATF4.Ord2021]; KLHDC7B [ATF4.Gowen2015; ATF4.Ord2021]; PIM3 [PERK.Teske2011]; CRELD2 [ATF4.Han2013]
chr3_101553397_T_C	TRMT10C (8464); PCNP (20697); FAM172BP (31506); SENP7 (40155); RNY1P12 (108767); ZBTB11 (118816); ZBTB11-AS1 (123077); RPL24 (133385); PDCL3P4 (159074); CEP97 (170527); ZNF90P1 (196105); NXPE3 (225804); IMPG2 (232836); NFKBIZ (274593); LINC02085 (387461); ACTR3P3 (390303)	SENP7 [0.27] ZBTB11-AS1 [0.22] CEP97 [0.19] PCNP [0.18] IMPG2 [0.18] NXPE3 [0.15] TRMT10C [0.09] RPL24 [0.07] ZBTB11 [0.07] NFKBIZ [0.05] AC020651.1 [0.05] TFG [0.04] LINC02085 [0.03] AC106712.1 [0.02]	NFKBIZ [ATF4.Gowen2015; ATF4.ATF4_293]; RPL24 [ATF4.Fusakio2016]; TRMT10C [PERK.Teske2011]; ZBTB11 [PERK.Teske2011]
chr3_102084208_G_A	ZPLD1 (15035); LINC02085 (143349); NFKBIZ (256217); NXPE3 (305006); CEP97 (360283); PDCL3P4 (371736); RPL24 (397425); ZBTB11-AS1 (407733); ZBTB11 (411994); RNY1P12 (422043)	ZPLD1 [0.09] AC106712.1 [0.07] LINC02085 [0.07] NXPE3 [0.05] NFKBIZ [0.05] AC020651.1 [0.05] CEP97 [0.03] RPL24 [0.03] ZBTB11-AS1 [0.02] ZBTB11 [0.02]	NFKBIZ [ATF4.Gowen2015; ATF4.ATF4_293]; RPL24 [ATF4.Fusakio2016]; ZBTB11 [PERK.Teske2011]
chr3_121953458_A_G	SLC15A2 (59369); ILDR1 (68746); CD86 (101907); EAF2 (118275); IQCB1 (118378); GOLGB1 (203690); CASR (230224); HCLS1 (292530); FBXO40 (360339); HNRNPA1P23 (364150); CSTA (371785); ARGFX (382754); POLQ (406816); CCDC58 (429773); FAM162A (430717); RPL7AP11 (459348); WDR5B (462593)	CD86 [0.3] HCLS1 [0.29] IQCB1 [0.25] SLC15A2 [0.24] EAF2 [0.24] GOLGB1 [0.2] ILDR1 [0.15] CSTA [0.15] CASR [0.15] POLQ [0.07] ARGFX [0.03] FBXO40 [0.03] FAM162A [0.02] CCDC58 [0.02] WDR5B [0.01] AC083798.2 [0.01]	HCLS1 [ATF4.Gowen2015]; SLC15A2 [ATF4.Fusakio2016]; CSTA [ATF4.Ord2021]
chr3_124579754_A_G	UMPS (150611); MIR544B (152684); ITGB5-AS1 (201400); MIR6083 (205422); ENO1P3 (283563); ITGB5 (321664); MUC13 (374065); RPL7P15 (426690); MIR5002 (446825); HEG1 (476204); KALRN (499731)	AC022336.2 [0.22] KALRN [0.18] UMPS [0.06] ITGB5-AS1 [0.05] ITGB5 [0.04] MUC13 [0.03] HEG1 [0.01]	KALRN [ATF4.Fusakio2016]
chr3_124730405_T_C	UMPS (39); MIR544B (2033); ITGB5-AS1 (50749); ENO1P3 (132912); ITGB5 (171013); MUC13 (223414); HEG1 (325553); MIR6083 (356073); MIR5092 (421147); SLC12A8 (482459)	UMPS [0.28] ITGB5 [0.19] AC022336.2 [0.15] ITGB5-AS1 [0.08] KALRN [0.07] MUC13 [0.05] HEG1 [0.04] SLC12A8 [0.01]	NA	UMPS (0.25 Skin_Sun_Exposed_Lower_leg); ITGB5 (0.18 Brain_Cerebellum)	UMPS (0.17 HAP1); UMPS (0.15 K562); UMPS (0.14 HepG2); UMPS (0.11 THP1)
chr3_125353340_G_T	ZNF148 (22014); DUTP1 (42459); SLC12A8 (140475); SNX4 (166857); MIR5092 (201787); OSBPL11 (241750); HEG1 (297381); GS1-388B5.2 (326232); GS1-388B5.1 (327964); OR7E130P (350008); OR7E29P (358798); OR7E93P (371198); OR7E53P (380954); OR7E97P (393743); MUC13 (399520); GS1-388B5.8 (402745); MIR548I1 (437212); RPS3AP14 (441765); ITGB5 (451921); SNRPCP11 (462946); ENO1P3 (490022); ENPP7P4 (494882)	ZNF148 [0.26] HEG1 [0.15] SLC12A8 [0.07] SNX4 [0.06] OSBPL11 [0.05] MUC13 [0.02] AC092902.2 [0.02] ITGB5 [0.01]	NA		ZNF148 (0.051 K562); HEG1 (0.016 K562)
chr3_125480641_G_A	SNX4 (39556); ZNF148 (105286); OSBPL11 (114449); DUTP1 (169760); GS1-388B5.2 (198931); GS1-388B5.1 (200663); OR7E130P (222707); OR7E29P (231497); OR7E93P (243897); OR7E53P (253653); OR7E97P (266442); SLC12A8 (267776); GS1-388B5.8 (275444); MIR548I1 (309911); RPS3AP14 (314464); MIR5092 (329088); SNRPCP11 (335645); ENPP7P4 (367581); HEG1 (424682); FAM86JP (435978); ALG1L (456398); ROPN1B (488502)	SNX4 [0.26] OSBPL11 [0.15] ZNF148 [0.07] AC092902.2 [0.05] SLC12A8 [0.05] SLC41A3 [0.04] HEG1 [0.02] AC092903.2 [0.02] ROPN1B [0.01] ALG1L [0.01]	NA
chr3_129656579_T_G	PLXND1 (49760); H1FOO (113365); RHO (127939); RNY3P13 (162352); U6 (163197); IFT122 (216399); MBD4 (216543); EFCAB12 (227927); TMCC1 (236997); TMCC1-AS1 (237291); RPL32P3 (256923); SNORA7B (259230); TRH (317725); NUP210P3 (332689); H1FX-AS1 (339425); H1FX (340301); OR7E129P (365941); HMCES (377751); OR7E21P (378960); MIR6826 (384433); COPG1 (406973); ALG1L2 (425251); LINC02014 (437725); RPS27P12 …	PLXND1 [0.21] TMCC1-AS1 [0.11] TMCC1 [0.08] RHO [0.07] H1FOO [0.07] AC083799.1 [0.06] MBD4 [0.05] EFCAB12 [0.05] IFT122 [0.05] H1FX [0.04] H1FX-AS1 [0.04] TRH [0.04] AC083906.3 [0.04] HMCES [0.03] COPG1 [0.02] ALG1L2 [0.02] LINC02014 [0.02] ISY1 [0.01] ISY1-RAB43 [0.01] LINC02021 [0.01] AC108673.3 [0.01] CNBP [0.01]	TMCC1 [ATF4.Fusakio2016]; COPG1 [ATF4.Ord2021]
chr3_134087374_C_T	LINC02000 (29725); SLCO2A1 (35189); HMGB3P14 (83112); C3orf36 (157561); RYK (163370); RAB6B (191537); LINC02004 (226201); RPL39P5 (264739); MIR6827 (280488); AMOTL2 (288105); HMGN1P9 (297822); SRPRB (303341); TF (341418); HMGB3P13 (350230); CEP63 (398652); ANAPC13 (399342); TFP1 (425376); TOPBP1 (425480)	RYK [0.15] SLCO2A1 [0.09] LINC02000 [0.09] ANAPC13 [0.06] RAB6B [0.06] LINC02004 [0.05] AC080128.2 [0.05] AMOTL2 [0.05] AC010207.1 [0.05] SRPRB [0.04] TF [0.04] CEP63 [0.03] TOPBP1 [0.02]	SLCO2A1 [ATF4.ATF4_293]
chr3_136690779_T_C	STAG1 (61624); HMGN1P10 (81729); SLC35G2 (127867); NCK1-AS1 (171275); NCK1 (171428); RAD51AP1P1 (209297); IL20RB (267085); IL20RB-AS1 (291380); PCCB (440473); MSL2 (493537)	STAG1 [0.27] IL20RB [0.23] PCCB [0.18] AC096992.2 [0.13] SLC35G2 [0.13] NCK1-DT [0.12] NCK1 [0.12] AC117382.2 [0.08] IL20RB-AS1 [0.05] MSL2 [0.01]	IL20RB [ATF4.Gowen2015]
chr3_142808248_T_G	PCOLCE2 (80955); TRPC1 (84174); PLS1-AS1 (151502); PAQR9-AS1 (152401); PAQR9 (155434); U2SURP (193311); PLS1 (211861); RPL6P9 (227338); ATR (229421); CHST2 (311082); XRN1 (360185); PBX2P1 (368078)	TRPC1 [0.19] PCOLCE2 [0.15] XRN1 [0.15] PLS1 [0.07] AC021074.3 [0.07] PLS1-AS1 [0.06] PAQR9 [0.06] AC026304.1 [0.06] U2SURP [0.06] PAQR9-AS1 [0.06] ATR [0.05] AC018450.2 [0.04] AC109992.2 [0.04] CHST2 [0.04]	TRPC1 [ATF4.Han2013]
chr3_148902341_T_G	CPA3 (37085); HMGB1P30 (76953); UBQLN4P1 (85327); GYG1 (88999); CPB1 (111239); HLTF (184213); MED28P2 (197474); HLTF-AS1 (200245); AGTR1 (204557); RPL38P1 (206136); HPS3 (227242); CP (319714); CPHL1P (389459); TM4SF18 (432073); TM4SF1 (475436); TM4SF1-AS1 (475524)	CPA3 [0.24] AC092979.1 [0.11] GYG1 [0.08] CPB1 [0.07] HLTF [0.06] HLTF-AS1 [0.06] AGTR1 [0.05] HPS3 [0.05] CP [0.04] AC069410.1 [0.04] AC093001.1 [0.03] TM4SF18 [0.02] TM4SF1 [0.01] AC108751.4 [0.01] TM4SF1-AS1 [0.01]	NA	CPA3 (0.17 Skin_Sun_Exposed_Lower_leg)
chr3_151903755_T_A	AADACL2-AS1 (24420); SUCNR1 (30112); AADAC (89718); AADACP1 (133327); AADACL2 (169839); LINC02066 (266581); MIR5186 (337759); MBNL1 (340072); MBNL1-AS1 (365693); MRPL42P6 (427580); TMEM14EP (437235); IGSF10 (445045)	SUCNR1 [0.18] AADAC [0.15] AADACL2-AS1 [0.12] AADACL2 [0.06] AC108718.1 [0.05] LINC02066 [0.05] MBNL1 [0.04] MBNL1-AS1 [0.03] IGSF10 [0.02] P2RY12 [0]	MBNL1-AS1 [ATF4.Gowen2015]
chr3_152258760_A_G	MBNL1-AS1 (10688); MBNL1 (14932); TMEM14EP (82230); AADACL2-AS1 (330584); SUCNR1 (385117); AADAC (444723); AADACP1 (488332)	MBNL1 [0.21] MBNL1-AS1 [0.09] AC108718.1 [0.07] AC026347.1 [0.05] AADACL2-AS1 [0.04] SUCNR1 [0.03] AC092924.1 [0.03] AADAC [0.02]	MBNL1-AS1 [ATF4.Gowen2015]	MBNL1 (0.18 Skin_Not_Sun_Exposed_Suprapubic)	MBNL1-AS1 (0.057 HepG2); MBNL1 (0.023 HepG2)
chr3_152474790_A_T	TMEM14EP (133799); MBNL1-AS1 (205341); MBNL1 (230962); ATP5LP5 (325942); P2RY1 (359902)	MBNL1 [0.2] AC026347.1 [0.12] AC092924.1 [0.06] MBNL1-AS1 [0.05] AC108718.1 [0.04] P2RY1 [0.03]	MBNL1-AS1 [ATF4.Gowen2015]
chr3_152827480_G_A	P2RY1 (7212); ATP5LP5 (26747); HMGN2P13 (239797); RAP2B (334789); TMEM14EP (486489)	P2RY1 [0.09] AC092924.1 [0.06] RAP2B [0.04] AC117394.2 [0.04] AC026347.1 [0.04]	NA
chr3_154061129_C_T	RPL21P42 (37294); U8 (53626); ARHGEF26 (59873); ARHGEF26-AS1 (60203); LINC02006 (80942); DHX36 (263368); snoU13 (268586); DDX50P2 (293670); GPR149 (368586)	DHX36 [0.23] ARHGEF26 [0.23] AC068985.1 [0.06] GPR149 [0.03] AC092994.1 [0.01]	ARHGEF26 [PERK.Teske2011]
chr3_156801238_C_T	PA2G4P4 (9494); LINC00886 (15824); LEKR1 (24242); METTL15P1 (86309); TIPARP-AS1 (126896); TIPARP (128003); KLF3P2 (176319); SSR3 (246053); LINC02029 (286620); LINC00881 (288642); LINC00880 (321766); KCNAB1-AS1 (354332); CCNL1 (359522); KRT18P34 (362694)	LINC00886 [0.3] LEKR1 [0.15] TIPARP [0.09] TIPARP-AS1 [0.07] SSR3 [0.05] LINC00881 [0.05] AC084036.1 [0.05] LINC02029 [0.05] LINC00880 [0.04] AC104411.1 [0.03] KCNAB1-AS1 [0.03] CCNL1 [0.03]	CCNL1 [ATF4.ATF4_293]; SSR3 [ATF4.Ord2021]	LINC00886 (0.25 Artery_Tibial); LINC00886 (0.19 Artery_Aorta); LINC00886 (0.18 Muscle_Skeletal); LINC00886 (0.16 Esophagus_Muscularis); LINC00886 (0.15 Colon_Sigmoid); LINC00886 (0.14 Esophagus_Gastroesophageal_Junction); LINC00886 (0.14 Breast_Mammary_Tissue); LINC00886 (0.13 Thyroid); LINC00886 (0.13 Stomach); LINC00886 (0.13 Prostate); LINC00886 (0.12 Artery_Coronary); LINC00886 (0.12 Small_In…
chr3_16714427_A_G	AC091493.2 (16947); CDYLP1 (20224); DAZL (44120); PLCL2 (88223); LINC00690 (178107); RFTN1 (200400); PLCL2-AS1 (329765); OXNAD1 (449267); DPH3 (449454)	AC091493.1 [0.09] DAZL [0.09] PLCL2 [0.08] AC010139.1 [0.06] LINC00690 [0.06] RFTN1 [0.05] PLCL2-AS1 [0.04] AC090948.3 [0.03] AC090948.2 [0.03] DPH3 [0.02] AC090644.1 [0.02] OXNAD1 [0.02] AC090948.1 [0.02] AC090953.2 [0.01]	OXNAD1 [ATF4.Han2013]; PLCL2 [ATF4.Han2013]
chr3_170778448_C_G	RPL22L1 (92035); EIF5A2 (130245); KLF7P1 (175449); SLC7A14 (192373); SLC2A2 (248302); KRT8P13 (282821); MIR569 (328311); MIR6828 (355345); CLDN11 (359583); SKIL (420770)	RPL22L1 [0.26] CLDN11 [0.11] AC026316.3 [0.11] AC026316.2 [0.09] EIF5A2 [0.07] SLC7A14 [0.06] SLC2A2 [0.05] AC026316.4 [0.03] AC073288.2 [0.03] SKIL [0.02] AC073288.1 [0.02]	RPL22L1 [ATF4.Fusakio2016; ATF4.Ord2021]; SKIL [PERK.Teske2011]
chr3_170839793_G_T	RPL22L1 (30690); EIF5A2 (68900); KLF7P1 (114104); SLC2A2 (186957); SLC7A14 (253718); MIR569 (266966); KRT8P13 (344166); MIR6828 (416690); CLDN11 (420928); SKIL (482115)	RPL22L1 [0.27] EIF5A2 [0.15] AC026316.2 [0.08] AC026316.3 [0.06] SLC2A2 [0.06] CLDN11 [0.05] SLC7A14 [0.05] AC026316.4 [0.02] AC073288.2 [0.02] SKIL [0.01] AC073288.1 [0.01]	RPL22L1 [ATF4.Fusakio2016; ATF4.Ord2021]; SKIL [PERK.Teske2011]
chr3_170891596_C_T	EIF5A2 (17097); RPL22L1 (21112); KLF7P1 (62301); SLC2A2 (135154); MIR569 (215163); SLC7A14 (305521); KRT8P13 (395969); MIR6828 (468493); CLDN11 (472731)	RPL22L1 [0.27] EIF5A2 [0.19] SLC2A2 [0.07] AC026316.2 [0.06] AC026316.3 [0.05] SLC7A14 [0.04] AC026316.4 [0.01] CLDN11 [0.01] AC073288.2 [0.01]	RPL22L1 [ATF4.Fusakio2016; ATF4.Ord2021]
chr3_171014511_G_A	SLC2A2 (12239); KLF7P1 (60613); MIR569 (92248); EIF5A2 (105817); RPL22L1 (144027); SLC7A14 (428436); TNIK (445897)	SLC2A2 [0.27] RPL22L1 [0.24] EIF5A2 [0.13] AC026316.2 [0.05] AC026316.3 [0.03] TNIK [0.02] SLC7A14 [0.02] AC092919.1 [0.01]	RPL22L1 [ATF4.Fusakio2016; ATF4.Ord2021]
chr3_17948061_T_C	AC132807.1 (41961); PDCL3P3 (69891); AC104297.1 (75462); TBC1D5 (205312); AC104451.2 (241827); AC140076.1 (482911); SATB1-AS1 (496962); SATB1 (497527)	AC132807.1 [0.09] AC132807.2 [0.08] TBC1D5 [0.04] AC144521.1 [0.01] SATB1 [0.01]	NA
chr3_181371956_G_A	FAUP2 (129054); RPL7AP25 (133923); SOX2 (339967); SOX2-OT (382182); DNAJC19 (382186)	AC022294.1 [0.08] SOX2-OT [0.05] SOX2 [0.04] AC125613.1 [0.04] DNAJC19 [0.03]	SOX2 [ATF4.Gowen2015]
chr3_183533140_T_C	KLHL6-AS1 (15594); KLHL6 (22549); SNORA4 (79012); SNORA63 (79326); SNORA81 (80573); LINC00888 (85532); KLHL24 (102427); MCF2L2 (104361); YEATS2 (164677); YEATS2-AS1 (277334); B3GNT5 (279896); MAP6D1 (292454); PARL (351783); RPSAP31 (351793); MIR4448 (353659); LAMP3 (369300); CYP2AB1P (377796); MCCC1 (417064); ABCC5-AS1 (473197); ABCC5 (484875); EEF1A1P8 (494616); HTR3D (498403)	KLHL6 [0.35] B3GNT5 [0.11] KLHL24 [0.11] MAP6D1 [0.1] KLHL6-AS1 [0.09] MCF2L2 [0.07] YEATS2 [0.06] HTR3D [0.05] YEATS2-AS1 [0.05] LAMP3 [0.03] PARL [0.03] AC131160.1 [0.03] MCCC1 [0.02] ABCC5 [0.01] ABCC5-AS1 [0.01]	LAMP3 [ATF4.Gowen2015]; SNORA81 [ATF4.Fusakio2016]; PARL [ATF4.Han2013]; KLHL24 [ATF4.Ord2021]		KLHL6 (0.024 K562)
chr3_187708550_A_G	RTP2 (5992); BCL6 (29394); SST (38150); LINC02041 (259705); LINC01991 (267857); snoU13 (285235); RTP4 (340218); MASP1 (416527); LPP-AS2 (445507); FLJ42393 (469992); LPP (499647)	RTP2 [0.22] AC072022.1 [0.21] BCL6 [0.11] AC072022.2 [0.09] SST [0.09] AC108681.1 [0.08] AC068295.1 [0.05] MASP1 [0.05] LINC01991 [0.05] AC092941.2 [0.05] LINC02041 [0.05] AC092941.1 [0.05] RTP4 [0.04] AC022498.1 [0.03] LPP-AS2 [0.02] AC007920.2 [0.02] LPP [0.02]	BCL6 [ATF4.Fusakio2016]; RTP4 [ATF4.Han2013]; MASP1 [ATF4.Ord2021]	RTP2 (0.16 Testis)
chr3_196109704_T_C	TFRC (27514); LINC00885 (32931); AC024937.2 (65009); ZDHHC19 (101733); SLC51A (101782); AC024937.4 (112966); SDHAP1 (119398); AC069257.8 (140837); AC024937.6 (172461); PCYT1A (178253); AC069257.6 (188511); AC124944.3 (197655); TNK2 (197758); TNK2-AS1 (201628); TCTEX1D2 (208595); TM4SF19-AS1 (208625); MIR6829 (227308); TM4SF19 (228799); LINC01983 (249299); KIF3AP1 (265718); MUC4 (297426); UBXN7 (3…	MUC20-OT1 [0.15] MUC20 [0.1] MUC4 [0.1] TFRC [0.09] LINC00885 [0.09] ZDHHC19 [0.09] AC024937.3 [0.07] AC069257.1 [0.07] SLC51A [0.07] PCYT1A [0.06] AC124944.1 [0.06] AC069257.3 [0.05] TM4SF19 [0.05] TM4SF19-TCTEX1D2 [0.05] TM4SF19-AS1 [0.05] TCTEX1D2 [0.05] AC124944.4 [0.05] TNK2 [0.05] TNK2-AS1 [0.05] LINC01983 [0.05] UBXN7 [0.04] UBXN7-AS1 [0.04] RNF168 [0.03] AC117490.2 [0.03] SMCO1 [0.02] FBX…	TFRC [ATF4.Fusakio2016; ATF4.ATF4_293]; MUC4 [ATF4.ATF4_293]; SLC51A [ATF4.Ord2021]
chr3_23449350_A_G	AC121251.1 (59440); UBE2E2 (246330); UBE2E2-AS1 (246771); RPL24P7 (314978); UBE2E1 (356552); UBE2E1-AS1 (357555); ARL4AP4 (430148); SALL4P5 (459527); RPL15 (467365); NR1D2 (495909); NKIRAS1 (497241)	UBE2E2 [0.25] UBE2E2-AS1 [0.05] UBE2E1 [0.03] UBE2E1-AS1 [0.03] NKIRAS1 [0.01] RPL15 [0.01] NR1D2 [0.01]	UBE2E1 [ATF4.Han2013; ATF4.Ord2021]
chr3_27560124_G_A	AC137675.1 (34771); AC098614.1 (64332); AC098614.2 (72851); AC099535.4 (73877); SLC4A7 (75703); RPS20P15 (97618); AC098614.3 (143444); LINC02084 (152785); EOMES (162587); NEK10 (190663); LINC01980 (242637); LINC01981 (274012); MINOS1P3 (345105); LINC01967 (468480)	SLC4A7 [0.26] NEK10 [0.21] EOMES [0.06] LINC02084 [0.06] LINC01980 [0.05] LINC01981 [0.05] LINC01967 [0.01]	LINC01980 [ATF4.Gowen2015]	AC098614.2 (0.12 Colon_Transverse)
chr3_38004037_G_A	VILL (15978); PLCD1 (25725); MIR26A1 (34633); DLEC1 (35167); PPP2R2DP1 (47721); ACAA1 (133205); MYD88 (134440); CTDSPL (142077); ITGA9-AS1 (142256); OXSR1 (161051); NDUFAF4P3 (213591); RPL21P135 (255927); SLC22A13 (261774); SLC22A14 (278256); DLEC1P1 (325033); XYLB (342722); ACVR2B (449813); ACVR2B-AS1 (450783); EXOG (492089)	VILL [0.3] PLCD1 [0.27] DLEC1 [0.18] MYD88 [0.11] CTDSPL [0.11] ACAA1 [0.07] OXSR1 [0.06] SLC22A13 [0.05] SLC22A14 [0.05] XYLB [0.04] EXOG [0.01] ACVR2B [0.01] ACVR2B-AS1 [0.01]	EXOG [PERK.Teske2011]	VILL (0.24 Brain_Caudate_basal_ganglia); VILL (0.22 Brain_Putamen_basal_ganglia); VILL (0.21 Brain_Cortex); VILL (0.13 Brain_Anterior_cingulate_cortex_BA24); VILL (0.11 Brain_Hippocampus)	VILL (0.12 HepG2); PLCD1 (0.095 HepG2); CTDSPL (0.032 HepG2); ITGA9-AS1 (0.032 HepG2); ITGA9 (0.03 HepG2); XYLB (0.03 HepG2); EXOG (0.029 HepG2); OXSR1 (0.027 HepG2); ACAA1 (0.024 HepG2); MYD88 (0.024 HepG2); ACVR2B-AS1 (0.021 HepG2); ACVR2B (0.021 HepG2); WDR48 (0.017 HepG2); TTC21A (0.015 HepG2); GORASP1 (0.015 HepG2)
chr3_38516947_G_A	DDTP1 (1116); RPL18AP7 (10378); EXOG (20820); ACVR2B-AS1 (62126); ACVR2B (63096); SCN5A (132726); XYLB (170187); DLEC1P1 (187876); SLC22A14 (234653); SLC22A13 (251135); SCN10A (277063); OXSR1 (351858); MYD88 (378469); ACAA1 (379704); SCN11A (433614); PPP2R2DP1 (465188); DLEC1 (477742); PLCD1 (487184)	EXOG [0.25] XYLB [0.19] ACVR2B [0.17] ACVR2B-AS1 [0.1] SCN5A [0.07] SLC22A14 [0.05] SCN10A [0.05] SLC22A13 [0.05] AC116038.1 [0.04] MYD88 [0.03] ACAA1 [0.03] OXSR1 [0.03] SCN11A [0.02] PLCD1 [0.01] DLEC1 [0.01]	EXOG [PERK.Teske2011]
chr3_46561509_C_G	LRRC2-AS1 (4111); TDGF1 (13024); LRRC2 (18590); RTP3 (64018); LTF (76274); SNORD77 (89000); ALS2CL (132195); LINC02009 (137917); TMIE (139823); CCRL2 (154346); PRSS46 (174920); PRSS45 (183246); CCR5 (190655); CCR2 (207775); UQCRC2P1 (249586); PRSS44 (251049); PRSS42 (272586); PTH1R (316236); MYL3 (320660); CCR1 (353112); CCR3 (397905); FLT1P1 (417831); NBEAL2 (418173); CCDC12 (420501); NRADDP (45…	LRRC2 [0.3] TDGF1 [0.27] LRRC2-AS1 [0.2] CCR3 [0.19] ALS2CL [0.18] AC104304.1 [0.09] RTP3 [0.08] LTF [0.08] FAM240A [0.08] LINC02009 [0.07] TMIE [0.07] AC098613.1 [0.06] PRSS45 [0.06] PRSS50 [0.06] CCRL2 [0.06] CCR5 [0.06] CCR2 [0.05] AC109583.3 [0.05] CCR1 [0.05] PRSS42 [0.05] PRSS50 [0.05] MYL3 [0.04] PTH1R [0.04] NBEAL2 [0.02] CCDC12 [0.02]	ALS2CL [ATF4.Gowen2015]	LRRC2 (0.99 Cells_Cultured_fibroblasts); ALS2CL (0.19 Cells_Cultured_fibroblasts)
chr3_48923586_A_G	ARIH2 (2106); ARIH2OS (4200); SLC25A20 (24592); P4HTM (66402); PRKAR2A-AS1 (75739); PRKAR2A (76014); WDR6 (83568); MIR425 (96648); NDUFAF3 (96872); MIR191 (97123); DALRD3 (98707); IMPDH2 (105729); QRICH1 (170777); MIR6890 (176328); QARS (181549); IP6K2 (183232); USP19 (197352); LAMB2 (209532); NCKIPSD (237221); CCDC71 (242735); KLHDC8B (248024); CELSR3-AS1 (259810); CELSR3 (260670); C3orf84 (2682…	WDR6 [0.24] ARIH2 [0.22] P4HTM [0.21] KLHDC8B [0.2] UBA7 [0.16] QRICH1 [0.15] ATRIP [0.14] AMT [0.14] LAMB2 [0.13] NICN1 [0.13] ZNF589 [0.13] CCDC36 [0.12] MON1A [0.11] NCKIPSD [0.11] SLC25A20 [0.09] ARIH2OS [0.09] AC137630.1 [0.08] DALRD3 [0.08] AC137630.4 [0.08] NDUFAF3 [0.08] PRKAR2A [0.08] AC137630.2 [0.08] PRKAR2A-AS1 [0.08] AC137630.3 [0.07] IMPDH2 [0.07] IP6K2 [0.06] QARS [0.06] USP19 [0.0…	AMT [ATF4.Gowen2015; ATF4.ATF4_293]; IP6K2 [ATF4.Fusakio2016]; TCTA [PERK.Teske2011]
chr3_52240726_A_C	TWF2 (1468); PPM1M (5066); TLR9 (14562); MIRLET7G (27635); ALAS1 (42640); GLYCTK (46362); WDR82 (47294); ALDOAP1 (47556); MIR135A1 (53582); GLYCTK-AS1 (58298); DNAH1 (75592); POC1A (86035); BAP1 (169624); PHF7 (169930); DUSP7 (184175); SEMA3G (204359); TNNC1 (213344); NISCH (214391); RPL29 (244783); STAB1 (254611); ACY1 (257316); ABHD14B (257448); ABHD14A (269300); PCBP4 (272315); GPR62 (285412);…	PPM1M [0.27] AC006252.1 [0.27] DNAH1 [0.24] GLYCTK [0.24] NISCH [0.22] TWF2 [0.22] NT5DC2 [0.15] SEMA3G [0.15] TLR9 [0.15] ITIH4 [0.13] ALAS1 [0.09] AC097637.1 [0.09] WDR82 [0.09] POC1A [0.08] SMIM4 [0.06] BAP1 [0.06] AC115284.3 [0.06] DUSP7 [0.06] PHF7 [0.06] STIMATE [0.05] TNNC1 [0.05] RPL29 [0.05] ABHD14A-ACY1 [0.05] ABHD14A [0.05] PARP3 [0.05] STAB1 [0.05] ABHD14B [0.05] ACY1 [0.05] PCBP4 [0.…	PPM1M [ATF4.ATF4_293]; GNL3 [PERK.Teske2011]; RRP9 [ATF4.Han2013]	RP5-1157M23.2 (0.17 Testis); TWF2 (0.12 Thyroid); PPM1M (0.11 Brain_Cortex)	PPM1M (0.094 K562); LOC101929054 (0.093 K562); TWF2 (0.093 K562); WDR82 (0.028 K562); GLYCTK-AS1 (0.02 K562); GLYCTK (0.02 K562); ALAS1 (0.02 K562)
chr3_64090262_G_T	LINC00994 (2898); PRICKLE2-AS2 (13207); U3 (18242); PRICKLE2-AS1 (22298); PSMD6 (66251); PSMD6-AS1 (74377); PRDX3P4 (84138); PSMD6-AS2 (86240); PRICKLE2-AS3 (97281); SCAANT1 (178489); ATXN7 (225705); THOC7 (226358); THOC7-AS1 (229617); AC136289.1 (262816); C3orf49 (270900); PRICKLE2 (355214); SNTN (437594); ADAMTS9-AS1 (471059)	AC092040.1 [0.12] LINC00994 [0.09] PRICKLE2-AS1 [0.09] PRICKLE2-AS2 [0.09] PRICKLE2-AS3 [0.08] AC012557.2 [0.08] PSMD6 [0.08] PSMD6-AS1 [0.08] AC012557.1 [0.08] PSMD6-AS2 [0.08] SCAANT1 [0.06] ATXN7 [0.06] THOC7-AS1 [0.05] ATXN7 [0.05] AC104162.2 [0.05] THOC7 [0.05] C3orf49 [0.05] AC096888.1 [0.03] PRICKLE2 [0.03] SNTN [0.02]	ATXN7 [PERK.Teske2011]	THOC7 (0.22 Breast_Mammary_Tissue)
chr3_71087408_G_A	FOXP1-AS1 (202360); HMGB1P36 (333554); COX6CP6 (336285); MIR1284 (454681); FOXP1-IT1 (487049); FOXP1 (496581)	FOXP1-AS1 [0.05] FOXP1 [0.04] AC097634.1 [0.01] AC097634.2 [0.01] FOXP1-IT1 [0.01] AC097634.3 [0.01]	NA
chr3_74208967_T_C	AKR1B1P2 (73008); LINC02047 (209162); Metazoa_SRP (249039); CNTN3 (312173); LINC02005 (400366)	LINC02047 [0.05] CNTN3 [0.04] LINC02005 [0.02]	NA
chr3_79660154_C_A	ROBO1 (107661); MIR3923 (152267); HMGB1P38 (297988)	ROBO1 [0.1]	ROBO1 [ATF4.Han2013]
chr3_85728132_A_T	CADM2-AS2 (99918); THAP12P2 (284428); CADM2-AS1 (299875); MIR5688 (342422); snoZ40 (397083)	CADM2-AS2 [0.07] CADM2-AS1 [0.04] CADM2 [0.03]	NA
chr4_10483135_G_C	ZNF518B (25726); AC006499.1 (187555); AC006499.2 (190426); AC006499.3 (197426); CLNK (201730); AC006499.4 (214903); AC006499.5 (222996); RAF1P1 (226513); AC006499.9 (244899); AC006499.6 (282462); AC006499.7 (315369); WDR1 (366185); MIR3138 (404442); SLC2A9 (428198)	ZNF518B [0.09] AC084048.1 [0.05] CLNK [0.05] LINC02498 [0.05] WDR1 [0.03] SLC2A9 [0.02] AC005674.2 [0.02] AC005674.1 [0.01]	NA
chr4_111902309_T_C	CCDC34P1 (165700); TUBB8P3 (175288); C4orf32 (243087); AP1AR (329427); ALPK1 (383199); TIFA (383594); RTEL1P1 (453825)	FAM241A [0.18] AC004704.1 [0.09] AC139718.1 [0.08] AC139718.2 [0.08] AC083795.2 [0.05] AP1AR [0.04] AC109347.1 [0.04] ALPK1 [0.03] TIFA [0.03] AC109347.2 [0.03]	ALPK1 [ATF4.Gowen2015]; AP1AR [ATF4.Ord2021]; C4orf32 [ATF4.Ord2021]
chr4_112107845_C_G	TUBB8P3 (30247); C4orf32 (37551); CCDC34P1 (39835); AP1AR (123891); ALPK1 (177663); TIFA (178058); RTEL1P1 (248289); TOX4P1 (348078); NEUROG2 (408327); RPL23AP94 (422827)	FAM241A [0.27] ALPK1 [0.23] TIFA [0.21] AP1AR [0.2] AC109347.1 [0.09] AC004704.1 [0.09] AC109347.2 [0.06] AC139718.1 [0.05] AC139718.2 [0.04] AC023886.1 [0.02] NEUROG2 [0.02] AC083795.2 [0.01] ZGRF1 [0] LARP7 [0]	ALPK1 [ATF4.Gowen2015]; AP1AR [ATF4.Ord2021]; C4orf32 [ATF4.Ord2021]
chr4_12791406_C_T	ECM1P2 (152320); U6 (259935)	AC007370.2 [0.08] AC007370.1 [0.06]	NA
chr4_128059746_C_A	LARP1B (1521); MFSD8 (93792); ABHD18 (94263); FOSL1P1 (95642); PLK4 (178885); PGRMC2 (229083); HSPA4L (277925); SLC25A31 (329368); INTU (436475)	LARP1B [0.24] INTU [0.13] ABHD18 [0.12] MFSD8 [0.08] LINC02615 [0.07] PLK4 [0.06] AC093591.2 [0.05] PGRMC2 [0.05] HSPA4L [0.05] SLC25A31 [0.04] AC110609.1 [0.01]	LARP1B [ATF4.Han2013]
chr4_129897777_T_C	EEF1GP8 (5232)	LINC02465 [0.1] LINC02466 [0.07] LINC02479 [0.01]	NA
chr4_137989118_G_T	SLC7A11-AS1 (68345); LINC00616 (141591); SLC7A11 (253231); LINC00499 (320592); LINC00498 (323540); LINC00500 (436404); LINC02172 (443387); PCDH18 (456623)	LINC00616 [0.13] SLC7A11 [0.1] AC131956.1 [0.06] AC093903.1 [0.05] AC131956.2 [0.05] AC116563.1 [0.04] LINC00499 [0.04] LINC00498 [0.04] LINC00500 [0.02] LINC02172 [0.02] PCDH18 [0.01]	SLC7A11 [ATF4.Bergmann2018; ATF4.Gowen2015; ATF4.ATF4_293; ATF4.Han2013; ATF4.Ord2021]
chr4_138516118_T_C	LINC00500 (90595); LINC00498 (203459); LINC00499 (206407); SLC7A11 (273768); LINC00616 (385408); SLC7A11-AS1 (458654); NOCT (499670)	LINC00500 [0.08] AC098859.2 [0.06] AC093903.1 [0.05] LINC00499 [0.05] LINC00498 [0.05] SLC7A11 [0.05] AC093766.1 [0.05] LINC00616 [0.03] AC109927.2 [0.02] NOCT [0.01] AC109927.1 [0.01]	SLC7A11 [ATF4.Bergmann2018; ATF4.Gowen2015; ATF4.ATF4_293; ATF4.Han2013; ATF4.Ord2021]
chr4_143122183_T_C	USP38 (62733); GAB1 (214578); MIR3139 (221276); INPP4B (274750); RPSAP36 (302569); SMARCA5 (391279); SMARCA5-AS1 (392452); GUSBP5 (437288)	USP38 [0.24] AC104596.1 [0.22] INPP4B [0.17] GAB1 [0.13] AC139720.1 [0.09] AC097658.2 [0.06] SMARCA5 [0.03] SMARCA5-AS1 [0.03] GYPE [0.02]	NA
chr4_15659732_G_A	FBXL5 (21929); FAM200B (21947); BST1 (43217); CD38 (118542); AC007016.3 (166759); CC2D2A (189867); HPRT1P1 (206208); FGFBP1 (279008); FGFBP2 (303504); C1QTNF7 (319914); PROM1 (424646)	FAM200B [0.27] FBXL5 [0.25] CD38 [0.24] BST1 [0.2] AC116651.1 [0.12] CC2D2A [0.06] AC099550.1 [0.05] AC098829.1 [0.05] FGFBP1 [0.05] FGFBP2 [0.04] C1QTNF7 [0.04] PROM1 [0.02]	NA
chr4_162795089_G_A	AC005150.1 (54421); TOMM22P4 (273407); MIR4454 (298539); NAF1 (371832); MTHFD2P4 (472901)	AC005150.1 [0.08] AC022272.1 [0.04] NAF1 [0.03]	NA
chr4_165364609_T_A	CPE (3415); MIR578 (21632); MSMO1 (36986); HADHAP1 (41741); GK3P (84929); SCGB1D5P (152892); TMEM192 (156059); KLHL2 (156991); NOL8P1 (186451); TRIM75P (305461); LINC01179 (320029); TRIM60 (332656); TRIM61 (386940); FAM218A (407661); NACA3P (421319); FAM218BP (434657); TRIM60P14 (449044); APELA (487605)	CPE [0.26] MSMO1 [0.09] GK3P [0.08] TMEM192 [0.06] KLHL2 [0.06] LINC01179 [0.04] TRIM75P [0.04] TRIM60 [0.04] TRIM61 [0.03] AC106872.9 [0.03] FAM218A [0.02] AC106872.12 [0.02] APELA [0.01]	APELA [ATF4.Gowen2015]
chr4_173476624_C_A	HAND2-AS1 (50751); HAND2 (53605); RPL5P11 (56486); SCRG1 (70243); SAP30 (106655); MORF4 (140282); HMGB2 (141498); RANP6 (157747); MIR548T (208464); GALNT7 (307871)	SAP30 [0.16] SCRG1 [0.14] HMGB2 [0.11] AC093849.2 [0.09] AC093849.3 [0.09] AC093849.1 [0.09] HAND2-AS1 [0.08] HAND2 [0.08] AC097534.2 [0.07] AC097534.1 [0.07] GALNT7 [0.04] AC105285.1 [0.04] LINC02269 [0.02] AC106895.1 [0.02]	NA
chr4_184839031_G_A	MIR3945 (12079); ACSL1 (12212); MIR3945HG (16720); SLED1 (39984); LINC01093 (60423); MIR4455 (99409); CENPU (104897); HELT (179809); PRIMPOL (189418); CASP3 (189521); SLC25A4 (304209); IRF2 (364450); SNX25 (365205); CFAP97 (370473); SNORD79 (407065)	ACSL1 [0.22] MIR3945HG [0.18] AC084871.2 [0.09] AC084871.4 [0.09] LINC01093 [0.08] CENPU [0.07] PRIMPOL [0.06] LINC02437 [0.06] HELT [0.06] CASP3 [0.06] SLC25A4 [0.05] LINC02436 [0.05] LINC02365 [0.05] LINC02427 [0.04] CFAP97 [0.03] IRF2 [0.03] AC099343.3 [0.03] SNX25 [0.03] AC099343.2 [0.03] LINC02362 [0.01] LINC02363 [0.01]	SNX25 [ATF4.Gowen2015]		ACSL1 (0.06 HepG2); LINC01093 (0.027 HepG2)
chr4_2868088_C_T	ADD1 (24231); MFSD10 (66771); NOP14-AS1 (66810); SH3BP2 (75065); NOP14 (95297); GRK4 (95519); TNIP2 (111711); HTT-AS (206426); HTT (206592); WI2-89927D4.1 (259941); FAM193A (331457); MSANTD1 (376280); RNF4 (405868); RGS12 (446058); CFAP99 (449114); ZFYVE28 (449424)	ADD1 [0.28] GRK4 [0.26] MFSD10 [0.24] HTT-AS [0.2] NOP14 [0.19] NOP14-AS1 [0.19] RGS12 [0.11] SH3BP2 [0.08] TNIP2 [0.07] LRPAP1 [0.07] HTT [0.06] FAM193A [0.04] MSANTD1 [0.03] CFAP99 [0.02] AL645924.1 [0.02] ZFYVE28 [0.02] RNF4 [0.02]	SH3BP2 [ATF4.Gowen2015; ATF4.Ord2021]; NOP14 [PERK.Teske2011]	ADD1 (0.22 Whole_Blood)	ADD1 (0.023 K562)
chr4_30545169_C_T	PCDH7 (175245); MTCYBP43 (340013)	PCDH7 [0.06] AC097716.1 [0.05]	NA
chr4_38691304_T_A	KLF3 (10717); KLF3-AS1 (26420); TLR10 (91686); TLR1 (114274); TLR6 (152487); LINC01258 (168123); FAM114A1 (176372); MIR574 (176727); LINC01259 (181537); TMEM156 (341618); KLHL5 (353734); WDR19 (491099)	KLF3 [0.12] KLHL5 [0.12] TLR10 [0.08] AC021860.1 [0.08] LINC02278 [0.07] TLR1 [0.06] LINC01258 [0.06] FAM114A1 [0.06] TLR6 [0.06] LINC01259 [0.06] TMEM156 [0.04] LINC02513 [0.04] AC079921.2 [0.02] AC098680.1 [0.02] AC079921.1 [0.02] WDR19 [0.01]	KLF3 [PERK.Teske2011]; FAM114A1 [ATF4.Ord2021]
chr4_39354215_A_G	RFC1 (12160); KLB (52637); MIR5591 (57694); RPL9 (104371); LIAS (104673); WDR19 (171811); UGDH (173803); UGDH-AS1 (174096); SMIM14 (284875); KLHL5 (309176); TMEM156 (321292); UBE2K (343828); ZBTB12BP (417156); MIR574 (486183); FAM114A1 (486538)	RFC1 [0.3] WDR19 [0.24] UGDH [0.23] LIAS [0.22] AC079921.2 [0.2] KLHL5 [0.18] RPL9 [0.15] TMEM156 [0.13] AC079921.1 [0.13] SMIM14 [0.12] UBE2K [0.09] KLB [0.08] UGDH-AS1 [0.06] AC108471.2 [0.05] TLR1 [0.01] FAM114A1 [0.01] TLR6 [0.01] PDS5A [0]	KLB [ATF4.Fusakio2016]; FAM114A1 [ATF4.Ord2021]; SMIM14 [ATF4.Ord2021]
chr4_40210377_T_C	RHOH (19324); AC195454.1 (106107); CHRNA9 (124951); SNORA51 (127394); N4BP2 (153551); KRT18P25 (190137); PDS5A (232420); PABPC1P1 (236933); ELOCP33 (277923); MIR4802 (291742); RBM47 (420498); ZBTB12BP (439005)	RHOH [0.12] AC095057.3 [0.09] AC095057.4 [0.09] AC095057.2 [0.08] LINC02265 [0.07] CHRNA9 [0.07] N4BP2 [0.06] AC098869.2 [0.05] PDS5A [0.05] RBM47 [0.02] RPL9 [0.02]	CHRNA9 [ATF4.Gowen2015]		RHOH (0.039 K562); CHRNA9 (0.023 K562); LOC101060498 (0.022 K562); LOC344967 (0.019 K562); N4BP2 (0.019 K562); APBB2 (0.018 K562); RBM47 (0.017 K562)
chr4_45324359_T_C	THAP12P9 (1669); PRDX4P1 (379397)	AC108467.1 [0.04]	NA
chr4_54120718_T_C	GSX2 (21195); MORF4L2P1 (33792); CHIC2 (56027); RPL22P13 (100407); PDGFRA (108378); RPL21P44 (133659); LNX1 (419312); AC006552.1 (486413)	GSX2 [0.09] AC110792.2 [0.08] CHIC2 [0.08] AC110792.3 [0.07] PDGFRA [0.07] AC105384.1 [0.05] LINC02283 [0.05] AC098587.1 [0.05] AC098868.1 [0.04] FIP1L1 [0.03] LNX1 [0.02] AC124017.1 [0.01] LINC02260 [0.01]	CHIC2 [ATF4.Ord2021]
chr4_6792625_C_A	KIAA0232 (11250); BLOC1S4 (76570); MRFAP1L1 (82744); S100P (99556); TBC1D14 (116616); AC093323.3 (119174); MRFAP1 (152534); AC097382.5 (202715); MAN2B2 (217450); PPP2R2C (229024); CCDC96 (250314); TADA2B (250765); GRPEL1 (275572); SORCS2 (399912)	KIAA0232 [0.12] S100P [0.08] MRFAP1L1 [0.08] BLOC1S4 [0.08] AC093323.1 [0.07] TBC1D14 [0.07] LINC02482 [0.07] LINC002481 [0.07] MRFAP1 [0.06] AC097382.1 [0.05] PPP2R2C [0.05] TADA2B [0.05] MAN2B2 [0.05] CCDC96 [0.05] AC097382.2 [0.05] GRPEL1 [0.05] LINC02447 [0.04] SORCS2 [0.02] AC116317.1 [0.01]	S100P [ATF4.Gowen2015; ATF4.ATF4_293; ATF4.Ord2021]
chr4_72830134_A_T	HNRNPA1P67 (22867); RNU4ATAC9P (135043); RNU6ATAC5P (196613); COX18 (239621); ADAMTS3 (260747); HMGA1P2 (268687); ANKRD17 (428664); SNORA3 (433825)	COX18 [0.05] ADAMTS3 [0.05] AC053527.1 [0.02] ANKRD17 [0.02]	NA
chr4_73721592_C_T	AC112518.3 (11290); CXCL8 (18913); RASSF6 (100960); CXCL6 (114904); PF4V1 (131596); CXCL1 (147800); HNRNPA1P55 (217966); CXCL1P1 (222732); AFM (239909); PF4 (260532); PPBP (266605); CXCL5 (277187); AFP (290454); CXCL3 (317215); ALB (324478); PPBPP2 (333807); CXCL2 (377701); MTHFD2L (392581); SNORA3 (457632); ANKRD17 (462793)	CXCL8 [0.33] CXCL1 [0.24] UMLILO [0.22] RASSF6 [0.18] CXCL6 [0.15] PF4V1 [0.07] LINC02499 [0.05] AFM [0.05] PF4 [0.05] AFP [0.05] PPBP [0.05] CXCL5 [0.05] CXCL3 [0.04] ALB [0.04] MTHFD2L [0.03] CXCL2 [0.03] AC093677.2 [0.02] ANKRD17 [0.01] AC053527.1 [0.01]	CXCL1 [ATF4.Fusakio2016]
chr4_77931437_C_T	HMGB1P44 (32502); HNRNPA1P56 (57376); MRPL1 (68917); CNOT6L (111821); FRAS1 (126132); SNORD75 (228633); SERBP1P5 (250609); CXCL13 (419684); MINOS1P4 (447759)	CNOT6L [0.25] FRAS1 [0.13] MRPL1 [0.11] AC092674.1 [0.02] CXCL13 [0.02]	FRAS1 [ATF4.Gowen2015]; CXCL13 [ATF4.Fusakio2016]
chr4_82861111_T_A	SEC31A (30155); THAP9-AS1 (39849); THAP9 (39964); SCD5 (62253); MIR575 (107680); LIN54 (151815); COPS4 (173335); LINC00575 (239673); PLAC8 (275964); TMEM150C (298753); RPL7AP26 (369475); COQ2 (423803); ENOPH1 (430549); HNRNPDL (430702); SNORD42 (458404); IGBP1P4 (458654); HPSE (474042); HNRNPD (486810)	SCD5 [0.26] THAP9-AS1 [0.24] LIN54 [0.21] THAP9 [0.18] SEC31A [0.12] COPS4 [0.06] AC073840.1 [0.05] LINC00575 [0.05] TMEM150C [0.05] PLAC8 [0.05] AC114781.2 [0.03] COQ2 [0.02] HNRNPDL [0.02] ENOPH1 [0.02] HNRNPD [0.01] HPSE [0.01] AC124016.1 [0.01]	HNRNPDL [PERK.Teske2011]
chr4_94105283_T_A	HMGB3P15 (91230); SMARCAD1 (102327); HPGDS (237593); ATOH1 (276530); PDLIM5 (346573)	SMARCAD1 [0.2] AC096746.1 [0.07] HPGDS [0.05] ATOH1 [0.05] PDLIM5 [0.04]	NA
chr4_95638659_C_T	RPL30P6 (6634); UNC5C (89530); PDHA2 (201359)	UNC5C [0.19] AC106881.1 [0.19] PDHA2 [0.05]	NA
chr4_97216236_G_C	STPG2-AS1 (150689); COX7A2P2 (313435)	AC108515.1 [0.08] STPG2-AS1 [0.06] STPG2 [0.03] AC034154.1 [0.02]	NA
chr4_99207596_T_C	ADH6 (11941); PCNAP1 (45950); ADH4 (49803); ADH1A (83432); ADH1B (113805); ADH5 (118794); ADH1C (145431); ABT1P1 (184824); MIR3684 (210209); METAP1 (211976); ADH7 (228141); NDUFS5P4 (230478); FAM177A1P1 (251614); EIF4E (276958); TBCAP3 (297918); C4orf17 (303407); MTTP (356164); TRMT10A (356436); BTF3P13 (466854)	ADH1C [0.22] AP002026.1 [0.21] ADH4 [0.19] ADH6 [0.17] ADH1A [0.15] METAP1 [0.09] ADH1B [0.07] AC019131.2 [0.07] ADH5 [0.07] ADH7 [0.05] EIF4E [0.05] AC019131.1 [0.05] C4orf17 [0.04] TRMT10A [0.03] MTTP [0.03] AC083902.1 [0.02] C4orf54 [0.02]	EIF4E [PERK.Teske2011]; ADH6 [ATF4.Ord2021]	ADH6 (0.19 Adipose_Visceral_Omentum); ADH6 (0.12 Thyroid)
chr4_99543871_T_A	MTTP (19889); TRMT10A (20161); C4orf17 (32867); ADH7 (108133); ADH1C (190843); ADH1B (222469); ADH1A (252842); DAPP1 (272961); AP001962.3 (300266); ADH6 (324333); LAMTOR3 (350619); PCNAP1 (382225); ADH4 (386078); DNAJB14 (402855); H2AFZ (406517); ADH5 (455069); DYNLL1P6 (498233)	MTTP [0.25] TRMT10A [0.16] AP002026.1 [0.1] C4orf17 [0.09] AC083902.1 [0.08] C4orf54 [0.07] ADH7 [0.07] ADH1B [0.06] ADH1C [0.06] DAPP1 [0.05] ADH1A [0.05] ADH6 [0.04] LAMTOR3 [0.03] ADH4 [0.03] AC097460.1 [0.02] H2AFZ [0.02] DNAJB14 [0.02] AC019131.2 [0.01] ADH5 [0.01]	DAPP1 [ATF4.Han2013]; ADH6 [ATF4.Ord2021]
chr4_99827879_G_A	DAPP1 (11046); AP001962.3 (16258); LAMTOR3 (66611); DNAJB14 (118847); H2AFZ (122509); DYNLL1P6 (214225); TRMT10A (263846); MTTP (264118); C4orf17 (316875); DDIT4L (362903); ADH7 (392141); ADH1C (474851)	DAPP1 [0.28] H2AFZ [0.16] DNAJB14 [0.16] LAMTOR3 [0.08] AC097460.1 [0.07] C4orf54 [0.06] AC083902.1 [0.05] TRMT10A [0.05] MTTP [0.05] C4orf17 [0.04] ADH7 [0.03] DDIT4L [0.03] AP001961.1 [0.03] ADH1B [0.01] ADH1C [0.01]	DAPP1 [ATF4.Han2013]
chr5_107291200_T_G	PSMC1P5 (96044); LINC01950 (280185); EFNA5 (379695)	EFNA5 [0.19] LINC01950 [0.1] AC024587.2 [0.02]	NA
chr5_112128140_T_C	EPB41L4A-AS1 (32385); SNORA13 (33344); CTC-459M5.1 (45429); CTC-459M5.2 (63879); NREP (130675); NREP-AS1 (215632); CTC-470E21.1 (235526); HMGN1P14 (281573); EPB41L4A (291176); EPB41L4A-AS2 (291442); HMGB3P16 (324849)	EPB41L4A-AS1 [0.09] AC010261.1 [0.09] AC010261.2 [0.08] AC104126.1 [0.07] NREP [0.07] NREP-AS1 [0.05] EPB41L4A [0.05] EPB41L4A-DT [0.05]	EPB41L4A-AS1 [ATF4.Bergmann2018; ATF4.Ord2021]
chr5_128900590_T_C	SLC27A6 (55010); ISOC1 (194160); MIR4633 (197097); CTC-573M9.1 (236612); FBN2 (241404); MIR4460 (496557)	ISOC1 [0.24] SLC27A6 [0.24] FBN2 [0.11] AC008588.1 [0.05]	NA
chr5_134281267_A_G	CTD-2410N18.1 (13846); CTD-2410N18.3 (54857); PPP2CA (55124); MIR3661 (55510); CDKL3 (89780); UBE2B (89911); SKP1 (104228); CDKN2AIPNL (130631); AC005355.1 (155443); TCF7 (166556); CTB-113I20.1 (199226); LINC01843 (225284); AC005355.3 (241829); JADE2 (243044); CTB-113I20.2 (276120); VDAC1 (276133); C5orf15 (312479); WSPAR (367590); SAR1B (368004); SEC24A (379851); CAMLG (457233); DDX46 (477503)	SKP1 [0.24] AC005355.1 [0.21] CDKL3 [0.18] TCF7 [0.12] AC104109.2 [0.08] UBE2B [0.08] AC104109.3 [0.08] PPP2CA [0.08] CDKN2AIPNL [0.07] AC109454.2 [0.07] AC109454.3 [0.06] JADE2 [0.05] LINC01843 [0.05] VDAC1 [0.05] AC008608.2 [0.05] C5orf15 [0.04] WSPAR [0.03] SAR1B [0.03] SEC24A [0.03] CAMLG [0.01] DDX46 [0.01]	CAMLG [ATF4.Ord2021]
chr5_138335720_G_A	CDC25C (2635); FAM53C (3785); KDM3B (16875); GFRA3 (61048); RPS27AP18 (67962); REEP2 (103296); CDC23 (122376); EGR1 (129769); RPL7P19 (138023); KIF20A (156722); BRD8 (156733); NME5 (196304); ETF1 (207580); SNORD63 (223319); HSPA9 (239724); WNT8A (251828); CTNNA1 (275246); FAM13B (283758); CTB-164L20.1 (284608); snoU13 (287758); AC034243.1 (417589); PKD2L2 (447752); MYOT (467929)	KDM3B [0.27] CTNNA1 [0.19] KLHL3 [0.13] FAM53C [0.12] CDC25C [0.12] AC113382.2 [0.1] AC104116.1 [0.09] GFRA3 [0.08] KIF20A [0.08] EGR1 [0.07] REEP2 [0.07] CDC23 [0.07] NME5 [0.06] BRD8 [0.06] HSPA9 [0.05] ETF1 [0.05] FAM13B [0.05] WNT8A [0.05] AC113382.1 [0.04] AC106791.1 [0.02] PKD2L2 [0.02] AC034243.1 [0.02] MYOT [0.01]	EGR1 [ATF4.Gowen2015; ATF4.ATF4_293]; MYOT [ATF4.Fusakio2016]; KDM3B [PERK.Teske2011]; HSPA9 [ATF4.Han2013]; BRD8 [ATF4.Ord2021]
chr5_146138075_A_G	PLAC8L1 (33705); LARS (44585); RBM27 (65524); AC005351.1 (140857); POU4F3 (200948); SH3RF2 (201496); GRXCR2 (202311); CTC-359M8.3 (238144); CTC-359M8.1 (238888); CTB-1H10.1 (262905); PRELID2 (302738); TCERG1 (309236); uc_338 (372085); GPR151 (378115); CTB-78O21.1 (408725); CTB-99A3.1 (425150)	LARS [0.12] PLAC8L1 [0.09] AC091887.1 [0.09] RBM27 [0.08] AC091959.3 [0.08] AC011396.3 [0.05] POU4F3 [0.05] GRXCR2 [0.05] SH3RF2 [0.05] AC011396.2 [0.05] AC011396.1 [0.05] PRELID2 [0.04] TCERG1 [0.04] GPR151 [0.03] AC008728.1 [0.02]	LARS [ATF4.Bergmann2018; ATF4.Fusakio2016; ATF4.Han2013]; PLAC8L1 [ATF4.Gowen2015; ATF4.ATF4_293]		LARS (0.017 HepG2)
chr5_154075444_C_T	MFAP3 (36507); FAM114A2 (36538); GALNT10 (115285); LINC01861 (176456); HNRNPA3P7 (263008); MIR1294 (271661); SAP30L-AS1 (370406); SAP30L (370512); HAND1 (402820); CTB-158E9.1 (410706); CTB-158E9.2 (418131); CIR1P1 (484996)	FAM114A2 [0.24] GALNT10 [0.24] MFAP3 [0.21] LINC01861 [0.06] AC091962.1 [0.06] SAP30L [0.03] SAP30L-AS1 [0.03] HAND1 [0.02] AC026688.2 [0.02]	NA
chr5_157499975_C_T	NIPAL4 (39896); CTB-109A12.1 (39956); AC106801.1 (65988); ADAM19 (75800); CTB-47B11.1 (77536); AC008694.2 (105662); CTB-47B11.3 (115024); FNDC9 (154253); SOX30 (171505); C5orf52 (171577); AC008694.3 (190903); THG1L (231221); CTC-248O19.1 (233349); CYFIP2 (233896); LSM11 (243719); CTC-370J7.1 (247732); CTB-4E7.1 (275594); ITK (319149); FAM71B (333710); MED7 (340955); CLINT1 (359200); HAVCR2 (39026…	NIPAL4 [0.27] ADAM19 [0.23] AC016571.1 [0.22] CYFIP2 [0.2] AC008676.3 [0.09] AC106801.1 [0.08] AC008676.1 [0.07] C5orf52 [0.06] FNDC9 [0.06] SOX30 [0.06] THG1L [0.05] AC009185.1 [0.05] LSM11 [0.05] AC010609.1 [0.05] FAM71B [0.04] MED7 [0.04] CLINT1 [0.03] AC011377.1 [0.03] HAVCR2 [0.03] ITK [0.03] HAVCR1 [0.02]	MED7 [PERK.Teske2011]
chr5_173970669_C_T	C5orf47 (3109); RPL12P22 (69571); HMP19 (74934); CPEB4 (82389); LINC01485 (161629); CTC-229L21.1 (202431); LINC01484 (224457); LINC01942 (281210); LINC01863 (328150); BOD1 (354008); CTC-430J12.2 (358942); LINC01411 (365625); CTB-33O18.3 (391026); CTB-33O18.2 (395731); CTB-33O18.1 (408191)	CPEB4 [0.26] C5orf47 [0.09] NSG2 [0.08] AC113423.1 [0.08] AC113423.2 [0.07] LINC01485 [0.06] AC011333.1 [0.05] LINC01484 [0.05] LINC01942 [0.05] LINC01863 [0.04] AC025752.1 [0.03] LINC01411 [0.03] BOD1 [0.03] AC008663.2 [0.03] AC008663.3 [0.03] AC008663.1 [0.02]	CPEB4 [ATF4.Gowen2015; PERK.Teske2011; ATF4.Ord2021]
chr5_176943987_T_C	HK3 (44654); UIMC1 (78615); ZNF346 (78708); ZNF346-IT1 (107726); UNC5A (133510); FGFR4 (142898); NSD1 (189091); LINC01574 (200782); TSPAN17 (296600); EIF4E1B (313305); SNCB (313430); MIR4281 (314486); CTD-2301A4.3 (320778); PRMT1P1 (322349); GPRIN1 (333853); RAB24 (359757); PRELID1 (359786); MXD3 (368770); CDHR2 (401476); CTD-2301A4.1 (402085); RNF44 (405961); LMAN2 (407865); RGS14 (413849); SLC3…	UIMC1 [0.34] ZNF346 [0.23] FGFR4 [0.22] HK3 [0.09] ZNF346-IT1 [0.09] UNC5A [0.07] NSD1 [0.06] LINC01574 [0.05] AC113391.1 [0.05] AC113391.2 [0.05] TSPAN17 [0.05] GPRIN1 [0.04] EIF4E1B [0.04] SNCB [0.04] RAB24 [0.03] PRELID1 [0.03] MXD3 [0.03] RGS14 [0.02] CDHR2 [0.02] SLC34A1 [0.02] RNF44 [0.02] LMAN2 [0.02] PFN3 [0.01] GRK6 [0.01] F12 [0.01] FAF2 [0.01]	NA		ZNF346 (0.016 HAP1)
chr5_31518803_C_T	DROSHA (13393); C5orf22 (13462); CTD-2008E3.1 (39769); PDZD2 (120606); DUX4L51 (268924); CTD-2290C23.1 (304333); CTD-2290C23.2 (322168); CDH6 (325053); RPL5P14 (328467); TPT1P5 (389557); CTD-2206G10.2 (404563); MIR4279 (417348); CTD-2127O16.2 (452670); RPL19P11 (465238)	DROSHA [0.23] C5orf22 [0.15] AC022447.2 [0.07] PDZD2 [0.07] AC022447.1 [0.05] AC022447.6 [0.05] AC022447.5 [0.05] AC022447.7 [0.05] AC022447.3 [0.05] AC113386.1 [0.05] CDH6 [0.04]	NA
chr5_34653444_C_T	CTD-2024P10.2 (1555); RAI14 (2792); CTD-2024P10.1 (3806); CTD-2517O10.6 (185573); TTC23L (185719); CTD-2517O10.5 (208062); RPL21P54 (229612); BRIX1 (261931); RAD1 (265545); DNAJC21 (276148); AGXT2 (394691); CTD-2046J7.1 (427778)	RAI14 [0.25] AC025754.2 [0.22] DNAJC21 [0.1] AC025754.1 [0.09] TTC23L [0.06] AC026801.2 [0.06] BRIX1 [0.05] RAD1 [0.05] AGXT2 [0.03] AC139792.1 [0.01]	DNAJC21 [PERK.Teske2011]; RAD1 [PERK.Teske2011]; RAI14 [PERK.Teske2011]	CTD-2024P10.2 (0.1 Skin_Sun_Exposed_Lower_leg)
chr5_39194835_C_T	GOLGA5P1 (24499); FYB (79693); RICTOR (120426); AIG1P1 (172424); C9 (176455); DAB2 (267465); LINC02104 (325595); OSMR (348977); OSMR-AS1 (349005); CCDC11P1 (377804)	FYB1 [0.11] DAB2 [0.1] RICTOR [0.07] C9 [0.05] OSMR-AS1 [0.04] OSMR [0.04] LINC02104 [0.04] AC091435.2 [0.02]	NA
chr5_42285537_A_G	GHR (138239); CTD-2265D6.2 (182763); SERBP1P6 (183331); MTHFD2P6 (317170); RPSAP38 (333343); FBXO4 (360283); C5orf51 (381349); CTD-2062O1.1 (390469); OXCT1 (415017); OXCT1-AS1 (415507); CCDC152 (471263)	CCDC152 [0.14] GHR [0.11] OXCT1 [0.09] FBXO4 [0.08] AC108099.1 [0.08] C5orf51 [0.03] AC034222.2 [0.02]	CCDC152 [ATF4.Fusakio2016]
chr5_43647607_T_C	RPL29P12 (19625); NNT-AS1 (44480); NNT (44915); AMD1P3 (59383); CTD-2210P15.3 (60689); PAIP1 (89848); C5orf34 (132461); EEF1A1P19 (151152); TMEM267 (163713); CCL28 (235215); HMGCS1 (334094); CTD-2636A23.2 (360006); NIM1K (455536)	NNT [0.3] C5orf34 [0.16] NNT-AS1 [0.15] CCL28 [0.13] PAIP1 [0.08] AC114956.1 [0.07] AC114956.2 [0.07] TMEM267 [0.06] AC104119.1 [0.05] HMGCS1 [0.04] AC114947.2 [0.03] NIM1K [0.01]	TMEM267 [ATF4.Gowen2015]; NIM1K [ATF4.Gowen2015]
chr5_52800100_C_A	PELO (215); ITGA1 (12204); CTD-2288O8.1 (14507); B3GNTL1P1 (89565); CTD-2207L17.1 (103807); ITGA2 (189225); CTD-2175A23.1 (190178); MFSD4BP1 (218993); CTD-2366F13.2 (289368); MOCS2 (309678); CTD-2366F13.1 (309741)	PELO [0.32] ITGA1 [0.19] AC022126.1 [0.09] ITGA2 [0.06] AC025180.1 [0.06] AC008966.3 [0.05] AC008966.2 [0.05] AC008966.1 [0.04] MOCS2 [0.04]	NA	PELO (0.18 Cells_Cultured_fibroblasts); PELO (0.15 Artery_Tibial); PELO (0.14 Whole_Blood); PELO (0.12 Adipose_Visceral_Omentum); PELO (0.12 Brain_Spinal_cord_cervical_c-1); PELO (0.12 Cells_EBV-transformed_lymphocytes); PELO (0.11 Esophagus_Mucosa); PELO (0.11 Pancreas); PELO (0.1 Skin_Sun_Exposed_Lower_leg); PELO (0.1 Stomach)	PELO (0.42 Erythroblast); ITGA1 (0.42 Erythroblast); PELO (0.22 HepG2); ITGA1 (0.22 HepG2); PELO (0.18 THP1); ITGA1 (0.18 THP1); PELO (0.17 HAP1); ITGA1 (0.17 HAP1); ITGA2 (0.11 Erythroblast); LOC257396 (0.095 Erythroblast); MOCS2 (0.095 Erythroblast); LOC257396 (0.051 HepG2); MOCS2 (0.051 HepG2); NDUFS4 (0.046 Erythroblast); ITGA2 (0.04 THP1); FST (0.04 Erythroblast); MOCS2 (0.039 THP1); LOC2573…
chr5_78274829_G_C	AP3B1 (19926); CTD-2037K23.1 (32673); ATP6V1G1P6 (52645); SCAMP1-AS1 (85678); SCAMP1 (85753); CTD-2179L22.1 (230690); HMGB1P21 (370016); TBCA (406048); CTD-2073O6.1 (441253); CTD-2045M21.1 (478766); ACTBP2 (489948); LHFPL2 (495192)	AP3B1 [0.3] SCAMP1-AS1 [0.19] SCAMP1 [0.08] AC108482.1 [0.04] TBCA [0.02] LHFPL2 [0.01]	NA
chr5_80482622_G_A	CTD-2015H6.3 (5346); FAM151B (5441); RPS27AP9 (16349); RPL7P24 (17709); ZFYVE16 (74609); ANKRD34B (87866); DBIP2 (121022); HNRNPA1P12 (122581); CTC-512J14.5 (130665); LINC01337 (139902); CTC-325J23.2 (148968); RBMX2P5 (150080); SPZ1 (162997); CTC-512J14.1 (166951); MTRNR2L2 (167464); DHFR (172361); MSH3 (172529); SNORA31 (176253); CTC-512J14.7 (179774); KRT18P45 (194173); SERINC5 (226542); CTC-45…	ANKRD34B [0.26] FAM151B [0.24] DHFR [0.19] AC008771.1 [0.18] MSH3 [0.17] ZFYVE16 [0.08] AC008434.1 [0.07] LINC01337 [0.07] SPZ1 [0.06] SERINC5 [0.05] AC010260.1 [0.03] AC012636.1 [0.03] MTX3 [0.01] THBS4 [0.01] RASGRF2 [0.01] RASGRF2-AS1 [0.01]	LINC01337 [ATF4.Gowen2015]; SNORA31 [ATF4.Fusakio2016]; ZFYVE16 [PERK.Teske2011]
chr5_89010744_C_T	MEF2C (106486); MEF2C-AS1 (127277); CTC-467M3.1 (305221); CTC-467M3.3 (316771); LINC00461 (319702); CTC-470C15.1 (407964); CTD-2232E5.2 (459295)	MEF2C-AS1 [0.1] MEF2C [0.07] MEF2C-AS2 [0.04] AC008525.2 [0.04] AC008525.1 [0.04] LINC00461 [0.04] AC074131.1 [0.01]	NA
chr6_10535009_C_T	GCNT2 (42786); MRPL48P1 (74467); MIR5689HG (83106); MIR5689 (95292); GCNT6 (98752); LINC00518 (100134); TFAP2A (115349); TFAP2A-AS1 (125669); C6orf52 (159600); PAK1IP1 (159685); TMEM14C (187905); TMEM14B (212749); MAK (303544); RNU6ATAC21P (312973); OFCC1 (323400); GCM2 (346932); SYCP2L (351821)	GCNT2 [0.28] AL139039.3 [0.09] LINC02522 [0.08] LINC00518 [0.07] TFAP2A-AS1 [0.07] AL358777.1 [0.07] MIR5689HG [0.07] AL138885.2 [0.07] AL138885.3 [0.07] AL138885.4 [0.07] TFAP2A [0.07] C6orf52 [0.06] PAK1IP1 [0.06] TMEM14C [0.06] TMEM14B [0.05] AL024498.2 [0.05] AL024498.1 [0.05] MAK [0.04] GCM2 [0.04] AL357497.1 [0.04] SYCP2L [0.03]	SYCP2L [ATF4.Gowen2015]
chr6_108847797_C_A	ARMC2 (618); ZNF259P1 (60743); ARMC2-AS1 (76306); LINC00222 (96143); SUMO2P8 (229511); SESN1 (247022); CEP57L1 (247312); FOXO3 (287962); CCDC162P (318033); PTCHD3P3 (442706); RNY3P11 (457696); RPL7P28 (480117)	ARMC2 [0.25] SESN1 [0.15] CEP57L1 [0.09] LINC00222 [0.08] ARMC2-AS1 [0.08] AL390208.1 [0.06] FOXO3 [0.05]	FOXO3 [ATF4.Fusakio2016; PERK.Teske2011; ATF4.Ord2021]
chr6_10887699_G_T	SYCP2L (868); GCM2 (5757); MAK (49145); TMEM14B (139940); ELOVL2-AS1 (155824); ELOVL2 (156615); TMEM14C (164784); PAK1IP1 (193004); C6orf52 (193089); SMIM13 (206333); ERVFRD-1 (224033); GCNT6 (253937); GCNT2 (395476); MRPL48P1 (427157); MIR5689HG (435796); MIR5689 (447982); LINC00518 (452824); TFAP2A (468039); TFAP2A-AS1 (478359); NEDD9 (494649)	SYCP2L [0.3] GCM2 [0.2] AL024498.2 [0.1] TMEM14C [0.1] MAK [0.09] AL357497.1 [0.09] TMEM14B [0.07] AL024498.1 [0.07] C6orf52 [0.06] ELOVL2-AS1 [0.06] ELOVL2 [0.06] PAK1IP1 [0.06] SMIM13 [0.05] AL358777.1 [0.05] ERVFRD-1 [0.05] AL139807.1 [0.05] GCNT2 [0.03] AL139039.3 [0.03] LINC02522 [0.02] LINC00518 [0.01] TFAP2A-AS1 [0.01] MIR5689HG [0.01] AL138885.2 [0.01] AL138885.3 [0.01] AL138885.4 [0.01] …	SYCP2L [ATF4.Gowen2015]; SMIM13 [ATF4.Fusakio2016]		SYCP2L (0.19 HAP1); SYCP2L (0.15 K562)
chr6_109420812_G_A	PPIL6 (19950); SMPD2 (20544); MICAL1 (35175); CD164 (38354); ZBTB24 (62425); RPL7P28 (92897); RNY3P11 (115318); PTCHD3P3 (130308); CCDC162P (254981); AK9 (270405); FIG4 (270499); CEP57L1 (325702); SESN1 (325992); ARMC2-AS1 (496708)	MICAL1 [0.27] SMPD2 [0.27] AL359711.2 [0.25] CD164 [0.24] ZBTB24 [0.23] AK9 [0.21] FIG4 [0.21] PPIL6 [0.17] AL109947.1 [0.14] CEP57L1 [0.04] SESN1 [0.04] AL512303.1 [0.02] AL390208.1 [0.02] ARMC2-AS1 [0.01]	PPIL6 [ATF4.Gowen2015]
chr6_111593622_G_A	C6orf3 (6252); TRAF3IP2 (12656); TRAF3IP2-AS1 (110111); REV3L (110392); BRD7P4 (163362); REV3L-IT1 (232014); FCF1P5 (239920); FYN (279830); MFSD4B (334274); WISP3 (460449); TUBE1 (493891); FAM229B (493976)	TRAF3IP2 [0.3] Z97989.1 [0.25] AL080317.1 [0.2] MFSD4B [0.15] TRAF3IP2-AS1 [0.1] REV3L [0.07] RPF2 [0.05] REV3L-IT1 [0.05] FYN [0.05] AL080317.2 [0.05] AL080317.3 [0.05] LINC02527 [0.04] AL360227.1 [0.04] CCN6 [0.01] FAM229B [0.01] TUBE1 [0.01]	FYN [ATF4.Gowen2015; ATF4.Han2013]; TUBE1 [ATF4.Gowen2015; ATF4.Ord2021]
chr6_116492770_A_G	FAM26E (18875); FAM26F (31400); KRT18P22 (34100); FAM26D (36242); CBX3P9 (39204); TRAPPC3L (52840); RWDD1 (78596); RSPH4A (123708); ZUFSP (176024); KPNA5 (188416); TSPYL1 (212866); DSE (238597); TSPYL4 (238629); FAM162B (272953); COL10A1 (334022); GPRC6A (336267); NIP7P3 (355197); RFX6 (384489); NT5DC1 (391921); FRK (432011); TPI1P3 (454014)	CALHM6 [0.27] DSE [0.24] RWDD1 [0.15] NT5DC1 [0.14] AL445224.1 [0.12] CALHM5 [0.09] CALHM4 [0.09] Z84488.1 [0.09] Z84488.2 [0.08] TRAPPC3L [0.08] RSPH4A [0.07] TSPYL4 [0.06] ZUP1 [0.06] KPNA5 [0.06] TSPYL1 [0.05] AL050331.2 [0.05] FAM162B [0.05] COL10A1 [0.04] GPRC6A [0.04] RFX6 [0.03] FRK [0.02]	TSPYL4 [ATF4.Bergmann2018; ATF4.Fusakio2016; PERK.Teske2011; ATF4.Han2013]; FAM26F [ATF4.Fusakio2016]		FAM26E (0.065 K562); TSPYL1 (0.018 K562); DSE (0.018 K562); RWDD1 (0.018 K562); KPNA5 (0.017 K562); RSPH4A (0.016 K562)
chr6_120201037_A_C	MIR3144 (185858)	NA	NA
chr6_122280230_G_A	HSF2 (119315); SERINC1 (191592); PKIB (191686); HMGB3P18 (421461); FABP7 (499244)	HSF2 [0.07] PKIB [0.06] SERINC1 [0.06] AL512283.1 [0.03] FABP7 [0.01]	NA
chr6_123925604_T_C	NKAIN2 (121463); TRDN (288510)	NKAIN2 [0.1] AL354936.1 [0.07] TRDN [0.05] AL133257.1 [0.04] AL445259.1 [0.02]	NA
chr6_125678622_G_A	HEY2 (69041); NCOA7 (102538); NCOA7-AS1 (140236); HINT3 (278158); TRMT11 (307807); HDDC2 (376543)	AL365259.1 [0.25] LINC02523 [0.23] NCOA7 [0.18] HEY2 [0.17] NCOA7-AS1 [0.07] AL450332.1 [0.05] HINT3 [0.05] TRMT11 [0.04] HDDC2 [0.03]	NCOA7 [ATF4.Gowen2015; ATF4.ATF4_293; ATF4.Ord2021]; HEY2 [ATF4.Fusakio2016; PERK.Teske2011]
chr6_125923536_T_C	HINT3 (33244); TRMT11 (62893); NCOA7-AS1 (104677); NCOA7 (142375); HEY2 (175872); PPP1R14BP5 (334819); CENPW (416637)	NCOA7 [0.25] AL365259.1 [0.1] HINT3 [0.09] TRMT11 [0.08] HEY2 [0.08] NCOA7-AS1 [0.07] LINC02523 [0.05] CENPW [0.02] AL450332.1 [0.01]	NCOA7 [ATF4.Gowen2015; ATF4.ATF4_293; ATF4.Ord2021]; HEY2 [ATF4.Fusakio2016; PERK.Teske2011]	TRMT11 (0.12 Brain_Cortex)
chr6_126340008_T_C	CENPW (165); PPP1R14BP5 (81652); MIR588 (144622); VIM2P (263641); PRELID1P1 (303479); RPS4XP9 (343027); TRMT11 (353578); HINT3 (383227)	CENPW [0.27] HINT3 [0.03] TRMT11 [0.03]	NA		CENPW (0.21 K562); CENPW (0.17 THP1); CENPW (0.11 HepG2); CENPW (0.11 Erythroblast)
chr6_127416262_C_T	KIAA0408 (43129); RPL5P18 (53749); YWHAZP4 (60506); ECHDC1 (72652); SOGA3 (102929); C6orf58 (103192); RNF146 (149652); RSPO3 (297658); MRPS17P5 (493570)	ECHDC1 [0.26] RNF146 [0.19] KIAA0408 [0.09] C6orf58 [0.07] SOGA3 [0.07] AL096711.2 [0.07] LINC02536 [0.05] RSPO3 [0.05]	SOGA3 [ATF4.Gowen2015]; RNF146 [PERK.Teske2011]
chr6_127724760_A_C	MRPS17P5 (185072); THEMIS (193871); C6orf58 (205305); SOGA3 (205568); KIAA0408 (265368); RPL5P18 (362247); YWHAZP4 (369004); ECHDC1 (381150); RNF146 (458150)	THEMIS [0.13] ECHDC1 [0.12] LINC02536 [0.08] C6orf58 [0.05] SOGA3 [0.05] AL096711.2 [0.05] KIAA0408 [0.05] RNF146 [0.05] AL590006.1 [0.04]	SOGA3 [ATF4.Gowen2015]; RNF146 [PERK.Teske2011]
chr6_141017330_G_A	RPS3AP24 (255801); MIR4465 (333516)	AL035446.1 [0.23] AL035446.2 [0.07] AL355596.1 [0.02]	NA
chr6_150998594_C_A	ARL4AP5 (63626); MTHFD1L (133045); PDCL3P5 (170931); AKAP12 (241404); RNY4P20 (300339); ZBTB2 (392954); PLEKHG1 (398711); HSPA8P15 (415351); RMND1 (453587); ARMT1 (453663); CCDC170 (495435)	MTHFD1L [0.1] AL133260.2 [0.08] AL138733.2 [0.06] AL138733.1 [0.05] AKAP12 [0.05] AL450344.2 [0.04] AL450344.1 [0.03] PLEKHG1 [0.03] ZBTB2 [0.03] AL450344.3 [0.03] CCDC170 [0.01] ARMT1 [0.01] RMND1 [0.01]	MTHFD1L [ATF4.Fusakio2016; ATF4.Ord2021]; PLEKHG1 [ATF4.ATF4_293]; ZBTB2 [ATF4.Han2013]
chr6_15111154_T_C	JARID2 (135141); JARID2-AS1 (137480); 5S_rRNA (411146)	JARID2 [0.25] DTNBP1 [0.16] AL138720.1 [0.09] AL136162.1 [0.07] JARID2-AS1 [0.07]	NA
chr6_154514048_G_C	CNKSR3 (3388); RPS4XP8 (62260); IPCEF1 (157255); SCAF8 (219276); MIR1273C (339311); U8 (391158); TIAM2 (481305)	CNKSR3 [0.27] IPCEF1 [0.06] SCAF8 [0.05] TIAM2 [0.04]	NA		CNKSR3 (0.19 K562); IPCEF1 (0.029 K562); SCAF8 (0.022 K562); CLDN20 (0.016 K562)
chr6_156796188_A_C	MIR4466 (16456); ARID1B (18756); SNORD28 (417438)	AL355297.3 [0.2] ARID1B [0.12] AL355297.4 [0.09] AL355297.2 [0.09] AL512658.1 [0.05] AL049820.1 [0.04] AL512658.2 [0.02]	NA
chr6_158810916_C_T	EZR-AS1 (7094); EZR (8496); OSTCP1 (46716); C6orf99 (59022); AMZ2P2 (84112); yR211F11.2 (111234); SYTL3 (160902); DYNLT1 (166176); RSPH3 (189271); TATDN2P2 (189279); TAGAP (234236); TMEM181 (274480); CACYBPP3 (294686); FNDC1 (358480); FNDC1-IT1 (429869)	EZR [0.25] EZR-AS1 [0.09] AL627422.2 [0.09] C6orf99 [0.08] AL035530.2 [0.06] SYTL3 [0.06] DYNLT1 [0.06] RSPH3 [0.06] TAGAP [0.05] TMEM181 [0.05] AL356417.1 [0.05] AL356417.3 [0.04] FNDC1 [0.03] AL356417.2 [0.03] FNDC1-IT1 [0.02] AL360169.1 [0.02]	NA
chr6_161045148_G_A	MAP3K4 (22954); AGPAT4-IT1 (116834); AGPAT4 (228913); PLG (342910); LPA (380888)	MAP3K4 [0.11] AL139393.2 [0.08] AL139393.1 [0.07] AL391361.3 [0.07] AL391361.2 [0.07] AGPAT4 [0.05] AL109933.1 [0.04] PLG [0.04] LPA [0.03]	PLG [ATF4.Gowen2015]
chr6_169765885_A_G	ERMARD (14263); TCTE3 (14297); LINC00574 (29298); LINC00242 (32940); PHF10 (41829); C6orf120 (63695); WDR27 (63836); RPL12P23 (433883); VTA1P1 (467925); XXyac-YX65C7_A.3 (476668)	PHF10 [0.22] C6orf120 [0.21] WDR27 [0.15] LINC00574 [0.15] ERMARD [0.12] TCTE3 [0.09] AL354892.3 [0.09] AL354892.2 [0.09] AL049612.1 [0.09] AL354892.1 [0.09] LINC00242 [0.09] AL596442.1 [0.09] AL031315.1 [0.08] AL135910.1 [0.04] AL009176.1 [0.04] LINC02519 [0.03] AL596442.2 [0.02] BX322234.2 [0.01] AL109910.1 [0.01] DLL1 [0]	PHF10 [ATF4.Han2013]
chr6_20576435_G_A	CDKAL1 (41978); E2F3-IT1 (138614); E2F3 (174529); MBOAT1 (364035)	CDKAL1 [0.17] E2F3-IT1 [0.07] E2F3 [0.06] AL513188.1 [0.05] MBOAT1 [0.03] AL158198.1 [0.03]	NA
chr6_23850477_C_T	SPTLC1P2 (6341); HNRNPA1P58 (151346); NRSN1 (275644); SNORD46 (315795)	NRSN1 [0.05]	SNORD46 [ATF4.ATF4_293]
chr6_25420122_A_C	CARMIL1 (141044); KATNBL1P5 (171859); SCGN (232078); CMAHP (253566); PRELID1P2 (259042); HIST1H2AA (306405); HIST1H2BA (306654); HIST1H2BPS1 (311969); HIST1H2APS1 (312374); SLC17A4 (334576); ASS1P1 (395638); SLC17A1 (411937); PPIAP29 (443703); SLC17A3 (454121); HIST1H2APS2 (462273); MTCO2P33 (472242); FAM65B (484069)	CARMIL1 [0.33] HIST1H2BD [0.13] SLC17A3 [0.1] SCGN [0.09] HIST1H2BA [0.04] HIST1H2AA [0.04] SLC17A4 [0.04] AL133268.3 [0.03] AL133268.4 [0.03] AL133268.2 [0.03] RIPOR2 [0.03] SLC17A1 [0.02]	CARMIL1 [ATF4.Gowen2015]; SLC17A1 [ATF4.Fusakio2016]
chr6_26303874_A_G	HIST1H4H (18235); HIST1H3PS1 (18418); HIST1H2BI (30898); HIST1H2APS4 (31172); HIST1H3G (32058); HIST1H2BH (52223); HIST1H3F (53268); HIST1H4G (56896); BTN3A2 (61284); HIST1H4F (63448); HIST1H1D (68940); HIST1H2APS3 (70752); BTN2A2 (79221); HIST1H3E (79675); HIST1H2AE (86899); HIST1H2BG (87181); BTN3A1 (98362); HIST1H4E (99322); HIST1H2BF (104354); HIST1H2AD (104630); HIST1H3D (106623); HIST1H1PS1…	HIST1H4H [0.22] HIST1H2BD [0.2] BTN3A2 [0.17] BTN2A1 [0.17] HMGN4 [0.16] TRIM38 [0.15] SLC17A3 [0.15] BTN2A2 [0.12] HFE [0.11] BTN3A1 [0.1] HIST1H2BI [0.09] HIST1H3G [0.09] HIST1H4G [0.08] HIST1H2AE [0.08] HIST1H3E [0.08] HIST1H1D [0.08] ZNF322 [0.08] HIST1H3F [0.08] HIST1H2BG [0.08] HIST1H4F [0.08] HIST1H2BH [0.08] HIST1H4E [0.08] HIST1H1C [0.07] HIST1H3D [0.07] BTN3A3 [0.07] HIST1H2BF [0.07] HI…	HFE [ATF4.Bergmann2018; ATF4.Fusakio2016; ATF4.Han2013]; HIST1H2AE [ATF4.Gowen2015]; HIST1H2BI [ATF4.Gowen2015]; HIST1H1C [ATF4.Fusakio2016; PERK.Teske2011]; SLC17A1 [ATF4.Fusakio2016]; SLC17A2 [ATF4.ATF4_293; ATF4.Ord2021]; HIST1H3A [PERK.Teske2011]; HIST1H3B [PERK.Teske2011]; HIST1H3C [PERK.Teske2011]; HIST1H3D [PERK.Teske2011]; HIST1H3E [PERK.Teske2011]; HIST1H3F [PERK.Teske2011]; HIST1H3G [PE…		HIST1H4H (0.016 K562)
chr6_28369695_T_G	ZSCAN31 (13423); ZKSCAN3 (19781); ZSCAN12 (30039); ZSCAN23 (73807); COX11P1 (77277); OR2E1P (86446); PGBD1 (88123); ZSCAN26 (102685); NKAPL (110375); ZKSCAN4 (117470); ZSCAN9 (144809); TOB2P1 (151060); GPX5 (156229); GPX6 (158520); ZNF192P2 (181645); ZNF603P (193507); AL022393.9 (198850); ZNF192P1 (207914); ZKSCAN8 (227785); ZSCAN16-AS1 (232846); ZSCAN16 (245135); ZBED9 (246517); ZNF602P (254067)…	ZKSCAN3 [0.24] ZSCAN9 [0.18] ZSCAN26 [0.16] ZSCAN31 [0.09] ZSCAN12 [0.09] ZSCAN23 [0.08] PGBD1 [0.08] NKAPL [0.07] ZKSCAN4 [0.07] AL021997.3 [0.07] GPX6 [0.06] GPX5 [0.06] ZSCAN16-AS1 [0.05] ZBED9 [0.05] ZSCAN16 [0.05] AL358933.1 [0.05] ZKSCAN8 [0.05] AL049543.1 [0.05] ZNF165 [0.05] AL121944.1 [0.05] LINC00533 [0.05] TRIM27 [0.04] OR2B6 [0.02] OR2B2 [0.01] HIST1H4L [0.01] HIST1H2AM [0.01] HIST1H2…	HIST1H3I [PERK.Teske2011]; ZSCAN12 [PERK.Teske2011]
chr6_29967473_G_A	MICD (4991); HCG9 (7638); HLA-W (10877); HCG4P5 (24405); DDX39BP2 (25735); HLA-A (26213); MCCD1P2 (27841); HLA-U (33372); HLA-J (38497); HCG4P3 (39643); HLA-K (40295); HCG4B (40499); MCCD1P1 (58827); DDX39BP1 (60930); ETF1P1 (64239); HLA-T (70819); HLA-H (79006); HCG4P7 (79204); HCP5B (93689); ZNRD1ASP (93780); ZNRD1 (94167); PPP1R11 (99235); RNF39 (108414); MICF (114981); TRIM31-AS1 (137769); HC…	HLA-A [0.27] HLA-G [0.25] HLA-F [0.24] ZFP57 [0.23] TRIM31-AS1 [0.22] AL645929.2 [0.21] MOG [0.2] RNF39 [0.2] TRIM40 [0.17] TRIM26 [0.16] TRIM10 [0.15] TRIM31 [0.15] HLA-E [0.11] LINC00243 [0.11] HCG9 [0.09] PPP1R11 [0.08] ZNRD1 [0.08] HCG18 [0.08] FLOT1 [0.07] RPP21 [0.06] TRIM15 [0.06] AL645939.4 [0.05] AL645939.5 [0.05] GABBR1 [0.04] IER3 [0.04] TRIM39 [0.03] TRIM39-RPP21 [0.03] OR2H2 [0.03] H…	NA	HLA-A (1 Adipose_Subcutaneous); HCG4B (0.99 Skin_Not_Sun_Exposed_Suprapubic); HCG4B (0.92 Colon_Transverse); HCG4B (0.59 Artery_Tibial); HLA-A (0.55 Skin_Sun_Exposed_Lower_leg); HCG4B (0.42 Lung); HLA-K (0.23 Kidney_Cortex); HLA-A (0.22 Whole_Blood); ETF1P1 (0.14 Skin_Sun_Exposed_Lower_leg); HLA-A (0.12 Brain_Putamen_basal_ganglia)
chr6_3013254_C_T	NQO2 (19323); LINC01011 (25287); FAM136BP (32129); SERPINB8P1 (35580); SERPINB6 (41088); RIPK1 (50736); BPHL (105119); SERPINB9 (109973); SERPINB9P1 (131846); TUBB2A (144272); MIR4645 (159146); TUBB2BP1 (166510); SERPINB1 (171247); TUBB2B (214481); PSMG4 (218148); WRNIP1 (247840); MYLK4 (262287); LINC01600 (378650); SLC22A23 (443768)	NQO2 [0.48] SERPINB6 [0.27] LINC01011 [0.27] AL133351.1 [0.24] RIPK1 [0.12] TUBB2A [0.11] AL031963.2 [0.09] AL133351.2 [0.08] AL031963.3 [0.08] BPHL [0.07] SERPINB9 [0.07] AL031963.1 [0.07] SERPINB9P1 [0.07] LINC02525 [0.06] SERPINB1 [0.06] TUBB2B [0.05] PSMG4 [0.05] WRNIP1 [0.05] MYLK4 [0.05] AL445309.1 [0.05] LINC02521 [0.03] LINC01600 [0.03] SLC22A23 [0.02]	SERPINB6 [ATF4.Ord2021]; TUBB2B [ATF4.Ord2021]
chr6_30832291_G_A	LINC00243 (1631); XXbac-BPG27H4.8 (15868); DDR1-AS1 (43627); DDR1 (44129); MIR4640 (58591); HCG20 (65466); GTF2H4 (75892); VARS2 (81913); IER3 (87736); XXbac-BPG252P9.10 (89362); FLOT1 (89557); DPCR1 (102231); XXbac-BPG252P9.9 (108951); TUBB (112090); HCG21 (114068); MDC1 (114401); SFTA2 (123345); MDC1-AS1 (129224); XXbac-BPG118E17.10 (130105); RPL7P4 (134755); NRM (140870); PPP1R18 (144395); MUC…	VARS2 [0.26] LINC02570 [0.25] DDR1 [0.24] SFTA2 [0.22] HLA-C [0.2] MUCL3 [0.2] HCG21 [0.2] HCG27 [0.19] PSORS1C3 [0.18] POU5F1 [0.18] IER3 [0.15] TCF19 [0.15] FLOT1 [0.14] LINC00243 [0.09] DDR1-DT [0.09] GTF2H4 [0.08] AL662844.4 [0.08] HCG20 [0.08] IER3-AS1 [0.08] PPP1R18 [0.07] NRM [0.07] MDC1 [0.07] TRIM26 [0.07] MDC1-AS1 [0.07] TUBB [0.07] LY6G5B [0.07] AL662797.1 [0.07] C6orf136 [0.06] MUC22 …	CDSN [ATF4.Bergmann2018; ATF4.Han2013]; TUBB [ATF4.Bergmann2018]; IER3 [ATF4.ATF4_293]	DDR1 (0.23 Nerve_Tibial); VARS2 (0.2 Brain_Cerebellar_Hemisphere)
chr6_30852117_C_T	XXbac-BPG27H4.8 (3957); LINC00243 (21457); DDR1-AS1 (23801); DDR1 (24303); MIR4640 (38765); GTF2H4 (56066); VARS2 (62087); DPCR1 (82405); HCG20 (85292); HCG21 (94242); SFTA2 (103519); IER3 (107562); XXbac-BPG252P9.10 (109188); FLOT1 (109383); XXbac-BPG118E17.10 (110279); XXbac-BPG252P9.9 (128777); MUC21 (131600); TUBB (131916); MDC1 (134227); MDC1-AS1 (149050); RPL7P4 (154581); MUC22 (158356); NR…	MDC1 [0.15] C6orf136 [0.13] LINC00243 [0.13] PSORS1C1 [0.12] VARS2 [0.12] AL662844.4 [0.11] LINC02570 [0.09] DDR1 [0.09] DDR1-DT [0.09] MUCL3 [0.08] GTF2H4 [0.08] HCG20 [0.08] FLOT1 [0.07] HCG21 [0.07] MUC21 [0.07] IER3 [0.07] SFTA2 [0.07] MDC1-AS1 [0.07] IER3-AS1 [0.07] TUBB [0.07] AL662797.1 [0.07] PPP1R18 [0.06] NRM [0.06] MUC22 [0.06] DHX16 [0.06] PPP1R10 [0.05] ATAT1 [0.05] HCG22 [0.05] MRPS…	CDSN [ATF4.Bergmann2018; ATF4.Han2013]; TUBB [ATF4.Bergmann2018]; IER3 [ATF4.ATF4_293]
chr6_31485293_A_T	MICB (9587); HCP5 (21922); XXbac-BPG181B23.6 (21956); XXbac-BPG16N22.5 (30685); PPIAP9 (34998); RPL15P4 (42820); MCCD1 (43423); LINC01149 (43626); SNORD117 (51156); SNORD84 (55859); DDX39B (57155); DDX39B-AS1 (57411); ATP6V1G2 (61555); NFKBIL1 (61576); MICA (85509); LTA (86760); XXbac-BPG181B23.7 (89797); TNF (90273); LTB (97229); LST1 (100830); HLA-S (103004); ZDHHC20P2 (104882); NCR3 (107692); …	AL645933.2 [0.24] ATP6V1G2 [0.24] HCG27 [0.21] MICB [0.2] MICA [0.19] LST1 [0.18] HLA-C [0.18] C4A [0.17] C4B [0.16] CCHCR1 [0.15] CYP21A2 [0.15] HLA-B [0.15] AL662844.4 [0.14] TCF19 [0.13] PSORS1C3 [0.13] DDAH2 [0.13] TNF [0.12] MCCD1 [0.09] POU5F1 [0.09] LINC01149 [0.09] LTA [0.08] DDX39B-AS1 [0.08] LTB [0.08] DDX39B [0.08] HCP5 [0.08] NFKBIL1 [0.08] ATP6V1G2-DDX39B [0.08] NCR3 [0.07] AGER [0.0…	C6orf48 [ATF4.Bergmann2018; ATF4.Ord2021]; CDSN [ATF4.Bergmann2018; ATF4.Han2013]; HSPA1A [ATF4.Bergmann2018; ATF4.ATF4_293]; VARS [ATF4.Bergmann2018; ATF4.Han2013]; HSPA1B [ATF4.ATF4_293]; LTA [ATF4.ATF4_293]; NFKBIL1 [PERK.Teske2011]; STK19 [PERK.Teske2011]; C2 [ATF4.Ord2021]; DXO [ATF4.Ord2021]
chr6_32423737_G_C	HLA-DRA (16104); BTNL2 (16608); HCG23 (33227); HLA-DRB9 (49763); C6orf10 (51824); HNRNPA1P2 (98518); HLA-DRB5 (106550); HLA-DRB6 (136285); HLA-DRB1 (166111); XXbac-BPG154L12.4 (168026); XXbac-BPG154L12.5 (168453); NOTCH4 (199669); HLA-DQA1 (204441); GPSM3 (228907); PBX2 (233550); HLA-DQB1-AS1 (236617); XXbac-BPG300A18.13 (238996); AGER (239412); MIR6833 (243921); HLA-DQB1 (244646); RNF5 (245383);…	BTNL2 [0.09] HLA-DRA [0.09] TSBP1 [0.08] EHMT2-AS1 [0.07] HLA-DRB5 [0.07] TSBP1-AS1 [0.06] HLA-DRB1 [0.06] NOTCH4 [0.05] RNF5 [0.05] HLA-DQA1 [0.05] AL662884.1 [0.05] AGER [0.05] PBX2 [0.05] AGPAT1 [0.05] HLA-DQB1 [0.05] HLA-DQB1-AS1 [0.05] GPSM3 [0.05] EGFL8 [0.05] ATF6B [0.05] FKBPL [0.05] AL662884.3 [0.05] PPT2 [0.05] PRRT1 [0.05] AL662884.4 [0.05] PPT2-EGFL8 [0.05] HLA-DQA2 [0.04] HLA-DQB2 [0…	GPSM3 [ATF4.Gowen2015]; CYP21A2 [ATF4.Gowen2015]; STK19 [PERK.Teske2011]; DXO [ATF4.Ord2021]
chr6_32423739_G_A	HLA-DRA (16102); BTNL2 (16610); HCG23 (33229); HLA-DRB9 (49761); C6orf10 (51826); HNRNPA1P2 (98520); HLA-DRB5 (106548); HLA-DRB6 (136283); HLA-DRB1 (166109); XXbac-BPG154L12.4 (168028); XXbac-BPG154L12.5 (168455); NOTCH4 (199671); HLA-DQA1 (204439); GPSM3 (228909); PBX2 (233552); HLA-DQB1-AS1 (236615); XXbac-BPG300A18.13 (238998); AGER (239414); MIR6833 (243923); HLA-DQB1 (244644); RNF5 (245385);…	HLA-DQA2 [0.29] HLA-DRB5 [0.25] HLA-DRB1 [0.23] MICB [0.22] HLA-DRA [0.2] C4B [0.2] CYP21A2 [0.19] C4A [0.18] NOTCH4 [0.18] RNF5 [0.18] ATF6B [0.15] PBX2 [0.15] PSMB9 [0.15] HLA-DMA [0.15] HLA-DOB [0.14] TAP2 [0.13] HLA-DQB2 [0.13] AGER [0.11] FKBPL [0.1] STK19 [0.1] HLA-DQA1 [0.09] LST1 [0.09] BTNL2 [0.09] HLA-DQB1 [0.09] TSBP1 [0.08] HSPA1B [0.07] APOM [0.07] TSBP1-AS1 [0.06] AL662884.1 [0.05] …	GPSM3 [ATF4.Gowen2015]; CYP21A2 [ATF4.Gowen2015]; STK19 [PERK.Teske2011]; DXO [ATF4.Ord2021]
chr6_32475656_C_T	HLA-DRB9 (2155); HLA-DRA (35814); HLA-DRB5 (54631); BTNL2 (68527); HLA-DRB6 (84366); HCG23 (85146); C6orf10 (103743); HLA-DRB1 (114192); HNRNPA1P2 (150437); HLA-DQA1 (152522); HLA-DQB1-AS1 (184698); HLA-DQB1 (192727); XXbac-BPG154L12.4 (219945); XXbac-BPG154L12.5 (220372); MTCO3P1 (231299); XXbac-BPG254F23.7 (242348); NOTCH4 (251588); HLA-DQB3 (256039); HLA-DQA2 (265685); MIR3135B (274323); GPSM3…	HLA-DRA [0.25] HLA-DRB5 [0.24] HLA-DRB1 [0.22] HLA-DQA2 [0.19] MICB [0.15] HLA-DQA1 [0.14] C4A [0.14] NOTCH4 [0.12] PSMB9 [0.12] HLA-DMA [0.12] RNF5 [0.1] C4B [0.1] BTNL2 [0.08] CYP21A2 [0.07] TSBP1 [0.07] HLA-DQB1 [0.06] HLA-DQB1-AS1 [0.06] TSBP1-AS1 [0.05] APOM [0.05] AL662884.1 [0.05] HLA-DQB2 [0.05] AGER [0.05] PBX2 [0.05] AGPAT1 [0.05] GPSM3 [0.05] EGFL8 [0.04] ATF6B [0.04] FKBPL [0.04] AL66…	GPSM3 [ATF4.Gowen2015]; CYP21A2 [ATF4.Gowen2015]
chr6_35777878_C_T	CLPSL2 (1284); CLPSL1 (3138); CLPS (19466); LHFPL5 (27414); ARMC12 (40846); FKBP5 (49294); MIR5690 (113088); SNORA40 (126060); SRPK1 (143464); DPRXP2 (212558); SLC26A8 (246990); MAPK14 (249798); TULP1 (264939); TEAD3 (280801); MIR7111 (307370); RPL10A (309470); FANCE (325517); MKRNP2 (334834); MAPK13 (349930); BRPF3 (418865); PPARD (435320); PNPLA1 (465324); DEF6 (480026)	CLPSL2 [0.44] CLPS [0.34] LHFPL5 [0.18] CLPSL1 [0.18] SRPK1 [0.18] SLC26A8 [0.16] DEF6 [0.1] AL157823.2 [0.09] ARMC12 [0.09] FKBP5 [0.09] Z84485.1 [0.09] UHRF1BP1 [0.07] AL033519.3 [0.05] TEAD3 [0.05] TULP1 [0.05] MAPK14 [0.05] RPL10A [0.04] FANCE [0.04] MAPK13 [0.03] BRPF3 [0.02] PPARD [0.02] ZNF76 [0.02] PNPLA1 [0.01]	CLPSL2 [ATF4.Gowen2015]; FKBP5 [ATF4.Fusakio2016]	CLPSL2 (0.18 Pancreas)
chr6_41738453_C_T	TFEB (2193); PGC (15656); FRS3 (42013); PRICKLE4 (42308); TOMM6 (49208); NPM1P51 (71547); SNORA8 (94400); MDFI (101571); MIR4641 (139730); USP49 (156908); MED20 (182686); BYSL (182734); FOXP4-AS1 (189831); FOXP4 (192027); LINC01276 (236009); CCND3 (311904); TAF8 (312059); NCR2 (402798); C6orf132 (404166); GUCA1A (416952); TREM1 (451733); GUCA1B (456463); MRPS10 (479412); TREML5P (491084)	TFEB [0.24] PGC [0.12] AL365205.3 [0.09] TOMM6 [0.09] AL365205.1 [0.09] FRS3 [0.09] AL035588.1 [0.09] PRICKLE4 [0.09] AL365205.2 [0.08] MDFI [0.07] AL160163.1 [0.07] FOXP4 [0.06] BYSL [0.06] MED20 [0.06] FOXP4-AS1 [0.06] USP49 [0.06] LINC01276 [0.05] AL513008.1 [0.05] TAF8 [0.04] CCND3 [0.04] AL512274.1 [0.03] C6orf132 [0.02] AL096814.1 [0.02] GUCA1A [0.02] NCR2 [0.02] TREM1 [0.01] MRPS10 [0.01] …	GUCA1A [ATF4.Fusakio2016]; BYSL [PERK.Teske2011]; MED20 [PERK.Teske2011]	TFEB (0.51 Brain_Cerebellar_Hemisphere); TFEB (0.48 Brain_Cerebellum)
chr6_4577675_T_A	PSMC1P11 (124787); CDYL (128483); RPP40 (426388); ECI2 (442077); FAM217A (490330); C6orf201 (498453)	AL034376.2 [0.2] AL034376.1 [0.11] AL162718.1 [0.09] LINC02533 [0.08] AL162718.2 [0.07] CDYL [0.07] AL356747.1 [0.07] AL022725.1 [0.06] AL159166.1 [0.05] AL136309.3 [0.03] RPP40 [0.02] AL136309.4 [0.02] ECI2 [0.02] AL136309.2 [0.02] C6orf201 [0.01] FAM217A [0.01] AL359643.2 [0.01] AL359643.3 [0.01]	CDYL [ATF4.Han2013]
chr6_51474037_T_A	SNORD66 (9347)	AL355997.1 [0.07]	NA
chr6_52095799_G_A	PKHD1 (8173); MIR206 (48549); MIR133B (53123); LINCMD1 (55320); IL17A (90587); IL17F (148738); SLC25A20P1 (150660); MCM3 (189082); PAQR8 (265621); EFHC1 (266323); TRAM2 (481116); TRAM2-AS1 (481507)	PKHD1 [0.16] PAQR8 [0.15] LINCMD1 [0.08] IL17A [0.08] IL17F [0.07] MCM3 [0.06] EFHC1 [0.05] AL355997.1 [0.01] TRAM2-AS1 [0.01] TRAM2 [0.01]	NA
chr6_54981283_C_A	HCRTR2 (125176); FAM83B (134512); KRASP1 (210700); GFRAL (346185); RPSAP44 (356678); RPL10P10 (378132); CLNS1AP1 (495432)	AL512363.1 [0.16] FAM83B [0.13] AL049555.1 [0.13] GFRAL [0.09] HCRTR2 [0.07]	NA
chr6_57242524_C_T	RAB23 (20209); BAG2 (70101); PRIM2 (72280); MIR548U (147607); ZNF451 (155680); KIAA1586 (195992); MRPL30P1 (213003); FTH1P15 (238004); OSTCP6 (266461); BEND6 (287398); DST (287895); RPL17P26 (371333)	RAB23 [0.27] BAG2 [0.12] BEND6 [0.1] ZNF451-AS1 [0.08] PRIM2 [0.08] KIAA1586 [0.08] ZNF451 [0.06] FO680682.1 [0.05] DST [0.05] AL512422.1 [0.03]	BEND6 [ATF4.Gowen2015]; RAB23 [PERK.Teske2011]; BAG2 [ATF4.Ord2021]
chr6_57242525_G_A	RAB23 (20210); BAG2 (70102); PRIM2 (72279); MIR548U (147606); ZNF451 (155681); KIAA1586 (195993); MRPL30P1 (213004); FTH1P15 (238005); OSTCP6 (266462); BEND6 (287399); DST (287896); RPL17P26 (371334)	RAB23 [0.25] BAG2 [0.08] ZNF451-AS1 [0.08] PRIM2 [0.08] ZNF451 [0.06] KIAA1586 [0.06] BEND6 [0.05] FO680682.1 [0.05] DST [0.05] AL512422.1 [0.03]	BEND6 [ATF4.Gowen2015]; RAB23 [PERK.Teske2011]; BAG2 [ATF4.Ord2021]	ZNF451 (0.13 Adipose_Subcutaneous)
chr6_6147136_C_T	MIR7853 (22299); NRN1 (139530); F13A1 (173877); PKMP5 (174724); CNN3P1 (387560); LY86 (440971); LY86-AS1 (475635)	F13A1 [0.25] NRN1 [0.07] AL136307.1 [0.05] AL162719.1 [0.04] LY86 [0.02] LY86-AS1 [0.01] AL022097.1 [0.01]	NA
chr6_69711898_G_A	NPM1P37 (5737); GAPDHP42 (33972); LMBRD1 (85213); COL19A1 (154672); RPL37P15 (386778)	LMBRD1 [0.09] COL19A1 [0.06]	NA
chr6_92922577_C_T	ATF1P1 (33995); U3 (132124); COPS5P1 (170183); EPHA7 (496970)	AL138731.1 [0.07] LINC02531 [0.06] EPHA7 [0.01]	NA
chr7_101139559_T_C	SERPINE1 (12470); AP1S1 (14837); MIR4653 (19913); VGF (26034); NAT16 (40717); TRIM56 (54120); MOGAT3 (61462); DGAT2L7P (63967); RPSAP46 (64936); ZNHIT1 (78114); PLOD3 (78759); CLDN15 (99261); FIS1 (112757); MUC17 (119487); AZGP1P2 (150212); LNCPRESS1 (160053); MUC12 (169936); IFT22 (182264); MUC3A (190004); RPS29P15 (211189); COL26A1 (223260); ACHE (242584); UFSP1 (249840); SRRT (264433); MIR6875…	ZNHIT1 [0.19] EPHB4 [0.18] CLDN15 [0.17] SERPINE1 [0.15] FIS1 [0.13] UFSP1 [0.1] NAT16 [0.09] AP1S1 [0.09] MOSPD3 [0.09] VGF [0.09] PLOD3 [0.08] TRIM56 [0.08] MOGAT3 [0.08] IFT22 [0.08] MUC17 [0.07] AC105446.1 [0.07] LNCPRESS1 [0.06] MUC3A [0.06] MUC12 [0.06] AC254629.1 [0.06] AC006329.1 [0.06] ACHE [0.05] COL26A1 [0.05] TRIP6 [0.05] SLC12A9-AS1 [0.05] SRRT [0.05] SLC12A9 [0.04] POP7 [0.02] GIGYF…	UFSP1 [ATF4.Gowen2015]; EPHB4 [ATF4.Ord2021]; SERPINE1 [ATF4.Ord2021]
chr7_102237286_G_A	CTA-313A17.5 (27693); SNORA48 (43121); SH2B2 (47804); AC005086.1 (48457); AC005086.2 (50246); MIR4285 (55816); AC005086.3 (75948); CTA-305I2.1 (82822); CTA-313A17.2 (92244); CTA-313A17.3 (100029); SPDYE6 (119158); PRKRIP1 (126585); MIR548O (168569); ORAI2 (195819); ALKBH4 (227590); LRWD1 (227642); MIR4467 (234182); POLR2J (241621); CTB-181H17.1 (277170); RASA4B (280495); SPDYE2 (313945); POLR2J3 …	LRWD1 [0.16] POLR2J [0.13] SH2B2 [0.09] PRKRIP1 [0.09] RASA4B [0.08] AC005086.1 [0.08] SPDYE6 [0.07] CUX1 [0.06] AC073517.1 [0.06] ORAI2 [0.06] ALKBH4 [0.05] AC005072.1 [0.05] AC093668.2 [0.04] AC093668.3 [0.04] SPDYE2 [0.04] POLR2J3 [0.04] POLR2J3 [0.04] SPDYE2B [0.04] AC093668.1 [0.03] RASA4 [0.03] AC105052.1 [0.02] AC005096.1 [0.02] AC105052.4 [0.02] UPK3BL1 [0.02] AC105052.3 [0.02] POLR2J2 [0…	PRKRIP1 [PERK.Teske2011]
chr7_102853145_C_T	LRRC17 (59845); FAM185A (104174); NFE4 (120291); RASA4DP (162675); POLR2J2 (181515); SPDYE2B (202820); UPK3BL (210353); FBXL13 (221698); ARMC10 (221735); RASA4 (236387); CRYZP1 (236465); POLR2J3 (280488); NAPEPLD (296415); RPL23AP95 (299180); SPDYE2 (301913); RASA4B (335363); POLR2J (374237); MIR4467 (381676); LRWD1 (388216); ALKBH4 (388268); S100A11P1 (408854); ORAI2 (420039); DPY19L2P2 (427265)…	LRWD1 [0.17] RASA4B [0.15] ORAI2 [0.13] POLR2J [0.1] FBXL13 [0.08] LRRC17 [0.08] DNAJC2 [0.08] NFE4 [0.07] PMPCB [0.07] FAM185A [0.07] AC105052.4 [0.06] AC105052.3 [0.06] POLR2J2 [0.06] AC073127.1 [0.06] AC105052.1 [0.05] UPK3BL1 [0.05] SPDYE2B [0.05] ARMC10 [0.05] RASA4 [0.05] AC093668.1 [0.05] NAPEPLD [0.05] POLR2J3 [0.05] POLR2J3 [0.05] AC093668.2 [0.04] AC093668.3 [0.04] SPDYE2 [0.04] ALKBH4 …	PRKRIP1 [PERK.Teske2011]
chr7_103994985_G_C	RELN (5468); ORC5 (213062); LHFPL3 (333670)	RELN [0.09] ORC5 [0.05] LHFPL3 [0.04]	ORC5 [ATF4.Fusakio2016; PERK.Teske2011]
chr7_106862953_A_G	PIK3CG (2324); CTB-133P21.1 (38070); CTB-111H14.1 (92745); PRKAR2B (181695); CCDC71L (201956); CTB-30L5.1 (264044); CTA-360L10.1 (270780); HBP1 (306007); CTA-363E19.2 (330347)	PIK3CG [0.22] COG5 [0.11] AC004917.1 [0.08] LINC02577 [0.08] AC002467.1 [0.07] PRKAR2B [0.06] AC005050.2 [0.05] CCDC71L [0.05] AC005050.1 [0.05] AC004492.1 [0.04] HBP1 [0.04] BCAP29 [0.02] AC005050.3 [0.02]	HBP1 [ATF4.Gowen2015; ATF4.Ord2021]; CCDC71L [ATF4.Gowen2015; PERK.Teske2011]		PIK3CG (0.047 THP1)
chr7_112452802_T_C	AC079741.2 (6426); LSMEM1 (28215); IFRD1 (29834); AC004112.4 (43178); NPM1P14 (67685); MTCYBP24 (78478); MTND6P24 (78551); MTND5P8 (80155); AC002463.3 (169575); ZNF277 (246214); DOCK4 (246390); MIPEPP1 (285891); TMEM168 (337790); AC003080.4 (480813); BMT2 (487114)	IFRD1 [0.3] LSMEM1 [0.27] AC004112.1 [0.09] AC002463.1 [0.06] ZNF277 [0.05] DOCK4 [0.05] TMEM168 [0.04] BMT2 [0.01]	IFRD1 [PERK.Teske2011; ATF4.Han2013; ATF4.Ord2021]	LSMEM1 (0.17 Small_Intestine_Terminal_Ileum); LSMEM1 (0.13 Colon_Transverse); LSMEM1 (0.1 Breast_Mammary_Tissue)	IFRD1 (0.042 HAP1); DOCK4 (0.02 HAP1); ZNF277 (0.02 HAP1); LINC00998 (0.017 HAP1); GPR85 (0.016 HAP1); IFRD1 (0.016 K562)
chr7_121038907_T_C	CPED1 (50230); ING3 (88158); TSPAN12 (180504); WNT16 (286459); FAM3C (357457); CYCSP19 (359544)	CPED1 [0.11] ING3 [0.08] TSPAN12 [0.06] WNT16 [0.05] AC004888.1 [0.05] FAM3C [0.03]	ING3 [ATF4.Ord2021]		TSPAN12 (0.044 K562); CPED1 (0.032 K562); FAM3C (0.031 K562); LVCAT5 (0.027 K562); ING3 (0.026 K562); CPED1 (0.024 Erythroblast); TSPAN12 (0.019 Erythroblast); FAM3C (0.015 Erythroblast)
chr7_127651212_A_G	AC073934.6 (800); SND1 (967); PAX4 (33097); GCC1 (57600); FSCN3 (59493); ARF5 (62867); AC000124.1 (174329); ZNF800 (219287); AC000123.2 (286452); AC000123.4 (300918); AC000123.3 (301084); SND1-IT1 (346864); PRELID3BP10 (355592); LRRC4 (380895); GRM8 (397917); MIR593 (430648); AC000099.1 (436085)	SND1 [0.27] ZNF800 [0.13] AC073934.1 [0.12] LRRC4 [0.12] GCC1 [0.1] PAX4 [0.09] ARF5 [0.08] FSCN3 [0.08] AC000124.1 [0.06] AC000123.1 [0.04] SND1-IT1 [0.04] GRM8 [0.03] AC000099.1 [0.02]	GCC1 [ATF4.Han2013; ATF4.Ord2021]	SND1 (0.18 Esophagus_Gastroesophageal_Junction); SND1 (0.17 Adipose_Visceral_Omentum); SND1 (0.11 Esophagus_Muscularis)
chr7_12806272_C_T	AC011288.2 (80120); SNORA64 (105382); RBMX2P4 (116648); ARL4A (119416); CTD-2320J21.1 (120635); AC005281.2 (234879); SCIN (235423); AC013470.8 (300265); TAS2R2P (315177); AC005281.1 (322928); AC013470.6 (334920); VWDE (402330)	AC011287.1 [0.08] ARL4A [0.07] AC011891.1 [0.06] SCIN [0.05] AC005281.1 [0.05] AC013470.2 [0.04] VWDE [0.02]	ARL4A [ATF4.ATF4_293; PERK.Teske2011]; SNORA64 [ATF4.ATF4_293]
chr7_130915080_A_G	AC058791.1 (1769); MIR29A (38271); LINC00513 (61360); AC016831.6 (71354); AC016831.3 (91568); AC016831.5 (91875); KLF14 (181018); LINC-PINT (195015); MKLN1 (195096); TSGA13 (227647); COPG2 (246432); AC009274.6 (269485); AC009362.2 (327509); MKLN1-AS (413142); MEST (423751); MESTIT1 (424046); CEP41 (472646)	AC016831.1 [0.09] AC016831.5 [0.09] AC058791.1 [0.09] LINC00513 [0.08] AC016831.6 [0.07] KLF14 [0.06] AC016831.7 [0.06] MKLN1 [0.06] COPG2 [0.05] TSGA13 [0.05] AUXG01000058.1 [0.03] MESTIT1 [0.02] AC007938.1 [0.02] MEST [0.02] AC007938.3 [0.02] AC007938.2 [0.02] CEP41 [0.01]	NA
chr7_134288478_A_G	AC008154.4 (3978); SLC35B4 (28573); AC008154.5 (62313); LRGUK (161179); AKR1B1 (170774); AKR1B10 (239113); AKR1B15 (260657); BPGM (358329); AC009276.4 (395665); TUBB3P2 (446651); CALD1 (455773)	AC008154.2 [0.27] SLC35B4 [0.27] LRGUK [0.19] AKR1B1 [0.12] AC008154.1 [0.08] AC009275.1 [0.07] AKR1B10 [0.05] AKR1B15 [0.05] BPGM [0.03] AC009276.1 [0.03] EXOC4 [0.02] CALD1 [0.01]	NA
chr7_138197708_C_A	SNORA51 (9578); AC083867.4 (34268); RCC2P3 (75506); AC008155.2 (100776); AC024082.4 (137652); AC024082.3 (151054); AC009263.2 (175250); AKR1D1 (195384); CREB3L2 (195640); AC008155.1 (206815); IMPDH1P3 (242981); AC022173.2 (244360); TRIM24 (262625); AC013429.5 (293653); DGKI (350615); SNORA40 (427471); AC013429.4 (448740); AC009245.3 (475723); AC020983.5 (491271)	TRIM24 [0.23] AC083867.1 [0.09] CREB3L2 [0.06] AKR1D1 [0.06] AC022173.1 [0.05] DGKI [0.03]	NA	TRIM24 (0.51 Skin_Not_Sun_Exposed_Suprapubic)
chr7_139389323_C_T	LUC7L2 (48964); FMC1 (49866); KLRG2 (94389); CLEC2L (134532); ERHP1 (144916); UBN2 (158967); MZT1P2 (161102); TTC26 (255579); ZC3HAV1 (279603); ZC3HAV1L (353293); TBXAS1 (387727); HIPK2 (388455); KIAA1549 (408004)	AC083880.1 [0.25] KLRG2 [0.23] FMC1 [0.19] LUC7L2 [0.15] FMC1-LUC7L2 [0.12] TTC26 [0.08] CLEC2L [0.07] UBN2 [0.06] ZC3HAV1 [0.05] HIPK2 [0.03] TBXAS1 [0.03] ZC3HAV1L [0.03] KIAA1549 [0.02]	ZC3HAV1 [ATF4.Bergmann2018; ATF4.Fusakio2016; ATF4.Han2013]; LUC7L2 [PERK.Teske2011]
chr7_156397796_G_T	AC073133.2 (38037); AC073133.1 (47792); LINC00244 (142694); AC005534.6 (235558); LINC01006 (242858); RNF32 (242877); AC005534.8 (259897); AC021218.2 (435164); LMBR1 (495434)	LINC00244 [0.07] RNF32 [0.05] LINC01006 [0.05] AC005534.1 [0.05] AC021218.1 [0.02] LMBR1 [0.01]	NA
chr7_159073606_A_C	LINC00689 (67084); VIPR2 (71351); PIP5K1P2 (157828); WDR60 (217028); ESYT2 (243352); AC019084.7 (353876); NCAPG2 (368776); THAP5P1 (450156); MIR5707 (481990); LINC01022 (482977); PTPRN2 (485817)	VIPR2 [0.22] ESYT2 [0.11] WDR60 [0.05] NCAPG2 [0.03] PTPRN2 [0.01] LINC01022 [0.01]	NA
chr7_31913628_C_G	SNX2P2 (27632); PPP1R17 (226913); PDE1C (385701); CCDC129 (399557); AC006380.3 (492341)	PDE1C [0.05] PPP1R17 [0.05] ITPRID1 [0.02] AC005090.1 [0.01]	NA
chr7_32506506_T_G	AVL9 (11080); LSM5 (11222); SLC25A5P5 (34993); AC018641.7 (48747); PDE1C (207176); ZNRF2P1 (222062); DPY19L1P1 (248902); LINC00997 (253772); SNORA31 (285307); DPY19L1P2 (306250); KBTBD2 (387625); RP9P (436670); AC083863.5 (444919); FKBP9 (450897)	AVL9 [0.28] KBTBD2 [0.17] LSM5 [0.16] AC018637.1 [0.08] LINC00997 [0.08] FKBP9 [0.06] PDE1C [0.05] AC018645.2 [0.05] NT5C3A [0.04] AC018648.1 [0.04]	SNORA31 [ATF4.Fusakio2016]		AVL9 (0.081 K562); LSM5 (0.044 K562); AVL9 (0.029 THP1); NT5C3A (0.015 K562)
chr7_3476283_C_G	AC011284.3 (167501); AC073316.1 (173830); SDK1 (174835); AC073316.2 (278026); AC091801.1 (301628); AC024028.1 (389861); CARD11 (432337)	SDK1 [0.25] AC011284.1 [0.06] AC073316.3 [0.06] AC073316.2 [0.05] AC073316.1 [0.04] AC024028.1 [0.03] CARD11 [0.02]	NA
chr7_35026240_T_C	DPY19L1 (12031); MIR548N (85405); SNORA31 (133823); S100A11P2 (142983); NPSR1-AS1 (154657); DPY19L2P1 (159801); TBX20 (227907); AC009531.2 (233489); NCAPD2P1 (274186); RPL7P31 (315483); NPSR1 (368001); AC007652.1 (484023)	DPY19L1 [0.3] TBX20 [0.05] AC009531.1 [0.05] NPSR1 [0.03] AC007652.1 [0.01]	SNORA31 [ATF4.Fusakio2016]
chr7_41006834_C_A	LINC01450 (26894); LINC01449 (94769); AC005160.3 (231276); AC004988.1 (459905)	LINC01450 [0.09] LINC01449 [0.08] AC005160.1 [0.05] AC004988.1 [0.01]	NA
chr7_44900828_G_A	PURB (15875); AC004854.5 (18840); LINC01952 (52412); H2AFV (52744); MYO1G (78270); SNHG15 (86133); CCM2 (98646); PPIA (104148); AC013436.6 (113487); ZMIZ2 (152247); NACAD (188086); SNORA5A (203654); SNORA5C (204214); SNORA5B (205271); TBRG4 (211219); RAMP3 (256962); OGDH (294256); TMED4 (318540); DDX56 (325776); NPC1L1 (359512); AC004938.5 (389495); NUDCD3 (409947); AC004453.8 (432931); ELK1P1 (4…	PPIA [0.22] ZMIZ2 [0.17] SNHG15 [0.1] AC004854.2 [0.09] PURB [0.09] H2AFV [0.08] AC004847.1 [0.08] LINC01952 [0.08] MYO1G [0.08] CCM2 [0.08] TMED4 [0.07] AC013436.1 [0.07] NACAD [0.06] TBRG4 [0.05] RAMP3 [0.05] OGDH [0.05] DDX56 [0.04] NPC1L1 [0.03] NUDCD3 [0.02]	PPIA [ATF4.Bergmann2018]; NPC1L1 [ATF4.ATF4_293]
chr7_46687365_T_C	HMGN1P19 (52751); AC011294.3 (72486); EPS15P1 (94007); AC004869.2 (205786); AC004869.3 (210777); AC004870.4 (282336); MRPL42P4 (339205); AC004901.1 (362313); AC004870.5 (365427); AC092657.2 (385245); AC004870.3 (391763); AC023669.1 (426301)	AC011294.1 [0.11] AC004869.1 [0.05] AC004869.2 [0.05] AC023669.2 [0.03] AC004870.4 [0.03] AC004870.3 [0.03] AC023669.1 [0.02]	NA
chr7_4795338_T_C	MIR4656 (6698); AP5Z1 (19716); PAPOLB (66656); AC092610.12 (70466); RADIL (88381); FOXK1 (113029); MMD2 (163875); RNF216P1 (178649); SPDYE19P (242493); RBAK (250482); RBAKDN (276786); CYP3A54P (283304); OR10AH1P (321830); ZNF890P (349208); WIPI2 (394849); SLC29A4 (479030)	AP5Z1 [0.2] RADIL [0.08] PAPOLB [0.08] FOXK1 [0.07] MMD2 [0.06] RBAK-RBAKDN [0.06] RBAKDN [0.05] RBAK [0.05] WIPI2 [0.03] SLC29A4 [0.01]	AP5Z1 [ATF4.Ord2021]
chr7_65504411_T_A	ZNF92 (130612); INTS4P2 (143630); RSL24D1P3 (168742); CCT6P1 (246730); SNORA22 (251114); SNORA15 (255640); GTF2IP5 (269208); INTS4P1 (363186); VKORC1L1 (368855); GTF2IP14 (420308); CCT6P3 (466051); GUSB (477903); ERV3-1 (497667)	AC114501.3 [0.09] ZNF92 [0.07] ERV3-1 [0.06] AC104073.4 [0.05] ZNF117 [0.05] VKORC1L1 [0.03] GUSB [0.01]	SNORA15 [ATF4.Fusakio2016]
chr7_66409559_A_G	GTF2IP9 (319); SKP1P1 (14334); GS1-124K5.2 (44075); GS1-124K5.13 (64996); GS1-124K5.8 (76973); GS1-124K5.7 (80549); LINC00174 (84007); GS1-124K5.4 (84146); GS1-124K5.9 (96664); GS1-124K5.10 (101996); SAPCD2P3 (146656); GS1-124K5.12 (182838); RPL35P5 (197548); TPST1 (204360); KCTD7 (219207); RABGEF1 (272604); CRCP (294955); ASL (333761); GUSB (427244); GTF2IRD1P1 (435267); GTF2IP23 (471148)	TPST1 [0.25] RABGEF1 [0.23] AC027644.3 [0.2] KCTD7 [0.18] VKORC1L1 [0.16] CRCP [0.15] AC006001.2 [0.15] TMEM248 [0.13] AC008267.5 [0.1] AC068533.3 [0.05] AC027644.4 [0.05] ASL [0.04] AC068533.4 [0.04] GUSB [0.02] LINC02604 [0.01]	TPST1 [ATF4.ATF4_293]; CRCP [PERK.Teske2011]; KCTD7 [PERK.Teske2011]
chr7_824752_A_G	SUN1 (8137); GET4 (51799); PRKAR1B (97101); DNAAF5 (97774); ADAP1 (130655); COX19 (150847); CYP2W1 (158446); MIR339 (198274); AC073957.15 (204272); GPR146 (219823); AC147651.4 (221567); AC091729.7 (249697); AC091729.8 (256110); GPER1 (257455); AC147651.5 (262794); HRAT92 (304361); PDGFA (304455); C7orf50 (313508); AC147651.1 (328633); AC091729.9 (335732); ZFAND2A (336007); UNCX (408154); AC073094…	GET4 [0.26] DNAAF5 [0.23] SUN1 [0.19] PRKAR1B [0.17] ZFAND2A [0.16] AC073957.3 [0.14] C7orf50 [0.13] AC091729.3 [0.09] ADAP1 [0.07] CYP2W1 [0.06] COX19 [0.06] AC073957.1 [0.05] GPR146 [0.05] AC073957.2 [0.05] AC147651.4 [0.05] AC091729.2 [0.05] GPER1 [0.05] AC147651.2 [0.05] AC091729.1 [0.05] AC147651.1 [0.04] PDGFA [0.04] AC147651.3 [0.04] UNCX [0.02] AC226118.1 [0.02] AC073094.1 [0.02]	ZFAND2A [ATF4.Ord2021]	SUN1 (0.11 Skin_Not_Sun_Exposed_Suprapubic)
chr7_86438111_G_T	GRM3 (205802); SOCS5P1 (220377); AC005009.1 (337911); AC005009.2 (348036)	GRM3 [0.05] AC005009.1 [0.04] AC005009.2 [0.04]	NA
chr7_89998732_A_T	DPY19L2P4 (120848); STEAP1 (155642); STEAP2 (168857); STEAP2-AS1 (212903); CFAP69 (246441); AC002064.4 (271484); AC002064.5 (313763); CTB-16J4.1 (322576); GTPBP10 (336490); AC002064.7 (347486); CLDN12 (384988); AC006153.3 (471054)	GTPBP10 [0.11] AC004969.1 [0.07] STEAP1 [0.06] STEAP2 [0.06] CFAP69 [0.05] AC002064.2 [0.05] AC002064.1 [0.04] FAM237B [0.04] CLDN12 [0.03] CDK14 [0.01]	STEAP1 [ATF4.Bergmann2018; ATF4.Fusakio2016; PERK.Teske2011; ATF4.Han2013]; GTPBP10 [ATF4.Han2013]
chr7_92019921_A_G	AKAP9 (79054); CYP51A1-AS1 (114682); CYP51A1 (123031); MTERF1 (139200); LRRD1 (145355); MIR1285-1 (184177); AC000120.7 (186936); KRIT1 (226245); ANKIB1 (226312); CTB-111F10.1 (376408); TMBIM7P (419641); CTB-10G5.1 (422155); GATAD1 (427531); AC007566.10 (441397); ERVW-1 (458065)	CYP51A1 [0.24] AKAP9 [0.2] ANKIB1 [0.16] MTERF1 [0.16] CYP51A1-AS1 [0.09] LRRD1 [0.06] AC000120.2 [0.06] AC000120.1 [0.06] AC000120.3 [0.05] KRIT1 [0.05] AC000058.1 [0.03] AC007566.1 [0.02] GATAD1 [0.02] AC079760.1 [0.01] ERVW-1 [0.01]	NA
chr7_9612230_A_G	GAPDHP68 (2747); AC096553.5 (22039); AC060834.2 (114010); AC060834.3 (125091); GS1-69O6.1 (238693); AC006373.1 (348793)	AC060834.2 [0.07] AC004936.1 [0.04] AC004852.2 [0.02]	NA
chr7_99293362_G_T	ARPC1A (32547); MYH16 (54568); ARPC1B (80886); KPNA7 (85855); PDAP1 (115278); BUD31 (115467); PTCD1 (145554); CPSF4 (145559); SMURF1 (149261); AC073063.10 (150134); ATP5J2 (172969); ZNF789 (179478); ZNF394 (206962); ZKSCAN5 (211288); FAM200A (265043); ZNF655 (265174); AC004893.11 (280118); AC004893.10 (293431); GS1-259H13.2 (304703); ZSCAN25 (323585); GS1-259H13.7 (345405); CYP3A5 (386636); CYP3A…	ARPC1B [0.23] CPSF4 [0.18] CYP3A5 [0.17] ATP5MF [0.15] TRIM4 [0.15] PTCD1 [0.14] STAG3 [0.11] AC004834.1 [0.09] AC004922.1 [0.09] ARPC1A [0.09] KPNA7 [0.08] AP4M1 [0.07] PDAP1 [0.07] SMURF1 [0.07] BUD31 [0.07] ZNF789 [0.06] ATP5MF-PTCD1 [0.06] ZKSCAN5 [0.05] ZNF394 [0.05] FAM200A [0.05] ZNF655 [0.05] AC005020.2 [0.05] ZSCAN25 [0.04] TMEM225B [0.04] TRRAP [0.02] TMEM130 [0.02] CYP3A7-CYP3A51P [0.0…	ZNF789 [ATF4.ATF4_293]
chr8_101892739_G_A	KB-1396H2.2 (20189); snoU13 (45378); NCALD (232168); MIR5680 (232692); KB-1073A2.1 (261810); KB-1562D12.3 (330250); RRM2B (346379); UBR5-AS1 (346654); SUMO2P19 (349880); KB-1562D12.2 (363169); KB-431C1.5 (363652); GRHL2 (400307); KB-1562D12.1 (431121); KB-1930G5.4 (440286); KB-1930G5.3 (499552)	NCALD [0.19] AP000426.1 [0.05] UBR5-AS1 [0.04] RRM2B [0.04] AP002907.1 [0.03] AP001207.3 [0.02] GRHL2 [0.02] AP001208.2 [0.02] AP001208.1 [0.01]	NCALD [ATF4.Gowen2015]; RRM2B [ATF4.Han2013]
chr8_102918355_A_G	RPL5P24 (5900); AZIN1 (24490); KB-1507C5.3 (26479); AZIN1-AS1 (53444); KB-1507C5.4 (60429); KB-1254G8.1 (63900); NPM1P52 (98388); ATP6V1C1 (102707); KB-1639H6.2 (103073); KB-1732A1.1 (112838); MTND1P5 (167295); MTCO1P4 (170440); MTCO2P4 (172907); LINC01181 (202676); BAALC (222354); BAALC-AS2 (223120); ADI1P2 (229448); MIR3151 (236258); KB-1042C11.5 (261891); KLF10 (262452); POU5F1P2 (296023); ODF…	AZIN1-AS1 [0.29] AZIN1 [0.27] GASAL1 [0.13] AP003354.1 [0.09] AP003696.1 [0.08] AP003550.1 [0.07] ATP6V1C1 [0.07] BAALC [0.05] BAALC-AS2 [0.05] LINC01181 [0.05] KLF10 [0.05] AP002851.1 [0.05] AC025370.1 [0.04] AP002852.1 [0.03] ODF1 [0.03] BAALC-AS1 [0.03] FZD6 [0.03] SLC25A32 [0.01] CTHRC1 [0.01] AC012213.3 [0.01] DCAF13 [0.01]	KLF10 [ATF4.Fusakio2016]	AZIN1-AS1 (0.17 Nerve_Tibial); AZIN1-AS1 (0.12 Pituitary); KB-1507C5.4 (0.11 Skin_Sun_Exposed_Lower_leg)
chr8_10800305_C_T	MIR1322 (25138); PINX1 (39571); SOX7 (69792); CTD-2135J3.3 (70991); RP1L1 (88117); C8orf74 (127668); MIR4286 (133327); MIR598 (234997); PRSS51 (252747); AF131215.6 (266784); PRSS55 (274759); AF131215.9 (306399); AF131215.2 (309421); LINCR-0001 (325740); AF131215.3 (325759); AF131215.4 (338302); AF131215.1 (374745); XKR6 (401061); AF131215.8 (402659); RPL19P13 (455714); LINC00529 (467560); CTC-493…	AF131215.5 [0.18] AF131215.6 [0.18] BLK [0.15] FAM167A [0.15] MSRA [0.13] PINX1 [0.12] PINX1 [0.12] RP1L1 [0.12] SOX7 [0.11] XKR6 [0.11] AC011008.1 [0.09] AC105001.1 [0.08] SLC35G5 [0.07] C8orf74 [0.07] NEIL2 [0.07] PRSS51 [0.05] PRSS55 [0.05] AF131215.3 [0.05] AF131215.4 [0.04] AC104964.1 [0.04] AC104964.4 [0.04] AC104964.2 [0.04] AF131215.2 [0.04] AC104964.3 [0.03] FAM167A-AS1 [0.02] AF131215.7…	NA
chr8_10800310_G_A	MIR1322 (25133); PINX1 (39566); SOX7 (69797); CTD-2135J3.3 (70996); RP1L1 (88122); C8orf74 (127673); MIR4286 (133332); MIR598 (234992); PRSS51 (252752); AF131215.6 (266779); PRSS55 (274764); AF131215.9 (306394); AF131215.2 (309416); LINCR-0001 (325745); AF131215.3 (325754); AF131215.4 (338297); AF131215.1 (374740); XKR6 (401056); AF131215.8 (402654); RPL19P13 (455709); LINC00529 (467555); CTC-493…	AF131215.5 [0.18] AF131215.6 [0.18] BLK [0.15] FAM167A [0.15] MSRA [0.13] PINX1 [0.12] PINX1 [0.12] RP1L1 [0.12] SOX7 [0.11] XKR6 [0.11] AC011008.1 [0.09] AC105001.1 [0.08] SLC35G5 [0.07] C8orf74 [0.07] NEIL2 [0.07] PRSS51 [0.05] PRSS55 [0.05] AF131215.3 [0.05] AF131215.4 [0.04] AC104964.1 [0.04] AC104964.4 [0.04] AC104964.2 [0.04] AF131215.2 [0.04] AC104964.3 [0.03] FAM167A-AS1 [0.02] AF131215.7…	NA
chr8_10812564_A_G	MIR1322 (12879); PINX1 (27312); SOX7 (82051); CTD-2135J3.3 (83250); RP1L1 (100376); C8orf74 (139927); MIR4286 (145586); MIR598 (222738); AF131215.6 (254525); PRSS51 (265006); PRSS55 (287018); AF131215.9 (294140); AF131215.2 (297162); AF131215.3 (313500); AF131215.4 (326043); LINCR-0001 (337999); AF131215.1 (362486); XKR6 (388802); AF131215.8 (390400); RPL19P13 (443455); LINC00529 (455301); CTC-49…	RP1L1 [0.16] PINX1 [0.12] PINX1 [0.12] SOX7 [0.11] AC011008.1 [0.09] AF131215.5 [0.08] AC105001.1 [0.08] MSRA [0.07] C8orf74 [0.07] FAM167A [0.07] PRSS51 [0.05] PRSS55 [0.05] AF131215.6 [0.05] AF131215.3 [0.05] AF131215.4 [0.04] AC104964.1 [0.04] AC104964.4 [0.04] AC104964.2 [0.04] AF131215.2 [0.04] XKR6 [0.03] AF131215.7 [0.03] AC104964.3 [0.03] AF131216.4 [0.01] MTMR9 [0.01] LINC00529 [0.01]	NA
chr8_11286490_G_C	MTMR9 (1421); AF131216.7 (2074); CTC-493P15.2 (3988); LINC00529 (18624); RPL19P13 (30470); AF131216.6 (35110); SLC35G5 (44397); TDH (53146); AF131216.5 (61012); AF131215.8 (83525); XKR6 (85123); FAM167A-AS1 (103933); AF131215.1 (111439); AF131215.4 (147882); AF131215.3 (160425); AF131215.2 (176763); AF131215.9 (179785); FAM167A (188225); BLK (207510); AF131215.6 (219400); MIR598 (251187); LINC002…	MTMR9 [0.28] FAM167A [0.24] AF131215.5 [0.23] AF131215.6 [0.23] BLK [0.22] SLC35G5 [0.22] FDFT1 [0.18] AC022239.1 [0.17] AF131216.5 [0.17] XKR6 [0.15] AF131216.3 [0.15] NEIL2 [0.14] AF131216.1 [0.09] AF131216.4 [0.09] LINC00529 [0.09] FAM167A-AS1 [0.08] AF131215.7 [0.08] AF131215.2 [0.07] AF131215.4 [0.06] AC104964.1 [0.05] AF131215.3 [0.05] LINC00208 [0.05] CTSB [0.04] GATA4 [0.03] AC069185.1 [0…	FAM167A [ATF4.ATF4_293]	AF131216.7 (0.14 Brain_Hippocampus)
chr8_119903649_C_T	DEPTOR (24750); KB-1471A8.1 (29160); DSCC1 (47638); TAF2 (70785); COL14A1 (156130); ENPP2 (230195); CYCSP23 (285174); NOV (487343)	DEPTOR [0.26] AP005717.1 [0.18] AC091563.1 [0.13] DSCC1 [0.11] TAF2 [0.1] COL14A1 [0.06] ENPP2 [0.05] AC021733.1 [0.02] CCN3 [0.01]	NA
chr8_120105139_C_T	COL14A1 (45359); DEPTOR (176739); KB-1471A8.1 (230650); DSCC1 (249128); TAF2 (272275); MRPL13 (340263); MTBP (340282); ENPP2 (431685); CYCSP23 (486664)	COL14A1 [0.15] AC091563.1 [0.08] DSCC1 [0.05] AP005717.1 [0.05] DEPTOR [0.05] TAF2 [0.05] MTBP [0.04] MRPL13 [0.04] ENPP2 [0.02]	MTBP [ATF4.Fusakio2016; PERK.Teske2011; ATF4.Han2013]
chr8_124925804_T_C	ZNF572 (47493); SQLE (72692); LINC00964 (77067); MIR4662B (103745); WASHC5-AS1 (114879); WASHC5 (165874); NSMCE2 (166036); MTSS1 (197374); NDUFB9 (382717); TATDN1 (386345); MIR6844 (417227); RNF139 (451066); RNF139-AS1 (451227); TRMT12 (474984)	LINC00964 [0.11] ZNF572 [0.09] AC100858.2 [0.09] AC100858.3 [0.08] SQLE [0.08] AC009908.1 [0.08] WASHC5-AS1 [0.07] MTSS1 [0.06] WASHC5 [0.06] NSMCE2 [0.06] NDUFB9 [0.03] TATDN1 [0.03] AC084083.1 [0.02] AC090198.1 [0.02] TRMT12 [0.01] RNF139 [0.01] RNF139-AS1 [0.01]	TATDN1 [ATF4.Ord2021]
chr8_125487636_G_A	TRIB1 (57315); NSMCE2 (395795); WASHC5 (395957); WASHC5-AS1 (446952); LINC00861 (463613); SOD1P3 (464678); SQLE (489139)	AC091114.1 [0.12] TRIB1 [0.08] AC084083.1 [0.07] AC016074.2 [0.06] AC016074.1 [0.05] WASHC5 [0.03] NSMCE2 [0.03] WASHC5-AS1 [0.02] SQLE [0.01] AC009908.1 [0.01]	NA
chr8_126914741_C_T	PCAT1 (67686); PCAT2 (164392); PRNCR1 (165132); CASC19 (288481); CCAT1 (304347); FAM84B (356347); CASC21 (424532); CCAT2 (485657); POU5F1B (499548)	AC024382.1 [0.08] PRNCR1 [0.06] PCAT1 [0.05] FAM84B [0.03] AC084116.3 [0.03] AC084116.2 [0.02] POU5F1B [0.02] AC084116.1 [0.02] CCAT2 [0.01]	FAM84B [ATF4.Fusakio2016]
chr8_130149843_T_A	SNORA12 (13128); ASAP1-IT2 (65074); FAM49B (132713); MIR5194 (141389); SNORA25 (281126); ASAP1 (293817); GSDMC (362954); MTRF1LP2 (421099); CCDC26 (469603)	ASAP1 [0.13] ASAP1-IT2 [0.08] FAM49B [0.07] AC022973.2 [0.05] AC022973.3 [0.05] AC022973.4 [0.04] GSDMC [0.03] AC103718.1 [0.02] CCDC26 [0.01]	SNORA12 [ATF4.ATF4_293]
chr8_132835445_C_G	AF230666.2 (7643); CTC-137K3.1 (9266); TG (31512); PHF20L1 (60087); TMEM71 (74814); LRRC6 (159827); CTD-2182N23.1 (167534); MIR7848 (211136); SLA (267609); HPYR1 (273965); KCNQ3 (354425); WISP1 (355593); NDRG1 (466577); CTC-458A3.1 (490551)	PHF20L1 [0.29] TG [0.27] TMEM71 [0.26] LRRC6 [0.24] AF230666.1 [0.16] SLA [0.14] AF230666.2 [0.09] HPYR1 [0.05] KCNQ3 [0.03] CCN4 [0.03] NDRG1 [0.01]	NDRG1 [ATF4.Han2013; ATF4.Ord2021]; WISP1 [ATF4.Han2013]
chr8_13323500_C_T	MTND4P7 (30030); C8orf48 (243342); DLC1 (281110); KIAA1456 (377858)	AC019270.1 [0.22] DLC1 [0.07] C8orf48 [0.05] TRMT9B [0.03]	NA
chr8_14269463_C_T	EIF4EP5 (39569)	AC022039.1 [0.07] SGCZ [0.03] AC022690.2 [0.02]	NA
chr8_144856782_T_C	COMMD5 (3045); ZNF7 (29318); ZNF250 (45386); ZNF517 (57906); RPL8 (64194); MIR6850 (64790); ZNF34 (69436); ZNF16 (94106); ZNF251 (101176); AF186192.6 (142883); ZNF252P (143756); ZNF252P-AS1 (146028); AF186192.5 (156429); AF186192.1 (157596); Metazoa_SRP (173613); AC139103.1 (191077); C8orf33 (195595); ARHGAP39 (250965); CTD-2517M22.9 (272742); C8orf82 (327649); LRRC14 (338790); RECQL4 (338936); C…	ZNF34 [0.26] RPL8 [0.26] ZNF7 [0.25] COMMD5 [0.25] ZNF517 [0.24] ZNF250 [0.23] LRRC14 [0.2] ZNF251 [0.18] PPP1R16A [0.17] C8orf33 [0.1] CPSF1 [0.09] ZNF16 [0.08] KIFC2 [0.08] MFSD3 [0.07] AF186192.3 [0.07] AF235103.1 [0.07] ZNF252P-AS1 [0.07] AF186192.1 [0.06] AC084125.3 [0.05] ARHGAP39 [0.05] AC084125.4 [0.04] C8orf82 [0.04] LRRC24 [0.04] WDR97 [0.04] RECQL4 [0.04] FOXH1 [0.03] GPT [0.03] AC0841…	TONSL-AS1 [ATF4.Gowen2015]; RECQL4 [ATF4.Fusakio2016; ATF4.Han2013]; ZNF34 [ATF4.ATF4_293]; MFSD3 [ATF4.Han2013]
chr8_19928145_G_A	LPL (26428); INTS10 (111005); AC100802.3 (151159); CSGALNACT1 (170115); RPL30P9 (185527); SLC18A1 (255061); ATP6V1B2 (269221); LZTS1-AS1 (347627); LZTS1 (375818)	LPL [0.19] SLC18A1 [0.14] INTS10 [0.09] AC100802.1 [0.06] CSGALNACT1 [0.06] ATP6V1B2 [0.05] AC090541.1 [0.05] LZTS1-AS1 [0.04] LZTS1 [0.03] AC023403.1 [0.02]	NA		LPL (0.029 THP1)
chr8_21860279_T_C	GFRA2 (47921); DOK2 (53581); XPO7 (59391); OR6R2P (62819); NPM2 (163845); FGF17 (182118); DMTN (188715); FAM160B2 (228904); NUDT18 (249140); HR (273105); REEP4 (281672); LGI3 (296553); SFTPC (296633); BMP1 (304456); CTD-2530N21.5 (309058); PHYHIP (372062); MIR320A (384764); POLR3D (384824); CTD-2530N21.4 (414883); PIWIL2 (415017)	GFRA2 [0.27] DOK2 [0.24] XPO7 [0.15] FGF17 [0.06] DMTN [0.06] NPM2 [0.06] NUDT18 [0.05] FAM160B2 [0.05] LGI3 [0.05] HR [0.05] REEP4 [0.05] SFTPC [0.05] AC105206.3 [0.04] AC105206.1 [0.04] BMP1 [0.04] POLR3D [0.03] PHYHIP [0.03] AC105206.2 [0.02] PIWIL2 [0.02]	POLR3D [PERK.Teske2011; ATF4.Ord2021]
chr8_27849018_T_C	PBK (10922); MIR4287 (37098); CCDC25 (76364); ESCO2 (77069); SCARA5 (143709); SCARA3 (215150); CLU (233986); NUGGC (234853); ELP3 (240654); GULOP (288744); EPHX2 (358239); CHRNA2 (369134); MIR6842 (415648); RPL5P22 (450664); PNOC (467967)	CCDC25 [0.26] SCARA3 [0.18] CLU [0.16] ELP3 [0.13] ESCO2 [0.1] PBK [0.09] AC069113.2 [0.08] AC013643.2 [0.07] SCARA5 [0.07] NUGGC [0.05] EPHX2 [0.03] CHRNA2 [0.03] AC021678.2 [0.01] PNOC [0.01]	CCDC25 [ATF4.Ord2021]
chr8_30576817_G_A	CTD-2373N4.5 (20096); CTD-2373N4.3 (24472); SMIM18 (61782); GTF2E2 (81434); GSR (151109); UBXN8 (155429); RBPMS-AS1 (191415); RBPMS (192338); TUBBP1 (224944); CTD-3107M8.2 (226469); PPP2CB (237497); CTD-3107M8.1 (244539); TEX15 (313789); CTD-2345M20.2 (326724); HSPA8P11 (339435); DCTN6 (420520); MBOAT4 (432130); PURG (456898); WRN (456983); RPS15AP24 (459037); LEPROTL1 (481419); SARAF (494392)	RBPMS [0.23] PPP2CB [0.2] GTF2E2 [0.12] GSR [0.1] AC102945.1 [0.09] SMIM18 [0.08] UBXN8 [0.06] RBPMS-AS1 [0.06] TEX15 [0.04] AC026979.4 [0.03] AC026979.3 [0.03] AC026979.1 [0.03] MBOAT4 [0.02] AC026979.2 [0.02] DCTN6 [0.02] WRN [0.01] SARAF [0.01] AC044849.1 [0.01] PURG [0.01] LEPROTL1 [0.01]	LEPROTL1 [ATF4.Bergmann2018; ATF4.Han2013]; RBPMS [PERK.Teske2011]
chr8_38335493_A_C	NSD3 (46779); LETM2 (50713); PLPP5 (66249); RPS20P22 (100171); DDHD2 (110275); FGFR1 (133341); BAG4 (158762); LSM1 (158960); STAR (184227); C8orf86 (193169); ASH2L (230251); KB-1836B5.4 (236022); RNF5P1 (265707); KB-1836B5.1 (272612); EIF4EBP1 (305152); RPL12P48 (352423); ADRB3 (368527); TACC1 (392692); GOT1L1 (395363); RAB11FIP1 (436025); BRF2 (485588)	NSD3 [0.34] BAG4 [0.24] DDHD2 [0.24] LSM1 [0.23] PLPP5 [0.17] AC087623.2 [0.13] LETM2 [0.12] AC087362.1 [0.09] AC087623.3 [0.08] AC087623.1 [0.08] AC087362.2 [0.08] FGFR1 [0.07] AC084024.4 [0.07] AC084024.3 [0.06] STAR [0.06] C8orf86 [0.05] AP006545.2 [0.05] AC084024.1 [0.05] AC069120.1 [0.05] ASH2L [0.05] AP006545.1 [0.05] EIF4EBP1 [0.04] GOT1L1 [0.03] AC016813.1 [0.03] TACC1 [0.03] ADRB3 [0.03]…	EIF4EBP1 [ATF4.Bergmann2018; ATF4.Gowen2015; ATF4.Fusakio2016; ATF4.ATF4_293; PERK.Teske2011; ATF4.Han2013; ATF4.Ord2021]; STAR [ATF4.Fusakio2016]; TACC1 [ATF4.Fusakio2016]; LETM2 [PERK.Teske2011]; RAB11FIP1 [ATF4.Han2013]
chr8_38335495_C_G	NSD3 (46777); LETM2 (50711); PLPP5 (66251); RPS20P22 (100169); DDHD2 (110277); FGFR1 (133339); BAG4 (158764); LSM1 (158962); STAR (184229); C8orf86 (193167); ASH2L (230253); KB-1836B5.4 (236024); RNF5P1 (265705); KB-1836B5.1 (272614); EIF4EBP1 (305154); RPL12P48 (352425); ADRB3 (368529); TACC1 (392690); GOT1L1 (395365); RAB11FIP1 (436027); BRF2 (485590)	NSD3 [0.34] BAG4 [0.24] DDHD2 [0.24] LSM1 [0.23] PLPP5 [0.17] AC087623.2 [0.13] LETM2 [0.12] AC087362.1 [0.09] AC087623.3 [0.08] AC087623.1 [0.08] AC087362.2 [0.08] FGFR1 [0.07] AC084024.4 [0.07] AC084024.3 [0.06] STAR [0.06] C8orf86 [0.05] AP006545.2 [0.05] AC084024.1 [0.05] AC069120.1 [0.05] ASH2L [0.05] AP006545.1 [0.05] EIF4EBP1 [0.04] GOT1L1 [0.03] AC016813.1 [0.03] TACC1 [0.03] ADRB3 [0.03]…	EIF4EBP1 [ATF4.Bergmann2018; ATF4.Gowen2015; ATF4.Fusakio2016; ATF4.ATF4_293; PERK.Teske2011; ATF4.Han2013; ATF4.Ord2021]; STAR [ATF4.Fusakio2016]; TACC1 [ATF4.Fusakio2016]; LETM2 [PERK.Teske2011]; RAB11FIP1 [ATF4.Han2013]
chr8_49129998_G_A	C8orf22 (75687); SNAI2 (208257); RFPL4AP7 (222846); EFCAB1 (394686)	PPDPFL [0.24] AC022568.1 [0.22] EFCAB1 [0.12] SNAI2 [0.05] AC090155.1 [0.04] AC090155.2 [0.03] AC022915.3 [0.01]	SNAI2 [ATF4.Bergmann2018; PERK.Teske2011; ATF4.Han2013]		C8orf22 (0.03 K562)
chr8_52204553_C_A	RPL34P17 (108947); ST18 (205392); PCMTD1 (305366); ALKAL1 (360954); PXDNL (395107); BTF3P1 (482388)	AC021915.1 [0.09] AC103831.1 [0.08] AC021915.2 [0.08] ST18 [0.07] AC064807.3 [0.06] AC064807.2 [0.05] AC064807.4 [0.05] AC103769.1 [0.04] AC064807.1 [0.04] PCMTD1 [0.04] AC090186.1 [0.03] ALKAL1 [0.03] PXDNL [0.03]	PCMTD1 [ATF4.Ord2021]
chr8_71205625_G_A	EYA1 (156607); TRAPPC2P2 (243594)	AC022858.1 [0.08] EYA1 [0.05] AC009446.1 [0.03]	EYA1 [ATF4.Han2013]
chr8_73390928_G_A	STAU2-AS1 (29075); RDH10-AS1 (34466); RPL7 (95138); RDH10 (96316); FAM213AP2 (112881); C8orf89 (131425); VENTXP6 (260360); SBSPON (266839); STAU2 (356780); TERF1 (382064); UBE2W (487982)	AC111149.1 [0.22] AC111149.2 [0.09] RDH10-AS1 [0.09] STAU2-AS1 [0.09] RPL7 [0.08] RDH10 [0.08] C8orf89 [0.07] AC027018.1 [0.05] SBSPON [0.05] AC100823.1 [0.04] AC022893.3 [0.04] AC022893.1 [0.04] STAU2 [0.03] TERF1 [0.03] AC022893.2 [0.02] AC022826.2 [0.01] UBE2W [0.01] AC022868.2 [0.01]	STAU2 [PERK.Teske2011; ATF4.Han2013]
chr8_75973726_C_G	LINC01111 (432927)	LINC01111 [0.02] LINC01109 [0.02] AC067773.1 [0.02]	NA
chr8_76004211_A_G	LINC01111 (402442)	LINC01111 [0.02] LINC01109 [0.02] AC067773.1 [0.02]	NA
chr8_77797847_T_A	NA	AC084706.1 [0.03] AC062004.1 [0.03] ZC2HC1A [0.02]	NA
chr8_81768406_C_A	ZFAND1 (35524); CHMP4C (35786); HNRNPA1P36 (39365); SLC10A5 (72231); SNX16 (74460); IMPA1 (81712); SLC10A5P1 (132743); IMPA1P1 (137271); RPS26P34 (141137); NIPA2P4 (149845); FABP12 (237027); FTH1P11 (246173); FABP4 (285142); FABP9 (306826); PMP2 (320882); FABP5 (488029)	SNX16 [0.26] ZFAND1 [0.24] LINC02235 [0.15] IMPA1 [0.15] AC132219.1 [0.09] CHMP4C [0.09] SLC10A5 [0.08] AC023644.1 [0.05] FABP12 [0.05] FABP4 [0.05] FABP9 [0.04] AC018616.1 [0.04] PMP2 [0.04] AC027701.1 [0.03] FABP5 [0.01] AC009902.3 [0.01] AC009902.2 [0.01]	FABP5 [ATF4.Fusakio2016]; SNX16 [PERK.Teske2011]; CHMP4C [ATF4.Ord2021]; ZFAND1 [ATF4.Ord2021]
chr8_86092534_C_T	PSKH2 (3912); CTD-3118D11.3 (87883); ATP6V0D2 (105211); SLC7A13 (228612); WWP1 (250203); CTD-2284J15.1 (250780); CTA-392E5.1 (252829); REXO1L6P (264066); REXO1L5P (273750); REXO1L4P (286098); REXO1L7P (298134); REXO1L2P (313443); REXO1L9P (325602); REXO1L10P (344160); REXO1L11P (359115); REXO1L12P (377612); NTAN1P2 (390468); SLC2A3P4 (411056); RMDN1 (421823); CPNE3 (421892); REXO1L1P (429036); RE…	PSKH2 [0.25] WWP1 [0.17] CPNE3 [0.13] ATP6V0D2 [0.1] AC084128.1 [0.08] AC023194.3 [0.08] CA2 [0.07] SLC7A13 [0.05] AC232323.2 [0.05] RMDN1 [0.02]	ATP6V0D2 [ATF4.Fusakio2016]
chr8_8713161_C_T	CLDN23 (11223); CTD-3023L14.2 (151770); CTD-3023L14.3 (152195); CTD-3023L14.1 (153267); MFHAS1 (180484); RPL10P19 (248038); SNORA70 (248413); CTA-398F10.2 (251823); CTA-398F10.1 (288528); ERI1 (288985); PRAG1 (326662); MIR4660 (335283); Metazoa_SRP (378078); PPP1R3B (438413); ALG1L13P (469120); FAM86B3P (484566); FAM85B (486546)	CLDN23 [0.27] MFHAS1 [0.23] AC022784.1 [0.16] FAM85B [0.14] ERI1 [0.1] AC103957.2 [0.08] AC087269.1 [0.08] AC022784.5 [0.07] AC114550.3 [0.06] AC114550.1 [0.06] AC114550.2 [0.06] AC103957.1 [0.05] PRAG1 [0.04] AC068020.1 [0.04] AC022784.6 [0.02] PPP1R3B [0.02] AC022784.2 [0.01]	MFHAS1 [ATF4.Han2013]
chr8_89767947_A_T	RIPK2 (10200); COX6B1P6 (55855); SCb-64M4.1 (58645); OSGIN2 (133911); DECR1 (233457); NBN (235281); CALB1 (327528); KRT8P4 (352875); LINC00534 (453540)	RIPK2 [0.3] AF117829.1 [0.27] DECR1 [0.15] NBN [0.09] OSGIN2 [0.07] CALB1 [0.05] LINC00534 [0.01]	OSGIN2 [ATF4.Han2013]
chr8_89983743_T_C	DECR1 (17661); NBN (19485); OSGIN2 (81884); CALB1 (111732); SCb-64M4.1 (157150); COX6B1P6 (159940); RIPK2 (225996); LINC00534 (237744)	NBN [0.3] OSGIN2 [0.26] CALB1 [0.22] DECR1 [0.2] AF117829.1 [0.18] LINC00534 [0.13] RIPK2 [0.09]	OSGIN2 [ATF4.Han2013]		NBN (0.36 K562); NBN (0.3 HAP1); DECR1 (0.11 K562)
chr8_9677206_T_G	MIR597 (64465); TNKS (120685); LINC00599 (228160); MSRA (377061)	TNKS [0.1] AC021242.3 [0.07] LINC00599 [0.05] AC021242.2 [0.05] AC021736.1 [0.04] AC034111.1 [0.03] MSRA [0.03] AC022784.3 [0.02] AC022784.2 [0.01] AC023385.1 [0.01]	TNKS [PERK.Teske2011]
chr9_102747337_A_C	ZYG11AP1 (135181); LINC00587 (227701); CYLC2 (247973)	LINC00587 [0.05] CYLC2 [0.05]	NA
chr9_108656449_C_A	RPL36AP35 (165247); ACTL7B (200518); ACTL7A (205816); IKBKAP (277667); FAM206A (277731); CTNNAL1 (357080); MIR32 (389849); TMEM245 (463496)	TMEM245 [0.14] AL358779.1 [0.09] ACTL7A [0.05] ACTL7B [0.05] FAM206A [0.05] ELP1 [0.05] CTNNAL1 [0.03] AL353742.1 [0.02]	NA
chr9_113940768_G_C	ZNF618 (64486); AMBP (137704); KIF12 (158523); COL27A1 (214791); MIR455 (268665); ORM1 (382287); ORM2 (389100); AKNA (453637); RGS3 (496037)	ZNF618 [0.11] AMBP [0.07] KIF12 [0.06] COL27A1 [0.05] AL157702.2 [0.05] AL162727.1 [0.04] AL162727.2 [0.03] ORM2 [0.03] ORM1 [0.03] AL138895.1 [0.01] AKNA [0.01] RGS3 [0.01]	AKNA [ATF4.Bergmann2018; ATF4.Gowen2015; ATF4.ATF4_293; ATF4.Han2013; ATF4.Ord2021]
chr9_115620932_A_G	U2 (113459); LINC00474 (304275); DEC1 (479114)	AL355601.1 [0.14] AL691420.1 [0.07] LINC00474 [0.04] AL691426.1 [0.03] AL162425.1 [0.01]	NA
chr9_116619006_G_A	TRIM32 (68295); ASTN2-AS1 (114723); PAPPA-AS2 (331417); PAPPA (465202)	TRIM32 [0.19] ASTN2-AS1 [0.11] AL133284.1 [0.08] AL157829.1 [0.05] PAPPA-AS1 [0.05] AL137024.1 [0.04] PAPPA-AS2 [0.04] ASTN2 [0.03] PAPPA [0.01]	PAPPA [ATF4.Han2013]
chr9_121248241_T_C	RAB14 (25226); GSN-AS1 (37289); GSN (40447); STOM (122063); CNTRL (173378); C5 (197964); GGTA1P (251786); HMGB1P37 (272183); DAB2IP (318815); TRAF1 (319067); PHF19 (353344); PSMD5 (405256); PSMD5-AS1 (423413); FBXW2 (454828)	GSN [0.3] C5 [0.24] RAB14 [0.24] CNTRL [0.23] GSN-AS1 [0.22] PHF19 [0.15] STOM [0.13] TRAF1 [0.11] MEGF9 [0.11] AL513122.2 [0.09] AL359644.1 [0.09] PSMD5 [0.07] DAB2IP [0.04] AL357936.1 [0.04] FBXW2 [0.01] B3GNT10 [0.01]	FBXW2 [PERK.Teske2011]
chr9_12655186_C_G	TYRP1 (30252); LURAP1L (119834); LURAP1L-AS1 (159159); PRDX1P1 (318252); JKAMPP1 (367866)	TYRP1 [0.09] LURAP1L [0.07] LURAP1L-AS1 [0.06] AL161449.2 [0.03] AL589678.1 [0.01]	LURAP1L [ATF4.Gowen2015; ATF4.Ord2021]; LURAP1L-AS1 [ATF4.Gowen2015]
chr9_127448667_A_G	SNORA65 (36); RPL12 (2738); LRSAM1 (2818); ZNF79 (24293); SLC2A8 (51529); FAM129B (130322); STXBP1 (130702); GARNL3 (224402); CFAP157 (258324); TTC16 (268292); PTRH1 (276088); TOR2A (286650); ANGPTL2 (325783); SH2D3C (330074); CDK9 (337011); FPGS (345929); ENG (406089); MIR4672 (420828); AK1 (429076); ST6GALNAC6 (456741); ST6GALNAC4 (468371); PIP5KL1 (482130); DPM2 (489215)	RPL12 [0.3] ZNF79 [0.27] SLC2A8 [0.26] LRSAM1 [0.24] FAM129B [0.22] AL445222.1 [0.08] STXBP1 [0.07] AL450263.1 [0.05] AL162426.1 [0.05] GARNL3 [0.05] TTC16 [0.05] CFAP157 [0.05] PTRH1 [0.05] TOR2A [0.05] AL162586.2 [0.04] FPGS [0.04] CDK9 [0.04] ANGPTL2 [0.04] SH2D3C [0.04] AL162586.1 [0.03] AK1 [0.02] ENG [0.02] ZBTB34 [0.02] RALGPS1 [0.02] AL157935.2 [0.01] DPM2 [0.01] AL157935.1 [0.01] ST6GALN…	FPGS [ATF4.Fusakio2016]; CDK9 [PERK.Teske2011]; PTRH1 [PERK.Teske2011]; RPL12 [PERK.Teske2011]	RPL12 (0.18 Heart_Left_Ventricle); RPL12 (0.17 Esophagus_Mucosa); RPL12 (0.13 Skin_Sun_Exposed_Lower_leg); RPL12 (0.12 Pituitary); SLC2A8 (0.1 Colon_Transverse); SLC2A8 (0.1 Skin_Not_Sun_Exposed_Suprapubic)
chr9_129020685_G_A	SH3GLB2 (7618); MIGA2 (15935); DOLPP1 (60414); NUP188 (72986); DOLK (73065); PTPA (90264); CRAT (90504); PHYHD1 (99790); KYAT1 (138190); LRRC8A (138573); IER5L (157577); SPOUT1 (190863); ENDOG (202211); TBC1D13 (233481); ZER1 (248270); Metazoa_SRP (274546); ZDHHC12 (296557); C9orf106 (300330); LINC01503 (311614); PKN3 (318162); SET (337261); HMGA1P4 (357106); WDR34 (363897); VTI1BP4 (369687); LIN…	SH3GLB2 [0.3] CRAT [0.26] PTPA [0.26] PHYHD1 [0.22] ENDOG [0.2] AL158151.4 [0.19] NUP188 [0.17] KYAT1 [0.15] LRRC8A [0.15] PKN3 [0.11] TBC1D13 [0.09] AL592211.1 [0.09] MIGA2 [0.09] DOLPP1 [0.08] AL158151.2 [0.08] AL672142.1 [0.08] DOLK [0.08] AL441992.2 [0.07] AL158151.1 [0.06] AL158151.3 [0.06] SPOUT1 [0.06] IER5L [0.06] AL161785.2 [0.05] ZER1 [0.05] AL161785.3 [0.05] ZDHHC12 [0.05] AL161785.1 […	PHYHD1 [ATF4.Bergmann2018; ATF4.Han2013]; DOLPP1 [ATF4.Fusakio2016]; LRRC8A [ATF4.Fusakio2016]; KYAT1 [PERK.Teske2011]; SET [ATF4.Han2013]; IER5L [ATF4.Ord2021]	SH3GLB2 (0.56 Skin_Sun_Exposed_Lower_leg); SH3GLB2 (0.52 Skin_Not_Sun_Exposed_Suprapubic); SH3GLB2 (0.44 Minor_Salivary_Gland); SH3GLB2 (0.44 Muscle_Skeletal); SH3GLB2 (0.38 Breast_Mammary_Tissue); SH3GLB2 (0.37 Lung); SH3GLB2 (0.32 Adipose_Visceral_Omentum); SH3GLB2 (0.29 Liver); SH3GLB2 (0.26 Spleen); SH3GLB2 (0.24 Stomach); SH3GLB2 (0.23 Thyroid); SH3GLB2 (0.23 Cells_Cultured_fibroblasts); SH3…
chr9_13657572_A_G	LINC01235 (224518); LINC00583 (270398); PES1P2 (328602); MPDZ (377981); RPL3P11 (384289); ATP5HP3 (411359)	AL583785.1 [0.05] LINC01235 [0.05] LINC00583 [0.05] MPDZ [0.03] AL360089.1 [0.03] AL162386.2 [0.03]	MPDZ [ATF4.Gowen2015]
chr9_16657798_T_C	LSM1P1 (118047); BNC2 (213045); C9orf92 (381484); RPS29P33 (438648); CNTLN (477183)	AL450003.1 [0.09] BNC2 [0.08] BNC2-AS1 [0.08] AL449983.1 [0.06] C9orf92 [0.05] AL162725.2 [0.05] AL358117.1 [0.04] CNTLN [0.01]	NA
chr9_17356477_A_G	SAMM50P1 (92066); CNTLN (221495); SH3GL2 (222604); PABPC1P11 (234841); RPS29P33 (260030); BNC2 (485633)	CNTLN [0.26] SH3GL2 [0.05] AL358117.1 [0.03] AL162725.2 [0.02] BNC2 [0.01]	NA
chr9_19552476_C_T	MAP1LC3BP1 (87951); ACER2 (143417); C11orf98P1 (152861); NDUFA5P3 (168588); RPS6 (172221); SLC24A2 (234452); DENND4C (322041); PLIN2 (403185); HAUS6 (449356); SCARNA8 (488689)	SLC24A2 [0.08] AL158206.1 [0.08] ACER2 [0.07] AL391834.3 [0.07] AL391834.1 [0.06] AL391834.2 [0.06] RPS6 [0.06] AL161909.2 [0.05] DENND4C [0.04] AL591222.1 [0.03] PLIN2 [0.02] HAUS6 [0.02]	PLIN2 [ATF4.Gowen2015; ATF4.Ord2021]; SCARNA8 [ATF4.ATF4_293]
chr9_273160_T_C	DOCK8 (52412); C9orf66 (57418); CBWD1 (94012); FOXD4 (154955); LINC01388 (159405); KANK1 (197130); PGM5P3-AS1 (200486); RPL12P25 (204589); FAM138C (237288); XXyac-YRM2039.3 (245503); WASHC1 (248155); DDX11L5 (261026); EIF1P1 (386825)	CBWD1 [0.23] C9orf66 [0.23] WASHC1 [0.22] DOCK8 [0.18] KANK1 [0.15] FOXD4 [0.1] AL158832.1 [0.09] AL449043.1 [0.06] LINC01388 [0.06] AL928970.1 [0.05] AL161725.2 [0.05] PGM5P3-AS1 [0.05] FAM138C [0.05] AL161725.1 [0.05] AL392089.1 [0.05] AL136979.1 [0.02]	FOXD4 [ATF4.ATF4_293]; CBWD1 [PERK.Teske2011]		DOCK8 (0.2 K562)
chr9_30915448_G_A	FTLP4 (20036); HSPA8P17 (72636); RPS26P2 (83222); KRT18P36 (114701); KRT18P66 (141984); RBMXP2 (226343); C2orf27AP2 (243481); SLC25A6P2 (338452); LINC01242 (340435); SLC4A1APP1 (355966); LINC01243 (466042)	LINC01242 [0.04] LINC01243 [0.01]	NA
chr9_31394338_G_C	LINC01243 (12847); MTATP6P30 (110941); MTCO3P30 (111607); SLC25A6P2 (140437); HMGB3P23 (250822); HSPA8P17 (406253); FTLP4 (458853)	LINC01243 [0.09]	NA
chr9_32868748_T_C	BOLA3P4 (57302); ASS1P12 (77247); TMEM215 (85249); TCEA1P4 (111639); LAGE3P1 (151205); APTX (156420); DNAJA1 (156462); SNRPCP1 (192227); SMU1 (207911); TAF1L (233078); NDUFB6 (295563); B4GALT1 (298608); GVQW1 (301621); DFFBP1 (302357); RNU4ATAC15P (305421); B4GALT1-AS1 (308671); TOPORS (316205); TOPORS-AS1 (317604); DDX58 (342423); SPINK4 (349616); BAG1 (395972); CHMP5 (396130); NFX1 (421762); AC…	AL157884.2 [0.09] TMEM215 [0.08] APTX [0.06] DNAJA1 [0.06] TAF1L [0.05] AL589642.2 [0.05] SMU1 [0.05] AL589642.1 [0.05] NDUFB6 [0.05] B4GALT1 [0.05] B4GALT1-AS1 [0.05] DDX58 [0.04] SMIM27 [0.04] TOPORS [0.04] CHMP5 [0.03] BAG1 [0.03] SPINK4 [0.03] NFX1 [0.02] ACO1 [0.01]	DNAJA1 [ATF4.Bergmann2018]; B4GALT1 [ATF4.Ord2021]
chr9_33683010_C_G	PTENP1-AS (5510); PTENP1 (5742); TRBV26OR9-2 (12756); TRBV25OR9-2 (20844); TRBV24OR9-2 (33963); TRBV23OR9-2 (44975); TRBV22OR9-2 (48899); TRBV21OR9-2 (53889); LINC01251 (55406); ANXA2P2 (58736); TRBV20OR9-2 (65248); PRSS3 (67455); PRSS3P4 (69000); CYP4F26P (102315); TRBV29OR9-2 (103210); SNX18P7 (106630); UBE2R2 (134556); UBE2R2-AS1 (135785); ANKRD18B (158616); SUGT1P1 (172298); RNU4ATAC11P (1855…	PRSS3 [0.24] LINC01251 [0.21] AL356489.2 [0.18] NUDT2 [0.13] UBAP1 [0.1] AL356489.1 [0.09] PTENP1-AS [0.09] UBE2R2-AS1 [0.07] UBE2R2 [0.07] CYP4F26P [0.07] AL139008.2 [0.06] ANKRD18B [0.06] NOL6 [0.05] AQP3 [0.05] KIF24 [0.05] DCTN3 [0.05] AQP7 [0.05] AL356218.1 [0.05] MYORG [0.04] UBAP2 [0.03] NFX1 [0.03] CHMP5 [0.02] BAG1 [0.02] DCAF12 [0.02] AL354989.1 [0.02] SPINK4 [0.01]	NA
chr9_33703777_T_C	TRBV26OR9-2 (8010); PTENP1-AS (26277); PTENP1 (26509); LINC01251 (34639); TRBV25OR9-2 (41611); PRSS3 (46688); TRBV24OR9-2 (54730); TRBV23OR9-2 (65742); TRBV22OR9-2 (69666); TRBV21OR9-2 (74656); ANXA2P2 (79503); TRBV29OR9-2 (82443); TRBV20OR9-2 (86015); PRSS3P4 (89767); UBE2R2 (113789); UBE2R2-AS1 (115018); CYP4F26P (123082); SNX18P7 (127397); RNU4ATAC11P (164762); ANKRD18B (179383); SUGT1P1 (1930…	PRSS3 [0.18] NUDT2 [0.18] LINC01251 [0.16] AL356489.1 [0.15] AL356489.2 [0.11] PTENP1-AS [0.09] UBE2R2-AS1 [0.07] UBE2R2 [0.07] CYP4F26P [0.07] AL139008.2 [0.06] ANKRD18B [0.06] AL162231.2 [0.05] NOL6 [0.05] IL11RA [0.05] AQP3 [0.05] AQP7 [0.04] AL356218.1 [0.04] UBAP2 [0.04] AL354989.1 [0.03] CHMP5 [0.02] BAG1 [0.02] NFX1 [0.02] DCAF12 [0.02] UBAP1 [0.01] SPINK4 [0.01]	NA
chr9_33836348_A_G	UBE2R2-AS1 (17552); UBE2R2 (18781); RNU4ATAC11P (32191); TRBV29OR9-2 (50127); PRSS3 (85882); LINC01251 (97931); SNORD121B (98028); SNORD121A (116502); OSTCP8 (132170); TRBV26OR9-2 (140581); PTENP1-AS (158848); PTENP1 (159080); TRBV25OR9-2 (174182); TRBV24OR9-2 (187301); TRBV23OR9-2 (198313); TRBV22OR9-2 (202237); TRBV21OR9-2 (207227); ANXA2P2 (212074); UBAP2 (212601); TRBV20OR9-2 (218586); PRSS3P…	UBE2R2 [0.21] DCAF12 [0.17] NUDT2 [0.15] AL356489.1 [0.13] UBE2R2-AS1 [0.09] PRSS3 [0.08] LINC01251 [0.08] AL356489.2 [0.07] PTENP1-AS [0.06] UBAP2 [0.05] AL354989.1 [0.05] CYP4F26P [0.05] AL139008.2 [0.04] UBAP1 [0.04] ANKRD18B [0.04] NOL6 [0.03] AQP3 [0.03] AQP7 [0.02] AL356218.1 [0.02] KIF24 [0.01]	NA		UBE2R2 (0.025 THP1)
chr9_5453973_T_C	CD274 (3470); PLGRKT (16094); RNF152P1 (34996); PDCD1LG2 (56596); RLN1 (114099); HMGN2P31 (142529); RLN2 (149003); RIC1 (175051); INSL4 (222554); INSL6 (268304); IGHEP2 (340424); TCF3P1 (343060); MTND5P14 (344477); MTND4P14 (346036); MTCO3P11 (353737); MTATP6P11 (354413); MTCO2P11 (355632); MTCO1P11 (357307); MTND1P11 (359834); MTND6P5 (362880); PDSS1P1 (367860); ERMP1 (379144); AK4P4 (402453); C…	CD274 [0.37] PLGRKT [0.25] PDCD1LG2 [0.08] RLN1 [0.07] RLN2 [0.07] AL162253.1 [0.07] AL135786.2 [0.07] RIC1 [0.06] AL354744.1 [0.06] INSL4 [0.05] INSL6 [0.05] AL136980.1 [0.05] ERMP1 [0.03] MLANA [0.02] JAK2 [0.01]	MLANA [ATF4.Gowen2015]; CD274 [ATF4.Fusakio2016]	CD274 (0.29 Brain_Cerebellar_Hemisphere); CD274 (0.21 Brain_Cerebellum)
chr9_82580910_A_C	MTCO3P40 (152884); RPS6P12 (163882); RASEF (482267); DDX10P2 (492141)	AL162726.4 [0.07] AL162726.1 [0.06] RASEF [0.01]	NA
chr9_84370708_A_G	SLC28A3 (30024); NTRK2 (297842); RMI1 (389997); HNRNPK (390091); C9orf64 (413721); KIF27 (449242)	SLC28A3 [0.09] AL356134.1 [0.08] AL157886.1 [0.08] NTRK2 [0.05] AL390838.1 [0.04] HNRNPK [0.03] AL354733.3 [0.03] RMI1 [0.03] KIF27 [0.02] C9orf64 [0.02]	C9orf64 [ATF4.Gowen2015]; RMI1 [ATF4.Ord2021]
chr9_86659011_C_T	GAS1 (288178); GAS1RR (289687); ZCCHC6 (304556); CDC20P1 (352640); ISCA1 (375908); C9orf153 (399353); C9orf170 (489632)	AL353613.1 [0.12] AL353613.2 [0.09] AL158828.1 [0.05] GAS1RR [0.05] GAS1 [0.05] TUT7 [0.04] C9orf153 [0.03] ISCA1 [0.03] AL513318.2 [0.03] C9orf170 [0.01]	NA
chr9_94482275_G_A	YRDCP1 (49001); MFSD14B (107724); FBP2 (111518); NUTM2F (153630); FBP1 (157974); VDAC1P11 (193724); ZNF169 (222964); C9orf3 (244425); MIRLET7DHG (277706); MIRLET7D (303441); MIRLET7F1 (305928); MIRLET7A1 (306318); MIR2278 (327686); CYCSP24 (444245); PTPDC1 (451481)	MFSD14B [0.25] AL691447.2 [0.24] FBP1 [0.17] ZNF169 [0.13] PCAT7 [0.08] FBP2 [0.07] NUTM2F [0.06] C9orf3 [0.05] LINC02603 [0.05] AL807757.1 [0.04] AL158152.1 [0.04] MIRLET7A1HG [0.04] AL807757.2 [0.02] PTPDC1 [0.01] AL353768.2 [0.01] AL353768.1 [0.01]	PTPDC1 [ATF4.Gowen2015]
chr9_95457755_G_A	FANCC (30958); MT1P1 (44305); PTCH1 (59302); MIR27B (372310); MIR23B (372547); MIR6081 (392405); LINC00476 (417945); ERCC6L2 (418222)	PTCH1 [0.11] FANCC [0.09] AL161729.1 [0.09] AL161729.2 [0.09] AL161729.4 [0.08] AL161729.3 [0.08] AL392185.1 [0.07] AL354861.2 [0.06] AL354861.3 [0.04] AL354893.2 [0.04] LINC00476 [0.02] ERCC6L2 [0.02] AL353768.2 [0.01]	MIR23B [ATF4.ATF4_293]
				References:
			ATF4.Bergmann2018	1. Bergmann TJ, Fregno I, Fumagalli F, Rinaldi A, Bertoni F, Boersema PJ, et al. Chemical stresses fail to mimic the 2.unfolded protein response resulting from luminal load with unfolded polypeptides. J Biol Chem. 2018;293(15):5600-12.
			ATF4.Gowen2015	2. Gowen BG, Chim B, Marceau CD, Greene TT, Burr P, Gonzalez JR, et al. A forward genetic screen reveals novel independent regulators of ULBP1, an activating ligand for natural killer cells. Elife. 2015;4.
			ATF4.ATF4_293	This study
			ATF4.Han2013	3.Han J, Back SH, Hur J, Lin YH, Gildersleeve R, Shan J, et al. ER-stress-induced transcriptional regulation increases protein synthesis leading to cell death. Nat Cell Biol. 2013;15(5):481-90.
			ATF4.Ord2021	4. Örd T, Örd D, Kaikkonen MU, Örd T. Pharmacological or TRIB3-Mediated Suppression of ATF4 Transcriptional Activity Promotes Hepatoma Cell Resistance to Proteasome Inhibitor Bortezomib. Cancers (Basel). 2021;13(10).
			ATF4.Fusakio2016	5. Fusakio ME, Willy JA, Wang Y, Mirek ET, Al Baghdadi RJ, Adams CM, et al. Transcription factor ATF4 directs basal and stress-induced gene expression in the unfolded protein response and cholesterol metabolism in the liver. Mol Biol Cell. 2016;27(9):1536-51.
			PERK.Teske2011	6. Teske BF, Wek SA, Bunpo P, Cundiff JK, McClintick JN, Anthony TG, et al. The eIF2 kinase PERK and the integrated stress response facilitate activation of ATF6 during endoplasmic reticulum stress. Mol Biol Cell. 2011;22(22):4390-405.
