# Supplementary material for: Genome-wide census of ATF4 binding sites and functional profiling of trait-associated genetic variants overlapping ATF4 binding motifs
Source: PLoS Genet. 2023 Oct 31;19(10):e1011014. doi: 10.1371/journal.pgen.1011014 (PMC10637723; doi:10.1371/journal.pgen.1011014)
Supplement: S9 Table — (XLSX) [file pgen.1011014.s019.xlsx]

## Sheet: Sheet1
Supplementary Table S9. Genetic variants that are located in ATF4 binding regions and alter ATF4 binding motifs.
rsID	Chrom	Position	Alleles	Flanks	CEBP-ATF motif affected	CRE motif affected	BATF-ATF motif affected	CREB-CEBP motif affected
rs551088900	chr1	1058172	T/C	GGCTTTTCA_CACCTGGTC	TRUE	FALSE	FALSE	FALSE
rs141755918	chr1	1185929	A/T	TTCCAGAAC_TTTCATCAC	TRUE	FALSE	FALSE	FALSE
rs190769614	chr1	1983749	C/T	GTGCAGTGA_GCAATCTTG	TRUE	FALSE	FALSE	TRUE
rs190533782	chr1	1996337	T/C	TAAGAAGCA_TGCGTCAGA	FALSE	FALSE	FALSE	TRUE
rs118018485	chr1	2256194	C/G/T	TGTCCTGAC_TCATTTCCT	FALSE	TRUE	FALSE	FALSE
rs533179080	chr1	2523290	G/A	CTGGTGGAC_CGTCACAGG	FALSE	FALSE	TRUE	FALSE
rs2981856	chr1	3055960	T/C	GTTCACTGC_GATGCAACA	TRUE	FALSE	FALSE	FALSE
rs143885380	chr1	3799700	G/C	AGTCAGGAT_ATGCAAGCT	TRUE	FALSE	FALSE	FALSE
rs539040903	chr1	3799703	G/A	CAGGATGAT_CAAGCTGGA	TRUE	FALSE	FALSE	FALSE
rs12066140	chr1	4290799	A/C/G/T	ACAGAGTTG_GTCAAGGAA	FALSE	FALSE	FALSE	TRUE
rs139592253	chr1	5425048	T/A	GCATTGTGA_GGAAAATGG	TRUE	FALSE	FALSE	FALSE
rs140990403	chr1	5475875	C/A/T	CTCTGAAAA_TGCATCAAC	TRUE	FALSE	FALSE	FALSE
rs141233051	chr1	5610317	T/A/C	AAGATTGCA_CACTGCACT	TRUE	FALSE	FALSE	FALSE
rs2649061	chr1	5737082	C/A/G/T	GATGATGAA_GGATGATGG	TRUE	FALSE	FALSE	FALSE
rs374109266	chr1	5828520	T/C	AAGAAGAAA_TGCGTCATC	FALSE	FALSE	FALSE	TRUE
rs547222412	chr1	6407392	G/A	AGTGCATTG_TGCAATCAC	TRUE	FALSE	FALSE	FALSE
rs9434860	chr1	7159605	A/C/G/T	TGCAATGAC_CAATCATAG	FALSE	FALSE	FALSE	TRUE
rs141786038	chr1	7761062	A/T	TTGCTTACG_CATCACTTC	FALSE	FALSE	FALSE	TRUE
rs78580851	chr1	7770169	T/C	AGAGAAATT_TGCATCATG	TRUE	FALSE	FALSE	FALSE
rs138134869	chr1	8060393	A/G	TTGGCCAAC_TGATGAAAT	TRUE	FALSE	FALSE	FALSE
rs181382392	chr1	8194600	T/C	GGCGTTACA_CATTCTCTC	TRUE	FALSE	FALSE	FALSE
rs115179610	chr1	8194709	A/G/T	CAAGATGAC_TAAGGAAGC	FALSE	FALSE	FALSE	TRUE
rs428180	chr1	8218839	A/C	GACTTGGTT_TTGCGTCAC	FALSE	FALSE	FALSE	TRUE
rs113265946	chr1	8396779	A/AA	GCTTTCATC_TCCCCCAAA	TRUE	FALSE	FALSE	FALSE
rs531721363	chr1	8525671	G/T	ACTATGAAT_ATGAAATGA	TRUE	FALSE	FALSE	FALSE
rs145524576	chr1	8701593	C/G	TGCTTTCAT_AGCCACGGG	TRUE	FALSE	FALSE	FALSE
rs143526054	chr1	9003683	CCC/C	ATGATGAAA_TGTCTCTAT	TRUE	FALSE	FALSE	FALSE
rs77973603	chr1	9050957	G/C	AACTGGACT_ATGAAATTC	TRUE	FALSE	FALSE	FALSE
rs77455764	chr1	9093479	T/C	CTCCCAAAC_TTCATCACT	TRUE	FALSE	FALSE	FALSE
rs60111082	chr1	9331524	G/T	AGAAACGGG_TTTCATCAT	TRUE	FALSE	FALSE	FALSE
rs139906937	chr1	9529380	A/G	GCTGGTGAC_TCAGCTGGA	FALSE	TRUE	FALSE	FALSE
rs144863169	chr1	9554070	A/G	AATTGTTGC_TCACATCAT	TRUE	FALSE	FALSE	TRUE
rs145298721	chr1	9657969	CCCCCCCC/CCCCCCC/CCCCCCCCC	AGGGCTGGG_TTGCATCAG	TRUE	FALSE	FALSE	FALSE
rs75578880	chr1	9768044	T/C	ATGATGAAA_GGAGGCACA	TRUE	FALSE	FALSE	FALSE
rs76060396	chr1	10011514	C/T	AAGTTTCAT_AGCTTTGAT	TRUE	FALSE	FALSE	FALSE
rs566058169	chr1	10555828	G/A	TGGCCGGGC_TTGCATCAT	TRUE	FALSE	FALSE	FALSE
rs187809141	chr1	10600236	A/C/G	CCGGCCAAC_TGATGAAAC	TRUE	FALSE	FALSE	FALSE
rs12089817	chr1	10986315	A/G	AGTGCAGTG_TGCAATCTC	TRUE	FALSE	FALSE	FALSE
rs76496358	chr1	10991529	G/A/C	GACCCATAG_TTGCGTCAC	FALSE	FALSE	FALSE	TRUE
rs72870023	chr1	11011987	T/C/G	GGCTAATCC_TGCGTCACT	FALSE	FALSE	FALSE	TRUE
rs77124521	chr1	11558185	T/A	TGTGGGGTG_TTCATCATT	TRUE	FALSE	FALSE	FALSE
rs6540992	chr1	11739171	T/A/C/G	ATCTATTTC_TCATTGTAA	TRUE	FALSE	FALSE	TRUE
rs552155581	chr1	11901657	G/A/C	ATCACCTGA_GTCAGGAAT	FALSE	TRUE	FALSE	FALSE
rs570913611	chr1	11908307	T/A/C/G	CGATTCCGT_AAATCGCGT	FALSE	FALSE	FALSE	TRUE
rs4845889	chr1	11911288	T/C/G	TGCATCCTT_GATGCAATC	TRUE	FALSE	FALSE	FALSE
rs528324485	chr1	11970058	T/G	TGGCCAACA_GATGAAACC	TRUE	FALSE	FALSE	FALSE
rs188136748	chr1	11970066	C/A	ATGATGAAA_CCCATCTCT	TRUE	FALSE	FALSE	FALSE
rs535847905	chr1	12071380	A/G	AGAGGTTGC_TCAAGCTGA	TRUE	FALSE	FALSE	TRUE
rs113533746	chr1	12175391	C/T	TTGCACTGC_ACGTCACCC	FALSE	FALSE	TRUE	FALSE
rs4846100	chr1	12217607	C/G	GGATTACAT_AGTTACTGT	TRUE	FALSE	FALSE	FALSE
rs2489255	chr1	12676767	G/T	GACAGGGTT_CATCATGTT	TRUE	FALSE	FALSE	FALSE
rs2244634	chr1	13807659	G/A/C/T	AGTCCCTGA_GCAAGAATG	TRUE	FALSE	FALSE	TRUE
rs74365611	chr1	13816075	T/G	CCGCTGTTC_GATGCAATC	TRUE	FALSE	FALSE	FALSE
rs113303906	chr1	14056309	T/C	AGGATGATG_AATCACAAG	TRUE	FALSE	FALSE	FALSE
rs114217053	chr1	14616082	C/T	ATGGAATGA_GCAATGCCT	TRUE	FALSE	FALSE	TRUE
rs116669952	chr1	14791228	A/T	TTTATTAAG_TTTCATCAC	TRUE	FALSE	FALSE	FALSE
rs72642374	chr1	15239009	G/A	TGGGCTGAT_CAATCCTCC	TRUE	FALSE	FALSE	FALSE
rs558892868	chr1	15434914	C/T	GAGAGGTTG_GTCACAAGC	FALSE	FALSE	FALSE	TRUE
rs76876217	chr1	15901703	C/G	AGATTACAT_AGAAGTGGT	TRUE	FALSE	FALSE	FALSE
rs539275913	chr1	16164555	G/A	GAGCATGAC_TCATGCCCA	FALSE	TRUE	FALSE	FALSE
rs111892349	chr1	16463187	A/G	GGTTTCATC_TGTTGGCCA	TRUE	FALSE	FALSE	FALSE
rs187292184	chr1	17310154	A/C/G	AATATTTAC_TCACACTTC	TRUE	FALSE	FALSE	TRUE
rs557288381	chr1	17378394	G/T	GGTGCTGAT_ATGTAACAG	TRUE	FALSE	FALSE	FALSE
rs192375366	chr1	18418368	T/C	CAGGAATAG_TGATGGAAG	TRUE	FALSE	FALSE	FALSE
rs147233975	chr1	19051612	T/C	GGGGTTTCA_CATGTTGGC	TRUE	FALSE	FALSE	FALSE
rs34659653	chr1	19129769	AAAA/AAA	AGGATGATG_TTAATTAAA	TRUE	FALSE	FALSE	FALSE
rs6678376	chr1	19338284	T/C	AAAAAGATG_TGCATCAGA	TRUE	FALSE	FALSE	FALSE
rs142836936	chr1	19662957	A/C	ACAGATTAC_TCAGTGTCA	TRUE	FALSE	FALSE	FALSE
rs7524772	chr1	19790273	C/T	ATGTTATGA_GAAATCACC	TRUE	FALSE	FALSE	TRUE
rs12410291	chr1	19921386	A/T	AGGGATTAC_TCACTTGTC	TRUE	FALSE	FALSE	FALSE
rs576637174	chr1	20257228	G/T	CAGCCTCCA_TGATGCAAT	TRUE	FALSE	FALSE	FALSE
rs183434923	chr1	20621173	G/A	GCCATGATT_CATCACTGC	TRUE	FALSE	FALSE	FALSE
rs935917	chr1	20840609	T/A/C/G	TTACTTACA_CATGATAGA	TRUE	FALSE	FALSE	FALSE
rs374309621	chr1	20994430	A/G	CTCTGTGAT_TGATGAAAA	TRUE	FALSE	FALSE	FALSE
rs530855698	chr1	21243188	A/G	TGAGCCTCG_TTTCATCAT	TRUE	FALSE	FALSE	FALSE
rs145615333	chr1	21243195	C/G/T	CGATTTCAT_ATCTGTAAA	TRUE	FALSE	FALSE	FALSE
rs212532	chr1	21262110	C/A/G/T	CTTGCTGAC_TCAGGGTGA	FALSE	TRUE	FALSE	FALSE
rs150910376	chr1	21983549	ATGATGATGATGATGATGA/ATGATGATGATGATGA/ATGATGATGATGATGATGATGA/ATGATGATGATGATGATGATGATGA/ATGATGATGATGATGATGATGATGATGA/ATGATGATGATGATGATGATGATGATGATGA/ATGATGATGATGATGATGATGATGATGATGATGA/ATGATGATGATGATGATGATGATGATGATGATGATGA	ATAATAATA_AAGAGTG	TRUE	FALSE	FALSE	FALSE
rs187384341	chr1	22174662	G/A	TTTGGTTGC_TCAGAGCCC	TRUE	FALSE	FALSE	TRUE
rs72865277	chr1	22185387	C/T	GCGAAATGA_GTAATCGGA	TRUE	FALSE	FALSE	TRUE
rs144225135	chr1	22185388	G/A	CGAAATGAC_TAATCGGAG	FALSE	FALSE	FALSE	TRUE
rs112710503	chr1	22232639	C/T	CTCGATTTT_TCATCAGTA	TRUE	FALSE	FALSE	FALSE
rs185740828	chr1	22279866	G/A	GTCAAGATT_CATCATTGC	TRUE	FALSE	FALSE	FALSE
rs12402853	chr1	22632605	C/T	CAGGGCTGA_GCAATGCAG	TRUE	FALSE	FALSE	TRUE
rs34001997	chr1	23160050	T/C	GTAGTTTCA_CAGAAAAGC	TRUE	FALSE	FALSE	FALSE
rs3059706	chr1	23192665	CCCC/CC/CCC/CCCCC	ATGATGAAA_GTCTTTATT	TRUE	FALSE	FALSE	FALSE
rs115728565	chr1	23389835	A/G	TAATGTGAT_TAACTGAAC	TRUE	FALSE	FALSE	FALSE
rs75673594	chr1	23402421	T/A/C/G	ACTTTCTGA_GTAATCTCA	TRUE	FALSE	FALSE	TRUE
rs187334384	chr1	23558801	G/A	TCATTTGAT_CAACCATGG	TRUE	FALSE	FALSE	FALSE
rs202059289	chr1	23691817	C/T	CTTCCTGCT_TCCATCATG	TRUE	FALSE	FALSE	FALSE
rs141090542	chr1	23697812	C/G	ATCATTTTT_TGACGCAAT	FALSE	FALSE	FALSE	TRUE
rs551166744	chr1	23899768	T/A	AGCTGAGAT_GCGTCACTG	FALSE	FALSE	FALSE	TRUE
rs6701255	chr1	23899771	G/A/C/T	TGAGATTGC_TCACTGCAC	TRUE	FALSE	FALSE	TRUE
rs11248995	chr1	24151318	A/G/T	CTGACGCAA_TCCTGCCCC	FALSE	FALSE	FALSE	TRUE
rs190888688	chr1	24409664	A/C	CATGTGATG_AATCTCCTA	TRUE	FALSE	FALSE	FALSE
rs7520844	chr1	24727732	C/G	GACGATGAT_TAAGACAGC	TRUE	FALSE	FALSE	FALSE
rs58486394	chr1	24916519	C/T	AGGGCCTGA_GCAAGGGAG	TRUE	FALSE	FALSE	TRUE
rs368034	chr1	25039728	G/A/T	GCCACCAGC_TTGCATCAG	TRUE	FALSE	FALSE	FALSE
rs576882978	chr1	25205282	C/T	TATTTTCCA_CAGGGGAAA	TRUE	FALSE	FALSE	FALSE
rs376286408	chr1	25432338	A/T	ACTGATGTA_ACACTGGGG	TRUE	FALSE	FALSE	FALSE
rs143448249	chr1	25991249	T/C	TATACACAT_GCATCATTT	TRUE	FALSE	FALSE	FALSE
rs185541206	chr1	26022315	G/A	AGGGGTTGC_TCAGCCAGA	TRUE	FALSE	FALSE	TRUE
rs186684798	chr1	26071974	G/T	AGAGACGGG_TTTCATCAT	TRUE	FALSE	FALSE	FALSE
rs148748727	chr1	26080608	C/G/T	ATGCAGTGA_GCAATCTCG	TRUE	FALSE	FALSE	TRUE
rs77675351	chr1	26122631	T/C	TAACAGTGA_GCAACATTA	TRUE	FALSE	FALSE	TRUE
rs536863842	chr1	26151914	AAA/AA	ACAGTGATG_TCACAGGCC	TRUE	FALSE	FALSE	FALSE
rs139186589	chr1	26601359	C/A	AGATTGCAT_ATTGCACTC	TRUE	FALSE	FALSE	FALSE
rs140213589	chr1	26933478	A/G	AATGATGCA_TCTCGGCTC	TRUE	FALSE	FALSE	FALSE
rs140004034	chr1	27005725	C/G/T	AGTGTGATG_AATAACCAA	TRUE	FALSE	FALSE	FALSE
rs375128784	chr1	27443973	G/A	AGATATGGC_TTTCATCAT	TRUE	FALSE	FALSE	FALSE
rs147259611	chr1	27542621	G/A	CAGAGAGGT_ACGTGACTC	FALSE	FALSE	TRUE	FALSE
rs140932727	chr1	27542641	A/G	TCAGGTGAC_TGACTCACC	FALSE	FALSE	TRUE	FALSE
rs564982591	chr1	27837892	T/C	TGGCCAGTA_GATGAAACC	TRUE	FALSE	FALSE	FALSE
rs144974439	chr1	28144845	A/G	GTTTCATCA_AAGAATTAC	TRUE	FALSE	FALSE	FALSE
rs541023048	chr1	28330092	C/T	CCAACATGA_GAAACCCCG	TRUE	FALSE	FALSE	TRUE
rs183187900	chr1	28559616	C/T	CCAAGATTG_GTCATTGCA	FALSE	FALSE	FALSE	TRUE
rs539972418	chr1	28652025	A/T	CTGACCAAT_TGATGAAAC	TRUE	FALSE	FALSE	FALSE
rs372775910	chr1	29218490	TGATG/TG	CAACTAAGC_TAATTCCAC	TRUE	FALSE	FALSE	FALSE
rs7549915	chr1	29994277	T/C	ACCAAGGCA_GTCATAGTC	FALSE	FALSE	TRUE	FALSE
rs550827035	chr1	30184554	CC/C	CCTTCTTTT_ATCACTTCT	TRUE	FALSE	FALSE	FALSE
rs6683185	chr1	30594461	C/T	GTAAAATGA_GCAACCTCT	TRUE	FALSE	FALSE	TRUE
rs528567606	chr1	30762815	C/A/T	AGGAGTTAC_TCATTAGGT	TRUE	FALSE	FALSE	FALSE
rs58005327	chr1	30877678	C/T	TCTGGCTGA_GCAAAGCCG	TRUE	FALSE	FALSE	TRUE
rs202101138	chr1	31161375	CATCA/CA	CCGAGATTG_CTGCACTCC	TRUE	FALSE	FALSE	FALSE
rs112773835	chr1	31193823	C/T	ACCTGGTTG_GTCAGCTCC	FALSE	FALSE	FALSE	TRUE
rs116397305	chr1	31516172	G/T	TGCAGTATG_TGATGCAAT	TRUE	FALSE	FALSE	FALSE
rs4949461	chr1	31679408	C/T	GACAGCTGA_GCAACAGTG	TRUE	FALSE	FALSE	TRUE
rs139196608	chr1	31932636	T/G	TACACTGAC_GAACAAACA	FALSE	FALSE	FALSE	TRUE
rs192031904	chr1	31943342	T/C	CTGATGAAA_AACTATTTC	TRUE	FALSE	FALSE	FALSE
rs532002002	chr1	32236197	G/A	TGTTGTGAC_AAATCTTGA	FALSE	FALSE	FALSE	TRUE
rs570378354	chr1	32537643	GCATCATTGCACTCCAGC/GC	GCCGAGATT_CTGGGTGA	TRUE	FALSE	FALSE	FALSE
rs360031	chr1	32691830	T/A/C/G	GACTTGCAT_ATATTTCTG	TRUE	FALSE	FALSE	FALSE
rs181462191	chr1	34316996	G/T	ATGATGCAA_ACTTTGGGA	TRUE	FALSE	FALSE	FALSE
rs141760397	chr1	35189774	C/T	ATGATGAAA_CCCGTCTCC	TRUE	FALSE	FALSE	FALSE
rs552886263	chr1	36397998	C/T	AATCCCGGC_TGCGTCATT	FALSE	FALSE	FALSE	TRUE
rs532917459	chr1	36730401	GCTCTGGTTGCG/G	AGAATTATG_TCAGCCACC	FALSE	FALSE	FALSE	TRUE
rs370370760	chr1	36774044	C/T	GCCCAATGA_TGATGCAAT	TRUE	FALSE	FALSE	FALSE
rs545693543	chr1	36881731	C/T	GGTAGATTA_GTCACTCCT	FALSE	FALSE	FALSE	TRUE
rs532137288	chr1	36978069	C/G/T	GTCATAGCA_GACGCAATT	FALSE	FALSE	FALSE	TRUE
rs78117315	chr1	37178683	C/G	TTCTTGCAT_ATCTTATTT	TRUE	FALSE	FALSE	FALSE
rs72924577	chr1	38310233	C/T	TCATTGCAT_ATGTCAAGG	TRUE	FALSE	FALSE	FALSE
rs11807551	chr1	38423518	G/A/T	CAGGGTCTT_TTGCGTCAC	FALSE	FALSE	FALSE	TRUE
rs143425939	chr1	38423523	G/A	TCTTGTTGC_TCACCCAGG	TRUE	FALSE	FALSE	TRUE
rs187437195	chr1	38423524	T/A/G	CTTGTTGCG_CACCCAGGC	FALSE	FALSE	FALSE	TRUE
rs186798426	chr1	38516487	T/A/C	ATTTCATCA_GCTACATTT	TRUE	FALSE	FALSE	FALSE
rs1925380	chr1	38611253	C/G	CCACTGATG_AATACCTAC	TRUE	FALSE	FALSE	FALSE
rs574607082	chr1	39653850	AGAGT/-	GACATCCTC_TGCATCATA	TRUE	FALSE	FALSE	FALSE
rs535589297	chr1	39653857	CATC/-	TCAGAGTTG_ATATCCTCA	TRUE	FALSE	FALSE	FALSE
rs1180274	chr1	39655140	T/C	GGGGTTTCA_CATGTTGGG	TRUE	FALSE	FALSE	FALSE
rs112239988	chr1	39720877	G/C	GGCAGGCTT_CATCAGCCC	TRUE	FALSE	FALSE	FALSE
rs139091685	chr1	39890444	T/G	ATTTCATCA_GTCCCAAAC	TRUE	FALSE	FALSE	FALSE
rs114466120	chr1	40172722	C/G/T	CTGAGATTG_GTCACTGCA	FALSE	FALSE	FALSE	TRUE
rs183239100	chr1	40172723	G/A	TGAGATTGC_TCACTGCAC	TRUE	FALSE	FALSE	TRUE
rs77936656	chr1	40257972	C/T	TTGATGCAA_ACAGCTCAG	TRUE	FALSE	FALSE	FALSE
rs11207895	chr1	40335425	C/G/T	GAGATTGCG_CATTGTACT	FALSE	FALSE	FALSE	TRUE
rs377616428	chr1	40381335	C/T	TAAATGATG_AATACAGAA	TRUE	FALSE	FALSE	FALSE
rs2982508	chr1	40400616	C/A/G/T	TGACTGACG_AATGGAATG	FALSE	FALSE	FALSE	TRUE
rs139723250	chr1	40519685	A/T	ATCTGATGC_ACTATTTTG	TRUE	FALSE	FALSE	FALSE
rs72661581	chr1	40930924	G/C	TGGAGTGTA_TGACGCAAT	FALSE	FALSE	FALSE	TRUE
rs2182830	chr1	40930928	C/A/T	GTGTAGTGA_GCAATCTCA	TRUE	FALSE	FALSE	TRUE
rs369345163	chr1	40952717	A/G	TTAGGTGAC_TCAAGGCAG	FALSE	TRUE	FALSE	FALSE
rs368865255	chr1	40962075	G/A	CAACATGAC_AAACCCTGT	FALSE	FALSE	FALSE	TRUE
rs213768	chr1	41152770	A/C/T	ACTGAATGA_GAAATCTAA	TRUE	FALSE	FALSE	TRUE
rs213739	chr1	41155807	C/G/T	ATGATGAAA_CTCGTCTCT	TRUE	FALSE	FALSE	FALSE
rs3032004	chr1	41848193	ATGATGATGA/ATGATGA	CCTCCAGGT_AATCCAGTG	TRUE	FALSE	FALSE	FALSE
rs79279057	chr1	41981242	T/C	GGCAACATT_GCATCAGCC	TRUE	FALSE	FALSE	FALSE
rs114844160	chr1	42627400	T/C	GCAGACTGA_GATGCAATA	TRUE	FALSE	FALSE	FALSE
rs58513937	chr1	42967254	A/T	CATATGCAC_TTCATCACG	TRUE	FALSE	FALSE	FALSE
rs147892475	chr1	43043844	T/C	TGAGTAGTG_GATGAAATC	TRUE	FALSE	FALSE	FALSE
rs184925260	chr1	44100500	T/C	ATGATGTAA_ATAAAGAAA	TRUE	FALSE	FALSE	FALSE
rs139408861	chr1	44524961	G/A/C	CTTCAGCTG_TGAAAAAAA	TRUE	FALSE	FALSE	FALSE
rs539635747	chr1	45125483	C/A	GCTTTACAT_AAAAAAAAC	TRUE	FALSE	FALSE	FALSE
rs415536	chr1	45125717	T/C	AGCCGAGAT_GCGTCATTG	FALSE	FALSE	FALSE	TRUE
rs559719386	chr1	45191369	G/A	CTGTCTGAT_AAAGCACTT	TRUE	FALSE	FALSE	FALSE
rs545579939	chr1	45349273	A/G	GGAGCCGTG_TTTCATCAC	TRUE	FALSE	FALSE	FALSE
rs371244221	chr1	45403231	GGG/GG/GGGG	AGCCGTGAT_AAAAAAAAA	TRUE	FALSE	FALSE	FALSE
rs144223603	chr1	45556833	C/A/T	CCAAGATTG_GTCATTGCC	FALSE	FALSE	FALSE	TRUE
rs785463	chr1	46058562	G/A/C	ATCTCTTGC_TCAGCATGT	TRUE	FALSE	FALSE	TRUE
rs149465276	chr1	46473582	T/A	GTTTCATCA_GTTGGCCAG	TRUE	FALSE	FALSE	FALSE
rs12123269	chr1	47340415	G/A	GATTGCATC_TAAGCCAGC	TRUE	FALSE	FALSE	FALSE
rs543900497	chr1	47347582	G/A	AGATATGAT_TAATTGAAA	TRUE	FALSE	FALSE	FALSE
rs978249	chr1	47555617	T/A/C/G	GGATGTTGC_TCAGCAATG	TRUE	FALSE	FALSE	TRUE
rs150949598	chr1	47758482	C/A/T	CACCCATTG_GTCATGTCT	FALSE	FALSE	FALSE	TRUE
rs10493131	chr1	47921755	C/T	ATTCTGATG_AATGCCAGG	TRUE	FALSE	FALSE	FALSE
rs113536050	chr1	48792465	T/C	AATAAATGA_GTAACACTT	TRUE	FALSE	FALSE	TRUE
rs12027411	chr1	49044535	G/A	AGGCAAAAT_ATGCAACAC	TRUE	FALSE	FALSE	FALSE
rs377040221	chr1	49459591	C/T	CAATTTCAT_ATCTTTTCA	TRUE	FALSE	FALSE	FALSE
rs10888691	chr1	50525754	G/C	TGTTTTTAT_ATGAAAGGG	TRUE	FALSE	FALSE	FALSE
rs191280179	chr1	50629367	T/C	AGGGTTTCA_CATATTGGT	TRUE	FALSE	FALSE	FALSE
rs74080043	chr1	50671477	A/G	TTTTCATCA_TCCATACAT	TRUE	FALSE	FALSE	FALSE
rs114744819	chr1	50766193	T/C	AATATTACA_CATTTGGAT	TRUE	FALSE	FALSE	FALSE
rs139018305	chr1	51517427	T/C	TGAATGATG_AAATAGAAG	TRUE	FALSE	FALSE	FALSE
rs566626833	chr1	51971870	T/A	AATATTTCA_CATGCTACT	TRUE	FALSE	FALSE	FALSE
rs186233544	chr1	51971871	C/T	ATATTTCAT_ATGCTACTC	TRUE	FALSE	FALSE	FALSE
rs567195095	chr1	52013051	A/C/G	AGTGATGCA_TCTCGGCTC	TRUE	FALSE	FALSE	FALSE
rs115423189	chr1	52055772	T/A	GCAACCAAC_GATGCAAGC	TRUE	FALSE	FALSE	FALSE
rs559026177	chr1	52454306	T/A	CAAGACTGA_GCAACCCAA	TRUE	FALSE	FALSE	FALSE
rs72905607	chr1	52531672	C/T	GTTTAATTG_ATCATACTT	TRUE	FALSE	FALSE	FALSE
rs150866233	chr1	52786325	A/G	ATGTTTGGG_TGATGAAAT	TRUE	FALSE	FALSE	FALSE
rs75057248	chr1	53389188	G/A	TCCCATTGC_TCAGCCCCC	TRUE	FALSE	FALSE	TRUE
rs145663713	chr1	53897296	T/C/G	CCAACATGA_GAAACCTCG	TRUE	FALSE	FALSE	TRUE
rs115354520	chr1	53961368	C/T	CCAAGATTG_GTCACTCAC	FALSE	FALSE	FALSE	TRUE
rs111582610	chr1	54347661	T/C	CTGATGCAA_GACTGGTAT	TRUE	FALSE	FALSE	FALSE
rs549166964	chr1	54464111	A/G	GGTTTCATC_CCCCCATGT	TRUE	FALSE	FALSE	FALSE
rs148317420	chr1	54983173	A/G	AGTGCAGTG_CGCAATCTC	FALSE	FALSE	FALSE	TRUE
rs2479396	chr1	55016418	G/A	AAAGATGAT_TAATAAAGA	TRUE	FALSE	FALSE	FALSE
rs181389348	chr1	55016420	A/G	AGATGATGT_ATAAAGATA	TRUE	FALSE	FALSE	FALSE
rs2864904	chr1	55344336	C/T	CAGCTTGCA_CATTCACCT	TRUE	FALSE	FALSE	FALSE
rs11206636	chr1	55607585	A/G	TTGCCTTGC_TCATGCATG	TRUE	FALSE	FALSE	TRUE
rs544686075	chr1	55807589	T/C	GGTATTTCA_CATCCTATA	TRUE	FALSE	FALSE	FALSE
rs191091551	chr1	55812580	C/T	GAGGCATTG_ATCATAGTT	TRUE	FALSE	FALSE	FALSE
rs145056385	chr1	55821439	T/G	CACATTGCA_CACTCCTAC	TRUE	FALSE	FALSE	FALSE
rs72906399	chr1	55947664	T/C	CCTAGGCTA_TGCATCAGC	TRUE	FALSE	FALSE	FALSE
rs78221084	chr1	56456966	G/A	AGCTCTGAC_CAAGTCAGG	FALSE	FALSE	FALSE	TRUE
rs189190038	chr1	56459508	C/T	ACCTTATTA_GTCAGCCCT	FALSE	FALSE	FALSE	TRUE
rs76347391	chr1	56796233	G/A	AATTGATGG_AAATAGATG	TRUE	FALSE	FALSE	FALSE
rs148073470	chr1	56817103	G/A	CTGGATTGC_TCATTGCCT	TRUE	FALSE	FALSE	TRUE
rs114096164	chr1	56886415	T/A	TGCTTCTTA_TGCATCATA	TRUE	FALSE	FALSE	FALSE
rs546262425	chr1	57406622	G/C	TTCATCATT_CATCATCAT	TRUE	FALSE	FALSE	FALSE
rs822165	chr1	58451146	A/G	TGGAATGCC_TGATGCAAT	TRUE	FALSE	FALSE	FALSE
rs17447078	chr1	58531405	T/C	ATTTACTTA_ATCAGTTAC	TRUE	FALSE	FALSE	FALSE
rs11807278	chr1	58872931	T/C	GTGGTGACG_GCCTGTAGT	FALSE	FALSE	TRUE	FALSE
rs576601601	chr1	59197562	G/A	AGAGACGGG_TTTCATCAT	TRUE	FALSE	FALSE	FALSE
rs142625543	chr1	59215052	C/T	GTTACATCA_GCGCATTCC	TRUE	FALSE	FALSE	FALSE
rs112465740	chr1	59261733	G/A/C	TAGAATTGC_TCATTGTGG	TRUE	FALSE	FALSE	TRUE
rs148874849	chr1	59405564	T/A	AAACTTACA_CATCTCACT	TRUE	FALSE	FALSE	FALSE
rs72913726	chr1	59409728	C/T	TTTCTATTT_ATCATGTGC	TRUE	FALSE	FALSE	FALSE
rs138926869	chr1	60174913	A/G	GTAAGTTGC_TCATTATAA	TRUE	FALSE	FALSE	TRUE
rs183842144	chr1	60685488	A/C	TGCAGCCTG_TGATGCAAT	TRUE	FALSE	FALSE	FALSE
rs528514281	chr1	61116614	A/T	GAATGTTTC_TCAGCAAAG	TRUE	FALSE	FALSE	FALSE
rs2051136	chr1	61705802	G/A	TGAAGCAAT_ATGTAATAC	TRUE	FALSE	FALSE	FALSE
rs190771701	chr1	61756773	T/G	GAGATGAGG_TTCATCATA	TRUE	FALSE	FALSE	FALSE
rs11807037	chr1	61759401	T/A/C	ATTTCATCA_TTTAATTGC	TRUE	FALSE	FALSE	FALSE
rs183729790	chr1	62622177	T/C	TGAGAGACA_GTCACAGAG	FALSE	FALSE	TRUE	FALSE
rs75606010	chr1	62762858	G/A	GAATGATGA_AGTTTTGTA	TRUE	FALSE	FALSE	FALSE
rs55908769	chr1	62946073	T/C	AGAGTCTCA_TGCATCACC	TRUE	FALSE	FALSE	FALSE
rs139402443	chr1	62970612	T/G	AGGACCTGA_GCAATCTAA	TRUE	FALSE	FALSE	FALSE
rs191065583	chr1	62970613	G/A	GGACCTGAT_CAATCTAAG	TRUE	FALSE	FALSE	FALSE
rs670318	chr1	63261871	T/A/C	AGAGGATGA_GCAAGGGAA	TRUE	FALSE	FALSE	TRUE
rs182484130	chr1	63523244	G/T	GCGCTGGAC_TTGCGTCAA	FALSE	FALSE	FALSE	TRUE
rs140705087	chr1	63523249	G/T	GGACGTTGC_TCAAGCCCA	FALSE	FALSE	FALSE	TRUE
rs2806546	chr1	64096329	G/A/T	GATTATTTC_TCAGCCAGA	TRUE	FALSE	FALSE	TRUE
rs143038101	chr1	64856954	T/C	GTGTACTGA_GTAAAGTGT	TRUE	FALSE	FALSE	TRUE
rs61784751	chr1	64942496	T/G	AAGATTATT_CATCAGAAT	TRUE	FALSE	FALSE	FALSE
rs12033591	chr1	64942917	G/A	ATGAATTGC_TCATGTGAA	TRUE	FALSE	FALSE	TRUE
rs113777815	chr1	64974966	A/G	TGGAGTGCA_TGATGCAAT	TRUE	FALSE	FALSE	FALSE
rs74224785	chr1	65170053	C/T	GTTAGGTTG_GTCAGAGTC	FALSE	FALSE	FALSE	TRUE
rs570369419	chr1	65821218	G/A	AGTGGTTGC_TCATTTATA	TRUE	FALSE	FALSE	TRUE
rs2840677	chr1	65868194	A/T	GATTGCATC_TTCTAAAAA	TRUE	FALSE	FALSE	FALSE
rs74861689	chr1	66520256	T/A	GTGATGTAA_AGTAAGCAA	TRUE	FALSE	FALSE	FALSE
rs144854118	chr1	66527879	T/C/G	ATTTCGTCA_ATGACTCCA	FALSE	FALSE	FALSE	TRUE
rs75166117	chr1	66867680	A/C	TTTTGTTGC_TCATCCTGG	TRUE	FALSE	FALSE	FALSE
rs553891271	chr1	66929868	G/A	GCCGCCGTT_CATCACAGC	TRUE	FALSE	FALSE	FALSE
rs11803704	chr1	67223921	A/C/G	AATTATTGC_TCAAGAGTT	TRUE	FALSE	FALSE	TRUE
rs41396545	chr1	67223925	A/G	ATTGCATCA_GAGTTAAGC	TRUE	FALSE	FALSE	FALSE
rs187476629	chr1	67494449	T/C	GTCAGGTGA_GCAACCTCA	TRUE	FALSE	FALSE	TRUE
rs532446	chr1	67686755	C/T	GTTTCATCA_CAGGATTTT	TRUE	FALSE	FALSE	FALSE
rs114581938	chr1	67701006	C/T	GAGTCATTA_GTCACTCCT	FALSE	FALSE	FALSE	TRUE
rs10159115	chr1	68324208	A/G	CAGTGATGC_AAGAGGTAG	TRUE	FALSE	FALSE	FALSE
rs576076682	chr1	69131399	T/C	TGAATGATG_AATATTTAT	TRUE	FALSE	FALSE	FALSE
rs11805044	chr1	69491597	A/G	TATATCCAG_TGATGCAAT	TRUE	FALSE	FALSE	FALSE
rs541320296	chr1	69744358	C/T	GGTGAATGA_GAAATTATG	TRUE	FALSE	FALSE	TRUE
rs535964581	chr1	69836343	A/G	TGGCATTTC_TCATTCATC	TRUE	FALSE	FALSE	TRUE
rs150722023	chr1	69929873	T/A	ATTACATCA_CTTTCTACT	TRUE	FALSE	FALSE	FALSE
rs139275019	chr1	70012554	C/T	TAAAAATGA_GAAAAACAC	TRUE	FALSE	FALSE	TRUE
rs10889869	chr1	70412281	G/A	GCCTATTGC_TCATTTAAG	TRUE	FALSE	FALSE	TRUE
rs115142101	chr1	70442501	A/T	AATTCCATC_GCTCTTCTG	TRUE	FALSE	FALSE	FALSE
rs141970592	chr1	70563975	C/G	TATTTGCAT_ATCTCTGAC	TRUE	FALSE	FALSE	FALSE
rs142398807	chr1	71666783	A/G	CTGGATTTC_TCATACTTT	TRUE	FALSE	FALSE	TRUE
rs372617847	chr1	72019094	GG/G/T	ATGATGTAA_AACAAGGGG	TRUE	FALSE	FALSE	FALSE
rs142339680	chr1	73153099	T/G	TTTTTCTAT_GCATCATCA	TRUE	FALSE	FALSE	FALSE
rs547203979	chr1	74236609	GG/G	AACTATGAC_TAAGTCCAA	FALSE	FALSE	FALSE	TRUE
rs140628601	chr1	74398290	G/C	ATGCTCCTT_ATGGAAGAG	TRUE	FALSE	FALSE	FALSE
rs149676618	chr1	74714649	G/A	AAAGCATAA_TTACATCAC	TRUE	FALSE	FALSE	FALSE
rs74095153	chr1	74714650	T/G	AAGCATAAG_TACATCACC	TRUE	FALSE	FALSE	FALSE
rs185830803	chr1	75875247	A/G	AATCAATGG_TGATGAAAT	TRUE	FALSE	FALSE	FALSE
rs1251533	chr1	75964218	G/A	TGAGATTGC_TCATTGCAC	TRUE	FALSE	FALSE	TRUE
rs116010586	chr1	76249650	G/A	AAAAGTGTT_CATCATATG	TRUE	FALSE	FALSE	FALSE
rs139154107	chr1	76331094	G/A	CGTGATAAT_ATGTAAGAC	TRUE	FALSE	FALSE	FALSE
rs10493591	chr1	76331100	A/G	AATGATGTA_GACTACTGC	TRUE	FALSE	FALSE	FALSE
rs189805064	chr1	76589614	A/G	TATGATGCA_CATGTCAGG	TRUE	FALSE	FALSE	FALSE
rs12037848	chr1	77440548	A/G	AGCTATTAC_TCATTAAAT	TRUE	FALSE	FALSE	TRUE
rs72683680	chr1	77682053	A/C	TACAAAATG_TGAAAAGCA	TRUE	FALSE	FALSE	FALSE
rs150574497	chr1	78294949	A/G	ACCTATTGC_TCAGCATGA	TRUE	FALSE	FALSE	TRUE
rs558322413	chr1	78598132	TAGTTAGT/TAGT	GTGATGAAA_AAGAGAAAT	TRUE	FALSE	FALSE	FALSE
rs150388071	chr1	79099833	G/-	TGACTAGAT_ATGTAAGAA	TRUE	FALSE	FALSE	FALSE
rs12739683	chr1	79601982	A/G	TGTGCTTGC_TCACACATA	TRUE	FALSE	FALSE	TRUE
rs148477683	chr1	79757860	C/T	AGTAGATTG_ATCATTATT	TRUE	FALSE	FALSE	FALSE
rs141254219	chr1	80381325	T/C/G	TAAAAATGA_GCAATCACC	TRUE	FALSE	FALSE	TRUE
rs145754387	chr1	80499587	C/T	TTTCTGATG_AATGTAGTA	TRUE	FALSE	FALSE	FALSE
rs12039214	chr1	81004705	T/C	TAGCAGGGA_TGCATCATC	TRUE	FALSE	FALSE	FALSE
rs72944388	chr1	81074878	G/C	CACTCTCCT_ATGCAATTA	TRUE	FALSE	FALSE	FALSE
rs184282639	chr1	81074885	T/G	CTGATGCAA_TATTTGCTC	TRUE	FALSE	FALSE	FALSE
rs572522301	chr1	81512282	C/T	TATGTGATG_AAATTGCTT	TRUE	FALSE	FALSE	FALSE
rs116597512	chr1	82741765	C/T	TGCTAATTG_ATCATAATA	TRUE	FALSE	FALSE	FALSE
rs144195547	chr1	83039301	A/G	CAGAGGGCA_TGACGCAAT	FALSE	FALSE	FALSE	TRUE
rs144664723	chr1	83530717	G/A	AAGAATGAC_TAATAACCA	FALSE	FALSE	FALSE	TRUE
rs527253667	chr1	83839602	T/C	ATAGTCTTA_ATCAATATC	TRUE	FALSE	FALSE	FALSE
rs17475438	chr1	83909975	T/C	ATGATGAAA_AGCTTACAA	TRUE	FALSE	FALSE	FALSE
rs144197377	chr1	84034223	T/C	TTTACATCA_AGTGTTTAA	TRUE	FALSE	FALSE	FALSE
rs12126408	chr1	84034330	T/C	TCAGGATAG_TGCATCATG	TRUE	FALSE	FALSE	FALSE
rs138799980	chr1	84398999	C/T	TTTTAATTA_ATCATGGCT	TRUE	FALSE	FALSE	FALSE
rs2030206	chr1	84622106	T/A/C	TTCATCATA_GATGGAACT	TRUE	FALSE	FALSE	FALSE
rs549318498	chr1	84913668	A/G	CTCCTAGAT_TTACATCAG	TRUE	FALSE	FALSE	FALSE
rs817476	chr1	85131066	T/C	AGCATTTCA_CATTGATCT	TRUE	FALSE	FALSE	FALSE
rs77529926	chr1	85135297	C/G	GCAGTGATG_AATCATAGC	TRUE	FALSE	FALSE	FALSE
rs547379912	chr1	85202384	T/C	ACAAAATTA_TACATCAGC	TRUE	FALSE	FALSE	FALSE
rs551051527	chr1	86629126	T/C	TCCAGTTGA_TGCATCAGC	TRUE	FALSE	FALSE	FALSE
rs76794905	chr1	86775085	C/T	GACCAGCAG_GATGAAACA	TRUE	FALSE	FALSE	FALSE
rs4282790	chr1	86828222	C/T	AGAGTATGA_GTAATTCAT	TRUE	FALSE	FALSE	TRUE
rs116299560	chr1	86832589	T/G	AGGTGGGTC_GATGTAATC	TRUE	FALSE	FALSE	FALSE
rs552066609	chr1	86994255	A/G	TTCCTCCTG_TGCAATTTG	TRUE	FALSE	FALSE	FALSE
rs58429837	chr1	87137138	C/A	ATTGCATCA_ACAAAATAG	TRUE	FALSE	FALSE	FALSE
rs538283139	chr1	87358451	A/T	TGAGTCTTG_TGTAAGCAA	TRUE	FALSE	FALSE	FALSE
rs554859291	chr1	87420166	G/A	AGATCTGAT_CAACAAGTA	TRUE	FALSE	FALSE	FALSE
rs115883610	chr1	88286094	T/C	TATAGTTGA_GCAATTTTA	TRUE	FALSE	FALSE	TRUE
rs12031851	chr1	88290740	C/T	TGGGGGATT_CATCAGCAA	TRUE	FALSE	FALSE	FALSE
rs142651083	chr1	89091525	A/G	AGCGAGATG_TGAAATATA	TRUE	FALSE	FALSE	FALSE
rs368670966	chr1	89597249	G/A	ATTTCATCA_CACTAAAGC	TRUE	FALSE	FALSE	FALSE
rs530556126	chr1	89693568	A/G	AGAATACTG_TGAAATCAC	TRUE	FALSE	FALSE	FALSE
rs1407559	chr1	89816636	T/C	CACATATTA_GTCATTTAA	FALSE	FALSE	FALSE	TRUE
rs3893145	chr1	89822083	A/C/G	CTTTCCGTC_CCCTTTACT	FALSE	FALSE	FALSE	TRUE
rs183585633	chr1	89939203	G/A/C	AGCACTTGC_TCAGTAATT	TRUE	FALSE	FALSE	TRUE
rs1329648	chr1	90047410	G/A	CTCTTTTCT_TTTCATCAG	TRUE	FALSE	FALSE	FALSE
rs186978788	chr1	90452694	C/A/T	CACAGATGA_GCAATCAGG	TRUE	FALSE	FALSE	TRUE
rs10399603	chr1	90452695	G/A/T	ACAGATGAC_CAATCAGGT	FALSE	FALSE	FALSE	TRUE
rs116232476	chr1	90776176	A/G	GGTCCTTCA_TTGCATCAT	TRUE	FALSE	FALSE	FALSE
rs946077	chr1	90881235	T/C	AAAAGATGA_GCAATTTCC	TRUE	FALSE	FALSE	TRUE
rs574543590	chr1	90977566	C/T	CACTTTCCA_CAATTAGAC	TRUE	FALSE	FALSE	FALSE
rs282029	chr1	91382027	A/C/G/T	CTCTCTGAC_TCATGTCCT	FALSE	TRUE	FALSE	FALSE
rs148107447	chr1	91720736	T/C	TAAGTTACA_GATGCAATA	TRUE	FALSE	FALSE	FALSE
rs114679684	chr1	92454844	G/A	TGCAATGAT_CAATCTCCT	TRUE	FALSE	FALSE	FALSE
rs2783496	chr1	93179181	G/A/C	GCCAACATG_TGAAACCCC	TRUE	FALSE	FALSE	FALSE
rs116377421	chr1	93358442	A/T	GGTTGCATC_GTTTTCCTG	TRUE	FALSE	FALSE	FALSE
rs35492476	chr1	93671196	T/C	GTTTCGTCA_GTTGGCCAG	FALSE	FALSE	FALSE	TRUE
rs4847258	chr1	93754387	A/C/G/T	AGATAACAA_TGATGAAAT	TRUE	FALSE	FALSE	FALSE
rs143664978	chr1	94299082	A/AA	GTACTGCAC_TTTCATCAC	TRUE	FALSE	FALSE	FALSE
rs543699589	chr1	94648346	AAA/AA	TTGGTGATG_TAAGAGCTT	TRUE	FALSE	FALSE	FALSE
rs6659050	chr1	94853497	G/A	TTTGATGAA_AGGGTGAAA	TRUE	FALSE	FALSE	FALSE
rs116127473	chr1	94901919	C/T	AATAATATA_TGCATCATT	TRUE	FALSE	FALSE	FALSE
rs189964465	chr1	95195253	C/T	TTGGTTGCA_CATCTGTTA	TRUE	FALSE	FALSE	FALSE
rs544288436	chr1	95552678	T/A	CTGATGTAA_CCAGCAGTC	TRUE	FALSE	FALSE	FALSE
rs565926629	chr1	96829889	TGATGATGATG/TGATGATG	TTTGTAAAG_TAACTTCTA	TRUE	FALSE	FALSE	FALSE
rs77469322	chr1	96829894	A/T	AAAGTGATG_TGATGTAAC	TRUE	FALSE	FALSE	FALSE
rs570353370	chr1	98929541	G/A	AAATGTGAT_TAAGTAACA	TRUE	FALSE	FALSE	FALSE
rs57621193	chr1	98929545	G/C	GTGATGTAA_TAACAACAA	TRUE	FALSE	FALSE	FALSE
rs12078040	chr1	99705854	A/G/T	TATTGCATC_CTTCTTTAG	TRUE	FALSE	FALSE	FALSE
rs368507224	chr1	99768921	C/T	ATGATGAAA_CCTGTCTCT	TRUE	FALSE	FALSE	FALSE
rs11166341	chr1	99802676	G/C/T	AAGAAATTG_GTCATGTGA	FALSE	FALSE	FALSE	TRUE
rs147140351	chr1	100457839	A/G/T	AATTTCATC_TCTATTTAA	TRUE	FALSE	FALSE	FALSE
rs568221926	chr1	100480106	A/G	TGTTTCATC_TTCCAAACA	TRUE	FALSE	FALSE	FALSE
rs557248265	chr1	100497135	A/-	GAATATATG_TGAAACATA	TRUE	FALSE	FALSE	FALSE
rs142284817	chr1	101150882	TGTG/TG	CCGGGAAAC_ATGCAATCC	TRUE	FALSE	FALSE	FALSE
rs76972861	chr1	101257354	A/G	AAAGAATGT_TGATGAAAT	TRUE	FALSE	FALSE	FALSE
rs145743510	chr1	101510430	A/T	AATGATGCA_CTATAAACA	TRUE	FALSE	FALSE	FALSE
rs149677042	chr1	101704376	G/A	TGCTATTTC_TCATCATTT	TRUE	FALSE	FALSE	TRUE
rs78121337	chr1	101982209	T/C	GTGATGCAA_CTACAGTGC	TRUE	FALSE	FALSE	FALSE
rs71664928	chr1	102259470	T/C	TTTCCACAA_GATGAAACT	TRUE	FALSE	FALSE	FALSE
rs369578303	chr1	102351927	TTTTTTTTTT/TTTTTTTTT/TTTTTTTTTTT/TTTTTTTTTTTT	ATTACATCA_GAGGGGAAA	TRUE	FALSE	FALSE	FALSE
rs1928313	chr1	104111459	C/T	AGATTAACA_TGATGCAAT	TRUE	FALSE	FALSE	FALSE
rs1448387	chr1	104563214	A/G	AATTCCTGG_TGATGAAAT	TRUE	FALSE	FALSE	FALSE
rs6703351	chr1	106373864	T/A/C	AATGACGGA_GAGGAAGCA	FALSE	FALSE	FALSE	TRUE
rs183645638	chr1	106910327	G/A	ACTCATTGC_TCATCTAGA	TRUE	FALSE	FALSE	TRUE
rs563871898	chr1	107123953	T/G	ATGATGCAA_AATTTCAGA	TRUE	FALSE	FALSE	FALSE
rs538346729	chr1	107454513	G/T	GCAAATGAT_CAATTCAAG	TRUE	FALSE	FALSE	FALSE
rs570849833	chr1	107582866	T/C/G	GTGATGCAA_AAACATACG	TRUE	FALSE	FALSE	FALSE
rs533493426	chr1	107766202	C/T	TTTGATTTG_GATGCAAAA	TRUE	FALSE	FALSE	FALSE
rs12725346	chr1	107900762	T/C	CCGAGGTTA_TGCATCACA	TRUE	FALSE	FALSE	FALSE
rs114888749	chr1	108617508	T/C	AGCGGGGCA_GTCAAGTAG	FALSE	FALSE	TRUE	FALSE
rs34442024	chr1	109054692	C/G	AGATTGCAT_ACTGTACTC	TRUE	FALSE	FALSE	FALSE
rs75818498	chr1	109191255	A/G	ACGCTTTCC_TCATACTCA	TRUE	FALSE	FALSE	TRUE
rs78233855	chr1	109240172	A/G	GGCTGATGC_AGCTTCATT	TRUE	FALSE	FALSE	FALSE
rs3768495	chr1	109392703	C/G/T	TAAATTACA_TTCATCAAA	TRUE	FALSE	FALSE	FALSE
rs3768493	chr1	109392883	C/A/G/T	CTCCTTGAT_CAAAGCTGA	TRUE	FALSE	FALSE	FALSE
rs541513428	chr1	109827603	C/T	GGGTTTCAT_ACACTGGCC	TRUE	FALSE	FALSE	FALSE
rs547910199	chr1	110002809	G/A	GATAATGAT_CAAGGTGAA	TRUE	FALSE	FALSE	FALSE
rs563696123	chr1	110441004	C/T	CCCAGATTG_GTCACTGCA	FALSE	FALSE	FALSE	TRUE
rs141061989	chr1	110869635	A/G	CCCTGGGTG_TGAAATAAT	TRUE	FALSE	FALSE	FALSE
rs12068735	chr1	111230651	T/C	AGCAAATGA_GCAATGGCT	TRUE	FALSE	FALSE	TRUE
rs186542046	chr1	111236576	T/C	CACAGATGA_GAAACAGAA	TRUE	FALSE	FALSE	TRUE
rs12137027	chr1	111313647	C/G/T	CTTTTTAGC_TGATGTAAT	TRUE	FALSE	FALSE	FALSE
rs542840965	chr1	111422709	T/C	GGGCAGATA_TACATCACC	TRUE	FALSE	FALSE	FALSE
rs568379531	chr1	111598059	T/C	ATCCTATGA_GTAATCATC	TRUE	FALSE	FALSE	TRUE
rs2788611	chr1	111814192	G/A	GGGCATTGC_TCAGACACC	TRUE	FALSE	FALSE	TRUE
rs78802325	chr1	112123539	A/G	GTCCTAAAC_TGATGCAAA	TRUE	FALSE	FALSE	FALSE
rs561425733	chr1	112407906	G/A	TGCAGTGAC_TAATCTTGC	FALSE	FALSE	FALSE	TRUE
rs4417064	chr1	112740353	A/G	TCCCATGAC_CAAGTTTAC	FALSE	FALSE	FALSE	TRUE
rs75776388	chr1	112819260	G/A	TCATGTGAC_TAATCCTAA	FALSE	FALSE	FALSE	TRUE
rs11102561	chr1	112901488	C/T	CTTTGGTAG_GATGCAACA	TRUE	FALSE	FALSE	FALSE
rs142776379	chr1	112936042	C/T	GTGATGTAA_TTAAGATTA	TRUE	FALSE	FALSE	FALSE
rs533621456	chr1	112975919	G/A/C	CTTTATGAT_TAATAAAGA	TRUE	FALSE	FALSE	FALSE
rs189056670	chr1	113782522	G/A	TAAAATGAT_TAAGAATAA	TRUE	FALSE	FALSE	FALSE
rs12040800	chr1	114565956	T/C/G	TTTTTCTTC_TGCATCATC	TRUE	FALSE	FALSE	FALSE
rs183791374	chr1	114565961	T/A	CTTCTTGCA_CATCTATTT	TRUE	FALSE	FALSE	FALSE
rs555678679	chr1	114676301	G/A	TGCAATTAC_TCATAAAAG	TRUE	FALSE	FALSE	TRUE
rs1942219	chr1	115372588	T/C	AACTCATTG_ATCATTCAG	TRUE	FALSE	FALSE	FALSE
rs10802166	chr1	116185360	T/C	TTTGGCTGA_GTAACATGA	TRUE	FALSE	FALSE	TRUE
rs563435632	chr1	116328842	TGATGATGATGATGATG/TGATGATGATG/TGATGATGATGATGATGATG	ACATGTATG_CAACCCACC	TRUE	FALSE	FALSE	FALSE
rs150262217	chr1	116778629	C/T	AATATGATG_AAGAACAAC	TRUE	FALSE	FALSE	FALSE
rs187297518	chr1	116846580	C/A/T	AAAAAGCCA_GTCAAAATG	FALSE	FALSE	TRUE	FALSE
rs1289671	chr1	117077314	G/A	CTTTGCATC_TGTTACTTA	TRUE	FALSE	FALSE	FALSE
rs186544768	chr1	117146307	G/A	ATTGGAAAT_ATGAAAACT	TRUE	FALSE	FALSE	FALSE
rs190974559	chr1	117146308	A/C	TTGGAAATG_TGAAAACTG	TRUE	FALSE	FALSE	FALSE
rs17606012	chr1	117541246	A/T	ACCCGTGTG_CGCAATCCG	FALSE	FALSE	FALSE	TRUE
rs72691739	chr1	117541247	C/T	CCCGTGTGA_GCAATCCGC	TRUE	FALSE	FALSE	TRUE
rs12746383	chr1	117651340	G/A	TATTGCATC_TATACTTAA	TRUE	FALSE	FALSE	FALSE
rs77413679	chr1	118105256	G/A	GAAGATGAC_TAAGAGTTA	FALSE	FALSE	FALSE	TRUE
rs561071623	chr1	118294958	T/C	GATTTTGCA_CACTCTGCC	TRUE	FALSE	FALSE	FALSE
rs115898740	chr1	118345846	C/T	AGATCATTG_ATCATTATG	TRUE	FALSE	FALSE	FALSE
rs571928767	chr1	118937547	A/C	GTGTGAATG_TGCAAGATA	TRUE	FALSE	FALSE	FALSE
rs587724251	chr1	119147948	A/G/T	TGTGCTTGC_TCATCTTCC	TRUE	FALSE	FALSE	TRUE
rs2843026	chr1	119883302	G/A/T	AATGATGCA_TGGTGGAGA	TRUE	FALSE	FALSE	FALSE
rs587617643	chr1	121400407	A/G	AATGATGAA_AAATGAAAT	TRUE	FALSE	FALSE	FALSE
rs587632897	chr1	121400701	G/A/C	AAGTGAAAT_ATGAAATGA	TRUE	FALSE	FALSE	FALSE
rs587597869	chr1	121400762	A/G	TATGAAATG_TGAAATGAA	TRUE	FALSE	FALSE	FALSE
rs7367750	chr1	121401010	C/T	ATGAGATGA_GAAATGCAA	TRUE	FALSE	FALSE	TRUE
rs587670782	chr1	121401011	G/A/C	TGAGATGAC_AAATGCAAC	FALSE	FALSE	FALSE	TRUE
rs587719441	chr1	121401142	GG/G	TGAAATGAT_AATGAAAAG	TRUE	FALSE	FALSE	FALSE
rs7365047	chr1	121401209	A/C	AAATGATGA_ATAAATGAA	TRUE	FALSE	FALSE	FALSE
rs368177345	chr1	121401287	C/A/G/T	GTGAAATGA_GTAATGAAA	TRUE	FALSE	FALSE	TRUE
rs587720280	chr1	121401288	G/A	TGAAATGAC_TAATGAAAT	FALSE	FALSE	FALSE	TRUE
rs7364771	chr1	121401289	T/A/C/G	GAAATGACG_AATGAAATA	FALSE	FALSE	FALSE	TRUE
rs190331219	chr1	121417503	G/A	CATGATTGC_TCACTACAC	TRUE	FALSE	FALSE	TRUE
rs1353022971	chr1	143503477	A/C/G	GATGAATTG_TGAAATGAT	TRUE	FALSE	FALSE	FALSE
rs538248505	chr1	144636626	T/TTT	ATCATTTCA_CAATTCATC	TRUE	FALSE	FALSE	FALSE
rs543426763	chr1	144637273	T/A	ATCATTTCA_CATTTCATC	TRUE	FALSE	FALSE	FALSE
rs569927586	chr1	144638795	A/C	ATTTCATTT_ATCATTTCG	TRUE	FALSE	FALSE	FALSE
rs569978833	chr1	144638838	TCATCA/TCA	CATTTCATT_ATTCATCAT	TRUE	FALSE	FALSE	FALSE
rs572251859	chr1	144638869	G/A	CATTTTTTC_TCATTTCAT	TRUE	FALSE	FALSE	TRUE
rs543010295	chr1	144639068	A/G	TTTCATTTC_TCATCATTT	TRUE	FALSE	FALSE	TRUE
rs587640165	chr1	147329684	G/-	CTTCATGAT_AAAACGCTA	TRUE	FALSE	FALSE	FALSE
rs587741712	chr1	147397097	A/G	ACACAAAAA_TGATGTAAT	TRUE	FALSE	FALSE	FALSE
rs182136472	chr1	147627905	C/G	GAACTGATG_AAGATTTTT	TRUE	FALSE	FALSE	FALSE
rs138399632	chr1	148260061	A/G	AATTGCATC_CTTTAGATG	TRUE	FALSE	FALSE	FALSE
rs138864658	chr1	148305373	T/C/G	CTATTTTTC_TCAGAAATT	FALSE	FALSE	FALSE	TRUE
rs587678059	chr1	149175873	G/C/T	AGACTCGGT_TCATCACCA	TRUE	FALSE	FALSE	FALSE
rs11589585	chr1	150038584	G/A	CGGGATTTC_TCATGTTGC	TRUE	FALSE	FALSE	TRUE
rs144850201	chr1	150078935	C/T	ATGATGAAA_CCTGTCTCT	TRUE	FALSE	FALSE	FALSE
rs587741122	chr1	150361531	A/G	TCTTACCAT_TGATGTAAC	TRUE	FALSE	FALSE	FALSE
rs141540594	chr1	150600885	G/A	CAAGATTGC_TCACTGTAC	TRUE	FALSE	FALSE	TRUE
rs145334150	chr1	150604896	G/C	CTCTACTTT_TTACATCAG	TRUE	FALSE	FALSE	FALSE
rs587739666	chr1	151192380	ATCATGTTGCCCACGGTGATCA/ATCA	TGAGATTTC_CCTG	TRUE	FALSE	FALSE	FALSE
rs183059983	chr1	151269419	G/A/T	GTAGAGACG_TTTCATCAT	TRUE	FALSE	FALSE	FALSE
rs11204806	chr1	151415486	C/G/T	TGGCTAACA_GATGAAACC	TRUE	FALSE	FALSE	FALSE
rs181884824	chr1	151458021	G/A/C	ACACCGCTT_CATCAAGAC	TRUE	FALSE	FALSE	FALSE
rs549780417	chr1	151464037	C/T	AGGATTGCA_CATTGCACT	TRUE	FALSE	FALSE	FALSE
rs112002807	chr1	151493667	T/C/G	ACAACATGA_GAAACATCA	TRUE	FALSE	FALSE	TRUE
rs112475465	chr1	151493668	G/A	CAACATGAT_AAACATCAT	TRUE	FALSE	FALSE	FALSE
rs113469422	chr1	151556930	C/T	CCGAGATTG_GTCACTGTA	FALSE	FALSE	FALSE	TRUE
rs576880423	chr1	151810304	T/C	GTTAAAATC_TACATCATT	TRUE	FALSE	FALSE	FALSE
rs73009645	chr1	151867505	A/G	GGTTGCATC_TTTTGCATT	TRUE	FALSE	FALSE	FALSE
rs369608453	chr1	152328581	G/A/T	TTGCATCAG_TTGCATCAA	TRUE	FALSE	FALSE	FALSE
rs150658013	chr1	152477056	T/C	TATTTTCTA_TGCATCATC	TRUE	FALSE	FALSE	FALSE
rs78984538	chr1	152563199	G/T	GGCGTATAA_TGATGAAAT	TRUE	FALSE	FALSE	FALSE
rs569161731	chr1	152563203	T/A/C	TATAAGTGA_GAAATCTCC	TRUE	FALSE	FALSE	TRUE
rs114519893	chr1	152769388	T/C	AGCATTTCA_CAGCATTCT	TRUE	FALSE	FALSE	FALSE
rs140665960	chr1	153699307	T/G	TGAACTTGA_GCAATCATC	TRUE	FALSE	FALSE	FALSE
rs189164394	chr1	153739399	A/G	TGGAGTGCA_TGATGCAAT	TRUE	FALSE	FALSE	FALSE
rs116163515	chr1	154158203	G/A/T	AACTGATGG_ATAAATAAA	TRUE	FALSE	FALSE	FALSE
rs114116494	chr1	154640081	T/C	ATGATGCAA_AAATATTAC	TRUE	FALSE	FALSE	FALSE
rs573196078	chr1	154762667	A/G	GTATGATGT_ATCAAACAC	TRUE	FALSE	FALSE	FALSE
rs146727770	chr1	154858043	T/C/G	GCTCTCAGC_TGCATCAAT	TRUE	FALSE	FALSE	FALSE
rs557836630	chr1	155418590	T/C	ACAATGATG_AACATTCAC	TRUE	FALSE	FALSE	FALSE
rs11264380	chr1	155550353	T/A/C/G	TGGTTGCAT_ATTCATCTT	TRUE	FALSE	FALSE	FALSE
rs565694984	chr1	155564280	G/C	ATGACCTGA_GTCAGGAGT	FALSE	TRUE	FALSE	FALSE
rs191125758	chr1	156000437	T/C	GTGCAATGA_GCAATCTTG	TRUE	FALSE	FALSE	TRUE
rs148433011	chr1	156832771	A/T	AGTTTCATC_TCCTCATTC	TRUE	FALSE	FALSE	FALSE
rs16837923	chr1	156988272	C/T	AGTGCCTGA_GCAATAGGG	TRUE	FALSE	FALSE	TRUE
rs1336146	chr1	157032651	T/A/C	CCTTTCTGA_GAAACTTCA	TRUE	FALSE	FALSE	TRUE
rs2224604	chr1	157627913	T/A/C	CATTGATTG_ATCATAAAT	TRUE	FALSE	FALSE	FALSE
rs558482062	chr1	158234103	T/C	TCCAGTTGA_TGCATCAAC	TRUE	FALSE	FALSE	FALSE
rs421163	chr1	158234111	A/G/T	ATTGCATCA_CTCCTGAGG	TRUE	FALSE	FALSE	FALSE
rs554020595	chr1	158575409	A/G	TCATATTGC_TCATAATTT	TRUE	FALSE	FALSE	TRUE
rs188850709	chr1	158690652	G/T	AGAGACAGG_TTTCATCAT	TRUE	FALSE	FALSE	FALSE
rs2427803	chr1	158690655	T/G	GACAGGGTT_CATCATGTT	TRUE	FALSE	FALSE	FALSE
rs2427804	chr1	158690656	C/A	ACAGGGTTT_ATCATGTTG	TRUE	FALSE	FALSE	FALSE
rs61828503	chr1	158690657	A/C/G	CAGGGTTTC_TCATGTTGG	TRUE	FALSE	FALSE	TRUE
rs74122968	chr1	159636786	C/T	AAATGATGC_TTCATCAGA	TRUE	FALSE	FALSE	FALSE
rs147690895	chr1	160051006	C/A	GCAGTGATG_AATCTCAGC	TRUE	FALSE	FALSE	FALSE
rs529817108	chr1	160149901	G/A	AGGAGGATT_CATCAGCAC	TRUE	FALSE	FALSE	FALSE
rs80087595	chr1	160641646	C/T	GAATGATGA_GCAATACCT	TRUE	FALSE	FALSE	TRUE
rs376965505	chr1	160658716	T/G	TGATATTTC_GACGCAAGA	FALSE	FALSE	FALSE	TRUE
rs78927032	chr1	160658719	C/T	TATTTCTGA_GCAAGACAG	TRUE	FALSE	FALSE	TRUE
rs79373456	chr1	160827690	A/T	TCTTTCATC_GCCTCACTC	TRUE	FALSE	FALSE	FALSE
rs370871010	chr1	160984103	A/G	GCCAACATG_TGAAACCCT	TRUE	FALSE	FALSE	FALSE
rs193203788	chr1	161201609	C/T	GAAAAGAGG_TGACGCAAG	FALSE	FALSE	FALSE	TRUE
rs141980418	chr1	161222775	G/A	GATCTTTGG_TGATGAAAT	TRUE	FALSE	FALSE	FALSE
rs16832820	chr1	161320018	A/C/G	GGCAGGAGA_TGATGAAAC	TRUE	FALSE	FALSE	FALSE
rs192381000	chr1	161386667	C/G/T	ATAAGTGAC_TCAACCTTG	FALSE	TRUE	FALSE	FALSE
rs115277900	chr1	161439931	C/G/T	AAGCCTGAC_TGGCCAGTG	FALSE	FALSE	TRUE	FALSE
rs1340977	chr1	161707114	T/A/C	AAATCTGAA_GATGAAAGC	TRUE	FALSE	FALSE	FALSE
rs117726306	chr1	161888108	C/A	AAACTCTTA_ATCATACCA	TRUE	FALSE	FALSE	FALSE
rs924834	chr1	162382504	T/A/C/G	ATAGTTGCA_CATTTTGTC	TRUE	FALSE	FALSE	FALSE
rs10458399	chr1	162486218	A/G	TAGTATTAC_TCACACAAG	TRUE	FALSE	FALSE	TRUE
rs148436060	chr1	163055320	T/A	GCTTTATGA_GAAATGAAG	TRUE	FALSE	FALSE	FALSE
rs370021436	chr1	163218501	T/C	CACCTATAT_ACATCATGT	TRUE	FALSE	FALSE	FALSE
rs71675825	chr1	163218508	TGTGT/TGT	ATTACATCA_TTTTAATAG	TRUE	FALSE	FALSE	FALSE
rs16828003	chr1	164307914	C/T	ACTTTATGA_GCAATTTCT	TRUE	FALSE	FALSE	TRUE
rs147376688	chr1	164748785	A/C	ACACATTGC_TCAGACCTC	TRUE	FALSE	FALSE	FALSE
rs140426955	chr1	165133506	T/A	TTTCTTACA_CATCTCCTT	TRUE	FALSE	FALSE	FALSE
rs17471319	chr1	165482105	C/T	ATGATGTAA_CGTTACTTT	TRUE	FALSE	FALSE	FALSE
rs4504864	chr1	165626713	G/A	TTTCCAGCT_ATGTAATTA	TRUE	FALSE	FALSE	FALSE
rs537468479	chr1	165943691	A/G/T	GACAATGAC_AAACCAAAC	FALSE	FALSE	FALSE	TRUE
rs182204843	chr1	165943791	G/A	ATGATGCAA_GACACAGAA	TRUE	FALSE	FALSE	FALSE
rs1451604	chr1	166208751	T/C	ACAATGATG_AATAAGCAT	TRUE	FALSE	FALSE	FALSE
rs185251588	chr1	166685404	A/G	TTACAGATT_TTTCATCAC	TRUE	FALSE	FALSE	FALSE
rs80260870	chr1	166808445	C/A	AAAATATTT_ATCATTATA	TRUE	FALSE	FALSE	FALSE
rs11590389	chr1	167213399	C/T	ATGATGAAA_CCCATCTCT	TRUE	FALSE	FALSE	FALSE
rs532910702	chr1	167447103	A/G	ATGATAATG_TGTAACACA	TRUE	FALSE	FALSE	FALSE
rs115580595	chr1	167449880	G/A/T	CAAGATTGC_TCATTGCAT	TRUE	FALSE	FALSE	TRUE
rs858485	chr1	167524840	A/G	CTCTCTTAC_TCATCCAGA	TRUE	FALSE	FALSE	TRUE
rs577301266	chr1	167534739	AAAA/AAAAA	TTACTGATG_CCCTGCAGC	TRUE	FALSE	FALSE	FALSE
rs116684638	chr1	167534781	G/A	GTCCATGAT_AAATAGTGA	TRUE	FALSE	FALSE	FALSE
rs188384373	chr1	167541783	T/C	CATCTGAGT_TCATCATTG	TRUE	FALSE	FALSE	FALSE
rs192035519	chr1	167541790	T/C	GTTTCATCA_TGTTTGTCT	TRUE	FALSE	FALSE	FALSE
rs2863271	chr1	167824005	A/C/T	GATGATGCA_GGCAAAGAA	TRUE	FALSE	FALSE	FALSE
rs204267	chr1	167841135	G/C/T	AGAGGGAGA_TTCATCATG	TRUE	FALSE	FALSE	FALSE
rs203807	chr1	167866048	T/G	GACCTGAAG_GATGCAATG	TRUE	FALSE	FALSE	FALSE
rs10800330	chr1	167866220	A/G	TGGCATTTC_TCAACAAGA	TRUE	FALSE	FALSE	TRUE
rs559599874	chr1	167949945	C/T	ATGTCTGGA_GATGCAATA	TRUE	FALSE	FALSE	FALSE
rs34204560	chr1	168167483	A/G/T	AGTGCAATG_TGCAATCTC	TRUE	FALSE	FALSE	FALSE
rs113779634	chr1	168183498	T/G	TTTGCTTTT_TCATCACCA	TRUE	FALSE	FALSE	FALSE
rs12061325	chr1	168496090	C/T	TTCAGATTA_ATCATTTAT	TRUE	FALSE	FALSE	FALSE
rs16861081	chr1	168623628	A/T	TTAGAGATG_TGTAATATA	TRUE	FALSE	FALSE	FALSE
rs547498677	chr1	168919573	T/G	AAAAGTGAT_CAACTCCAC	TRUE	FALSE	FALSE	FALSE
rs12121185	chr1	169300453	G/A	TTGGCTGAT_TAACATTCT	TRUE	FALSE	FALSE	FALSE
rs192850738	chr1	169348423	T/C	TTTGTTTCA_CATTTAGGC	TRUE	FALSE	FALSE	FALSE
rs12089956	chr1	169429092	A/C	TAATGATGA_ATAACCTCC	TRUE	FALSE	FALSE	FALSE
rs111711041	chr1	169507007	A/C	GTTTATTGC_TCACTATTT	TRUE	FALSE	FALSE	FALSE
rs6672595	chr1	169546298	C/T	CACGGATTT_ATCACCAAG	TRUE	FALSE	FALSE	FALSE
rs375621732	chr1	169791479	A/C	GGGTGATGA_AGAGTGTAA	TRUE	FALSE	FALSE	FALSE
rs573350117	chr1	169795094	G/A	CTCCTGTTT_ACGAAAGTA	FALSE	FALSE	FALSE	TRUE
rs193204928	chr1	170112265	T/C	CCAGTTGAT_GCATCAGCT	TRUE	FALSE	FALSE	FALSE
rs12068399	chr1	170559044	G/A	CAGGATTTC_TCATCTAAT	TRUE	FALSE	FALSE	TRUE
rs182277559	chr1	170644138	A/G	GATTACATC_TGATGAATG	TRUE	FALSE	FALSE	FALSE
rs61814151	chr1	170936945	C/T	CATGCATTA_ATCATTTCT	TRUE	FALSE	FALSE	FALSE
rs34038212	chr1	171434501	G/A	AGAGACAAC_TTTCATCAT	TRUE	FALSE	FALSE	FALSE
rs6701071	chr1	171480481	A/C/G	ATTTATGAC_TAACAAATA	FALSE	FALSE	FALSE	TRUE
rs12124034	chr1	171480679	A/G	CTGGCCAAC_TGATGAAAC	TRUE	FALSE	FALSE	FALSE
rs147647791	chr1	171538776	A/G	AGTGATGCA_TCACAGCTC	TRUE	FALSE	FALSE	FALSE
rs184142699	chr1	171546664	A/G	AGTGATGCA_TCTCGGCTC	TRUE	FALSE	FALSE	FALSE
rs12064559	chr1	171904969	G/A	TCCTTCATT_CATCATCTT	TRUE	FALSE	FALSE	FALSE
rs10573338	chr1	172460408	TGTGT/TGT	TATCTAGGC_TTCATCATG	TRUE	FALSE	FALSE	FALSE
rs12123755	chr1	172625478	C/A/T	GAGATTGCA_CACTTCACT	TRUE	FALSE	FALSE	FALSE
rs77391211	chr1	172738771	T/C	CTTGCATCA_AGGGATAAA	TRUE	FALSE	FALSE	FALSE
rs535448431	chr1	172943299	GGTGATTACATCATGG/GG/GGTGATTACATCATGGTGATTACATCATGG	CTTGTGGGA_GGGCAGTTC	TRUE	FALSE	FALSE	FALSE
rs12734792	chr1	172976486	C/A/T	AGCCACTGA_GTCACATCA	FALSE	TRUE	FALSE	FALSE
rs528961885	chr1	172981188	TAATTATGATGTAATCAAGTTCATCAATTATTTTATTCATAATT/TAATTATGATGTAATCAAGTTCATCAATTATTTTATTCATAATTATGATGTAATCAAGTTCATCAATTATTTTATTCATAATT	AGAAAGACC_	TRUE	FALSE	FALSE	FALSE
rs533876673	chr1	173269689	A/C/T	TATTTCATC_TGCTACTCA	TRUE	FALSE	FALSE	FALSE
rs538016230	chr1	173364297	AAGTAAGTA/AAGTA	AAAAGAAAA_TTTCATCAT	TRUE	FALSE	FALSE	FALSE
rs4258254	chr1	173364310	A/C/T	AAGTATTTC_TCATCTTGT	TRUE	FALSE	FALSE	FALSE
rs148768609	chr1	173392342	TA/-	AAGTTTTAC_GTCAGTTTG	FALSE	FALSE	FALSE	TRUE
rs61828916	chr1	173595739	A/C/T	AATGATGAA_TAATATGTG	TRUE	FALSE	FALSE	FALSE
rs143452132	chr1	173747893	AAAAAAAAAAAAA/AAAAAAAAAAAA/AAAAAAAAAAAAAA/AAAAAAAAAAAAAAA	GAGCTCTTT_TGATGAAAC	TRUE	FALSE	FALSE	FALSE
rs7413166	chr1	173960597	G/A	AGATCTGAT_TAATCCTAA	TRUE	FALSE	FALSE	FALSE
rs12063296	chr1	173960761	A/C/G	CTGACGGAA_AGAATAGGG	FALSE	FALSE	FALSE	TRUE
rs535922049	chr1	174083855	C/T	AGTCTTTCA_CATTAAGTA	TRUE	FALSE	FALSE	FALSE
rs146074594	chr1	174176664	A/G/T	TGAGCTGAC_TGGCACCAC	FALSE	FALSE	TRUE	FALSE
rs76949857	chr1	174448516	C/A	TGCTTGCAT_AGTGTGGAT	TRUE	FALSE	FALSE	FALSE
rs549261224	chr1	174929912	G/A	TGCAGTGAT_CAATCTCAG	TRUE	FALSE	FALSE	FALSE
rs569236542	chr1	174929913	C/T	GCAGTGATG_AATCTCAGC	TRUE	FALSE	FALSE	FALSE
rs2205613	chr1	175207951	A/G/T	GGCCACATG_TGCAACCTC	TRUE	FALSE	FALSE	FALSE
rs561731584	chr1	175398691	C/G/T	TATAGATGA_GAAATTGGG	TRUE	FALSE	FALSE	TRUE
rs115191704	chr1	175409984	T/C	TTGTGTTTG_GTCAGGAAG	FALSE	FALSE	FALSE	TRUE
rs564264616	chr1	176878518	A/G	TTTTGCATC_TTTGGCCCC	TRUE	FALSE	FALSE	FALSE
rs112935138	chr1	177330015	G/A	TGGCATGAC_CAACAGTTG	FALSE	FALSE	FALSE	TRUE
rs34931436	chr1	178504808	G/A	AGTGTAGTG_TGCAATCTC	TRUE	FALSE	FALSE	FALSE
rs76862559	chr1	178630583	T/C/G	CTTTTTTCA_CATATAATG	TRUE	FALSE	FALSE	FALSE
rs201734804	chr1	179137759	A/G	AGGACAGTG_TGCAATATT	TRUE	FALSE	FALSE	FALSE
rs2636274	chr1	179137764	A/C/G	AGTGATGCA_TATTGAGCA	TRUE	FALSE	FALSE	FALSE
rs576610019	chr1	179137765	T/G	GTGATGCAA_ATTGAGCAG	TRUE	FALSE	FALSE	FALSE
rs2793807	chr1	179202578	C/T	TTGGTTACA_CAGCAAATT	TRUE	FALSE	FALSE	FALSE
rs113795696	chr1	179428208	A/G	ACATGATGT_AGAAACAGA	TRUE	FALSE	FALSE	FALSE
rs61826443	chr1	179731842	A/T	TATTACATC_TTGTAGAGG	TRUE	FALSE	FALSE	FALSE
rs12134601	chr1	181043093	A/C/G	CATGCTCTG_TGCAATCTC	TRUE	FALSE	FALSE	FALSE
rs569035165	chr1	181697217	G/A	AAAGCTGTG_TGAAATGTT	TRUE	FALSE	FALSE	FALSE
rs552149541	chr1	182300224	C/T	ACTGAATTG_ATCACCATC	TRUE	FALSE	FALSE	FALSE
rs2477189	chr1	182302927	T/G	GGAGGCTGA_GCAAGAGAA	TRUE	FALSE	FALSE	FALSE
rs563830145	chr1	182303089	A/-	ATGGATGAT_GCAAAGTGT	TRUE	FALSE	FALSE	FALSE
rs538852920	chr1	182355488	A/G	GCTGGGCAC_TCATGTGAA	FALSE	FALSE	TRUE	FALSE
rs143801235	chr1	182460752	A/G	AGAATCTGT_TGATGTAAA	TRUE	FALSE	FALSE	FALSE
rs74887428	chr1	182716738	A/T	TTAGCTATG_TGCAATTTG	TRUE	FALSE	FALSE	FALSE
rs138191521	chr1	182834617	G/A/T	GGTGCTTAC_TCAGGGTTC	TRUE	FALSE	FALSE	TRUE
rs189089346	chr1	183346212	C/T	CAGTTCCAT_ATTCCCACT	TRUE	FALSE	FALSE	FALSE
rs10911369	chr1	183596697	G/A	GCCGACATT_CATCACTGC	TRUE	FALSE	FALSE	FALSE
rs145965088	chr1	183596703	C/T	ATTGCATCA_TGCACTCCA	TRUE	FALSE	FALSE	FALSE
rs2333685	chr1	183596854	T/C	CTTCCCTGA_GTAAGTTAG	TRUE	FALSE	FALSE	TRUE
rs114030442	chr1	183604447	C/T	CCATGATGA_GTCATGGCC	FALSE	TRUE	FALSE	FALSE
rs11585126	chr1	183881767	A/C/G/T	GGAAATGCA_TTGCATCAT	TRUE	FALSE	FALSE	FALSE
rs370289096	chr1	183961944	C/-	TTATTTCAT_ATTTCATCA	TRUE	FALSE	FALSE	FALSE
rs545689959	chr1	184054929	G/A	AAACATAGT_ATGTAATAC	TRUE	FALSE	FALSE	FALSE
rs143137452	chr1	184445009	T/G	TATATGTGA_GCAATATGG	TRUE	FALSE	FALSE	FALSE
rs147396769	chr1	185073696	A/G	GGTAAGACA_TTACATCAG	TRUE	FALSE	FALSE	FALSE
rs116407364	chr1	185548768	C/T	CTAACATGA_GCAATATGA	TRUE	FALSE	FALSE	TRUE
rs12097513	chr1	185560095	A/C	TCTGATGAA_TGGGTGTTA	TRUE	FALSE	FALSE	FALSE
rs4651272	chr1	185573939	G/A/C	GATTACATC_AATGCAGCA	TRUE	FALSE	FALSE	FALSE
rs140356162	chr1	185815210	A/G	AATGATGTA_TCAACTTTT	TRUE	FALSE	FALSE	FALSE
rs662844	chr1	186244962	T/C	AGGTCACGT_GATGCAAGA	TRUE	FALSE	FALSE	FALSE
rs143965707	chr1	186449849	C/T	AATATATGA_GTAATATAT	TRUE	FALSE	FALSE	TRUE
rs76947099	chr1	186849331	C/T	CAGACATTG_GTCAGTGGA	FALSE	FALSE	FALSE	TRUE
rs184344027	chr1	186849332	G/A/T	AGACATTGC_TCAGTGGAA	TRUE	FALSE	FALSE	TRUE
rs73055713	chr1	186889903	A/G	CTGAGGAAC_TGATGTAAT	TRUE	FALSE	FALSE	FALSE
rs5779383	chr1	188072476	A/C/T	GGTTGCATC_TTCAGCCAT	TRUE	FALSE	FALSE	FALSE
rs6676175	chr1	188072477	T/A/C	GTTGCATCA_TCAGCCATA	TRUE	FALSE	FALSE	FALSE
rs545446111	chr1	188773985	AAATAGCCAAAA/AAA	TTTATGATG_GCAATTGCA	TRUE	FALSE	FALSE	FALSE
rs12748994	chr1	188891186	C/T	AAAATGATG_AATGCAATA	TRUE	FALSE	FALSE	FALSE
rs190594820	chr1	190117825	A/G	CATTTCATC_TGTAGTTAC	TRUE	FALSE	FALSE	FALSE
rs115412689	chr1	190250547	T/C/G	AATCAGTGA_GAAATGGTT	TRUE	FALSE	FALSE	TRUE
rs141420750	chr1	190250579	T/C	TCAGGGGTA_TGCATCATT	TRUE	FALSE	FALSE	FALSE
rs376009118	chr1	190455951	T/TTTT	TTTCTATCC_CATCAGCTT	TRUE	FALSE	FALSE	FALSE
rs117201805	chr1	190599875	C/T	ATGATATTG_ATCACACCA	TRUE	FALSE	FALSE	FALSE
rs146642459	chr1	190599970	A/C	TAATGATGC_ATGCAAATT	TRUE	FALSE	FALSE	FALSE
rs10800989	chr1	190886751	C/T	GTTTGATTG_ATCATAGTT	TRUE	FALSE	FALSE	FALSE
rs143888608	chr1	190886819	A/G	TTTTGATGA_ATTGTATTG	TRUE	FALSE	FALSE	FALSE
rs114434425	chr1	191140223	G/C	ATTAAAAGT_ATGCAATAC	TRUE	FALSE	FALSE	FALSE
rs116501445	chr1	191763636	A/G/T	AGTAGCATG_TGAAATCTC	TRUE	FALSE	FALSE	FALSE
rs1417123	chr1	191871840	A/G/T	AATTGCATC_TTCTTAATT	TRUE	FALSE	FALSE	FALSE
rs12039918	chr1	192028255	T/C	CTAGTATGA_GTAACTTTG	TRUE	FALSE	FALSE	TRUE
rs190393220	chr1	192133557	A/G	TATTACATC_TGCACTTAT	TRUE	FALSE	FALSE	FALSE
rs182110496	chr1	192203362	G/T	GACCACATT_TGATGCAAT	TRUE	FALSE	FALSE	FALSE
rs546489561	chr1	192748193	G/T	TAATCATAT_TGATGAAAT	TRUE	FALSE	FALSE	FALSE
rs10489516	chr1	192750241	G/A	GTCTTCAGT_TTACATCAC	TRUE	FALSE	FALSE	FALSE
rs556389449	chr1	192971874	A/G/T	GCCAACATG_TGAAACCCT	TRUE	FALSE	FALSE	FALSE
rs78411138	chr1	192995957	T/C	GTACAGTGA_GCAATCTTG	TRUE	FALSE	FALSE	TRUE
rs146059479	chr1	193107710	C/G/T	TTGAGATTG_GTCACTGCA	FALSE	FALSE	FALSE	TRUE
rs141975080	chr1	193769771	G/A	CTTGCATCA_CTGCCCTCA	TRUE	FALSE	FALSE	FALSE
rs149659564	chr1	194361524	T/C	ATGATGAAA_AGTTATTTA	TRUE	FALSE	FALSE	FALSE
rs12042080	chr1	194730508	G/A	CTGAATGAT_CAATTCATG	TRUE	FALSE	FALSE	FALSE
rs78034007	chr1	195159402	C/G/T	AGTATGATG_AACGACTAA	TRUE	FALSE	FALSE	FALSE
rs663641	chr1	195159405	C/T	ATGATGCAA_GACTAATCT	TRUE	FALSE	FALSE	FALSE
rs187382628	chr1	195606679	C/A/T	ATTCTGTCA_GTCACACTG	FALSE	FALSE	TRUE	FALSE
rs183309673	chr1	195861803	G/A/T	GTCCAGCAT_ATGAAATAG	TRUE	FALSE	FALSE	FALSE
rs16838968	chr1	195861806	G/A	CAGCATGAT_AAATAGTTT	TRUE	FALSE	FALSE	FALSE
rs74133329	chr1	195861886	T/C	TTTTATCTT_CGTCATAGT	FALSE	FALSE	FALSE	TRUE
rs537210564	chr1	195889868	G/A	AATGCAGAT_TGATGCAAG	TRUE	FALSE	FALSE	FALSE
rs150371485	chr1	195932221	G/A	GGGGATATT_CATCAGTCC	TRUE	FALSE	FALSE	FALSE
rs116219844	chr1	196367294	C/T	GAATGATTG_ATCACCAAA	TRUE	FALSE	FALSE	FALSE
rs148369302	chr1	196412525	G/T	ATTACATCA_TTAGCCTCC	TRUE	FALSE	FALSE	FALSE
rs182895328	chr1	196546331	C/G/T	TTGGTGTTA_ATCATTTGT	TRUE	FALSE	FALSE	FALSE
rs182110327	chr1	196637763	G/A	GATATTAGA_TGATGCAAC	TRUE	FALSE	FALSE	FALSE
rs78378890	chr1	196861662	C/G	ATTTCATCA_ACTACCTAG	TRUE	FALSE	FALSE	FALSE
rs111584496	chr1	196940749	T/G	TTGATTGCA_CAGCTATTG	TRUE	FALSE	FALSE	FALSE
rs187688832	chr1	197023351	C/G/T	AGCCCACCT_TTGCATCAT	TRUE	FALSE	FALSE	FALSE
rs549702550	chr1	197194210	G/A	TAGACACGG_TTTCATCAT	TRUE	FALSE	FALSE	FALSE
rs145885655	chr1	197424674	G/A	CGTGATTGC_TCACTTTGT	TRUE	FALSE	FALSE	TRUE
rs149457139	chr1	197424802	T/C	TGTATTCCA_CAATCATTA	TRUE	FALSE	FALSE	FALSE
rs116007272	chr1	198292112	A/G/T	GATGATGAA_TAGCCATCT	TRUE	FALSE	FALSE	FALSE
rs185607304	chr1	198308524	T/A	TCTGATGAA_GCTATTTCT	TRUE	FALSE	FALSE	FALSE
rs115779187	chr1	199199549	T/A	GGTATTACA_CAGAAACAC	TRUE	FALSE	FALSE	FALSE
rs79675907	chr1	199471867	A/G	TGCATAATG_TGAAATCGC	TRUE	FALSE	FALSE	FALSE
rs149712711	chr1	200392999	C/T	GTGCAGTGA_GCAATCTCA	TRUE	FALSE	FALSE	TRUE
rs6664806	chr1	201081904	C/T	CTTCCATCA_GATTGTAGG	TRUE	FALSE	FALSE	FALSE
rs79234775	chr1	201170730	A/T	TATTGCATC_GGGTTGAAC	TRUE	FALSE	FALSE	FALSE
rs10800761	chr1	201193515	G/A/C	CAGTGACGC_ATCTCAGCT	FALSE	FALSE	FALSE	TRUE
rs79755216	chr1	201334497	A/T	TATTACATC_TCGCCATTG	TRUE	FALSE	FALSE	FALSE
rs5020875	chr1	201334585	A/C/G/T	ACATGTGAT_TAATTACTG	TRUE	FALSE	FALSE	FALSE
rs142871737	chr1	201544900	A/G	ATATGACGT_ATAGCAAGA	FALSE	FALSE	FALSE	TRUE
rs11337396	chr1	202775065	CCCCCC/CCCCC/CCCCCCC	ATGATGAAA_ATCTCTATT	TRUE	FALSE	FALSE	FALSE
rs148500141	chr1	202815760	T/C	TGTTCAATC_TTCATCAGA	TRUE	FALSE	FALSE	FALSE
rs115362249	chr1	202927267	T/A	ATGACGCAA_GCAGCTGGA	FALSE	FALSE	FALSE	TRUE
rs367894196	chr1	202983131	ATAATAATAAT/ATAATAAT	ATGACAGAT_GATGAAAAA	TRUE	FALSE	FALSE	FALSE
rs138462253	chr1	203133561	G/A	GTATCTTGC_TCAGCCCAA	TRUE	FALSE	FALSE	TRUE
rs4587615	chr1	203402612	T/A/C	TTAAAATTC_GTCACCAGA	FALSE	FALSE	FALSE	TRUE
rs16851911	chr1	203601820	T/C	TTAGCACTT_GATGAAACT	TRUE	FALSE	FALSE	FALSE
rs537172736	chr1	203707511	A/T	AATGATGCA_CCTCCGCCT	TRUE	FALSE	FALSE	FALSE
rs559420317	chr1	204507163	T/C/G	TTGAGTGAT_GCATCATCC	TRUE	FALSE	FALSE	FALSE
rs143317664	chr1	204507170	T/A/C	ATTGCATCA_CCACACTGT	TRUE	FALSE	FALSE	FALSE
rs116439622	chr1	204711689	T/C	GTGCTTACA_CAGGCCTTG	TRUE	FALSE	FALSE	FALSE
rs145169715	chr1	204923928	C/A/T	ACCTTTCCA_CAGAGGCTG	TRUE	FALSE	FALSE	FALSE
rs12033568	chr1	205121977	G/A/C/T	AAGAGACTG_CGCAAGCTC	FALSE	FALSE	FALSE	TRUE
rs189940169	chr1	205144500	C/T	CATGGCATT_CATCACTTA	TRUE	FALSE	FALSE	FALSE
rs6593927	chr1	205182764	T/A/C/G	GAGATTGCG_CATTGCATT	FALSE	FALSE	FALSE	TRUE
rs139599965	chr1	206155455	T/A/C	CCAACATGA_GAAACCCCA	TRUE	FALSE	FALSE	TRUE
rs191657830	chr1	206859159	A/C	AGCATGATG_AAAAACGCA	TRUE	FALSE	FALSE	FALSE
rs56198560	chr1	206970536	T/C	GACAAGTGA_GCAACAACT	TRUE	FALSE	FALSE	TRUE
rs185899216	chr1	207194405	A/C	GGATTGTGG_TGATGTAAC	TRUE	FALSE	FALSE	FALSE
rs191691056	chr1	207194407	G/A	ATTGTGGAT_ATGTAACTT	TRUE	FALSE	FALSE	FALSE
rs532389998	chr1	207740430	A/-	TTGTTTTCG_TTACATCAT	TRUE	FALSE	FALSE	FALSE
rs1781028	chr1	208184571	A/C/G/T	TGGGGATGA_GCAAGCAGT	TRUE	FALSE	FALSE	TRUE
rs542884549	chr1	208494891	C/T	GTGTGGTTG_GTCATAGGG	FALSE	FALSE	FALSE	TRUE
rs17012933	chr1	208599858	C/A/G	GTTGCATCA_CCCCTTAGG	TRUE	FALSE	FALSE	FALSE
rs542339923	chr1	209176110	G/A	GAGTTCAAT_ATGCAACAA	TRUE	FALSE	FALSE	FALSE
rs146946651	chr1	209827176	G/A	AAGCATGTG_TTGCATCAG	TRUE	FALSE	FALSE	FALSE
rs148563108	chr1	210313833	C/G/T	TTTACATCA_GGCTGAGCA	TRUE	FALSE	FALSE	FALSE
rs538074876	chr1	210324616	A/G	GCTGGAGTG_TGCAATCTC	TRUE	FALSE	FALSE	FALSE
rs74635326	chr1	210354480	G/T	AATTATGAT_CAATCTTGA	TRUE	FALSE	FALSE	FALSE
rs77309169	chr1	210354481	C/T	ATTATGATG_AATCTTGAT	TRUE	FALSE	FALSE	FALSE
rs61672280	chr1	211716621	T/C	GTTTCATCA_GTTGGCCAG	TRUE	FALSE	FALSE	FALSE
rs190132956	chr1	211785668	G/A	TGCAGTGAC_CAATCTCGG	FALSE	FALSE	FALSE	TRUE
rs565213236	chr1	211928487	A/G	GTTTTCATC_CACAGAGGA	TRUE	FALSE	FALSE	FALSE
rs532118681	chr1	212051402	A/G	CCTTATTTC_TCATCATTC	TRUE	FALSE	FALSE	TRUE
rs115055957	chr1	212216099	A/T	AGATTTTGC_GATGTAATT	TRUE	FALSE	FALSE	FALSE
rs552820951	chr1	212281680	C/T	ACTTTTTCT_GCATCATTT	TRUE	FALSE	FALSE	FALSE
rs41301029	chr1	212896181	A/G	AATTTCATC_TGTATGTTA	TRUE	FALSE	FALSE	FALSE
rs528180010	chr1	213049517	A/G	GATGATGCA_TGTTGATGT	TRUE	FALSE	FALSE	FALSE
rs144207220	chr1	213054922	T/C	TTTCAGTTA_TTCATCATG	TRUE	FALSE	FALSE	FALSE
rs573983724	chr1	213055965	C/T	GTGCAGTGA_GCAATCATA	TRUE	FALSE	FALSE	TRUE
rs140171502	chr1	213886072	T/C	TCTTGTGAT_GCATCATTG	TRUE	FALSE	FALSE	FALSE
rs111783241	chr1	213909005	G/A	GCTTGAGTT_CATCATAAC	TRUE	FALSE	FALSE	FALSE
rs2666846	chr1	214592113	A/G	CGAGATTGC_TCACTGCAC	TRUE	FALSE	FALSE	TRUE
rs529658737	chr1	214911336	G/A	ATGATGCAA_ATTCAGGGG	TRUE	FALSE	FALSE	FALSE
rs1582113	chr1	214970234	T/C	GGGTTTCAT_ATCCTAATT	TRUE	FALSE	FALSE	FALSE
rs144726955	chr1	215071607	T/C	TATAGCAAT_CCATCAGAA	TRUE	FALSE	FALSE	FALSE
rs535971045	chr1	215932724	G/A	TGGAGGATT_CATCAGGCC	TRUE	FALSE	FALSE	FALSE
rs111332009	chr1	215986347	A/G	GGTTTCATC_TGTTTCCTA	TRUE	FALSE	FALSE	FALSE
rs9308440	chr1	215986593	C/A	ATTACCAGG_TGATGAAAT	TRUE	FALSE	FALSE	FALSE
rs75526653	chr1	216034647	C/T	TTGGGGTGA_GCAACTGCA	TRUE	FALSE	FALSE	TRUE
rs60833551	chr1	216034648	G/A	TGGGGTGAC_CAACTGCAA	FALSE	FALSE	FALSE	TRUE
rs112006307	chr1	216477306	A/T	CAGTACGTG_TGAAATTTC	TRUE	FALSE	FALSE	FALSE
rs543591248	chr1	216477307	T/A/C/G	AGTACGTGA_GAAATTTCC	TRUE	FALSE	FALSE	TRUE
rs9441497	chr1	216477328	A/C	CTATGTTTC_TCAGTCTGT	TRUE	FALSE	FALSE	FALSE
rs11572719	chr1	216630916	TTTTT/TTTT	AGAGTGAGA_CATCAGATT	TRUE	FALSE	FALSE	FALSE
rs2065805	chr1	216670322	A/C/G/T	AAGCAGTTG_TTGCATCAG	TRUE	FALSE	FALSE	FALSE
rs10594487	chr1	217713432	TGATG/TG/TGATGATG	CTTTTAAAG_CAATGAAGA	TRUE	FALSE	FALSE	FALSE
rs2152140	chr1	217978585	T/A/C/G	CTTACATCA_CTTTCTTCA	TRUE	FALSE	FALSE	FALSE
rs115018765	chr1	218249252	C/T	TGCCTTGAT_ACATCACCA	TRUE	FALSE	FALSE	FALSE
rs114797153	chr1	218276236	C/T	GCAACATGA_GAAACTCTG	TRUE	FALSE	FALSE	TRUE
rs190266440	chr1	218560421	T/C	GAATAGTGA_GCAATAAAC	TRUE	FALSE	FALSE	TRUE
rs638495	chr1	218867139	C/T	AAATGCTGA_GTAATAAAT	TRUE	FALSE	FALSE	TRUE
rs112612530	chr1	218956825	C/A	TTAATATTG_ATCACTTCC	TRUE	FALSE	FALSE	FALSE
rs149553074	chr1	219170403	G/A	CTGAATGAT_CAACAGATG	TRUE	FALSE	FALSE	FALSE
rs568491331	chr1	219359341	A/G	TCTTACATC_GGGATTTAT	TRUE	FALSE	FALSE	FALSE
rs80316504	chr1	220514041	A/T	CCTCATTAC_TCATGGCGG	TRUE	FALSE	FALSE	FALSE
rs73094936	chr1	221152421	T/A/C	TTTGCATGA_GTAATATGT	TRUE	FALSE	FALSE	TRUE
rs4561044	chr1	221839913	G/A	CAACCTTGC_TCAGCAATC	TRUE	FALSE	FALSE	TRUE
rs111319544	chr1	222712827	C/A/T	CTGGTTTTC_GTCACCCTG	FALSE	FALSE	FALSE	TRUE
rs2609358	chr1	222995847	C/G/T	TGACCACCT_ATGCAATCA	TRUE	FALSE	FALSE	FALSE
rs61840078	chr1	223096276	A/C/G	ATTTCATCA_CCAGGTAGT	TRUE	FALSE	FALSE	FALSE
rs184151999	chr1	223423247	A/C	GTACTATGA_GAAAAGTCA	FALSE	FALSE	FALSE	TRUE
rs16842168	chr1	223771796	C/G	TTGTTTGTT_ATGTAACTT	TRUE	FALSE	FALSE	FALSE
rs144963563	chr1	223786227	A/G	ATACAAATG_TGTAATTAT	TRUE	FALSE	FALSE	FALSE
rs530993318	chr1	223847245	G/C	ATCACCTGA_GTCAGGAGT	FALSE	TRUE	FALSE	FALSE
rs139377067	chr1	225063738	T/C	GAAAAATGA_GAAATAGTT	TRUE	FALSE	FALSE	TRUE
rs574283929	chr1	225444993	T/C/G	GCTTTTGAC_TCACATCCT	FALSE	TRUE	FALSE	FALSE
rs562418583	chr1	225486270	G/A	CGGGATTTC_TCATGTCAC	TRUE	FALSE	FALSE	TRUE
rs530143171	chr1	225694219	A/G	GTTGCATCA_GGCCCTGCA	TRUE	FALSE	FALSE	FALSE
rs565426045	chr1	225835449	A/G	AGTGCAGTG_CGCAATCTC	FALSE	FALSE	FALSE	TRUE
rs149022409	chr1	225835450	C/T	GTGCAGTGA_GCAATCTCG	TRUE	FALSE	FALSE	TRUE
rs547760768	chr1	225835452	C/G	GCAGTGACG_AATCTCGAC	FALSE	FALSE	FALSE	TRUE
rs569345195	chr1	225835453	A/G	CAGTGACGC_ATCTCGACT	FALSE	FALSE	FALSE	TRUE
rs539536962	chr1	225873061	C/T	AACACATGA_GAAACTTAA	TRUE	FALSE	FALSE	TRUE
rs61709910	chr1	226238588	A/G/T	GATTGCATC_CTGTACTCC	TRUE	FALSE	FALSE	FALSE
rs139674420	chr1	226351110	T/C	ATTGCATCA_GCATCAGGC	TRUE	FALSE	FALSE	FALSE
rs139416161	chr1	226476959	C/T	TCTATGTAC_GATGGAAAG	TRUE	FALSE	FALSE	FALSE
rs112706404	chr1	226578426	G/A/T	TGCAGTGAC_CAATCACAG	FALSE	FALSE	FALSE	TRUE
rs144371228	chr1	226702574	C/G	AGAGATGAC_AAAATTGAC	FALSE	FALSE	FALSE	TRUE
rs2718215	chr1	227270686	T/C	TTTCTACAA_TTCATCACC	TRUE	FALSE	FALSE	FALSE
rs10916157	chr1	227526776	A/G	AGTTACATC_CTTAGAATA	TRUE	FALSE	FALSE	FALSE
rs561784796	chr1	227980487	C/T	ATGATGAAA_GCTGTCTCT	TRUE	FALSE	FALSE	FALSE
rs550194081	chr1	228168451	A/C/G	AGCCCTTGC_TCATTCAAG	TRUE	FALSE	FALSE	TRUE
rs575801868	chr1	228253248	GTATTACATCAGCATCAGT/GT	ATAAGTTTG_GTTATGT	TRUE	FALSE	FALSE	FALSE
rs189840144	chr1	228253253	A/G	TTTGGTATT_CATCAGCAT	TRUE	FALSE	FALSE	FALSE
rs150982353	chr1	228796989	G/A/C/T	ATTACAGAC_TGCATCACC	TRUE	FALSE	FALSE	FALSE
rs139919433	chr1	229314624	T/C	TTTTTTAAA_GATGTAACA	TRUE	FALSE	FALSE	FALSE
rs143553037	chr1	229397995	T/C	GAGATTACA_CAGCTATTG	TRUE	FALSE	FALSE	FALSE
rs10864690	chr1	230101793	T/A/C/G	CTTTCATCA_GAAACGTAT	TRUE	FALSE	FALSE	FALSE
rs72651068	chr1	230170878	G/A	CCCCATGAC_CAAACACCC	FALSE	FALSE	FALSE	TRUE
rs148335087	chr1	230447762	T/A	TACTGATGA_GTAATTTGT	TRUE	FALSE	FALSE	FALSE
rs117426981	chr1	230782606	T/A	ATTGCATCA_TTTTCCTCT	TRUE	FALSE	FALSE	FALSE
rs182653706	chr1	231124832	C/T	GGCCTCTTG_GTCATTCGG	FALSE	FALSE	FALSE	TRUE
rs114866647	chr1	231124833	G/A/C	GCCTCTTGC_TCATTCGGG	TRUE	FALSE	FALSE	TRUE
rs116552967	chr1	231549268	A/G	AGTGATGAA_CCCCATGTC	TRUE	FALSE	FALSE	FALSE
rs147078864	chr1	232086106	T/A	TCAAGATGA_GTAATCACA	TRUE	FALSE	FALSE	FALSE
rs150017034	chr1	232375434	G/T	GAGTCTGAT_ATGTAAAAA	TRUE	FALSE	FALSE	FALSE
rs74144345	chr1	232423783	A/G	ATCTAGATG_CGCAATATT	FALSE	FALSE	FALSE	TRUE
rs72757391	chr1	232423784	C/G/T	TCTAGATGA_GCAATATTA	TRUE	FALSE	FALSE	TRUE
rs189256055	chr1	232511432	T/C	TAGCTTTAT_GCATCAGAT	TRUE	FALSE	FALSE	FALSE
rs139679039	chr1	232511504	C/T	GGATTGATG_AAAAACAGG	TRUE	FALSE	FALSE	FALSE
rs16857613	chr1	232542084	A/G	TAGTGAATG_TGTAATGAT	TRUE	FALSE	FALSE	FALSE
rs56154139	chr1	233015649	C/T	CCGAGATTG_GTCACTGCA	FALSE	FALSE	FALSE	TRUE
rs79911185	chr1	233347302	G/A/C	TTATAGATT_CATCATCTA	TRUE	FALSE	FALSE	FALSE
rs6658318	chr1	233437557	G/A/C	GATGATGTA_TCCATTCCC	TRUE	FALSE	FALSE	FALSE
rs190373419	chr1	233466717	C/T	GGGTGATTG_GTCAGATTC	FALSE	FALSE	FALSE	TRUE
rs7540816	chr1	233523396	C/T	TTTAGATTT_ATCAGCAAT	TRUE	FALSE	FALSE	FALSE
rs144874938	chr1	233703985	T/A	ATGATGAAA_ATTTGCAGG	TRUE	FALSE	FALSE	FALSE
rs546333314	chr1	233904098	C/A/G/T	AATTTGCCC_GATGAAAAA	TRUE	FALSE	FALSE	FALSE
rs12760720	chr1	234273597	T/G	ATTCTAAAT_ATGCAAGAC	TRUE	FALSE	FALSE	FALSE
rs574375881	chr1	234372180	ATTAATT/ATT	TCTGTACAT_GCGTCATTT	FALSE	FALSE	FALSE	TRUE
rs141373642	chr1	234523808	T/C/G	GACGGCTGA_GTAATGCTA	TRUE	FALSE	FALSE	TRUE
rs557309546	chr1	234546404	C/T	CGCGAGCCA_GATGCAATT	TRUE	FALSE	FALSE	FALSE
rs562374082	chr1	234634526	A/C	TCTGATGCA_AACTCACTA	TRUE	FALSE	FALSE	FALSE
rs139810563	chr1	234729852	C/-	CATTTACAT_ACTTTATGT	TRUE	FALSE	FALSE	FALSE
rs141951051	chr1	234956905	A/G/T	GATGATGCA_CTGAGGCTG	TRUE	FALSE	FALSE	FALSE
rs5781823	chr1	235293653	AAAAAAAAAAAA/AAAAAAAAA/AAAAAAAAAA/AAAAAAAAAAA/AAAAAAAAAAAAA	ACATAAACC_TGATGAAAG	TRUE	FALSE	FALSE	FALSE
rs549980771	chr1	235293664	A/C/T	AAAAAAAAA_TGATGAAAG	TRUE	FALSE	FALSE	FALSE
rs140701654	chr1	235694213	T/A	GGGGTTTCA_CATGTTGGC	TRUE	FALSE	FALSE	FALSE
rs150306354	chr1	235746438	G/A/T	TCATTCTCC_TTGCATCAT	TRUE	FALSE	FALSE	FALSE
rs143519333	chr1	235968297	T/C	TCTATCTGA_GGAATACTA	TRUE	FALSE	FALSE	TRUE
rs55961266	chr1	236035804	A/G	ACACGTTGC_TCATTACTC	TRUE	FALSE	FALSE	TRUE
rs942715	chr1	236210868	G/C	AGTCTGATG_AACACTGAA	TRUE	FALSE	FALSE	FALSE
rs12025747	chr1	236364641	A/G	TATTTCATC_TCTTTTAGA	TRUE	FALSE	FALSE	FALSE
rs630101	chr1	236609116	G/A	ATGTGTTTC_TCATATTGC	TRUE	FALSE	FALSE	TRUE
rs9428370	chr1	237066100	A/G	TTGAATGAT_CAATAGGTG	TRUE	FALSE	FALSE	FALSE
rs186263345	chr1	237124042	C/A	ATATTACAT_ATTTTAAAT	TRUE	FALSE	FALSE	FALSE
rs533609721	chr1	237433782	G/A/C	AAAAATGAC_TAACATATA	FALSE	FALSE	FALSE	TRUE
rs139940582	chr1	237441668	T/C	GATGTTACA_CACTCATAT	TRUE	FALSE	FALSE	FALSE
rs2249847	chr1	237769689	C/A	GATCATTGC_TCATTTTCT	TRUE	FALSE	FALSE	FALSE
rs12594	chr1	237833787	A/G	ATCAGTTGC_TCACAAAAC	TRUE	FALSE	FALSE	TRUE
rs531851012	chr1	239649246	G/A	TATTTGCCC_TTTCATCAT	TRUE	FALSE	FALSE	FALSE
rs115729927	chr1	239774550	C/G/T	GCATAGTTT_CATCAAATA	TRUE	FALSE	FALSE	FALSE
rs116576230	chr1	240085160	A/C	AATGATGAA_TACCATCTC	TRUE	FALSE	FALSE	FALSE
rs141235141	chr1	240173893	A/G	AATGATGAA_CTCAGTGAG	TRUE	FALSE	FALSE	FALSE
rs61832601	chr1	240562193	A/G/T	GGAGGGCAG_TGATGCAAT	TRUE	FALSE	FALSE	FALSE
rs74149177	chr1	240623359	T/C	GTAACATGA_GTAATATGT	TRUE	FALSE	FALSE	TRUE
rs371886369	chr1	241525457	C/A	ATTCAGTGT_TGATGTAAG	TRUE	FALSE	FALSE	FALSE
rs141266177	chr1	241907120	C/T	ATGAGATTG_GTCATTGCA	FALSE	FALSE	FALSE	TRUE
rs146683080	chr1	242025990	G/T	CTCGCCAGT_TTGCATCAG	TRUE	FALSE	FALSE	FALSE
rs1609954	chr1	242219715	C/A	GGGTGATGT_AATTACATA	TRUE	FALSE	FALSE	FALSE
rs188047181	chr1	242913045	T/C	TCAGACAAT_ACATCATGT	TRUE	FALSE	FALSE	FALSE
rs577246706	chr1	243101794	C/G	GTGACGTCA_GGAAGGCGC	FALSE	TRUE	FALSE	FALSE
rs561166627	chr1	243101819	C/G/T	GTGACGTCA_GGAAGGCGC	FALSE	TRUE	FALSE	FALSE
rs551944546	chr1	243101868	C/G/T	GTGACGTCA_GGAAGGCGC	FALSE	TRUE	FALSE	FALSE
rs149935771	chr1	243482375	T/G	GTGATTTCA_CAGCATCTG	TRUE	FALSE	FALSE	FALSE
rs546067908	chr1	244047771	ATGATGA/ATGA	GCCCGTGAC_CGTAAGAAC	FALSE	FALSE	FALSE	TRUE
rs483525	chr1	244296942	G/A/T	CTGGCTAAC_TGATGAAAC	TRUE	FALSE	FALSE	FALSE
rs113076814	chr1	244296950	A/C/G	CGTGATGAA_CCCTGCCTC	TRUE	FALSE	FALSE	FALSE
rs76542895	chr1	244507117	A/G	TAGTATTAC_TCATATATA	TRUE	FALSE	FALSE	TRUE
rs4564126	chr1	244587437	C/G	ACAAGGCAT_ATGGAACAG	TRUE	FALSE	FALSE	FALSE
rs75997470	chr1	244606028	A/G	AGTAGGATG_TGCAACTCT	TRUE	FALSE	FALSE	FALSE
rs76533491	chr1	244653668	G/T	GTCCTTTCG_CAAAGCTTC	FALSE	FALSE	FALSE	TRUE
rs77488870	chr1	245091872	G/T	GCATCTGAT_TAAGTCACC	TRUE	FALSE	FALSE	FALSE
rs9660396	chr1	245277949	G/A	AATAATTTC_TCATAGGCT	TRUE	FALSE	FALSE	TRUE
rs10924207	chr1	245476328	A/G	GATTACATC_TTACATGCA	TRUE	FALSE	FALSE	FALSE
rs148375789	chr1	245811166	T/C	TTCCCAGGG_GATGCAAAT	TRUE	FALSE	FALSE	FALSE
rs553909210	chr1	245961442	CATCA/CATCATCA	ATCAGCTTG_GGCACAAAG	TRUE	FALSE	FALSE	FALSE
rs150568416	chr1	245987106	T/C	ACACTTTTA_GATGAAACC	TRUE	FALSE	FALSE	FALSE
rs78687958	chr1	246047491	C/G/T	TTGTATTAC_TCAAAGCAT	FALSE	FALSE	FALSE	TRUE
rs3845511	chr1	246139992	C/G/T	CCCTTTCAT_AAGATATTC	TRUE	FALSE	FALSE	FALSE
rs73141339	chr1	246142596	A/G	CTTGATGAA_GAATGATTC	TRUE	FALSE	FALSE	FALSE
rs538333523	chr1	246306160	G/A	CAACATGAC_AAATCCTAT	FALSE	FALSE	FALSE	TRUE
rs74473498	chr1	246909375	C/T	GAGATTGCG_CACTGCACT	FALSE	FALSE	FALSE	TRUE
rs10924879	chr1	246978465	G/A/C	AATTTGCAT_ATGATGATG	TRUE	FALSE	FALSE	FALSE
rs12745606	chr1	247445751	T/A/G	TTCTCCTAT_TCATCAGAT	TRUE	FALSE	FALSE	FALSE
rs4489599	chr1	247471911	T/C/G	CTATGATGA_GCAAAGCTG	TRUE	FALSE	FALSE	TRUE
rs12091109	chr1	247626345	T/C	TTTATTGCA_CAGCGTTTT	TRUE	FALSE	FALSE	FALSE
rs142241942	chr1	247669590	A/G	TTTTATTAC_TCACAATGT	TRUE	FALSE	FALSE	TRUE
rs78946561	chr1	247702899	G/A	AATACAAAT_ATGCAACCC	TRUE	FALSE	FALSE	FALSE
rs141737181	chr1	248032082	A/G	ATTCAAACT_TTGCATCAG	TRUE	FALSE	FALSE	FALSE
rs143789800	chr1	248478917	A/C/T	TATGATGAA_TATGTTGTC	TRUE	FALSE	FALSE	FALSE
rs148647695	chr1	248597654	T/C	GGTTTCAGA_GATGAAACA	TRUE	FALSE	FALSE	FALSE
rs73588310	chr10	969685	C/T	CCAAGATTG_GTCATTGCA	FALSE	FALSE	FALSE	TRUE
rs115488096	chr10	1037289	G/A	ACCAAGGCT_ATGTAACCA	TRUE	FALSE	FALSE	FALSE
rs7901983	chr10	1357746	C/A/G/T	GTAATTGCA_CATAAAAAC	TRUE	FALSE	FALSE	FALSE
rs2458720	chr10	2466243	C/T	ATGATGCAA_AAGTATTTG	TRUE	FALSE	FALSE	FALSE
rs1886758	chr10	3261566	C/A/G	TAGGGGCTG_TGTAAGAAA	TRUE	FALSE	FALSE	FALSE
rs11251934	chr10	3538609	T/C	TTTGTCGAT_ACATCATTG	TRUE	FALSE	FALSE	FALSE
rs11252146	chr10	3871642	T/C	CTGATGCAA_AGGATTAGT	TRUE	FALSE	FALSE	FALSE
rs375728248	chr10	3891713	C/-	AAGTTTCAT_ATCTCTAGT	TRUE	FALSE	FALSE	FALSE
rs557607675	chr10	3926578	C/T	GCTGTTTTA_ATCACTCCT	TRUE	FALSE	FALSE	FALSE
rs534192678	chr10	4115499	A/T	TGTGATGCA_TTCTTTTAG	TRUE	FALSE	FALSE	FALSE
rs76926576	chr10	4250640	T/C	CATAGTGGC_ACGTCATTA	FALSE	FALSE	TRUE	FALSE
rs76803438	chr10	4677794	G/A	TAAGTATAT_ATGCAAGTT	TRUE	FALSE	FALSE	FALSE
rs540391605	chr10	4677797	G/T	GTATATGAT_CAAGTTTTA	TRUE	FALSE	FALSE	FALSE
rs369132474	chr10	4677863	A/G	GAATGACGA_ATGGAGATT	FALSE	FALSE	FALSE	TRUE
rs6601899	chr10	5076130	A/C	AATAAGATG_TGTAACAGT	TRUE	FALSE	FALSE	FALSE
rs185956137	chr10	5179761	T/C	CCAGTTGAT_GCATCAGCT	TRUE	FALSE	FALSE	FALSE
rs185011688	chr10	5224049	G/A	GGAGCTGAT_CAATCCACT	TRUE	FALSE	FALSE	FALSE
rs57247477	chr10	5295192	T/C	ATTGCATCA_GATGAAAGA	TRUE	FALSE	FALSE	FALSE
rs77719885	chr10	5297562	G/A	CTGATGTAA_TGTGCATGA	TRUE	FALSE	FALSE	FALSE
rs112118666	chr10	5513223	T/C	CTGAAGAAA_GATGAAATG	TRUE	FALSE	FALSE	FALSE
rs114985114	chr10	5680008	C/T	ATAAATTGA_GCAACTCTG	TRUE	FALSE	FALSE	TRUE
rs193145029	chr10	6397210	C/A/T	ATTCTCTTG_GTCAGCCTC	FALSE	FALSE	FALSE	TRUE
rs534915691	chr10	6766280	G/A	AGCACTATT_CATCAGTAG	TRUE	FALSE	FALSE	FALSE
rs185709192	chr10	6793812	T/C	TTAATTGCA_CATTATTTT	TRUE	FALSE	FALSE	FALSE
rs34128695	chr10	6840819	-/AT/CAT	AAATCTTAC_GTCACTCTT	FALSE	FALSE	FALSE	TRUE
rs114191484	chr10	6958053	C/A/T	CTGTGATGG_AGTTACAAT	TRUE	FALSE	FALSE	FALSE
rs61836742	chr10	7173504	T/C	ATTACATCA_TGTATACTT	TRUE	FALSE	FALSE	FALSE
rs80180844	chr10	7327322	C/T	ATACAGTTT_ATCACCCCG	TRUE	FALSE	FALSE	FALSE
rs78635950	chr10	7351999	G/C	GAGGACAGT_TGATGCAAG	TRUE	FALSE	FALSE	FALSE
rs190836989	chr10	7700107	A/T	TAAGCCATG_TTGCATCAC	TRUE	FALSE	FALSE	FALSE
rs141350952	chr10	7700113	T/C	ATGATTGCA_CACTGCACT	TRUE	FALSE	FALSE	FALSE
rs146259909	chr10	7700114	C/T	TGATTGCAT_ACTGCACTC	TRUE	FALSE	FALSE	FALSE
rs113266767	chr10	7702578	A/T	ACATGATGA_ATCCCATCT	TRUE	FALSE	FALSE	FALSE
rs2057604	chr10	7818302	T/C	CACTGGCGT_TTCGTCACC	FALSE	FALSE	FALSE	TRUE
rs149591941	chr10	8418397	C/T	GGGTTTCAT_ATGTTGGAT	TRUE	FALSE	FALSE	FALSE
rs17388957	chr10	8512497	T/A	TTTTGGATG_TGCAAATGT	TRUE	FALSE	FALSE	FALSE
rs367661906	chr10	8544061	T/C	CAAGAGTCA_TGCATCACC	TRUE	FALSE	FALSE	FALSE
rs185340263	chr10	10330714	G/A/T	GTGGATGAT_AAATTATGT	TRUE	FALSE	FALSE	FALSE
rs557690177	chr10	10834384	A/G	TGGATGATG_AATAATCTG	TRUE	FALSE	FALSE	FALSE
rs112992960	chr10	11269630	C/T	GTGATGAAA_GTGTAGGCA	TRUE	FALSE	FALSE	FALSE
rs531157564	chr10	11410659	A/T	TAAAATGAT_TCATCATGA	TRUE	FALSE	FALSE	FALSE
rs192201303	chr10	11605987	C/T	CAAAATTGA_GAAAGACAT	TRUE	FALSE	FALSE	TRUE
rs149791241	chr10	11612454	T/C	GATGAATGA_GTAAACTTC	TRUE	FALSE	FALSE	TRUE
rs117787139	chr10	11612458	A/C	AATGATGTA_ACTTCCCAA	TRUE	FALSE	FALSE	FALSE
rs7099482	chr10	12342612	G/A/C/T	GCCAACATG_TGAAACCCT	TRUE	FALSE	FALSE	FALSE
rs12254710	chr10	12342749	C/T	AGCTGAGAT_GCGTCATTG	FALSE	FALSE	FALSE	TRUE
rs35920864	chr10	12783052	G/A/T	AGTGCAGTG_TGCAATCTT	TRUE	FALSE	FALSE	FALSE
rs34760818	chr10	12911204	CC/CCC	GTTGCATCA_TGCTTCTCT	TRUE	FALSE	FALSE	FALSE
rs74420236	chr10	13107885	C/T	TCATTTTCA_CAAGTGTGA	TRUE	FALSE	FALSE	FALSE
rs12243068	chr10	13148686	A/G	CTGGCCAAC_TGATGAAAC	TRUE	FALSE	FALSE	FALSE
rs57566024	chr10	13148690	T/G	CCAACATGA_GAAACGCCG	TRUE	FALSE	FALSE	FALSE
rs367871446	chr10	13148695	C/T	ATGATGAAA_GCCGTCTCT	TRUE	FALSE	FALSE	FALSE
rs141793844	chr10	13278213	G/T	ATAGAAAAG_TTACATCAT	TRUE	FALSE	FALSE	FALSE
rs61851599	chr10	13348511	C/G/T	ACGTTTCCG_CACCTGGCC	FALSE	FALSE	FALSE	TRUE
rs560629755	chr10	13563985	T/G	AGAGCATGG_GATGCAATC	TRUE	FALSE	FALSE	FALSE
rs141914243	chr10	13614965	C/G/T	GTATACTGA_GTAACAAGG	TRUE	FALSE	FALSE	TRUE
rs74691972	chr10	14240994	A/G	CATTGGTGG_TTACATCAC	TRUE	FALSE	FALSE	FALSE
rs10796177	chr10	14293316	G/A	CAGGATGAT_CAACACAAA	TRUE	FALSE	FALSE	FALSE
rs75969398	chr10	14728204	C/T	TCAACTGCA_TTGCATCAT	TRUE	FALSE	FALSE	FALSE
rs59272872	chr10	14966802	G/A	TGCAGTGAC_CAATCTCGG	FALSE	FALSE	FALSE	TRUE
rs184604581	chr10	15040633	T/C	GTTTCATCA_GCCTTTTTA	TRUE	FALSE	FALSE	FALSE
rs111444138	chr10	15116084	G/C	CAACATGAT_CAATTGCCA	TRUE	FALSE	FALSE	FALSE
rs7921976	chr10	15116088	T/C	ATGATGCAA_TGCCATACA	TRUE	FALSE	FALSE	FALSE
rs549064452	chr10	15298829	T/C	TGATGGTGA_GCAACACTG	TRUE	FALSE	FALSE	TRUE
rs143100064	chr10	15344982	C/T	TGAGCAAAT_GATGGAACA	TRUE	FALSE	FALSE	FALSE
rs186110533	chr10	15511388	A/G	CATTTGACT_TGATGAAAG	TRUE	FALSE	FALSE	FALSE
rs148312111	chr10	15657108	C/T	GAATTTCAT_ATTTATGAA	TRUE	FALSE	FALSE	FALSE
rs142924806	chr10	15775693	C/A/T	ATTGCATCA_CCCAAAAAG	TRUE	FALSE	FALSE	FALSE
rs139384172	chr10	16323654	T/C	GACAGATGA_GAAATAGTC	TRUE	FALSE	FALSE	TRUE
rs144833146	chr10	16753222	G/A	AGGAATGAC_CAATTAACA	FALSE	FALSE	FALSE	TRUE
rs182141189	chr10	16848758	G/C	TGGTGTGCA_TGATGCAAT	TRUE	FALSE	FALSE	FALSE
rs35232275	chr10	16941283	CAA/-	ATGGTGATG_TAACGGATA	TRUE	FALSE	FALSE	FALSE
rs147194255	chr10	17004044	C/A	TCTTCATTA_ATCAGGCTT	TRUE	FALSE	FALSE	FALSE
rs7915955	chr10	17155299	A/C	AATGATGAA_TATAAATTG	TRUE	FALSE	FALSE	FALSE
rs61842139	chr10	17424424	G/A	TCTGTTGTT_CATCATTGT	TRUE	FALSE	FALSE	FALSE
rs150904336	chr10	17425388	A/G	ACCAACGTG_TGAAACCCC	TRUE	FALSE	FALSE	FALSE
rs34311740	chr10	17513347	C/A/G	CTGATGTAA_CTTTGCCTC	TRUE	FALSE	FALSE	FALSE
rs566888228	chr10	17564858	T/C	GTTTCATCA_ATTGGCCAG	TRUE	FALSE	FALSE	FALSE
rs4748396	chr10	17659265	G/A	ATCCCTTGC_TCATTGCTG	TRUE	FALSE	FALSE	TRUE
rs181338759	chr10	17952053	A/C	AATGCTTGC_TCATCCTCT	TRUE	FALSE	FALSE	FALSE
rs552958616	chr10	18037253	T/G	ATTATTGAT_GCATCATGT	TRUE	FALSE	FALSE	FALSE
rs113507124	chr10	18037281	G/A/C	AATTTTCAT_AAGTGCAGT	TRUE	FALSE	FALSE	FALSE
rs1277840	chr10	18352912	C/T	ATTACATCA_CTCTAGTAA	TRUE	FALSE	FALSE	FALSE
rs74783359	chr10	18359056	A/T	ATTGTCATG_TGGAAAAGT	TRUE	FALSE	FALSE	FALSE
rs80207641	chr10	18651584	T/C	TATCTTTTC_ATCAATTTC	TRUE	FALSE	FALSE	FALSE
rs142885354	chr10	18651642	T/A/C	CGGCTTACG_CACGTCCGG	FALSE	FALSE	FALSE	TRUE
rs185724009	chr10	19546283	T/C	ATATTTCTT_GATGTAAAG	TRUE	FALSE	FALSE	FALSE
rs184192990	chr10	19691703	T/C	GTTTCATCA_GTACATCCC	TRUE	FALSE	FALSE	FALSE
rs191536067	chr10	19857662	C/T	AGCAAATTG_ATCATGGCG	TRUE	FALSE	FALSE	FALSE
rs11011671	chr10	19915318	A/G/T	CTAGAGATG_TGCAATACA	TRUE	FALSE	FALSE	FALSE
rs144046290	chr10	20108900	G/A	AAATGTTTT_TGATGCAAT	TRUE	FALSE	FALSE	FALSE
rs61857187	chr10	20272642	A/G	GGTTGCATC_TCTTGAGAG	TRUE	FALSE	FALSE	FALSE
rs60757944	chr10	20856682	A/G	CATGATGTA_GTGTCCTGG	TRUE	FALSE	FALSE	FALSE
rs538803529	chr10	21061510	T/A/C/G	ATATTACAT_ATATATTAT	TRUE	FALSE	FALSE	FALSE
rs533951968	chr10	21061529	A/G	ATATCACAT_TTACATCAT	TRUE	FALSE	FALSE	FALSE
rs114404725	chr10	21095864	C/T	AAAAGATGA_GGAACTAGA	TRUE	FALSE	FALSE	TRUE
rs554510437	chr10	21669066	T/A	GCCATGAAG_TTCATCAGC	TRUE	FALSE	FALSE	FALSE
rs79809229	chr10	21877227	T/C	GAGCCGTGA_TGCATCACT	TRUE	FALSE	FALSE	FALSE
rs193283599	chr10	21879188	T/C	TAACTTGCA_CACCTGTGA	TRUE	FALSE	FALSE	FALSE
rs181021385	chr10	22015159	C/A	ATTTCATCA_CCTACATAG	TRUE	FALSE	FALSE	FALSE
rs76453751	chr10	22211053	C/T	TAAAGCTGA_GCAATCACC	TRUE	FALSE	FALSE	TRUE
rs560026602	chr10	22479541	T/TT	ATGATGCAA_ACTAGAACA	TRUE	FALSE	FALSE	FALSE
rs77824461	chr10	22817885	C/T	GGGTTTCAT_AGGATGCCC	TRUE	FALSE	FALSE	FALSE
rs186946577	chr10	22817887	G/C	GTTTCATCA_GATGCCCAG	TRUE	FALSE	FALSE	FALSE
rs77767213	chr10	22853618	G/A	TCGGCTGAC_CAAGATGCA	FALSE	FALSE	FALSE	TRUE
rs146814686	chr10	22933212	A/C	TGTTTCATC_TTCTGGCTG	TRUE	FALSE	FALSE	FALSE
rs188197817	chr10	22975240	A/G	TGTTGCATC_TAACATTTC	TRUE	FALSE	FALSE	FALSE
rs554137156	chr10	23211250	C/T	TGGTTGCAT_ACTCCAATC	TRUE	FALSE	FALSE	FALSE
rs187268982	chr10	23449482	G/A	TGCAGTGAT_CAATTTCGG	TRUE	FALSE	FALSE	FALSE
rs542616014	chr10	23449485	A/G	AGTGATGCA_TTTCGGCTC	TRUE	FALSE	FALSE	FALSE
rs548651702	chr10	23449646	A/C/G	TAAGCTTTC_TCATGTTGG	TRUE	FALSE	FALSE	TRUE
rs139649482	chr10	23462812	C/T	ATTGCATCA_TGCACTCCA	TRUE	FALSE	FALSE	FALSE
rs149340512	chr10	23510713	T/C	TCCAGTTGA_TGCATCAGC	TRUE	FALSE	FALSE	FALSE
rs11013545	chr10	23512018	T/C	ACCCGTCTT_TGCGTCACT	FALSE	FALSE	FALSE	TRUE
rs75283157	chr10	23512560	G/C	GAGTAACAT_ATGAAATCT	TRUE	FALSE	FALSE	FALSE
rs145210657	chr10	23650870	CATCATCA/CATCA	GAACCATTG_ATTTTCATT	TRUE	FALSE	FALSE	FALSE
rs150847559	chr10	23659279	T/C	GTTGCATCA_ATTAGGCAG	TRUE	FALSE	FALSE	FALSE
rs73606552	chr10	24722477	C/T	CGGTTGCGT_AAACACACC	FALSE	FALSE	FALSE	TRUE
rs147144021	chr10	25055871	G/A	GCAACTGAT_CAACTCCAG	TRUE	FALSE	FALSE	FALSE
rs10828775	chr10	25363001	A/C	ATATGGTTG_ATCATGTTT	TRUE	FALSE	FALSE	FALSE
rs538321717	chr10	25456039	T/C	AAATTCCTG_TTTCATCAT	TRUE	FALSE	FALSE	FALSE
rs201862717	chr10	25753894	AATGATGCAATGATGCAATGATGCAAT/AATGATGCAATGATGCAAT/AATGATGCAATGATGCAATGATGCAATGATGCAAT	TCGCACTGG_	TRUE	FALSE	FALSE	FALSE
rs149463076	chr10	25753896	T/A	GCACTGGAA_GATGCAATG	TRUE	FALSE	FALSE	FALSE
rs114203640	chr10	25753913	G/A	TGATGCAAT_ATGCAATCC	TRUE	FALSE	FALSE	FALSE
rs3006794	chr10	26373060	A/G	AACTGTTGC_TCATATGCT	TRUE	FALSE	FALSE	TRUE
rs57698200	chr10	26715924	A/G	GCATCATTT_TGATGCAAC	TRUE	FALSE	FALSE	FALSE
rs6482574	chr10	26766967	T/C	TCTGAGTAA_TGCATCAGA	TRUE	FALSE	FALSE	FALSE
rs182179543	chr10	26886220	C/T	CAATTTCAT_ATGATGCAA	TRUE	FALSE	FALSE	FALSE
rs145221079	chr10	27666984	A/G	AATGATGCA_TTATATATA	TRUE	FALSE	FALSE	FALSE
rs150752299	chr10	27742427	C/T	ACATTTTGA_GAAACCGAA	TRUE	FALSE	FALSE	TRUE
rs552266772	chr10	27742428	G/C/T	CATTTTGAC_AAACCGAAT	FALSE	FALSE	FALSE	TRUE
rs2782338	chr10	27795296	T/C	GAAATGTTA_ATCATATAT	TRUE	FALSE	FALSE	FALSE
rs79599700	chr10	28088102	T/C	TGTGAGAAA_TGCATCATT	TRUE	FALSE	FALSE	FALSE
rs6481509	chr10	28176215	C/A/G/T	ATTGCATCA_TGCAATTCT	TRUE	FALSE	FALSE	FALSE
rs547179870	chr10	28494502	T/C	CTTGTATTG_GTCATTAGT	FALSE	FALSE	FALSE	TRUE
rs11007191	chr10	28668925	T/C	GCTGGATGA_GTAAAACAG	TRUE	FALSE	FALSE	TRUE
rs138515996	chr10	28986555	C/T	GGCCACTGA_GTGTCTAGG	FALSE	FALSE	TRUE	FALSE
rs561445808	chr10	28986556	G/A	GCCACTGAC_TGTCTAGGT	FALSE	FALSE	TRUE	FALSE
rs150119023	chr10	29840425	A/T	CTCTATAAG_TGATGTAAT	TRUE	FALSE	FALSE	FALSE
rs374012966	chr10	29903306	TCATCAT/TCAT	TGTATTATT_TTCTAACCA	TRUE	FALSE	FALSE	FALSE
rs113921730	chr10	30103793	G/A	TGCAATGAC_CAATCTTGG	FALSE	FALSE	FALSE	TRUE
rs556833475	chr10	30244514	AAT/-	ACAAGTAAC_GATGCAATA	TRUE	FALSE	FALSE	FALSE
rs186766909	chr10	30244519	T/C	TAACAATGA_GCAATATAT	TRUE	FALSE	FALSE	TRUE
rs143029453	chr10	30474643	A/G	AGTGATGCA_TCATAGCTC	TRUE	FALSE	FALSE	FALSE
rs182374841	chr10	30607355	G/T	GTTACATCA_CAAAGGAGG	TRUE	FALSE	FALSE	FALSE
rs10763843	chr10	30869662	A/G/T	TATTACATC_GAAAGTTCC	TRUE	FALSE	FALSE	FALSE
rs2485002	chr10	31214075	C/T	TTTTCATCA_AATGATTAC	TRUE	FALSE	FALSE	FALSE
rs145020626	chr10	31767584	C/T	ATCCTCTTG_GTCAGCGTC	FALSE	FALSE	FALSE	TRUE
rs61356450	chr10	31767585	G/A	TCCTCTTGC_TCAGCGTCC	TRUE	FALSE	FALSE	TRUE
rs113394013	chr10	32069391	T/C	GCCCTTCCA_CAACTGCTT	TRUE	FALSE	FALSE	FALSE
rs143200796	chr10	32447428	T/G	TGGTTTTGA_GGAATTTTT	TRUE	FALSE	FALSE	FALSE
rs138085412	chr10	33952883	T/C	TCTATACTA_GATGCAATA	TRUE	FALSE	FALSE	FALSE
rs575731371	chr10	34051070	C/T	TTACCATTG_ATCAGCAGG	TRUE	FALSE	FALSE	FALSE
rs529307004	chr10	34496151	T/C	GAGCCAAGA_TGCATCACT	TRUE	FALSE	FALSE	FALSE
rs139908915	chr10	34496153	G/A	GCCAAGATT_CATCACTGC	TRUE	FALSE	FALSE	FALSE
rs181625294	chr10	34548940	C/T	TAGACCTTA_ATCAGCCAG	TRUE	FALSE	FALSE	FALSE
rs188406829	chr10	34859701	G/A	GCTATGATT_CATCACTGC	TRUE	FALSE	FALSE	FALSE
rs192268917	chr10	35195856	G/A/C	CACATTGAC_TCAGCTCCG	FALSE	TRUE	FALSE	FALSE
rs73264657	chr10	35332404	A/C	GGCTGATGT_AGACTGCAG	TRUE	FALSE	FALSE	FALSE
rs576048376	chr10	35766279	A/G	AACTGATGC_ACCATTAGC	TRUE	FALSE	FALSE	FALSE
rs315559	chr10	36153867	A/G/T	TGCAATGAC_CAATCTTGG	FALSE	FALSE	FALSE	TRUE
rs572103348	chr10	36271755	T/C	AATTAATCA_GATGCAATA	TRUE	FALSE	FALSE	FALSE
rs12570284	chr10	36570991	A/G	TTATATATC_TGATGAAAA	TRUE	FALSE	FALSE	FALSE
rs7906186	chr10	37869000	T/C	TCCAGAGCA_TTCATCATT	TRUE	FALSE	FALSE	FALSE
rs534040655	chr10	38318089	G/C	GGATATTCT_ATGCAACAT	TRUE	FALSE	FALSE	FALSE
rs572467829	chr10	38743996	G/A	AAATGATGA_ATGAAATGA	TRUE	FALSE	FALSE	FALSE
rs538979611	chr10	38744427	A/G	TGAAATGTA_TGATGAAAT	TRUE	FALSE	FALSE	FALSE
rs542354865	chr10	38744756	GATGAGATGAGATG/GATGAGATG	AGTTTAAAT_TGATGAAAT	TRUE	FALSE	FALSE	FALSE
rs11146663	chr10	38745358	G/A/C/T	TGAAATGAT_AAATAAAAT	TRUE	FALSE	FALSE	FALSE
rs202240177	chr10	38745483	ATGAGATGAAATGA/ATGA/ATGAGATGAAATGAGATGAAATGA	GATGAAATG_AATGATGCG	TRUE	FALSE	FALSE	FALSE
rs149923809	chr10	38745493	ATGA/ATGATGA	TGAGATGAA_AATGATGCG	TRUE	FALSE	FALSE	FALSE
rs562843597	chr10	38745831	ATGAAATGAAATGA/ATGAAATGA	TGAAATGAG_TGAAATGAA	TRUE	FALSE	FALSE	FALSE
rs548380661	chr10	38745845	T/A	ATGAAATGA_GAAATGAAA	TRUE	FALSE	FALSE	FALSE
rs556009366	chr10	38746268	C/A/T	ATGAAGTGA_GTAATGAAA	TRUE	FALSE	FALSE	TRUE
rs11146665	chr10	38746269	G/A	TGAAGTGAC_TAATGAAAT	FALSE	FALSE	FALSE	TRUE
rs568773672	chr10	42146159	C/-	TCATTATTT_ATCATTTCA	TRUE	FALSE	FALSE	FALSE
rs572421743	chr10	42146185	C/T	ACTTCATTT_ATCATTTCA	TRUE	FALSE	FALSE	FALSE
rs7908613	chr10	42146186	A/G	CTTCATTTC_TCATTTCAT	TRUE	FALSE	FALSE	TRUE
rs554943029	chr10	42146194	A/T	CATCATTTC_TTTCATCAT	TRUE	FALSE	FALSE	FALSE
rs112758244	chr10	42146218	TCATTTCATCATTTCATCATTTCAT/TCATTTCATCATTTCAT	GCCATTTCT_T	TRUE	FALSE	FALSE	FALSE
rs145547656	chr10	42146316	ATTTCATTATTTCAT/ATTTCAT	CACCATTTC_CATTTCATC	TRUE	FALSE	FALSE	FALSE
rs7904361	chr10	42146323	T/A/C/G	TCATTTCAT_ATTTCATCA	TRUE	FALSE	FALSE	FALSE
rs538039008	chr10	42146366	TCATCATTTCATTTCATCATTTCATTTCAT/TCATCATTTCATTTCAT	CATTTAATC_	TRUE	FALSE	FALSE	FALSE
rs567649543	chr10	42146406	C/A	TCAGCGTTT_ATCATTTCA	TRUE	FALSE	FALSE	FALSE
rs532714138	chr10	42226097	ATTTCATTTCAT/ATTTCAT	ATTTCCATT_CATTTCATT	TRUE	FALSE	FALSE	FALSE
rs139065823	chr10	42226503	TCATTTCATTTCA/TCATTTCA	TTCATTTCA_ACATTTCAT	TRUE	FALSE	FALSE	FALSE
rs562310757	chr10	42226517	CATTTCATCATTTCATC/CATTTCATC	TCATTTCAA_TCATCATTT	TRUE	FALSE	FALSE	FALSE
rs570930638	chr10	42226576	TCATTTCATTTCAT/TCATTTCAT	ATTTCAATA_CATTTCATC	TRUE	FALSE	FALSE	FALSE
rs144878386	chr10	42226643	TCATCTCATC/TCATC	CTCATCATT_ATTTTTCAT	TRUE	FALSE	FALSE	FALSE
rs369607231	chr10	42226830	TCATCTCATC/TCATC	TACCTCATT_ATTTCTTCT	TRUE	FALSE	FALSE	FALSE
rs544917071	chr10	42226858	TCATCAT/TCAT	TATCTCATC_TTCATCATT	TRUE	FALSE	FALSE	FALSE
rs201628485	chr10	42227239	TCATCAT/TCAT	TTCATCATT_TTAATTTCA	TRUE	FALSE	FALSE	FALSE
rs188312374	chr10	42227242	T/A	ATCATTTCA_CATTTAATT	TRUE	FALSE	FALSE	FALSE
rs562586749	chr10	42227252	TCATCATC/TCATC	CATTTAATT_TCATTTAAT	TRUE	FALSE	FALSE	FALSE
rs183996935	chr10	42227420	A/C	CATCATTTC_TCATTTCAT	TRUE	FALSE	FALSE	FALSE
rs369888599	chr10	42227534	TCATCAT/TCAT	CATCACATC_TTCATCATT	TRUE	FALSE	FALSE	FALSE
rs573887946	chr10	42227558	TCATTTCAT/TCAT	TTTATTTCA_CTCATCTCA	TRUE	FALSE	FALSE	FALSE
rs200299155	chr10	42227933	ATTAT/-	TTTCATTTC_GTCATTTCA	FALSE	FALSE	FALSE	TRUE
rs11238524	chr10	42227937	T/C	ATTTCATTA_GTCATTTCA	FALSE	FALSE	FALSE	TRUE
rs529926964	chr10	42228162	ATTTCATCATTTCATT/ATTTCATCATTTCATTTCATCATTTCATT	CATTTCATT_ATTTCATTT	TRUE	FALSE	FALSE	FALSE
rs201062526	chr10	42228333	TCATCTCATCTCAT/TCATCTCAT	CATCTCATT_TTCATCATT	TRUE	FALSE	FALSE	FALSE
rs199621659	chr10	42228510	TCATCTCATCTCAT/TCATCTCAT	TTCATCTTA_TTCATCATT	TRUE	FALSE	FALSE	FALSE
rs113181392	chr10	42489496	T/G	AGCATATGA_GCAAGAGAT	TRUE	FALSE	FALSE	FALSE
rs145746200	chr10	42612212	C/T	GCCTGTTGA_GTGGCAGGT	FALSE	FALSE	TRUE	FALSE
rs2505890	chr10	42727385	G/A/T	CAGTGATGC_ATCTCAGCT	TRUE	FALSE	FALSE	FALSE
rs2744062	chr10	42759341	T/A/C/G	GGTGATTAC_TCATGGGAG	TRUE	FALSE	FALSE	TRUE
rs140776537	chr10	44464179	C/T	TTTCCAGAA_TTTCATCAT	TRUE	FALSE	FALSE	FALSE
rs374528237	chr10	45246801	T/A	TGAATTGGG_GATGAAATA	TRUE	FALSE	FALSE	FALSE
rs144753298	chr10	45246962	A/C	ATTTTCATC_TTCCATTAA	TRUE	FALSE	FALSE	FALSE
rs543269984	chr10	46269422	C/G	ATCATTGTT_CATCAGTCA	TRUE	FALSE	FALSE	FALSE
rs9421742	chr10	47256318	G/A/T	AGATGACGC_ATGAACTAA	FALSE	FALSE	FALSE	TRUE
rs142490417	chr10	48503287	T/C	GGTGGCTGA_GTAACTGAT	TRUE	FALSE	FALSE	TRUE
rs17011899	chr10	49123863	T/C	ATTGAGTTA_GATGAAATA	TRUE	FALSE	FALSE	FALSE
rs4838473	chr10	49246873	A/C/G/T	ATCTGTGAT_GAAGATGAA	TRUE	FALSE	FALSE	FALSE
rs146652638	chr10	49499644	T/C	GGTTCAGTA_GATGAAATA	TRUE	FALSE	FALSE	FALSE
rs7081472	chr10	49558450	A/G	ACTGATGCA_TGTGTTATA	TRUE	FALSE	FALSE	FALSE
rs78796359	chr10	49558451	T/C	CTGATGCAA_GTGTTATAG	TRUE	FALSE	FALSE	FALSE
rs150599224	chr10	49558770	C/T	GGGGTTTCA_CACGTTGGT	TRUE	FALSE	FALSE	FALSE
rs2083256	chr10	49731323	C/T	GAGATTGCA_CACTGCACT	TRUE	FALSE	FALSE	FALSE
rs11005901	chr10	50489627	A/G/T	TTCAACTCA_TTACATCAA	TRUE	FALSE	FALSE	FALSE
rs144618306	chr10	50572092	G/A	ATTGCATCA_GTATTCTCT	TRUE	FALSE	FALSE	FALSE
rs537142157	chr10	51172152	AATAAT/AAT	CAGTGATGA_GAGTCACTT	TRUE	FALSE	FALSE	FALSE
rs114149255	chr10	52046210	A/T	TGGAGAATG_CGCAATAAA	FALSE	FALSE	FALSE	TRUE
rs144429910	chr10	52046212	G/A	GAGAATGAC_CAATAAAAA	FALSE	FALSE	FALSE	TRUE
rs146678236	chr10	52056373	A/G	CTATGATGC_ATGATGTGT	TRUE	FALSE	FALSE	FALSE
rs138623013	chr10	52434479	A/G	ATATGAATT_CATCATTCT	TRUE	FALSE	FALSE	FALSE
rs11002340	chr10	52514318	T/C	CATATCTGA_GCAATAGAG	TRUE	FALSE	FALSE	TRUE
rs72792762	chr10	52756745	C/G/T	GTGTTACAT_ACTTTTGCT	TRUE	FALSE	FALSE	FALSE
rs560663619	chr10	54524880	A/G	AGATGATGT_ATGAATCTG	TRUE	FALSE	FALSE	FALSE
rs190785431	chr10	54890957	T/A/C	ATAAAGATA_TGCATCACA	TRUE	FALSE	FALSE	FALSE
rs147856149	chr10	56373455	T/C	TTTATTGCA_CATGATTGT	TRUE	FALSE	FALSE	FALSE
rs114484255	chr10	56559310	T/C	TCGTCAACG_TGCATCAGT	TRUE	FALSE	FALSE	FALSE
rs553872515	chr10	56749780	C/A	TATATGATG_AATATTTTA	TRUE	FALSE	FALSE	FALSE
rs11005495	chr10	56749782	A/C	TATGATGCA_TATTTTATG	TRUE	FALSE	FALSE	FALSE
rs572846688	chr10	56807847	A/G	AACAACATG_TGCAATTCT	TRUE	FALSE	FALSE	FALSE
rs142312766	chr10	57168898	T/C	TTCCTGTGA_GTAAGGTTG	TRUE	FALSE	FALSE	TRUE
rs77311978	chr10	57449049	T/C/G	GTTGCATCA_ACGCAAATA	TRUE	FALSE	FALSE	FALSE
rs79061453	chr10	58024727	C/A	CAAATGATG_AACAATAAT	TRUE	FALSE	FALSE	FALSE
rs9888114	chr10	58278488	C/T	ATTGCATCA_GCTGTGATT	TRUE	FALSE	FALSE	FALSE
rs188371919	chr10	59068602	T/A	GCTTTTGCA_CATTGGAGT	TRUE	FALSE	FALSE	FALSE
rs188586418	chr10	59109033	C/G	TTGCTAGCT_TTACATCAT	TRUE	FALSE	FALSE	FALSE
rs528044140	chr10	59245663	T/C	GTCCATTTT_ATCACCAGA	TRUE	FALSE	FALSE	FALSE
rs74794973	chr10	59245795	T/C	TTTCAATGA_GAAATACCC	TRUE	FALSE	FALSE	TRUE
rs115847786	chr10	59553701	T/C	AAGATTACA_CATGCAACG	TRUE	FALSE	FALSE	FALSE
rs72815824	chr10	59683344	G/A/T	ATTTTAATG_TGAAAAGGA	TRUE	FALSE	FALSE	FALSE
rs1171818	chr10	59887294	T/A/C	AGACTGATG_AATGATTGA	TRUE	FALSE	FALSE	FALSE
rs34604842	chr10	59941091	TTTTTTTTTTTT/TTTTTTTTTT/TTTTTTTTTTT/TTTTTTTTTTTTT/TTTTTTTTTTTTTT/TTTTTTTTTTTTTTT	GGTGCCACA_GATGGAATT	TRUE	FALSE	FALSE	FALSE
rs10994111	chr10	59985211	C/T	AAAGTTACA_CACTCTTAT	TRUE	FALSE	FALSE	FALSE
rs2288359	chr10	60142265	T/A/C/G	TGTATTCTC_TGATGGAAA	TRUE	FALSE	FALSE	FALSE
rs531089403	chr10	60183817	C/A	AGATTGCAT_ATTGCACTC	TRUE	FALSE	FALSE	FALSE
rs77907622	chr10	60346901	G/A	CACTATTAC_TCATGTTGT	TRUE	FALSE	FALSE	TRUE
rs529738741	chr10	60598789	A/G/T	ATAGTGAAC_TTACATCAG	TRUE	FALSE	FALSE	FALSE
rs73269880	chr10	61035917	G/A	CTCTTTGCC_TTACATCAT	TRUE	FALSE	FALSE	FALSE
rs12242931	chr10	61206962	G/A	TAAAATGAC_TAATATTAG	FALSE	FALSE	FALSE	TRUE
rs61850462	chr10	61665954	C/A	ATACTTCAA_TTACATCAG	TRUE	FALSE	FALSE	FALSE
rs142889653	chr10	61691079	T/C	TTAATTGCA_CATAATCTC	TRUE	FALSE	FALSE	FALSE
rs1135436	chr10	62196473	T/A	GCAGTTACA_CATTCTCTA	TRUE	FALSE	FALSE	FALSE
rs183212934	chr10	62481985	A/G	TATTTCATC_TTCCCCATA	TRUE	FALSE	FALSE	FALSE
rs117691558	chr10	62560367	C/G	ATGCAATCT_TGATGAAAG	TRUE	FALSE	FALSE	FALSE
rs146993255	chr10	62731517	A/T	CAAACAATG_TGCAATGAA	TRUE	FALSE	FALSE	FALSE
rs140676780	chr10	63122224	A/G	GGTTTCATC_TGTTGGTCA	TRUE	FALSE	FALSE	FALSE
rs10761740	chr10	63303503	G/A	CAGGGTTTC_TCATGTTGG	TRUE	FALSE	FALSE	TRUE
rs143791820	chr10	65100352	T/A/C	AGAATTTCA_CATCCTAAC	TRUE	FALSE	FALSE	FALSE
rs1567410	chr10	65231084	C/A/G/T	TATTACATC_GATTTTATT	TRUE	FALSE	FALSE	FALSE
rs111392667	chr10	65498964	AAAAAAAAAA/AAAAAAAAA/AAAAAAAAAAA/AAAAAAAAAAAA/AAAAAAAAAAAAA	GAATGATGC_CAGAAAGAA	TRUE	FALSE	FALSE	FALSE
rs4143860	chr10	66671259	C/A/G/T	AAAATATGA_GCAATAACA	TRUE	FALSE	FALSE	TRUE
rs10997293	chr10	66671260	G/A/T	AAATATGAC_CAATAACAA	FALSE	FALSE	FALSE	TRUE
rs189538185	chr10	67177705	A/G	ACTGATGCA_CAGCTATAA	TRUE	FALSE	FALSE	FALSE
rs140574510	chr10	67526948	G/A	AAAAATGAC_AAATCATTG	FALSE	FALSE	FALSE	TRUE
rs141903064	chr10	68153681	G/A	TTTCCATCA_TGAGGGCAG	TRUE	FALSE	FALSE	FALSE
rs533642258	chr10	68397734	C/CC	CAGTGATTG_ATCACTGTA	TRUE	FALSE	FALSE	FALSE
rs141426399	chr10	68510318	G/C	ATCACCTGA_GTCAGGAGT	FALSE	TRUE	FALSE	FALSE
rs2664418	chr10	68597231	A/G	TGAGGTTTC_TCATATTGG	TRUE	FALSE	FALSE	TRUE
rs71478851	chr10	68723185	A/G	CAGTGACGC_ATCTCAGCT	FALSE	FALSE	FALSE	TRUE
rs6480370	chr10	68896331	C/A/T	GAAATTACA_CAGCTCAGT	TRUE	FALSE	FALSE	FALSE
rs117810319	chr10	68969605	A/G/T	AATTTCATC_TCTATGGCC	TRUE	FALSE	FALSE	FALSE
rs77511539	chr10	69089131	G/A	ATTTGTTTC_TCAAAGCGA	TRUE	FALSE	FALSE	TRUE
rs147779877	chr10	69179961	A/G	CTAGTTTGC_TCACGTGAC	TRUE	FALSE	FALSE	TRUE
rs540788871	chr10	70179416	G/A/T	CAAGATTGC_TCACTGCAC	TRUE	FALSE	FALSE	TRUE
rs4747042	chr10	70503934	G/A	TGGGAGCGT_ATGTAAGAT	TRUE	FALSE	FALSE	FALSE
rs549129344	chr10	70887431	T/C	CGATTTGCA_CATCTGCCC	TRUE	FALSE	FALSE	FALSE
rs529638793	chr10	70980255	T/C	TGGGGACAA_GATGCAATT	TRUE	FALSE	FALSE	FALSE
rs11592223	chr10	71094857	G/A	CAAGATGAC_TAATTCTAG	FALSE	FALSE	FALSE	TRUE
rs7086578	chr10	71108211	T/C	TGTGCTAGT_TCATCATAG	TRUE	FALSE	FALSE	FALSE
rs10999785	chr10	71366274	T/A/G	ACTTGAGAG_GATGAAATC	TRUE	FALSE	FALSE	FALSE
rs2894167	chr10	71638271	T/C	AACATTGCG_CACGCCCCT	FALSE	FALSE	FALSE	TRUE
rs75118344	chr10	71693101	T/C/G	CATGGCTGA_GCAAGATAG	TRUE	FALSE	FALSE	TRUE
rs550434387	chr10	71861588	T/A	GAGGTTTCA_CATGTTGGC	TRUE	FALSE	FALSE	FALSE
rs61564320	chr10	71888928	A/G	TTTGATGCA_TCCTAGAGG	TRUE	FALSE	FALSE	FALSE
rs182685470	chr10	72015277	C/T	GTGCAATGA_GCAATCACA	TRUE	FALSE	FALSE	TRUE
rs79865366	chr10	72175112	G/A	AGGCAAAGT_ATGAAAAGA	TRUE	FALSE	FALSE	FALSE
rs556660745	chr10	72272771	C/T	TGGCTCCCT_TTCCATCAG	TRUE	FALSE	FALSE	FALSE
rs185076452	chr10	72327378	T/G	TGATTCTCT_GCATCAGCC	TRUE	FALSE	FALSE	FALSE
rs112125881	chr10	73317212	T/C	ATACAGGGT_GCATCATGT	TRUE	FALSE	FALSE	FALSE
rs6480698	chr10	73334944	C/T	GTGCAGTGA_GCAATCACA	TRUE	FALSE	FALSE	TRUE
rs77020387	chr10	73456308	T/C	TGCAAAAGG_TGATGGAAA	TRUE	FALSE	FALSE	FALSE
rs10824119	chr10	74224248	C/A/G/T	GTAGTTGTT_CATCAGTTT	TRUE	FALSE	FALSE	FALSE
rs189211658	chr10	74224253	A/C	TGTTCCATC_GTTTTGAAC	TRUE	FALSE	FALSE	FALSE
rs7918887	chr10	75048991	A/G	TGAAGTTGA_TGATGCAAT	TRUE	FALSE	FALSE	FALSE
rs7904278	chr10	75049063	T/C	AAAGATTTA_GTCAGAATG	FALSE	FALSE	FALSE	TRUE
rs11001318	chr10	75191043	A/G/T	AGTGATGCA_TCTCGGCTC	TRUE	FALSE	FALSE	FALSE
rs561310983	chr10	75191154	C/T	GGGGTTTCA_CATGTTGGC	TRUE	FALSE	FALSE	FALSE
rs150122954	chr10	75417503	A/G	ACAGAGACA_TGATGCAAG	TRUE	FALSE	FALSE	FALSE
rs149647577	chr10	77073205	G/A	GCAGATTGC_TCATCACCT	TRUE	FALSE	FALSE	TRUE
rs186535926	chr10	77413056	C/T	AGGGTTTCA_CATGTTGGC	TRUE	FALSE	FALSE	FALSE
rs532288755	chr10	77509181	T/C	GTGCAGTGA_GCAATCTCG	TRUE	FALSE	FALSE	TRUE
rs116758122	chr10	77828600	G/A	TGGGATTGC_TCACTGCAC	TRUE	FALSE	FALSE	TRUE
rs562102604	chr10	77896377	A/AA	AATTGCATC_GTGCTGAGG	TRUE	FALSE	FALSE	FALSE
rs10824609	chr10	78447146	G/A	TCAGCTGAC_TCAAGTCGA	FALSE	TRUE	FALSE	FALSE
rs157994	chr10	78703084	G/A/C/T	GGCTGATGC_AGATCGAGT	TRUE	FALSE	FALSE	FALSE
rs183475144	chr10	79226919	C/G	ATGATGCAA_CAACATTAA	TRUE	FALSE	FALSE	FALSE
rs189935581	chr10	79460876	C/T	CTGTGGCCA_GTCACCTCT	FALSE	FALSE	TRUE	FALSE
rs11003024	chr10	79478978	T/C	ATGATGAAA_CCCATCTCT	TRUE	FALSE	FALSE	FALSE
rs142770101	chr10	80259500	C/T	AGATTGCGT_ACTGCATTC	FALSE	FALSE	FALSE	TRUE
rs3851058	chr10	80260477	G/A	CGAGATTGC_TCACTGAAC	TRUE	FALSE	FALSE	TRUE
rs55739791	chr10	80583488	A/G/T	ACCAACATG_TGAAACCCG	TRUE	FALSE	FALSE	FALSE
rs552812810	chr10	80583489	T/A	CCAACATGA_GAAACCCGT	TRUE	FALSE	FALSE	FALSE
rs34339901	chr10	80583494	CCC/CCCC/CCCCC	ATGATGAAA_GTCTCCACT	TRUE	FALSE	FALSE	FALSE
rs2344770	chr10	80772971	C/T	TTTAGAATA_TTTCATCAT	TRUE	FALSE	FALSE	FALSE
rs75110528	chr10	81109262	T/C	CTGATGCAA_CAGTCAAGC	TRUE	FALSE	FALSE	FALSE
rs139898467	chr10	81330262	T/C	ACATTGCGA_TACATCATT	TRUE	FALSE	FALSE	FALSE
rs7909683	chr10	81717156	A/G	GTAAAATAC_TTGCGTCAT	FALSE	FALSE	FALSE	TRUE
rs377623396	chr10	83588308	C/A	TAGTTGCAT_ATGTTAAGT	TRUE	FALSE	FALSE	FALSE
rs3829861	chr10	84139503	T/A/C	GATGTTGCG_CATGCAGTG	FALSE	FALSE	FALSE	TRUE
rs111788771	chr10	84190063	G/A	AGTGCAGTG_TGCAATCAT	TRUE	FALSE	FALSE	FALSE
rs148707605	chr10	84326183	A/G	AGTGATGCA_TGTGGGAAG	TRUE	FALSE	FALSE	FALSE
rs12357539	chr10	84478885	G/A/C	AGATGATGT_ATATTATTT	TRUE	FALSE	FALSE	FALSE
rs115646937	chr10	84813648	A/G	TATTTCATC_TCCATGTAA	TRUE	FALSE	FALSE	FALSE
rs79210395	chr10	85888173	G/A/T	ATAAATGAC_CAATAGCTT	FALSE	FALSE	FALSE	TRUE
rs10887595	chr10	86389541	T/C	GAACTTGCA_CAGGCGTCT	TRUE	FALSE	FALSE	FALSE
rs570441576	chr10	86594666	G/A/C	AGAGGACAT_ATGCAACAG	TRUE	FALSE	FALSE	FALSE
rs148271828	chr10	86759553	A/G	CCTTTTCCC_TTTCATCAT	TRUE	FALSE	FALSE	FALSE
rs189576795	chr10	87043331	A/G	GGATTGTGT_TTACATCAT	TRUE	FALSE	FALSE	FALSE
rs138541054	chr10	87093389	A/G	AGAGGTATG_TGCAATGTA	TRUE	FALSE	FALSE	FALSE
rs117587034	chr10	87865000	C/G/T	ATATTGCAT_AGAATCTTG	TRUE	FALSE	FALSE	FALSE
rs187125801	chr10	87877999	A/C	AAATATAAA_TGATGCAAT	TRUE	FALSE	FALSE	FALSE
rs140133334	chr10	88297388	T/A	AGTATTTCA_CATGGTTGT	TRUE	FALSE	FALSE	FALSE
rs368056297	chr10	88852327	G/A/C	TTTTAAATT_CATCATCAA	TRUE	FALSE	FALSE	FALSE
rs74894314	chr10	88915184	T/C	AGTATGTGA_GAAAGACAA	TRUE	FALSE	FALSE	TRUE
rs9658725	chr10	89001631	T/C	TGCTAATTC_TGCATCATT	TRUE	FALSE	FALSE	FALSE
rs7088145	chr10	89086691	T/C	CATCTCCAG_TGATGTAAA	TRUE	FALSE	FALSE	FALSE
rs80192414	chr10	89121776	G/A	ATTACAAAT_ATGAAAGTG	TRUE	FALSE	FALSE	FALSE
rs553060333	chr10	89346660	G/A	CAGTCTGAC_CAATAAACA	FALSE	FALSE	FALSE	TRUE
rs552665292	chr10	89705662	G/T	AGTTTTATT_CATCACAAT	TRUE	FALSE	FALSE	FALSE
rs139021618	chr10	90179986	G/A/C/T	TTCCCTGGC_TCCATCAAC	TRUE	FALSE	FALSE	FALSE
rs182529208	chr10	90929710	A/G	TATGATGCA_ATGGTGAGA	TRUE	FALSE	FALSE	FALSE
rs11593934	chr10	90958651	G/A/C	AAATGACGC_AAGATGAAA	FALSE	FALSE	FALSE	TRUE
rs141454570	chr10	91395699	C/T	AGGAGCTTC_GTCACTAGT	FALSE	FALSE	FALSE	TRUE
rs58238306	chr10	91423090	T/C/G	AGTAGAGAT_ACATCAGCC	TRUE	FALSE	FALSE	FALSE
rs542713555	chr10	91706417	ACATTTCATCAACGGTACTGACATTTCATCA/ACATTTCATCAACGGTACTGACATTTCATCAACGGTACTGACATTTCATCA	ATGGTACTC_	TRUE	FALSE	FALSE	FALSE
rs76205966	chr10	91706427	A/G	CATTTCATC_ACGGTACTG	TRUE	FALSE	FALSE	FALSE
rs75622974	chr10	92210863	C/G/T	ATGATGAAA_CCAGTCTGT	TRUE	FALSE	FALSE	FALSE
rs2265681	chr10	92407687	T/A/C/G	ACAGGGTTT_GTCATGTTG	FALSE	FALSE	FALSE	TRUE
rs149411740	chr10	92699067	C/T	AAGATTGCA_CACTGCACT	TRUE	FALSE	FALSE	FALSE
rs112273702	chr10	92783886	T/A/C	GTCTTGGTT_TCATCATCT	TRUE	FALSE	FALSE	FALSE
rs12258050	chr10	92894739	C/T	GAGCAGTTA_ATCAGGGCA	TRUE	FALSE	FALSE	FALSE
rs17108179	chr10	93106921	A/C	GCATGATGA_ATACCACAG	TRUE	FALSE	FALSE	FALSE
rs114007959	chr10	93598361	C/T	TGCAGATGA_GAAATAGGC	TRUE	FALSE	FALSE	TRUE
rs141340340	chr10	93922903	A/G	AGGGATTGC_TCATTAATA	TRUE	FALSE	FALSE	TRUE
rs142447326	chr10	94088990	T/G	TCTGGGTAT_ACATCATTT	TRUE	FALSE	FALSE	FALSE
rs186971392	chr10	94491641	A/G	CTGAGTAGC_TGATGAAAT	TRUE	FALSE	FALSE	FALSE
rs147025407	chr10	94693396	C/G/T	ATTGCATCA_GCTTCCTGT	TRUE	FALSE	FALSE	FALSE
rs1254093	chr10	95592087	C/A/G/T	CCTCATGAT_CAACCGCCT	TRUE	FALSE	FALSE	FALSE
rs568997916	chr10	96098946	G/T	GGACTACAG_TTGCATCAC	TRUE	FALSE	FALSE	FALSE
rs537908650	chr10	96098953	C/A	AGGTTGCAT_ACCACACTC	TRUE	FALSE	FALSE	FALSE
rs61857573	chr10	96453974	C/T	ACTAGATTA_ATCATACAC	TRUE	FALSE	FALSE	FALSE
rs79476369	chr10	96843550	A/T	GAAAGGATG_CGTAACTTG	FALSE	FALSE	FALSE	TRUE
rs190368119	chr10	97070161	A/G	TGTGATGCA_TCTCATGAA	TRUE	FALSE	FALSE	FALSE
rs369739076	chr10	97218278	A/G	AATGATGCA_TCTGACAGA	TRUE	FALSE	FALSE	FALSE
rs150170543	chr10	97560998	G/A	AGGCACGTC_TGGGTGATC	FALSE	FALSE	TRUE	FALSE
rs59728470	chr10	97701303	C/T	CCAGTGATG_AATGATTGT	TRUE	FALSE	FALSE	FALSE
rs192407888	chr10	98270506	T/A	CTTTCATCA_CTCCTGTTT	TRUE	FALSE	FALSE	FALSE
rs190655566	chr10	98554557	T/C	CAGTATTCC_TACATCAGC	TRUE	FALSE	FALSE	FALSE
rs150368603	chr10	98554632	G/A	GTTTACAAT_ATGCAAGTA	TRUE	FALSE	FALSE	FALSE
rs3740065	chr10	99845936	A/G	GGACACGTC_TTTCCAGAA	FALSE	FALSE	TRUE	FALSE
rs7910099	chr10	99906644	G/A	TGCCACGTC_TGAGGAAAG	FALSE	FALSE	TRUE	FALSE
rs59023073	chr10	101113198	AAAAAAAAA/AAAAAAAAAA/AAAAAAAAAAA	TTCCATCAT_TGATGAAAG	TRUE	FALSE	FALSE	FALSE
rs34881531	chr10	101413184	G/A	AGTGCAGTG_TGCAATCTC	TRUE	FALSE	FALSE	FALSE
rs74153207	chr10	101489211	A/G	GAATCAGTG_TGTAATACC	TRUE	FALSE	FALSE	FALSE
rs549616015	chr10	102058168	A/G	GAAATAATG_CGTAAGCTG	FALSE	FALSE	FALSE	TRUE
rs183407688	chr10	102058169	C/T	AAATAATGA_GTAAGCTGT	TRUE	FALSE	FALSE	TRUE
rs7894588	chr10	102996273	A/T	GTAGTTACA_CAGCAGTGC	TRUE	FALSE	FALSE	FALSE
rs142675879	chr10	103161412	ATGATG/ATG	CCTGGTATT_CAATTTGCC	TRUE	FALSE	FALSE	FALSE
rs12241125	chr10	103966575	T/A	GCTTCCATC_ATTGTCTCA	TRUE	FALSE	FALSE	FALSE
rs192853968	chr10	104140892	C/G	TGAGAATTG_ATCAGAATA	TRUE	FALSE	FALSE	FALSE
rs573789731	chr10	106996616	G/A	CCTTTCGTC_TACCAAAAA	FALSE	FALSE	FALSE	TRUE
rs145494059	chr10	107968686	A/C	TGGAAGATG_TGCAATGGG	TRUE	FALSE	FALSE	FALSE
rs76526051	chr10	108011681	A/G	CAGAAATAG_TGATGTAAT	TRUE	FALSE	FALSE	FALSE
rs6584854	chr10	108011685	T/A	AATAGATGA_GTAATTGCA	TRUE	FALSE	FALSE	FALSE
rs113530586	chr10	108227591	T/C	GTCATTGAT_GCATCACAA	TRUE	FALSE	FALSE	FALSE
rs146226690	chr10	108733536	G/A	AATTTGAAT_ATGGAAGAT	TRUE	FALSE	FALSE	FALSE
rs72828009	chr10	108749763	G/A	TAATTGCTG_TGCAACAAA	TRUE	FALSE	FALSE	FALSE
rs138122700	chr10	108792309	C/T	GAAATGATG_AATCAATTA	TRUE	FALSE	FALSE	FALSE
rs11194677	chr10	109470399	T/C	TAGAAATGA_GCAACAAAG	TRUE	FALSE	FALSE	TRUE
rs556394203	chr10	109470401	C/T	GAAATGATG_AACAAAGGA	TRUE	FALSE	FALSE	FALSE
rs199896264	chr10	110200897	C/T	TTGTTTTGA_GTGACTCTT	FALSE	FALSE	TRUE	FALSE
rs10787226	chr10	110222159	A/C/G/T	TGGGATGGG_GATGGAAAA	TRUE	FALSE	FALSE	FALSE
rs149566193	chr10	110529424	C/A	CCCAAAGTG_TGGAATTAC	TRUE	FALSE	FALSE	FALSE
rs533501106	chr10	110658310	T/C	TAGCCATGA_GCAACAGTG	TRUE	FALSE	FALSE	TRUE
rs74588272	chr10	111570666	A/C	AAAGGTTTG_TGCAAGTTC	TRUE	FALSE	FALSE	FALSE
rs12358434	chr10	112266081	C/T	CAAGAATGA_GAAATTCTA	TRUE	FALSE	FALSE	TRUE
rs188903024	chr10	112586036	G/A	AATTACGTC_ATTGCTGAA	FALSE	FALSE	FALSE	TRUE
rs544144661	chr10	112631672	C/T	AAAGCCTGA_GCAAACCTC	TRUE	FALSE	FALSE	TRUE
rs143684362	chr10	113096260	G/A	TTTTATGAC_TCAGCAAGG	FALSE	TRUE	FALSE	FALSE
rs149049748	chr10	113195140	T/C	CTTTCATCA_CCTGTTATC	TRUE	FALSE	FALSE	FALSE
rs116124773	chr10	113736140	T/C	TCCTCTCGA_TGCATCACT	TRUE	FALSE	FALSE	FALSE
rs75629991	chr10	113736146	C/T	CGATTGCAT_ACTTAGGCA	TRUE	FALSE	FALSE	FALSE
rs566358104	chr10	113831794	C/T	ATGATGTAA_TGTCTATAT	TRUE	FALSE	FALSE	FALSE
rs151591	chr10	113953807	A/C/G/T	TTTAGATGA_GTCATGAAA	FALSE	TRUE	FALSE	FALSE
rs7076906	chr10	114082636	A/C	TCTGGCTTC_TGATGCAAT	TRUE	FALSE	FALSE	FALSE
rs17092618	chr10	114938201	G/C	CGCACTCTT_TTGCATCAT	TRUE	FALSE	FALSE	FALSE
rs115595098	chr10	115328521	A/G	TATTGCATC_TAGGTATTC	TRUE	FALSE	FALSE	FALSE
rs4752086	chr10	117601767	T/C	GAGCCATGA_TGCATCACC	TRUE	FALSE	FALSE	FALSE
rs148652188	chr10	117652020	A/T	AATTGCATC_TACTGTCAG	TRUE	FALSE	FALSE	FALSE
rs576815261	chr10	117747045	T/A	ATGATGAAA_CAATAGCAA	TRUE	FALSE	FALSE	FALSE
rs75356564	chr10	117762836	T/C	TGGCAATGA_GTAACATAC	TRUE	FALSE	FALSE	TRUE
rs1766251	chr10	118588462	C/G/T	CCGAGGTGA_GCAATAATG	TRUE	FALSE	FALSE	TRUE
rs546013743	chr10	119100232	T/C	GAGCTGAGA_TGCATCACT	TRUE	FALSE	FALSE	FALSE
rs556601734	chr10	119172830	A/G	AGTGATGCA_TCACAGCTC	TRUE	FALSE	FALSE	FALSE
rs7080535	chr10	119181006	G/C	GAGTACAGT_ATGCAATCT	TRUE	FALSE	FALSE	FALSE
rs147181499	chr10	119183808	C/T	GTGAGATTA_GTCATCCAC	FALSE	FALSE	FALSE	TRUE
rs141821600	chr10	119250973	A/G	CCATGTTCC_TCAGCGCGT	TRUE	FALSE	FALSE	TRUE
rs60110499	chr10	119392122	A/G	CTGAGATTG_TGATGCAAT	TRUE	FALSE	FALSE	FALSE
rs36078131	chr10	119808232	A/T	AGGCCACAC_TTACATCAG	TRUE	FALSE	FALSE	FALSE
rs76467178	chr10	120861592	T/G	GTAATTTGG_TGATGAAAG	TRUE	FALSE	FALSE	FALSE
rs530455768	chr10	121158219	C/G	TGGAGACTG_TTACATCAC	TRUE	FALSE	FALSE	FALSE
rs60089052	chr10	121158221	T/C	GAGACTGCT_ACATCACTT	TRUE	FALSE	FALSE	FALSE
rs6585785	chr10	122102021	A/C/G/T	GATTTCATC_TTGTGCAAA	TRUE	FALSE	FALSE	FALSE
rs138249031	chr10	122565166	T/A/C	ATTGATGAA_AATGATGCA	TRUE	FALSE	FALSE	FALSE
rs142052213	chr10	123062607	T/-	AATTTTGAC_GAAAAGGTT	FALSE	FALSE	FALSE	TRUE
rs550786751	chr10	123109724	A/G	ACCTTATAC_TGATGCAAT	TRUE	FALSE	FALSE	FALSE
rs146372893	chr10	123225073	A/C	ATCATGCTG_TGCAAGAGA	TRUE	FALSE	FALSE	FALSE
rs11248459	chr10	123225079	G/T	CTGATGCAA_AGATGGGCT	TRUE	FALSE	FALSE	FALSE
rs140925542	chr10	123888401	T/C	TACATAGCA_TGCATCATC	TRUE	FALSE	FALSE	FALSE
rs117228227	chr10	125144603	T/C	CAAATCCGC_TGCATCATG	TRUE	FALSE	FALSE	FALSE
rs145924599	chr10	125172138	G/A/C	AATTCTTAC_TCATCATCG	TRUE	FALSE	FALSE	TRUE
rs76041023	chr10	125238731	C/T	AAAAACTGA_GTAATACAT	TRUE	FALSE	FALSE	TRUE
rs181011862	chr10	125238732	G/A	AAAACTGAC_TAATACATC	FALSE	FALSE	FALSE	TRUE
rs2366342	chr10	125982897	G/C	TTTCTGATG_AAGGAGTTG	TRUE	FALSE	FALSE	FALSE
rs73378934	chr10	126552782	A/G	GGATAAATT_CATCATCTC	TRUE	FALSE	FALSE	FALSE
rs115229397	chr10	126731761	C/T	GAAATGATG_AATTGGATT	TRUE	FALSE	FALSE	FALSE
rs113975172	chr10	126777938	G/A	CTTGCATCA_ATGGCCCCT	TRUE	FALSE	FALSE	FALSE
rs371732922	chr10	127202871	G/-	GTTCTGTCT_ATGCAACCA	TRUE	FALSE	FALSE	FALSE
rs531274300	chr10	127502457	-/T	AATATGATG_AAATATTTG	TRUE	FALSE	FALSE	FALSE
rs61873035	chr10	127762038	T/A	TCTTAAAAT_GCATCATTT	TRUE	FALSE	FALSE	FALSE
rs150822202	chr10	128188811	T/C	AGCTAATGA_GCAATCAGA	TRUE	FALSE	FALSE	TRUE
rs35509120	chr10	128776768	T/C	GCTCAACTC_TGCGTCAGG	FALSE	FALSE	FALSE	TRUE
rs373824415	chr10	129509075	G/A	AGCAGTTGC_TCATTTCCG	TRUE	FALSE	FALSE	TRUE
rs563291317	chr10	131690563	C/A/G	CAATTTCAT_AGCAGTTGA	TRUE	FALSE	FALSE	FALSE
rs34234923	chr10	131999259	G/A	TCGCGTTGC_TCACCAAAA	TRUE	FALSE	FALSE	TRUE
rs138760600	chr10	132285740	T/C	AGCGATAGA_TGCATCATT	TRUE	FALSE	FALSE	FALSE
rs58108401	chr10	133143258	A/G	GAGCCTGAC_TGCCCCACG	FALSE	FALSE	TRUE	FALSE
rs115471674	chr10	133248167	G/A	TCTGCTTGC_TCAGGGGCC	TRUE	FALSE	FALSE	TRUE
rs7947833	chr11	588289	T/C	AGGCTGTGA_GTCACCCAA	FALSE	TRUE	FALSE	FALSE
rs375420106	chr11	936508	C/A/T	TCCTCTTGC_TCAGCTTCT	TRUE	FALSE	FALSE	FALSE
rs184840925	chr11	1520701	A/C	CTCACATGA_GTAACTTCT	FALSE	FALSE	FALSE	TRUE
rs73406569	chr11	1729639	A/G	CTGTGGTAC_TGATGCAAT	TRUE	FALSE	FALSE	FALSE
rs145134658	chr11	1906296	T/C	TTTATTCGT_ACATCATCT	TRUE	FALSE	FALSE	FALSE
rs144793313	chr11	3514980	A/G	CAGAATGAC_AAAGAGGTG	FALSE	FALSE	FALSE	TRUE
rs576892966	chr11	3599918	G/A	CCATCTGAT_ATGAAATCC	TRUE	FALSE	FALSE	FALSE
rs186388090	chr11	3599920	T/C	ATCTGATGA_GAAATCCTT	TRUE	FALSE	FALSE	TRUE
rs145892790	chr11	4577118	G/A	TACAACGGA_TTTCATCAG	TRUE	FALSE	FALSE	FALSE
rs142455640	chr11	5152390	T/A/C	GTCTCCTGA_GCAAACAAA	TRUE	FALSE	FALSE	TRUE
rs4910739	chr11	5244136	G/A/C/T	ATTTCATCA_TTTTTTTTT	TRUE	FALSE	FALSE	FALSE
rs10838341	chr11	5564514	A/G	AATGATGTA_CTCAAAAAG	TRUE	FALSE	FALSE	FALSE
rs150622822	chr11	5688659	C/T	GTGCAATGA_GCAATCTTG	TRUE	FALSE	FALSE	TRUE
rs538215323	chr11	5688660	G/A	TGCAATGAC_CAATCTTGG	FALSE	FALSE	FALSE	TRUE
rs10769184	chr11	5701631	C/A/G	CTGTGGCTG_TGTAAGAAA	TRUE	FALSE	FALSE	FALSE
rs2343230	chr11	5734018	A/G	AGGTCTTTC_TCATGTCTG	TRUE	FALSE	FALSE	TRUE
rs189741966	chr11	5826905	A/G	ACCTCTTGC_TCAGCATGA	TRUE	FALSE	FALSE	TRUE
rs7945181	chr11	5889545	A/G	GCTAATTGC_TCATTACTT	TRUE	FALSE	FALSE	TRUE
rs7935717	chr11	6099204	T/A/C	CTATTCTTA_ATCAGATAA	TRUE	FALSE	FALSE	FALSE
rs140373466	chr11	6489978	A/G	TGGTGTGCA_TGATGCAAT	TRUE	FALSE	FALSE	FALSE
rs115474558	chr11	7266856	A/G	GCCTTAATG_TGCAATCAG	TRUE	FALSE	FALSE	FALSE
rs75658285	chr11	7266861	A/G	AATGATGCA_TCAGAACAT	TRUE	FALSE	FALSE	FALSE
rs74053647	chr11	7414690	A/G	AAGCAATGC_TGATGCAAG	TRUE	FALSE	FALSE	FALSE
rs111975292	chr11	7490929	C/G/T	ATGTATTTT_GTCATTTAC	FALSE	FALSE	FALSE	TRUE
rs373806685	chr11	7977238	T/C	TTTACATCA_GTGGCTAGT	TRUE	FALSE	FALSE	FALSE
rs7947749	chr11	8039074	C/G/T	CAACCATTG_GTCAGCTCC	FALSE	FALSE	FALSE	TRUE
rs373730043	chr11	8971644	T/C	AAGATGATA_TACATCATA	TRUE	FALSE	FALSE	FALSE
rs2653609	chr11	8980600	G/A	CACTTTATT_TTACATCAG	TRUE	FALSE	FALSE	FALSE
rs77137984	chr11	9314958	A/G	CATTACATC_ATTCCGCAG	TRUE	FALSE	FALSE	FALSE
rs4471419	chr11	9376819	T/A	TGAATAATG_TGTAACACT	TRUE	FALSE	FALSE	FALSE
rs192540947	chr11	9460850	A/G/T	GCTTGGCTG_CGTCAGTTG	FALSE	TRUE	FALSE	FALSE
rs139914501	chr11	9462316	A/G	GCTTTAGTG_TGTAATTCA	TRUE	FALSE	FALSE	FALSE
rs144176899	chr11	10050826	C/T	AGATTTCAT_ATACTACTC	TRUE	FALSE	FALSE	FALSE
rs552012444	chr11	10809643	GAAAGGAA/GAA	GAAAGTGAT_GGGGTTGAT	TRUE	FALSE	FALSE	FALSE
rs539318886	chr11	10891024	G/A	AACCCCTTT_ATGGAAGTT	TRUE	FALSE	FALSE	FALSE
rs76073594	chr11	10937163	T/C	GTGATGCAA_AGAGATTAA	TRUE	FALSE	FALSE	FALSE
rs1843669	chr11	10995725	C/T	GGATGGTTG_GTCATGTTA	FALSE	FALSE	FALSE	TRUE
rs79661871	chr11	11588953	T/C	TCAGTTGCA_CAGCAAGCA	TRUE	FALSE	FALSE	FALSE
rs142509769	chr11	11813515	A/C/G	GACTGACGC_AGACAGTAT	FALSE	FALSE	FALSE	TRUE
rs543725757	chr11	11995139	A/G	AGTGCAGTG_TGCAATCAT	TRUE	FALSE	FALSE	FALSE
rs6485555	chr11	12183084	A/C/G/T	AAATGATGG_ATGCTTTCT	TRUE	FALSE	FALSE	FALSE
rs111948723	chr11	12432713	C/G/T	AGGCTCTTG_GTCATTTTT	FALSE	FALSE	FALSE	TRUE
rs143394957	chr11	12432714	G/A	GGCTCTTGC_TCATTTTTT	TRUE	FALSE	FALSE	TRUE
rs11022825	chr11	13434648	G/A	TTAAATGAC_TAATTTACA	FALSE	FALSE	FALSE	TRUE
rs12577660	chr11	13546119	C/T	ATGATGCAA_AGAAAAGAA	TRUE	FALSE	FALSE	FALSE
rs190759869	chr11	14041753	G/T	CAGAAAGTT_CATCATCTC	TRUE	FALSE	FALSE	FALSE
rs545688743	chr11	14212361	G/A	CCTCATTGC_TCATTTTTA	TRUE	FALSE	FALSE	TRUE
rs143683789	chr11	14676271	C/T	AGGTGATTT_GTCATTGTG	FALSE	FALSE	FALSE	TRUE
rs189992192	chr11	14712901	A/G	TGCCTTAAT_TGATGTAAT	TRUE	FALSE	FALSE	FALSE
rs375862229	chr11	14872182	T/C	GTATCTAGA_TGCATCATC	TRUE	FALSE	FALSE	FALSE
rs149423480	chr11	14884865	A/G/T	ATTTTCATC_TCTTTTTAA	TRUE	FALSE	FALSE	FALSE
rs566424004	chr11	15185644	A/C	AAATTCTGA_GGAAAATTG	FALSE	FALSE	FALSE	TRUE
rs11823467	chr11	15968164	T/C	AGGAAATGA_GCAAGTGCT	TRUE	FALSE	FALSE	TRUE
rs537187873	chr11	16097659	A/T	CCATTGTTG_TGGAATGAA	TRUE	FALSE	FALSE	FALSE
rs558266077	chr11	16200646	A/T	CACTGATGA_AAAACTGTT	TRUE	FALSE	FALSE	FALSE
rs143603393	chr11	16301730	A/G	TTTGATGCA_CAATGTTCA	TRUE	FALSE	FALSE	FALSE
rs116098330	chr11	16595181	T/A	ATGTAGAGA_TTCATCATT	TRUE	FALSE	FALSE	FALSE
rs183488941	chr11	16709144	T/A	GTGATTGCA_CATTGGAGC	TRUE	FALSE	FALSE	FALSE
rs12283841	chr11	17145794	C/A	TTTTCATCA_CAAAATAAG	TRUE	FALSE	FALSE	FALSE
rs72860760	chr11	17187502	C/T	CTTTCATCA_CCCATAAAG	TRUE	FALSE	FALSE	FALSE
rs180928243	chr11	17404195	A/G	AATGATGCA_CCCTCCTGG	TRUE	FALSE	FALSE	FALSE
rs10766400	chr11	17445506	T/G	AAAAAAGAT_ATGAAACAA	TRUE	FALSE	FALSE	FALSE
rs116016833	chr11	17687049	C/T	AGAAAATGA_GTAATTGAG	TRUE	FALSE	FALSE	TRUE
rs573308258	chr11	18694344	G/A	TGAGATTGC_TCACTGCAC	TRUE	FALSE	FALSE	TRUE
rs116552252	chr11	18764293	G/A	TGGGCTTAC_TCATCCTAA	TRUE	FALSE	FALSE	TRUE
rs12292738	chr11	18831789	C/T	ATGATGCAA_GGACTTTAG	TRUE	FALSE	FALSE	FALSE
rs536539632	chr11	19049539	A/C/G/T	TGAGATTGC_TCATACCAA	TRUE	FALSE	FALSE	TRUE
rs7929555	chr11	19212000	T/C	CCACTATTA_ATCATCATA	TRUE	FALSE	FALSE	FALSE
rs117030528	chr11	19419849	G/A	GTTTGCGTC_GGTACATAC	FALSE	FALSE	FALSE	TRUE
rs564965402	chr11	19785637	C/T	AGTTTATTG_GTCAGCTGG	FALSE	FALSE	FALSE	TRUE
rs184795952	chr11	19978576	G/A	CAGGCTGAC_TGTCTTCGA	FALSE	FALSE	TRUE	FALSE
rs140751814	chr11	20011558	T/C	TTGTACAGG_GATGAAACA	TRUE	FALSE	FALSE	FALSE
rs80129302	chr11	20242100	C/A	TTTCTGATG_AATGTTAAG	TRUE	FALSE	FALSE	FALSE
rs192615092	chr11	20350307	C/G	ATGATGCAA_AGTAAAATG	TRUE	FALSE	FALSE	FALSE
rs72939223	chr11	20958022	A/C	AATGATGAA_GATTTCATC	TRUE	FALSE	FALSE	FALSE
rs12791900	chr11	21000461	G/A	TCCTCTGAC_AAATCAGAT	FALSE	FALSE	FALSE	TRUE
rs187386648	chr11	21375114	A/G/T	TACTGCATG_TGCAATAAA	TRUE	FALSE	FALSE	FALSE
rs116226356	chr11	21489520	T/C/G	TATCCCTGA_GAAATTAGA	TRUE	FALSE	FALSE	TRUE
rs139009671	chr11	21572394	C/T	TTTGTATGA_GTAACAGTG	TRUE	FALSE	FALSE	TRUE
rs76171279	chr11	21766027	C/T	ATGATGTAA_ATTTGCATA	TRUE	FALSE	FALSE	FALSE
rs141617437	chr11	22182414	C/T	AATGGATGA_GCAAGTCAG	TRUE	FALSE	FALSE	TRUE
rs7115238	chr11	22520055	G/A	TTCTATTGC_TCACTCTGA	TRUE	FALSE	FALSE	TRUE
rs7131122	chr11	22520187	T/A	TTAATTCCA_CAGCTACCT	TRUE	FALSE	FALSE	FALSE
rs114019870	chr11	23551913	A/G	GATGATGCA_TTTTGTGTT	TRUE	FALSE	FALSE	FALSE
rs185107426	chr11	23586238	T/G	AAAACATTT_ATGAAATTT	TRUE	FALSE	FALSE	FALSE
rs73423772	chr11	23806786	T/A	TGCTTGAAT_TTCATCACC	TRUE	FALSE	FALSE	FALSE
rs183136564	chr11	23957494	T/C	TGAGCAGAA_TGCATCACA	TRUE	FALSE	FALSE	FALSE
rs111566999	chr11	24135089	T/C	CAGGTCATA_TGCATCAGA	TRUE	FALSE	FALSE	FALSE
rs559263630	chr11	25376272	A/G	TATTGCATC_TTACTCTTG	TRUE	FALSE	FALSE	FALSE
rs143152758	chr11	25379088	A/C/G	GTGTATTGC_TCATTTATA	TRUE	FALSE	FALSE	TRUE
rs16916301	chr11	26860591	T/C	ATTACATCA_GCTGCCTGT	TRUE	FALSE	FALSE	FALSE
rs371598611	chr11	27381502	T/A/C/G	GCAACATGA_GAAACCCTA	TRUE	FALSE	FALSE	TRUE
rs564702102	chr11	27510174	T/G	CTAAATTAG_TGCATCATC	TRUE	FALSE	FALSE	FALSE
rs142799338	chr11	27856678	T/C	GGCCTTAAT_GCATCATCT	TRUE	FALSE	FALSE	FALSE
rs150838778	chr11	27859847	C/T	GGATTAGCT_TTGCATCAT	TRUE	FALSE	FALSE	FALSE
rs1907606	chr11	29073732	A/G	ATAGGTTGC_TCATTATTG	TRUE	FALSE	FALSE	TRUE
rs561542135	chr11	29073733	T/A/C	TAGGTTGCA_CATTATTGT	TRUE	FALSE	FALSE	FALSE
rs138207375	chr11	30035558	C/T	GCCTTGTTG_ATCAGCTTG	TRUE	FALSE	FALSE	FALSE
rs11031152	chr11	30631271	C/T	GGTGTGTTT_ATCACCCAT	TRUE	FALSE	FALSE	FALSE
rs541274838	chr11	30706571	C/A	GCTCTGATG_AAAAACCGC	TRUE	FALSE	FALSE	FALSE
rs190384478	chr11	30886188	G/A	GTGGATGAT_TAATTTTCA	TRUE	FALSE	FALSE	FALSE
rs139795093	chr11	31567250	G/A/C/T	TTCTTAAAG_TGATGCAAT	TRUE	FALSE	FALSE	FALSE
rs183417435	chr11	31610421	A/G	CAAAAGTAT_TTGCATCAT	TRUE	FALSE	FALSE	FALSE
rs112281310	chr11	31847918	G/A	GTGAGTGAT_TAATCAAAT	TRUE	FALSE	FALSE	FALSE
rs141202547	chr11	31912854	C/-	GAGTTGCAT_ATCTAAAGA	TRUE	FALSE	FALSE	FALSE
rs181193271	chr11	32030077	T/C	ATGACGTAA_CCTTAAAAA	FALSE	FALSE	FALSE	TRUE
rs112784346	chr11	32697899	C/T	TGATTTCAT_ACCCAGGTA	TRUE	FALSE	FALSE	FALSE
rs182945995	chr11	32845287	G/A/T	TTTGAGTGA_GCAACTACA	TRUE	FALSE	FALSE	FALSE
rs142090841	chr11	32895646	A/G	GATGATGTA_TATGGATAC	TRUE	FALSE	FALSE	FALSE
rs141073673	chr11	33094355	A/G	CATCAAATG_TGATGCAAT	TRUE	FALSE	FALSE	FALSE
rs139055928	chr11	33360825	A/G	AGTTGCGTC_TTGTGTCAC	FALSE	FALSE	FALSE	TRUE
rs139256772	chr11	33447342	T/C	ATGATGCAA_GATGGTTTA	TRUE	FALSE	FALSE	FALSE
rs79900746	chr11	33588443	C/T	TGAGAGTGA_GCAACCACA	TRUE	FALSE	FALSE	TRUE
rs746482	chr11	33883776	T/C	TTTTATGGG_GATGAAACT	TRUE	FALSE	FALSE	FALSE
rs571679467	chr11	33993276	G/GG	TTCAGTGAT_CAATCTTGG	TRUE	FALSE	FALSE	FALSE
rs140114305	chr11	34162021	T/A/C	TTCAGGTGA_GTCACCTCA	FALSE	TRUE	FALSE	FALSE
rs5028597	chr11	34416988	A/G	CAACTGTCT_TTGCATCAC	TRUE	FALSE	FALSE	FALSE
rs147177147	chr11	34594833	A/T	GCTCAGATG_TGCAAGATC	TRUE	FALSE	FALSE	FALSE
rs116741668	chr11	34604049	C/T	CCAACATGA_GAAACCCTG	TRUE	FALSE	FALSE	TRUE
rs78555754	chr11	34656675	T/C	ACCACCTTG_ATCAAATTG	TRUE	FALSE	FALSE	FALSE
rs112340526	chr11	34906531	T/C	TTTCTATTA_GATGCAACA	TRUE	FALSE	FALSE	FALSE
rs1885935	chr11	35086820	G/A	CAGAGTGAC_TAAACAACA	FALSE	FALSE	FALSE	TRUE
rs11033033	chr11	35226944	A/G	AGTGCGGTG_TGCAATCTC	TRUE	FALSE	FALSE	FALSE
rs150878805	chr11	35253670	A/G	GTTTATTGC_TCACTAAAG	TRUE	FALSE	FALSE	TRUE
rs184430945	chr11	35253672	C/G	TTATTGCAT_ACTAAAGAC	TRUE	FALSE	FALSE	FALSE
rs532156961	chr11	35786309	A/G/T	AGTTACATC_TCTGCTTAT	TRUE	FALSE	FALSE	FALSE
rs635340	chr11	35791226	C/T	CTGTGCTGA_GATGTAATC	TRUE	FALSE	FALSE	FALSE
rs12291028	chr11	36120247	T/C	GTATGATGA_GTAACAGGC	TRUE	FALSE	FALSE	TRUE
rs11033437	chr11	36120248	G/A	TATGATGAT_TAACAGGCA	TRUE	FALSE	FALSE	FALSE
rs61877573	chr11	36966749	A/G	ATATTATAT_TGATGCAAC	TRUE	FALSE	FALSE	FALSE
rs10836648	chr11	36966752	A/G	TTATATATG_TGCAACCAG	TRUE	FALSE	FALSE	FALSE
rs150901632	chr11	37511873	C/T	ATATTTCAT_AGCCAAACC	TRUE	FALSE	FALSE	FALSE
rs536102422	chr11	37862669	A/G	AAAATAATG_TGTAACATT	TRUE	FALSE	FALSE	FALSE
rs115825330	chr11	37862774	T/C	AAAGAGCTA_TGATGGAAT	TRUE	FALSE	FALSE	FALSE
rs146513202	chr11	38511968	A/G	CCTATGTCT_TGATGTAAT	TRUE	FALSE	FALSE	FALSE
rs74901374	chr11	38511972	T/A/C	TGTCTATGA_GTAATATCC	TRUE	FALSE	FALSE	TRUE
rs1825118	chr11	38587600	C/T	GGGGTTTCA_CATCTTGGC	TRUE	FALSE	FALSE	FALSE
rs187589068	chr11	38734096	C/T	TTTCTATTG_ATCATCAGG	TRUE	FALSE	FALSE	FALSE
rs769833	chr11	39665161	C/T	ATACAATGA_GCAATCTTG	TRUE	FALSE	FALSE	TRUE
rs148576819	chr11	40817505	T/A	ACTTAGTAG_TGATGCAAG	TRUE	FALSE	FALSE	FALSE
rs61876999	chr11	41036597	A/T	CTTTGTCTT_ACATCAGAC	TRUE	FALSE	FALSE	FALSE
rs145905080	chr11	41798226	G/T	GATTTGGGT_ATGCAATTA	TRUE	FALSE	FALSE	FALSE
rs544186178	chr11	43486293	A/C/G	GCATGATGA_ACCACCTGC	TRUE	FALSE	FALSE	FALSE
rs56342740	chr11	43616931	C/-	AGATTGCGT_ATTGCACTC	FALSE	FALSE	FALSE	TRUE
rs35060985	chr11	43671560	G/A	AGTAAGATT_ATGGAACAA	TRUE	FALSE	FALSE	FALSE
rs558600919	chr11	43736980	A/T	ACTGATGCA_GCTCTCTAT	TRUE	FALSE	FALSE	FALSE
rs192079556	chr11	43953721	A/G	ACCTATATG_TGTAAAAGG	TRUE	FALSE	FALSE	FALSE
rs368119175	chr11	43959556	G/C	GGATGGGGA_TGATGCAAG	TRUE	FALSE	FALSE	FALSE
rs373764335	chr11	44463412	A/G	AAGATGATG_AACAGTGAG	TRUE	FALSE	FALSE	FALSE
rs117331378	chr11	44510500	G/A	ATAAAATCT_TTGCATCAT	TRUE	FALSE	FALSE	FALSE
rs557689155	chr11	44731847	A/G	TGATATTTC_TCAGCTAGC	TRUE	FALSE	FALSE	TRUE
rs374689431	chr11	44841029	C/-	GAACTCTTG_ATCAGCACC	TRUE	FALSE	FALSE	FALSE
rs146652596	chr11	45063161	T/C	ATGATGCAA_CAAGAGACC	TRUE	FALSE	FALSE	FALSE
rs750995	chr11	45457894	C/T	TGACTGCCG_TGATGAAAA	TRUE	FALSE	FALSE	FALSE
rs139892706	chr11	45780967	A/G	CTGGCCAAA_TGATGAAAC	TRUE	FALSE	FALSE	FALSE
rs7130242	chr11	45793683	C/G/T	AGCCATGAT_GCATCACTG	TRUE	FALSE	FALSE	FALSE
rs184054404	chr11	45941844	A/G	TGCAATTTC_TCATGTGCT	TRUE	FALSE	FALSE	TRUE
rs552555750	chr11	46073144	T/C	TGGCTAACA_GATGAAACC	TRUE	FALSE	FALSE	FALSE
rs58301639	chr11	46240654	C/T	ACATGCTTG_ATCATCTGA	TRUE	FALSE	FALSE	FALSE
rs6485671	chr11	46258264	G/A	TCTGATGCA_TAGGTGTTG	TRUE	FALSE	FALSE	FALSE
rs80219987	chr11	47042160	T/C	ATGATTGCA_CACTGCATT	TRUE	FALSE	FALSE	FALSE
rs566967732	chr11	48104469	C/T	GGTTAATTA_GTCAGTGGG	FALSE	FALSE	FALSE	TRUE
rs141422146	chr11	48127444	AT/-	TCTTGCATC_GTGTGTTTG	TRUE	FALSE	FALSE	FALSE
rs182530624	chr11	48347356	C/A/T	GAGCTGATG_AATCAACTG	TRUE	FALSE	FALSE	FALSE
rs117509017	chr11	49019618	G/A	AAATATGAT_CAATGTCGT	TRUE	FALSE	FALSE	FALSE
rs181609039	chr11	49152792	T/C	CTGATTGCA_CATTTCCCC	TRUE	FALSE	FALSE	FALSE
rs117308221	chr11	49381788	A/G	AAGCCTTAC_TCACTAATT	TRUE	FALSE	FALSE	TRUE
rs185732815	chr11	49834590	A/G	GATTGCATC_TCATATGGT	TRUE	FALSE	FALSE	FALSE
rs529721139	chr11	50186899	G/A	ATGGATGAT_TAATAACTT	TRUE	FALSE	FALSE	FALSE
rs188042711	chr11	59851406	C/A/T	AGATTATTT_ATCACCCAG	TRUE	FALSE	FALSE	FALSE
rs117553646	chr11	59887337	A/T	TTATGATGC_ATTTTTTGG	TRUE	FALSE	FALSE	FALSE
rs533714611	chr11	59918722	T/A	GATATTGCA_CACCAATGG	TRUE	FALSE	FALSE	FALSE
rs113535691	chr11	60470773	C/T	GGAGGCTGA_GTAACTTAT	TRUE	FALSE	FALSE	TRUE
rs77183960	chr11	60720638	G/A	CCTCATGAC_TAATCACCT	FALSE	FALSE	FALSE	TRUE
rs149956813	chr11	60932609	ATGATG/ATG	TGTTATAAT_TAATAATTA	TRUE	FALSE	FALSE	FALSE
rs145601800	chr11	61616605	C/A	TTTACATCA_CCCCAAAAG	TRUE	FALSE	FALSE	FALSE
rs539386842	chr11	61637295	A/G	GTGCTTGAC_TCACAGAGG	FALSE	TRUE	FALSE	FALSE
rs192081213	chr11	61722402	A/G	CTGGCCAAC_TGACGAAAC	FALSE	FALSE	FALSE	TRUE
rs76825304	chr11	62427955	T/A	TGCAGCTGA_GCAAGCCCT	TRUE	FALSE	FALSE	FALSE
rs538011553	chr11	62641162	G/A	GGCCAACAT_ATGAAACCC	TRUE	FALSE	FALSE	FALSE
rs79180619	chr11	63251545	C/T	TGTAAGCAT_TTGCATCAT	TRUE	FALSE	FALSE	FALSE
rs1193861	chr11	63314386	T/A/C	GGGTATCAG_GATGGAAGA	TRUE	FALSE	FALSE	FALSE
rs553335608	chr11	63314387	G/A	GGTATCAGT_ATGGAAGAT	TRUE	FALSE	FALSE	FALSE
rs556961847	chr11	63420074	T/C	CTCAGGAGC_GATGCAATC	TRUE	FALSE	FALSE	FALSE
rs7927856	chr11	63420080	A/C/G/T	AGCTGATGC_ATCAACTGG	TRUE	FALSE	FALSE	FALSE
rs144911049	chr11	63667042	A/G	AGTACCATG_TGAAATCTT	TRUE	FALSE	FALSE	FALSE
rs190892320	chr11	64269915	C/T	GTGACGCAA_GGTTAAACC	FALSE	FALSE	FALSE	TRUE
rs144873026	chr11	64270130	G/A/C	TAGGCCTGA_GGAAGTACT	FALSE	FALSE	FALSE	TRUE
rs147998243	chr11	64331509	C/G	TCCTCTTGC_TCAGCCTCA	FALSE	FALSE	FALSE	TRUE
rs545916	chr11	64386550	A/G/T	GGTGATTTC_TCACTGTGT	TRUE	FALSE	FALSE	TRUE
rs4930683	chr11	64845638	T/C	GTGCAGTGA_GCAATCATA	TRUE	FALSE	FALSE	TRUE
rs181026087	chr11	65507983	G/A/C	ATCACCTGA_GTCAGGAGT	FALSE	TRUE	FALSE	FALSE
rs561665822	chr11	65812694	G/A	TCAGCTGAC_TCAGGAGTT	FALSE	TRUE	FALSE	FALSE
rs112929330	chr11	66312549	A/T	GGAGTTTAC_TCATCCCCC	TRUE	FALSE	FALSE	FALSE
rs10896109	chr11	66312552	A/G	GTTTACATC_TCCCCCAAC	TRUE	FALSE	FALSE	FALSE
rs149416100	chr11	66970926	C/A/T	TGTGCTTGA_GCAAGAGTG	TRUE	FALSE	FALSE	TRUE
rs112476083	chr11	67561749	T/C	GGGGTTTCA_CATCTTGGC	TRUE	FALSE	FALSE	FALSE
rs151149027	chr11	67589862	C/G/T	CCACCTTGA_GATGCAATG	TRUE	FALSE	FALSE	FALSE
rs74538877	chr11	68209126	G/C	CCATATGAT_CAACATAAA	TRUE	FALSE	FALSE	FALSE
rs534101785	chr11	68281693	GGG/GG	GTAGAGACA_TTTCATCAT	TRUE	FALSE	FALSE	FALSE
rs531487557	chr11	68281704	T/C	GTTTCATCA_GTTAGCCAG	TRUE	FALSE	FALSE	FALSE
rs643892	chr11	68380985	A/G/T	GGTCTTGGC_GATGTAATC	TRUE	FALSE	FALSE	FALSE
rs71465408	chr11	68849554	A/G	GCCAACATG_TGAAACCCC	TRUE	FALSE	FALSE	FALSE
rs574341567	chr11	69514430	T/A	ATGATGAAA_CCCGTCTCT	TRUE	FALSE	FALSE	FALSE
rs138139428	chr11	70317883	G/A	TTTAAAGGT_ACGAAATTT	FALSE	FALSE	FALSE	TRUE
rs12800598	chr11	70416273	T/G	ATTGCATCA_CCGCGGAAC	TRUE	FALSE	FALSE	FALSE
rs147673360	chr11	70620985	A/G	GGGTCCGGT_TGACGTAAT	FALSE	FALSE	FALSE	TRUE
rs559274419	chr11	71342323	G/A	TGTGATTAC_TCACATCTC	TRUE	FALSE	FALSE	TRUE
rs151059768	chr11	71342326	A/G	GATTACGTC_CATCTCAGA	FALSE	FALSE	FALSE	TRUE
rs76426076	chr11	71342374	A/C	AGCCACGTC_GAGCTCAAG	FALSE	FALSE	TRUE	FALSE
rs114243688	chr11	71373515	C/T	TTCCAGTTC_TGATGGAAG	TRUE	FALSE	FALSE	FALSE
rs182972203	chr11	72030297	C/G	ATTGCATCA_TGTACTCTA	TRUE	FALSE	FALSE	FALSE
rs7950298	chr11	72434676	A/C	GATTGCGTC_CAATGACTG	FALSE	FALSE	FALSE	TRUE
rs530542204	chr11	72473827	T/A	TGGAGTCAG_GACGCAATC	FALSE	FALSE	FALSE	TRUE
rs57555681	chr11	72478931	A/T	GGCAGTGTT_CATCATTTA	TRUE	FALSE	FALSE	FALSE
rs12574423	chr11	72484327	C/A/G/T	CTATTTCAT_ATCTGTAAA	TRUE	FALSE	FALSE	FALSE
rs374686890	chr11	72835075	T/G	ATTGCATCA_GCATCAAGT	TRUE	FALSE	FALSE	FALSE
rs898384	chr11	72985604	C/A/T	TTATTTCCA_CATTAAAAG	TRUE	FALSE	FALSE	FALSE
rs1792174	chr11	73787888	T/G	GGCCGTTCC_TCAGTGTTT	FALSE	FALSE	FALSE	TRUE
rs73549968	chr11	73907479	C/G/T	CCTGACTTG_ATCACCTCA	TRUE	FALSE	FALSE	FALSE
rs192444909	chr11	74209171	A/G	AGTGATGCA_TCCTGGCTC	TRUE	FALSE	FALSE	FALSE
rs17133156	chr11	74460322	A/G	AGGAGCAGC_TGATGAAAT	TRUE	FALSE	FALSE	FALSE
rs150796814	chr11	74481178	A/C/T	AGGCATTAC_TCATTATAT	TRUE	FALSE	FALSE	FALSE
rs143321724	chr11	74485769	A/C/G	ACTGTCTTC_TTGCATCAG	TRUE	FALSE	FALSE	FALSE
rs562587114	chr11	74485774	A/G	CTTCATTGC_TCAGTAGTT	TRUE	FALSE	FALSE	TRUE
rs141129038	chr11	75038961	A/G	ATGGCCAAC_TGATGAAAT	TRUE	FALSE	FALSE	FALSE
rs1790155	chr11	75480584	C/A/T	TGTTACATC_CCAAAGTAT	TRUE	FALSE	FALSE	FALSE
rs7123968	chr11	75554675	A/C	CCACGTTGC_TCAGCTCGG	TRUE	FALSE	FALSE	FALSE
rs116777539	chr11	75791487	G/T	GAGAAAGTT_CATCATAGG	TRUE	FALSE	FALSE	FALSE
rs570738843	chr11	75948387	G/A	AGTGGGAAT_ATGAAAAGG	TRUE	FALSE	FALSE	FALSE
rs371945498	chr11	76027037	CATCATC/CATC	ATATTATTA_TGATTGAAC	TRUE	FALSE	FALSE	FALSE
rs72941902	chr11	76896301	C/G/T	GAGTTGCAT_AGAACCTTT	TRUE	FALSE	FALSE	FALSE
rs10899316	chr11	76927384	A/G/T	TGTTCTTGC_TCATCATAA	TRUE	FALSE	FALSE	TRUE
rs569344230	chr11	77851699	T/G	GCTCCTGCT_TCATCATAT	TRUE	FALSE	FALSE	FALSE
rs182369968	chr11	77985651	T/C	GGGATTACA_CATCTACAT	TRUE	FALSE	FALSE	FALSE
rs4944188	chr11	78033236	G/A	GTTCGTTGC_TCATTGTTT	TRUE	FALSE	FALSE	TRUE
rs148692914	chr11	78051259	G/A/T	GTTGCATCA_CTAGAGGAA	TRUE	FALSE	FALSE	FALSE
rs75854120	chr11	78303021	T/C	AAAGAATGA_GCAATGAAT	TRUE	FALSE	FALSE	TRUE
rs559634	chr11	78886067	C/G	GGTGGTGAG_TGATGCAAT	TRUE	FALSE	FALSE	FALSE
rs61704753	chr11	79320266	A/T	TTTTTCATC_TGTCTCCAT	TRUE	FALSE	FALSE	FALSE
rs114367089	chr11	80104352	C/A/T	GTCATGATG_AATTTACGG	TRUE	FALSE	FALSE	FALSE
rs377366728	chr11	80659432	C/T	TGTTACTGA_GTAAAAGCC	TRUE	FALSE	FALSE	TRUE
rs564049938	chr11	80864153	G/T	CCAGAAATT_CATCACTAT	TRUE	FALSE	FALSE	FALSE
rs116598070	chr11	81177363	C/T	AAAATGATG_AATTTTAAA	TRUE	FALSE	FALSE	FALSE
rs193237129	chr11	81234974	A/G	CATGATGCA_TGTAAATTA	TRUE	FALSE	FALSE	FALSE
rs6591959	chr11	81323126	G/A	ACTTACATC_TGGCAAAAT	TRUE	FALSE	FALSE	FALSE
rs114547944	chr11	81506758	A/G	AACTTCAAT_TTACATCAG	TRUE	FALSE	FALSE	FALSE
rs116205914	chr11	81544725	C/T	AAGCAGCTG_GATGAAAAG	TRUE	FALSE	FALSE	FALSE
rs1945647	chr11	81602715	C/G/T	ACCATTGCA_CATCTCACT	TRUE	FALSE	FALSE	FALSE
rs146858764	chr11	81963194	C/T	GCTTTATGA_GTCATTATT	FALSE	TRUE	FALSE	FALSE
rs11602789	chr11	81993858	T/C	GATTTTCAT_ATGTAAGCT	TRUE	FALSE	FALSE	FALSE
rs575260352	chr11	83512515	T/C	ATTTAATTA_TGCATCATT	TRUE	FALSE	FALSE	FALSE
rs189142921	chr11	83594567	A/T	GTACATTGA_GCAATCAAG	TRUE	FALSE	FALSE	FALSE
rs117140537	chr11	83717767	C/T	ACCCAGTGA_GTGGCAGTG	FALSE	FALSE	TRUE	FALSE
rs145320393	chr11	83717768	G/A/C	CCCAGTGAC_TGGCAGTGT	FALSE	FALSE	TRUE	FALSE
rs12804532	chr11	83972597	A/G	AGCTGATGC_ATATAAATA	TRUE	FALSE	FALSE	FALSE
rs544528821	chr11	84812885	T/C	GTGATGTGA_GCAATTGTC	TRUE	FALSE	FALSE	TRUE
rs148545937	chr11	85135043	C/A	TTGTTACAT_ATCACAATA	TRUE	FALSE	FALSE	FALSE
rs116493975	chr11	85534738	G/A/T	TATTCCATC_TTGATGAGC	TRUE	FALSE	FALSE	FALSE
rs186699167	chr11	86166757	A/G	GGTGATGAA_TAATCTGTA	TRUE	FALSE	FALSE	FALSE
rs576665281	chr11	86176265	C/T	ACTCTTATT_CATCATTAT	TRUE	FALSE	FALSE	FALSE
rs573727815	chr11	86177893	T/C	TGGCTAACA_GATGAAATC	TRUE	FALSE	FALSE	FALSE
rs542725113	chr11	86177894	G/A	GGCTAACAT_ATGAAATCC	TRUE	FALSE	FALSE	FALSE
rs556261600	chr11	86177895	A/G	GCTAACATG_TGAAATCCT	TRUE	FALSE	FALSE	FALSE
rs528664837	chr11	86177901	T/C	ATGATGAAA_CCTGTCTCT	TRUE	FALSE	FALSE	FALSE
rs118152727	chr11	86699226	T/C	TTTTACAAA_GATGAAACC	TRUE	FALSE	FALSE	FALSE
rs74495572	chr11	86784581	T/C/G	TAGTTTGCA_CAGCAGGAT	TRUE	FALSE	FALSE	FALSE
rs147059535	chr11	86942343	A/G	GAGAGGAAC_TGATGAAAC	TRUE	FALSE	FALSE	FALSE
rs532913290	chr11	86987332	T/C	GACGGGGTT_CATCATGTT	TRUE	FALSE	FALSE	FALSE
rs12278867	chr11	87266921	C/A/G	CATAGTTGC_TCATTATAG	TRUE	FALSE	FALSE	TRUE
rs546140961	chr11	87406122	A/G	TATTACATC_TATGACTAA	TRUE	FALSE	FALSE	FALSE
rs117231687	chr11	87434440	G/A/T	GATTCTGAC_GAATCACAG	FALSE	FALSE	FALSE	TRUE
rs2186625	chr11	87826373	A/G	AAATATTTC_TCATTAATG	TRUE	FALSE	FALSE	TRUE
rs74450993	chr11	87826375	C/A/T	ATATTTCAT_ATTAATGTA	TRUE	FALSE	FALSE	FALSE
rs16914001	chr11	88452589	A/C	CTGGCAAGA_TGATGAAAT	TRUE	FALSE	FALSE	FALSE
rs7109160	chr11	90138920	A/C/G/T	ATCTTCAAT_ATGTAATTT	TRUE	FALSE	FALSE	FALSE
rs559203843	chr11	90365753	T/C	AATTTTCAT_ATGTATAAT	TRUE	FALSE	FALSE	FALSE
rs16923563	chr11	90613679	A/G	CATTGCATC_CTTGGACCA	TRUE	FALSE	FALSE	FALSE
rs7116727	chr11	90693609	G/A	TGATGATGC_ATAGAAAAG	TRUE	FALSE	FALSE	FALSE
rs187772850	chr11	90704703	T/A	GTTACTGAT_GCGTCATCC	FALSE	FALSE	FALSE	TRUE
rs117541528	chr11	90704706	G/A	ACTGATTGC_TCATCCCAC	TRUE	FALSE	FALSE	TRUE
rs138442500	chr11	90792408	T/C	ATGATGTAA_AGAAGAACT	TRUE	FALSE	FALSE	FALSE
rs11019458	chr11	91395925	A/C/G	AACTATTTC_TCAGACTAT	TRUE	FALSE	FALSE	TRUE
rs149748381	chr11	91708259	C/A/T	ATTACATCA_CATGTTCTT	TRUE	FALSE	FALSE	FALSE
rs372705308	chr11	92500483	T/A/C	GGAAAAATA_GATGAAATG	TRUE	FALSE	FALSE	FALSE
rs190996029	chr11	92885245	T/A	TGCTGTGTG_TGCATCATC	TRUE	FALSE	FALSE	FALSE
rs10830953	chr11	92885247	G/T	CTGTGTGTT_CATCATCTC	TRUE	FALSE	FALSE	FALSE
rs74239450	chr11	93000951	A/C	CTATGATGA_AACGAATGT	TRUE	FALSE	FALSE	FALSE
rs111661775	chr11	93831983	A/G	GGATGGCAT_TGATGCAAT	TRUE	FALSE	FALSE	FALSE
rs138994745	chr11	94046921	C/G	CCATTAACT_TGATGCAAC	TRUE	FALSE	FALSE	FALSE
rs142841514	chr11	94113714	G/A	AGTTTGATT_CATCATTTA	TRUE	FALSE	FALSE	FALSE
rs140496856	chr11	94602763	C/T	TAATTGCAT_AGCAGCACA	TRUE	FALSE	FALSE	FALSE
rs1939137	chr11	94618795	A/C	TAGGGTTAC_TCATCATCA	TRUE	FALSE	FALSE	FALSE
rs78542811	chr11	95680768	T/A	ATGATTGCA_CATCTAAGA	TRUE	FALSE	FALSE	FALSE
rs76970324	chr11	95937492	T/C	ATGATGCAA_CTATTACTA	TRUE	FALSE	FALSE	FALSE
rs111917891	chr11	96330558	C/A/T	AAACAATGA_GCAATATTT	TRUE	FALSE	FALSE	TRUE
rs572555905	chr11	96330561	A/G	CAATGACGC_ATATTTCTC	FALSE	FALSE	FALSE	TRUE
rs72977876	chr11	96339142	C/T	TGTGCCTCT_TGCATCATC	TRUE	FALSE	FALSE	FALSE
rs2167759	chr11	96823139	A/C/G	TGTGTTATG_TGCAATATA	TRUE	FALSE	FALSE	FALSE
rs553507291	chr11	97126178	T/C	AGTAGATTA_TTCATCACA	TRUE	FALSE	FALSE	FALSE
rs573025453	chr11	97126181	C/T	AGATTATTT_ATCACATTC	TRUE	FALSE	FALSE	FALSE
rs182449283	chr11	97314627	T/C/G	ATTTCATCA_CCAGGTATT	TRUE	FALSE	FALSE	FALSE
rs577196260	chr11	97649202	T/G	TATTCTTAT_GCATCATTG	TRUE	FALSE	FALSE	FALSE
rs75462963	chr11	98795023	A/T	TTGATAATG_TGTAATAAG	TRUE	FALSE	FALSE	FALSE
rs77514696	chr11	98795024	T/C	TGATAATGA_GTAATAAGT	TRUE	FALSE	FALSE	TRUE
rs529586194	chr11	98835670	A/G	AATGTTCCT_TGATGCAAA	TRUE	FALSE	FALSE	FALSE
rs113408455	chr11	99869924	G/A	CTCCTGGCT_ATGCAATAT	TRUE	FALSE	FALSE	FALSE
rs540313	chr11	100253761	T/A/C/G	GATATTGGG_GATGCAATA	TRUE	FALSE	FALSE	FALSE
rs141451355	chr11	100274919	A/C	GGGTGATGA_ATAATCTGT	TRUE	FALSE	FALSE	FALSE
rs201747311	chr11	100340530	C/A/T	GGAATGAGT_TTTCGTCAT	FALSE	FALSE	FALSE	TRUE
rs554003113	chr11	100410280	C/A/G/T	CCTAAGAAG_TGATGCAAT	TRUE	FALSE	FALSE	FALSE
rs17095995	chr11	100962482	A/G	TATACTTGC_TCATATACA	TRUE	FALSE	FALSE	TRUE
rs556233	chr11	101048415	C/A/T	ATTTCATCA_TGTGTGATT	TRUE	FALSE	FALSE	FALSE
rs58899873	chr11	101178139	G/A	GATAGTTAT_ATGCAATGG	TRUE	FALSE	FALSE	FALSE
rs116877692	chr11	102282989	G/A/T	AGTGATGAC_CAAGCCTGT	FALSE	FALSE	FALSE	TRUE
rs12277277	chr11	102307804	G/A	ACTTTTACT_TTGCATCAT	TRUE	FALSE	FALSE	FALSE
rs576486504	chr11	102551180	T/G	CCTGATGAA_GATGCAAGA	TRUE	FALSE	FALSE	FALSE
rs115738335	chr11	102551187	A/G	AATGATGCA_GAAAGTGGG	TRUE	FALSE	FALSE	FALSE
rs12293213	chr11	102693296	C/T	AAATCGTTA_ATCAGATTG	TRUE	FALSE	FALSE	FALSE
rs116369662	chr11	102773501	T/A	TTTGTTACA_CACTCTCCC	TRUE	FALSE	FALSE	FALSE
rs542634213	chr11	102784567	AA/A	CATAAAAAG_TGACGTAAT	FALSE	FALSE	FALSE	TRUE
rs7114628	chr11	103863636	G/A	CTGGCTGAT_CAATTTTTA	TRUE	FALSE	FALSE	FALSE
rs260795	chr11	104033995	C/A/T	ATGATGAAA_ACTGTCTTT	TRUE	FALSE	FALSE	FALSE
rs11824301	chr11	104258119	G/A	TTTTGATGT_AAAATGGCT	TRUE	FALSE	FALSE	FALSE
rs55743104	chr11	104943811	A/C/G	AATGATGCA_TATTGTGAC	TRUE	FALSE	FALSE	FALSE
rs147026796	chr11	105266002	T/A/C	AGAGAATGA_GTAATTCAT	TRUE	FALSE	FALSE	TRUE
rs144250550	chr11	105870803	T/C/G	ATTGCATCA_AGATGTCAT	TRUE	FALSE	FALSE	FALSE
rs140156544	chr11	105918242	C/A	ATGACGTAA_CTTTTTCTT	FALSE	FALSE	FALSE	TRUE
rs150160523	chr11	107515234	A/G	TGTTGCATC_TGTCAACAG	TRUE	FALSE	FALSE	FALSE
rs141050564	chr11	108214691	G/C	GAGTGCAAT_ATGCAATCT	TRUE	FALSE	FALSE	FALSE
rs116808950	chr11	108596432	T/A/C	CAAAGATGA_GCAAGATCT	TRUE	FALSE	FALSE	TRUE
rs529345074	chr11	109358041	A/G	TATTGCATC_TGAAGTCTG	TRUE	FALSE	FALSE	FALSE
rs151038558	chr11	109414513	C/T	ACTTGATTA_GTCAGATGT	FALSE	FALSE	FALSE	TRUE
rs531083577	chr11	110270192	T/C	GTTAGACAA_TGCATCATC	TRUE	FALSE	FALSE	FALSE
rs11213560	chr11	110719035	C/T	ATATACATA_GATGGAATA	TRUE	FALSE	FALSE	FALSE
rs140282669	chr11	111019973	C/T	TGATTACAT_ATCTCCTTT	TRUE	FALSE	FALSE	FALSE
rs11213841	chr11	111343907	A/G	GGTTTCATC_TGTTGGCCA	TRUE	FALSE	FALSE	FALSE
rs144830750	chr11	111698523	C/T	GGTGGATTG_GTCAGCCCA	FALSE	FALSE	FALSE	TRUE
rs138906747	chr11	111819319	G/A	GACAATGAC_CAAGTAGCT	FALSE	FALSE	FALSE	TRUE
rs186973871	chr11	111872020	A/C	TGTAGACTG_TGAAATTCT	TRUE	FALSE	FALSE	FALSE
rs181092797	chr11	112013531	C/A/T	ATGAGATGA_GTAATTCAT	TRUE	FALSE	FALSE	TRUE
rs372259649	chr11	112274728	GATGGGAT/GAT	TTTTGTAGA_TTCATCATG	TRUE	FALSE	FALSE	FALSE
rs113816009	chr11	112320656	A/G	TTGCCTTGC_TCATTTATT	TRUE	FALSE	FALSE	TRUE
rs570271450	chr11	112767946	C/T	AGTATTGCA_CATTTTAAT	TRUE	FALSE	FALSE	FALSE
rs113980531	chr11	112840844	G/A/T	AATAGTGAC_CAATAAACA	FALSE	FALSE	FALSE	TRUE
rs562956212	chr11	113655452	T/C	GAACGATGA_GTAACATCC	TRUE	FALSE	FALSE	TRUE
rs3914057	chr11	113663525	C/T	TGACAGTCA_GTCAGACAC	FALSE	FALSE	TRUE	FALSE
rs79468958	chr11	113663526	G/A	GACAGTCAC_TCAGACACA	FALSE	FALSE	TRUE	FALSE
rs142070945	chr11	113845456	AAATAAAATAAAATAAA/AAATAAAATAAA	TTAATAAAT_TGATGCAAC	TRUE	FALSE	FALSE	FALSE
rs77207689	chr11	114118013	T/C	CTGACGAAA_CATGACTCT	FALSE	FALSE	FALSE	TRUE
rs544123403	chr11	114448122	T/A	TTATAGGAA_GATGAAACA	TRUE	FALSE	FALSE	FALSE
rs546652723	chr11	114606673	C/T	TAAGTATTG_ATCATGGGT	TRUE	FALSE	FALSE	FALSE
rs76607065	chr11	114759538	G/A	CCTTATTGC_TCAGTTTCT	TRUE	FALSE	FALSE	TRUE
rs199948177	chr11	114808485	GATG/GATGATG	AATCAAATA_CAATAAAAA	TRUE	FALSE	FALSE	FALSE
rs57174040	chr11	115521971	TCTCTCTC/TCTC	CTTGCATCA_CAGCAGATG	TRUE	FALSE	FALSE	FALSE
rs181188548	chr11	115947416	T/C	GTCATGACG_GTCACACGC	FALSE	FALSE	TRUE	FALSE
rs142801114	chr11	115947418	T/A	CATGACGTG_CACACGCCA	FALSE	FALSE	TRUE	FALSE
rs575752745	chr11	116104588	TG/-	TGGAATTTT_CATCATGGA	TRUE	FALSE	FALSE	FALSE
rs75907194	chr11	116325048	T/G	GACAATAGT_ATGGAATGG	TRUE	FALSE	FALSE	FALSE
rs78767334	chr11	116325540	G/A/C	ATTAAATGA_GTAAAACAC	FALSE	FALSE	FALSE	TRUE
rs76467987	chr11	117519773	T/C	GAGCTATGA_TGCATCACT	TRUE	FALSE	FALSE	FALSE
rs78659090	chr11	117687320	A/G	AGTGCAGTG_TGCAATCAT	TRUE	FALSE	FALSE	FALSE
rs141063794	chr11	117692122	C/A	GAGGTGATG_AAGGTGTCC	TRUE	FALSE	FALSE	FALSE
rs1942925	chr11	117728520	G/A	GTAGATGAT_TAATCCTGT	TRUE	FALSE	FALSE	FALSE
rs2032397	chr11	118282982	A/C/G/T	GCTGATGCA_TAGAAAGAT	TRUE	FALSE	FALSE	FALSE
rs552878891	chr11	118483187	T/A/C	AGCCGAGAT_GCATCATTG	TRUE	FALSE	FALSE	FALSE
rs143059925	chr11	118667241	C/G/T	GCAGTGATG_AATCACAGC	TRUE	FALSE	FALSE	FALSE
rs2508573	chr11	118684674	C/T	GGGGTTTCA_CATGTTGCC	TRUE	FALSE	FALSE	FALSE
rs112192529	chr11	119035487	T/A	TGGCCAACA_GATGAAACC	TRUE	FALSE	FALSE	FALSE
rs533268196	chr11	119619648	A/G/T	TTTGGTTCC_TCATGTATC	TRUE	FALSE	FALSE	TRUE
rs4409838	chr11	119639201	A/C/G	AAATAACAC_TGATGCAAG	TRUE	FALSE	FALSE	FALSE
rs201514532	chr11	120407804	A/T	CATTGCATC_CATGATTTT	TRUE	FALSE	FALSE	FALSE
rs117359155	chr11	120456005	A/G	GATTGCATC_TTGGACCGG	TRUE	FALSE	FALSE	FALSE
rs144718039	chr11	121051231	G/A	GCTGATGCA_ACCATGGTG	TRUE	FALSE	FALSE	FALSE
rs17126143	chr11	122114628	A/C	CACTGATGC_ATTTAGGAG	TRUE	FALSE	FALSE	FALSE
rs575360789	chr11	122344299	C/T	TCCCTCTTG_ATCATCTGC	TRUE	FALSE	FALSE	FALSE
rs536841513	chr11	122434193	A/-	ATATATTGC_TCACTTAAA	TRUE	FALSE	FALSE	FALSE
rs79179004	chr11	122847267	A/G	TGTGTTACC_TTGCATCAT	TRUE	FALSE	FALSE	FALSE
rs75108874	chr11	123048721	A/T	ACTGGAGTG_TGCAAGAAA	TRUE	FALSE	FALSE	FALSE
rs530543612	chr11	123144181	T/G	CAGAGATGA_GAAATAGTG	TRUE	FALSE	FALSE	FALSE
rs78631756	chr11	123415988	G/A/C	TTGTCTATT_CATCAGGCT	TRUE	FALSE	FALSE	FALSE
rs1720324	chr11	123694692	A/C	CTCATGATG_AACATCAGT	TRUE	FALSE	FALSE	FALSE
rs115652511	chr11	123841317	C/T	TTATCATCT_GATGAAATG	TRUE	FALSE	FALSE	FALSE
rs558182641	chr11	123927777	A/G	GGTTTCATC_TGTTGGCCA	TRUE	FALSE	FALSE	FALSE
rs11605556	chr11	124060863	G/A	TGCAATGAT_CAATCTTGG	TRUE	FALSE	FALSE	FALSE
rs144994215	chr11	124080834	A/G	ATGAGTTAC_TCATATGGT	TRUE	FALSE	FALSE	TRUE
rs2466646	chr11	124240827	T/C	CTATTGCAT_AGAATCTGC	TRUE	FALSE	FALSE	FALSE
rs373923411	chr11	124345971	TTGCAGTGAGCTGAGATTGCA/TTGCA	AGGCAGAGG_TCATT	TRUE	FALSE	FALSE	FALSE
rs10893280	chr11	124650592	A/G	GCCAATATG_TGAAACCCC	TRUE	FALSE	FALSE	FALSE
rs11219788	chr11	124812528	G/A/C	GGAAGAAAT_ATGCAATAG	TRUE	FALSE	FALSE	FALSE
rs151186738	chr11	125303295	G/A/T	AAGTGTTAC_TCACCCTCA	TRUE	FALSE	FALSE	TRUE
rs191199537	chr11	126006127	C/T	AGTTTGTGA_GTGACTGCC	FALSE	FALSE	TRUE	FALSE
rs17538345	chr11	126102891	G/A	GCATGATGA_ATCTGGGGT	TRUE	FALSE	FALSE	FALSE
rs1018117	chr11	126316452	C/G/T	GTATTACAT_ATATTTCCT	TRUE	FALSE	FALSE	FALSE
rs147893893	chr11	126462619	T/C	GAGCCGAGA_TGCGTCATT	FALSE	FALSE	FALSE	TRUE
rs111300627	chr11	126660501	T/C	TGCTTCCAT_AGCATGGCT	TRUE	FALSE	FALSE	FALSE
rs145279968	chr11	127189212	T/C	ACAGGGTAG_TGATGAAAA	TRUE	FALSE	FALSE	FALSE
rs543251959	chr11	127579921	T/C	ATTGCATCA_AGCAGCATA	TRUE	FALSE	FALSE	FALSE
rs11221119	chr11	127966513	C/T	GGATGATTA_ATCATTGAT	TRUE	FALSE	FALSE	FALSE
rs180909630	chr11	128344265	G/A/C	CAAAAGAAT_ATGCAATGA	TRUE	FALSE	FALSE	FALSE
rs185427057	chr11	128399825	C/T	GAATAATTG_ATCAGTCTT	TRUE	FALSE	FALSE	FALSE
rs148581445	chr11	128508938	T/C	CTGAAGACT_GCATCATCT	TRUE	FALSE	FALSE	FALSE
rs140092496	chr11	128893063	G/C	GTGTAAATT_CATCATCTG	TRUE	FALSE	FALSE	FALSE
rs574937735	chr11	129034277	T/A	TCTGTTTCA_CACCTTATC	TRUE	FALSE	FALSE	FALSE
rs10893952	chr11	129034280	C/A/T	GTTTCATCA_CTTATCACA	TRUE	FALSE	FALSE	FALSE
rs75895353	chr11	129034348	T/C	TTATACTTC_GTCAAAATT	FALSE	FALSE	FALSE	TRUE
rs10791008	chr11	129437982	C/T	GTATGATTG_ATCAGATTG	TRUE	FALSE	FALSE	FALSE
rs533057194	chr11	129681675	G/C	TGTGTTCTT_CATCACCTT	TRUE	FALSE	FALSE	FALSE
rs574117908	chr11	130270072	G/A	TAAAGTGAC_TGGCTGCTT	FALSE	FALSE	TRUE	FALSE
rs182105270	chr11	130497986	A/G	AATTATTTC_TCATTTTTT	TRUE	FALSE	FALSE	TRUE
rs142191003	chr11	132695087	T/A	AACCTCAGC_GATGCAATG	TRUE	FALSE	FALSE	FALSE
rs143331058	chr11	132814422	A/G	GGGGAGCCA_TGATGTAAA	TRUE	FALSE	FALSE	FALSE
rs559689530	chr11	132814425	A/G	GAGCCAATG_TGTAAATCC	TRUE	FALSE	FALSE	FALSE
rs75065213	chr11	132869534	A/T	AAAATGAGG_TGATGAAAT	TRUE	FALSE	FALSE	FALSE
rs541989315	chr11	134098625	T/C	AAATCCTTG_TGCATCATA	TRUE	FALSE	FALSE	FALSE
rs542876930	chr11	134402870	G/A	TGAGATTGC_TCACTGCAC	TRUE	FALSE	FALSE	TRUE
rs138434170	chr11	134711237	G/C	CAATCCTAA_TTGCATCAT	TRUE	FALSE	FALSE	FALSE
rs372660534	chr11	134956503	G/A/T	CTGATGAAA_GATTTCATC	TRUE	FALSE	FALSE	FALSE
rs12099074	chr11	134956513	G/A/T	GATTTCATC_GACCTTGAT	TRUE	FALSE	FALSE	FALSE
rs546758035	chr12	212504	G/A	GACACTGAC_CAACATGAT	FALSE	FALSE	FALSE	TRUE
rs73596223	chr12	595275	C/G/T	ATGATGTAA_GTAACATAG	TRUE	FALSE	FALSE	FALSE
rs145439232	chr12	954010	A/G	ATTCTTGAC_TCATGCTGA	FALSE	TRUE	FALSE	FALSE
rs368270379	chr12	971198	A/G	GTGACTATG_TGCAACCAA	TRUE	FALSE	FALSE	FALSE
rs147718120	chr12	1496842	T/C	CTTTCATCA_ATGAAGCAG	TRUE	FALSE	FALSE	FALSE
rs28461505	chr12	1695685	C/T	AAAAAATGA_GAAACCCGT	TRUE	FALSE	FALSE	TRUE
rs143204382	chr12	1695755	A/G	GGACTTTCT_ATGTAAACA	TRUE	FALSE	FALSE	FALSE
rs117638123	chr12	1878546	A/G	CATGCTTCC_TCATTGATT	TRUE	FALSE	FALSE	TRUE
rs181031422	chr12	2047578	T/A	AAATGATGA_AATTAGTAT	TRUE	FALSE	FALSE	FALSE
rs565297724	chr12	2668772	A/G	CATGATGCA_TCACCTTCC	TRUE	FALSE	FALSE	FALSE
rs115457443	chr12	2893060	T/A	AGGTGGGGT_TCGTCATGT	FALSE	FALSE	FALSE	TRUE
rs140600654	chr12	3256151	T/C	CCAGAGAGG_GATGAAAGA	TRUE	FALSE	FALSE	FALSE
rs550688063	chr12	3792802	A/C	TGCTCTTGC_TCATCTATT	TRUE	FALSE	FALSE	FALSE
rs117928583	chr12	3961219	T/C	GCATTGCAT_ATACTCAAA	TRUE	FALSE	FALSE	FALSE
rs113996292	chr12	4664322	A/C	GATTACATC_GCAAAGTCA	TRUE	FALSE	FALSE	FALSE
rs115855026	chr12	4664323	G/C	ATTACATCA_CAAAGTCAC	TRUE	FALSE	FALSE	FALSE
rs142252788	chr12	5065113	G/A/C	ACAAATGAC_TAATCTCTT	FALSE	FALSE	FALSE	TRUE
rs146338043	chr12	5192924	C/A/T	ACTGGATTG_GTCATATCT	FALSE	FALSE	FALSE	TRUE
rs184337104	chr12	5342790	T/A	GTTAGATGA_GTAACTCTT	TRUE	FALSE	FALSE	FALSE
rs142170599	chr12	5637954	C/T	AAAGTGATG_AATTTGCTG	TRUE	FALSE	FALSE	FALSE
rs559542327	chr12	5753456	T/G	GGCAGCTTC_TGCATCACT	TRUE	FALSE	FALSE	FALSE
rs2885517	chr12	5941154	T/A/C	TTAGGATGA_GCAAATGCT	TRUE	FALSE	FALSE	TRUE
rs185148953	chr12	6072487	C/A/T	TTGTCATTG_GTCACTCAT	FALSE	FALSE	FALSE	TRUE
rs113248472	chr12	6126560	T/C	GTGCAGTGA_GCAATCATG	TRUE	FALSE	FALSE	TRUE
rs149732181	chr12	6182925	A/G	CTGGCCAAC_TGATGAAAC	TRUE	FALSE	FALSE	FALSE
rs141154982	chr12	7125826	A/G	GTGTAACAG_TGATGTAAT	TRUE	FALSE	FALSE	FALSE
rs4072797	chr12	7396413	C/T	ATGTTGCAT_ACCTGCACC	TRUE	FALSE	FALSE	FALSE
rs11054974	chr12	7636093	C/T	CCGAGATTG_GTCATTGCA	FALSE	FALSE	FALSE	TRUE
rs757680485	chr12	7797287	C/G/T	ACTCCTGAC_TCAGGTGAT	FALSE	TRUE	FALSE	FALSE
rs7306599	chr12	7835344	G/A	CGAGATTGC_TCACTGCAC	TRUE	FALSE	FALSE	TRUE
rs376687677	chr12	8453335	A/T	GTTGGTTAC_TCATTAGCC	TRUE	FALSE	FALSE	FALSE
rs183883295	chr12	8884364	C/T	TTATTTCAT_ACCTAGGTA	TRUE	FALSE	FALSE	FALSE
rs148595927	chr12	9002026	G/A	ATACGTCTT_CATCATTCC	TRUE	FALSE	FALSE	FALSE
rs71453670	chr12	9115113	ATT/-	AATTGCATC_GTTACCACT	TRUE	FALSE	FALSE	FALSE
rs7487953	chr12	9383780	C/T	GTGCAGTGA_GCAATCACA	TRUE	FALSE	FALSE	TRUE
rs117811877	chr12	9851242	C/T	TTGTGGTGA_GCAATCAAT	TRUE	FALSE	FALSE	TRUE
rs72656630	chr12	9851243	G/A/T	TGTGGTGAC_CAATCAATT	FALSE	FALSE	FALSE	TRUE
rs7313688	chr12	10363592	C/A/G	AAATGATGT_ATGTATGTC	TRUE	FALSE	FALSE	FALSE
rs143729214	chr12	10783375	G/T	GATTCCCTT_CCATCAATT	TRUE	FALSE	FALSE	FALSE
rs113467751	chr12	11131093	G/A	CTGGATGAT_TAAGACAGA	TRUE	FALSE	FALSE	FALSE
rs561672919	chr12	11549380	G/-	ATGATGCAA_TGGATTCTG	TRUE	FALSE	FALSE	FALSE
rs11054618	chr12	12023872	G/T	CGAAATGAT_AAATGTAAA	TRUE	FALSE	FALSE	FALSE
rs150389981	chr12	12403290	A/G	CCTGACTTA_TTGCATCAT	TRUE	FALSE	FALSE	FALSE
rs138458359	chr12	12561446	T/C	GTGTTTCAT_ACATGAAAC	TRUE	FALSE	FALSE	FALSE
rs7976496	chr12	13839409	A/C	AAGTGGTTC_ATCAGTGAA	TRUE	FALSE	FALSE	FALSE
rs185578090	chr12	15156685	G/T	ACAAATGAT_CAAGAGCAG	TRUE	FALSE	FALSE	FALSE
rs140559074	chr12	15521003	T/G	ATTATGTAG_TGCATCATC	TRUE	FALSE	FALSE	FALSE
rs7980798	chr12	15869921	T/C/G	TTTGAGTTT_GTCAAATGC	FALSE	FALSE	FALSE	TRUE
rs574656785	chr12	16233426	A/G	GGTGATGCA_TTTCAATTA	TRUE	FALSE	FALSE	FALSE
rs10492189	chr12	16627167	A/G	CATGATGCA_TTATGGTCA	TRUE	FALSE	FALSE	FALSE
rs145745790	chr12	18047799	T/C	GTATATTGA_GTAATCTTG	TRUE	FALSE	FALSE	TRUE
rs11043888	chr12	18139486	C/A	ACCACATTG_ATCAGCCAT	TRUE	FALSE	FALSE	FALSE
rs574994029	chr12	18405083	A/T	GATAATTGC_TCATTCACC	TRUE	FALSE	FALSE	FALSE
rs71461100	chr12	18702564	C/G	CAAATTATT_CATCATCTT	TRUE	FALSE	FALSE	FALSE
rs181226661	chr12	18750227	T/C	CTCCGCTTG_GTCAGGGAG	FALSE	FALSE	FALSE	TRUE
rs115051523	chr12	18822544	T/G	TTTTCATCA_GCTGCCTAT	TRUE	FALSE	FALSE	FALSE
rs35778304	chr12	18837473	T/C	ATGGCCCTG_TGCATCAGA	TRUE	FALSE	FALSE	FALSE
rs548233968	chr12	18841186	G/A	TAAACGATT_CATCATCAG	TRUE	FALSE	FALSE	FALSE
rs11044366	chr12	18955053	T/C	TTGCTATTA_ATCATGCAA	TRUE	FALSE	FALSE	FALSE
rs111739810	chr12	19187552	T/C	AGTTAGTGA_GCAAGAGAA	TRUE	FALSE	FALSE	TRUE
rs147684072	chr12	19370023	A/T	TATTTCATC_TCCAGAAAA	TRUE	FALSE	FALSE	FALSE
rs118003810	chr12	19597724	G/A	TATATTGAC_TAATAACTT	FALSE	FALSE	FALSE	TRUE
rs78343570	chr12	19694852	G/A/T	AGGCCAAAT_ATGTAATAC	TRUE	FALSE	FALSE	FALSE
rs4341609	chr12	19694854	T/A/C/G	GCCAAATGA_GTAATACCA	TRUE	FALSE	FALSE	TRUE
rs372178542	chr12	20839114	ATT/-	TATTGCATC_GTGTCATTC	TRUE	FALSE	FALSE	FALSE
rs4762817	chr12	21340240	T/C	GTTGCATCA_GTAAACACA	TRUE	FALSE	FALSE	FALSE
rs117614544	chr12	22083066	C/T	ATACTGATG_AAATTACTT	TRUE	FALSE	FALSE	FALSE
rs74068594	chr12	22477423	G/A	ACATGTGAC_CAACAATCC	FALSE	FALSE	FALSE	TRUE
rs11046841	chr12	23175386	G/A	CAGCCTGAT_CAATACCTG	TRUE	FALSE	FALSE	FALSE
rs140269958	chr12	23457320	C/T	ACATTGCAT_AGTAGTTTC	TRUE	FALSE	FALSE	FALSE
rs10771000	chr12	23526257	A/C/G/T	GACATAAGT_ACGTAATAG	FALSE	FALSE	FALSE	TRUE
rs537906372	chr12	23580297	A/G	AAGGCACTG_TGGAATATA	TRUE	FALSE	FALSE	FALSE
rs149138561	chr12	23580386	T/G	ATAAAATGA_GTAATACAA	TRUE	FALSE	FALSE	FALSE
rs546802933	chr12	24057521	T/A/C	TCTACATGA_GTAATCGTT	TRUE	FALSE	FALSE	TRUE
rs150904770	chr12	25333905	A/G	AATGATGAA_TCTCTGTTT	TRUE	FALSE	FALSE	FALSE
rs11048148	chr12	25652092	T/C	CATGCTGAT_GCATCAGGT	TRUE	FALSE	FALSE	FALSE
rs183939906	chr12	25692254	G/A	CTACTTGAC_CAATGTAGT	FALSE	FALSE	FALSE	TRUE
rs79376968	chr12	26341515	T/C	TTGTTGTTG_TGCATCAGA	TRUE	FALSE	FALSE	FALSE
rs11048651	chr12	26689368	A/G	TGAGCCAAG_TTGCATCAC	TRUE	FALSE	FALSE	FALSE
rs542634683	chr12	27146786	AT/ATAT	AGTGCAGTG_GCAACCTTG	TRUE	FALSE	FALSE	FALSE
rs183691392	chr12	27388835	A/G	TATACTATG_TGTAATCTC	TRUE	FALSE	FALSE	FALSE
rs567772280	chr12	27815237	C/T	AGTTTTTCA_CAGATTGCA	TRUE	FALSE	FALSE	FALSE
rs529185276	chr12	27906862	G/A	ATGATGCAA_AAGCATGAA	TRUE	FALSE	FALSE	FALSE
rs574813181	chr12	28514937	G/A	TACCTGGGT_ATGAAATAC	TRUE	FALSE	FALSE	FALSE
rs184707328	chr12	29167606	C/T	CAATTGTTA_GTCATTATC	FALSE	FALSE	FALSE	TRUE
rs73073762	chr12	29167607	G/A	AATTGTTAC_TCATTATCC	TRUE	FALSE	FALSE	TRUE
rs184095730	chr12	29332227	G/T	GGGAAAGTT_CATCATTTA	TRUE	FALSE	FALSE	FALSE
rs10843409	chr12	29404501	A/G/T	GGCTGATGC_ACAGATCTC	TRUE	FALSE	FALSE	FALSE
rs546285874	chr12	29405760	A/G	GATGATGCA_TCAGTACAA	TRUE	FALSE	FALSE	FALSE
rs11050323	chr12	29623422	T/C	GGTTGATGA_GAAATAGGA	TRUE	FALSE	FALSE	TRUE
rs11050386	chr12	29694253	T/G	TTTGCATCA_TAACACATA	TRUE	FALSE	FALSE	FALSE
rs150803293	chr12	30456640	T/A/C	GGGGTTTCA_CATGTTGGC	TRUE	FALSE	FALSE	FALSE
rs371027929	chr12	30660955	G/A	AAATATTAT_ATGTAATAT	TRUE	FALSE	FALSE	FALSE
rs115254085	chr12	31160866	C/T	AAAGTGATG_AATGAAGGG	TRUE	FALSE	FALSE	FALSE
rs17603775	chr12	31248927	T/C	GGAATTTCA_CAGATTCTG	TRUE	FALSE	FALSE	FALSE
rs1677189	chr12	31583790	C/G/T	ATTTCATCA_AGATTCTTA	TRUE	FALSE	FALSE	FALSE
rs374480528	chr12	31724461	TCATCAT/TCAT	CATGAGATT_GCTACTCAA	TRUE	FALSE	FALSE	FALSE
rs10844193	chr12	32359587	C/G	CTTTATGAT_CAATCACCT	TRUE	FALSE	FALSE	FALSE
rs571229206	chr12	32850711	G/A	ATGATGTAA_GCATCTGGC	TRUE	FALSE	FALSE	FALSE
rs78809995	chr12	33429670	G/A	AAGTATGAC_TCATACTTA	FALSE	TRUE	FALSE	FALSE
rs12812719	chr12	33882836	G/C/T	AAACTTTAT_ACGAAATCA	FALSE	FALSE	FALSE	TRUE
rs11052979	chr12	33882839	G/A/T	CTTTATGAC_AAATCACCA	FALSE	FALSE	FALSE	TRUE
rs6581156	chr12	37464929	C/A/G	TTTCTATTG_ATCATCTTG	TRUE	FALSE	FALSE	FALSE
rs146817052	chr12	38333235	C/T	CCTGCTAAA_TTGCATCAT	TRUE	FALSE	FALSE	FALSE
rs12367369	chr12	38440118	A/G	AGAATGATG_AATAACTTT	TRUE	FALSE	FALSE	FALSE
rs12812762	chr12	38977339	T/C	GAACTATTA_GTCACAAAT	FALSE	FALSE	FALSE	TRUE
rs74086067	chr12	38979214	A/G	GTTTATTAC_TCATATTTA	TRUE	FALSE	FALSE	TRUE
rs113492501	chr12	39044116	C/G/T	CACACGGAA_GATGCAATA	TRUE	FALSE	FALSE	FALSE
rs187771237	chr12	41202852	A/G	TAGAGTATG_TGCAATTTA	TRUE	FALSE	FALSE	FALSE
rs2608704	chr12	41453002	A/T	CTATGATGC_ATCTTAACA	TRUE	FALSE	FALSE	FALSE
rs2178750	chr12	42587844	C/A/G/T	TGACAAATA_TGCGTCATC	FALSE	FALSE	FALSE	TRUE
rs182113342	chr12	43243187	C/A/T	CAGAGATTG_GTCATTGCA	FALSE	FALSE	FALSE	TRUE
rs144621248	chr12	43243188	GTCATTG/GTCATTGTCATTG	AGAGATTGC_CACTCCAGC	FALSE	FALSE	FALSE	TRUE
rs73096934	chr12	43847476	T/G	ATGATGCAA_GGGTTTAAG	TRUE	FALSE	FALSE	FALSE
rs57331385	chr12	43883568	G/A	CAGGCTGAT_TAAGAATAG	TRUE	FALSE	FALSE	FALSE
rs1505583	chr12	44076041	C/G	CAGCTGATG_AATCACTGC	TRUE	FALSE	FALSE	FALSE
rs73094362	chr12	44436961	C/G	ATGATGCAA_AGGAAAGCC	TRUE	FALSE	FALSE	FALSE
rs116478339	chr12	45077610	G/T	ACGCATATT_CATCATGAA	TRUE	FALSE	FALSE	FALSE
rs35015348	chr12	45228072	T/G	GGATTATAG_TCCATCAGT	TRUE	FALSE	FALSE	FALSE
rs35641564	chr12	45515824	C/G/T	ATTCCTTAT_GCATCACCT	TRUE	FALSE	FALSE	FALSE
rs369359883	chr12	45605961	A/G	TTGTATTGC_TCATATAGT	TRUE	FALSE	FALSE	TRUE
rs139669208	chr12	46005431	AAA/AA	TACATGATG_TACATATTT	TRUE	FALSE	FALSE	FALSE
rs200953416	chr12	46008546	TAT/T	TTTTGATGC_TGCATCAGT	TRUE	FALSE	FALSE	FALSE
rs147838490	chr12	46167129	A/G	AGGATGATG_AACACTCCA	TRUE	FALSE	FALSE	FALSE
rs145986790	chr12	46267055	G/A	CTGACGTCA_AAAAAGCAC	FALSE	TRUE	FALSE	FALSE
rs74082258	chr12	46437604	A/G	TATTGGATG_TGAAATCAT	TRUE	FALSE	FALSE	FALSE
rs952967	chr12	47154052	G/A	CATTGATGG_AGACAGTTC	TRUE	FALSE	FALSE	FALSE
rs73295517	chr12	47215721	C/T	GCCATTTTT_CATCAAGAC	TRUE	FALSE	FALSE	FALSE
rs549489893	chr12	47886289	T/C	TTCGTTTCA_CATCCATTA	TRUE	FALSE	FALSE	FALSE
rs57327546	chr12	47946919	C/G	AAGAAGAAG_TGATGAAAC	TRUE	FALSE	FALSE	FALSE
rs11168636	chr12	48558057	C/G	ATGATGCAA_CCACTGAAA	TRUE	FALSE	FALSE	FALSE
rs34262660	chr12	48947977	AAGAAGA/AAGA	GGCTGATGC_TTGCCTGAG	TRUE	FALSE	FALSE	FALSE
rs141071961	chr12	49149566	C/T	GTGCAATGA_GCAATCTTG	TRUE	FALSE	FALSE	TRUE
rs183286887	chr12	49267654	G/C	GGTAAACAT_ATGCAATGG	TRUE	FALSE	FALSE	FALSE
rs192630272	chr12	49267913	A/C	ATCTGACTT_TGATGAAAT	TRUE	FALSE	FALSE	FALSE
rs369429508	chr12	49361400	T/C	ATTTCATCA_ATTGGCCAG	TRUE	FALSE	FALSE	FALSE
rs185262881	chr12	49402249	G/A	AGGTATGAT_AAATGAGAG	TRUE	FALSE	FALSE	FALSE
rs115226684	chr12	49403104	A/G/T	GTGGTGAGT_ACGTAAAGA	FALSE	FALSE	FALSE	TRUE
rs150983368	chr12	49491533	A/G	ACATGATGA_ACCTGATCT	TRUE	FALSE	FALSE	FALSE
rs149819194	chr12	49650066	T/C	ATTGCATCA_CTGTCACAG	TRUE	FALSE	FALSE	FALSE
rs138219473	chr12	49937056	C/G	ATGCTATTG_GTCATTCAC	FALSE	FALSE	FALSE	TRUE
rs527469109	chr12	50105223	A/C	GGTGATGAA_TCTTATTTG	TRUE	FALSE	FALSE	FALSE
rs531943259	chr12	50125686	G/A	AATTGCATC_GCTATTTTC	TRUE	FALSE	FALSE	FALSE
rs115221093	chr12	50345072	T/A/C	CCAATATGA_GAAATTCTG	TRUE	FALSE	FALSE	TRUE
rs10747580	chr12	50447928	C/T	CTGCAGTGA_GCAATCTCA	TRUE	FALSE	FALSE	TRUE
rs1096030	chr12	50868962	G/A/C/T	CAATAATGA_GCAACCTAT	TRUE	FALSE	FALSE	TRUE
rs11169599	chr12	50885146	T/C	ACATAATTA_TGCATCAGT	TRUE	FALSE	FALSE	FALSE
rs116945411	chr12	50885150	A/G	AATTATTGC_TCAGTCACT	TRUE	FALSE	FALSE	TRUE
rs376745489	chr12	51001459	GTA/-	CGGGGTGAT_ATAATATGT	TRUE	FALSE	FALSE	FALSE
rs531629909	chr12	51013499	T/C	GTTTCATCA_GTTGGCCAG	TRUE	FALSE	FALSE	FALSE
rs61915192	chr12	52094399	C/T	ACAGGGTTT_ATCATGTTT	TRUE	FALSE	FALSE	FALSE
rs7959155	chr12	52106780	A/G	TAATGATGA_ATCACTAGG	TRUE	FALSE	FALSE	FALSE
rs144484590	chr12	52826218	T/-	TGGATGAGG_GATGCAATG	TRUE	FALSE	FALSE	FALSE
rs115651649	chr12	52871889	T/G	ACAGGACAT_ACATCAGGT	TRUE	FALSE	FALSE	FALSE
rs7488026	chr12	53245463	T/C	GTGATGCAA_CTGAAGCAC	TRUE	FALSE	FALSE	FALSE
rs115727985	chr12	53538535	T/C	TCCTGGCAG_GATGCAATC	TRUE	FALSE	FALSE	FALSE
rs568888380	chr12	53571166	AA/AAA	AAGTGATGT_CCACAAGCC	TRUE	FALSE	FALSE	FALSE
rs11170843	chr12	54198403	T/C	GTGCAGTGA_GCAATCTTG	TRUE	FALSE	FALSE	TRUE
rs527251738	chr12	54198406	A/G	CAGTGATGC_ATCTTGACT	TRUE	FALSE	FALSE	FALSE
rs565206861	chr12	54474183	C/T	GGAATGGGA_TGATGGAAC	TRUE	FALSE	FALSE	FALSE
rs532656484	chr12	54474190	A/G	GACTGATGG_ACTGGTTAG	TRUE	FALSE	FALSE	FALSE
rs76085827	chr12	54657317	A/C	GAATGATGC_ATTGGTTTG	TRUE	FALSE	FALSE	FALSE
rs565614022	chr12	55044241	G/T	ATGGGGGAT_ATGCAAGAA	TRUE	FALSE	FALSE	FALSE
rs181859004	chr12	55985527	A/G	GTCAGGATG_TGAAATGTA	TRUE	FALSE	FALSE	FALSE
rs533396528	chr12	56094904	T/C	GAGCTGAGA_TGCATCATT	TRUE	FALSE	FALSE	FALSE
rs192237788	chr12	56094910	C/A	AGATTGCAT_ATTGTACTC	TRUE	FALSE	FALSE	FALSE
rs148164640	chr12	56220859	A/G	CGGCTTAAC_TTGCATCAC	TRUE	FALSE	FALSE	FALSE
rs774032	chr12	56430423	T/A/C	GGAGTGTAA_GATGCAATC	TRUE	FALSE	FALSE	FALSE
rs374386806	chr12	56631730	AAA/AA	GGGATGATG_CTCTGGCAA	TRUE	FALSE	FALSE	FALSE
rs189221411	chr12	56724069	G/A/T	AACCTTGAT_CAACTTGCT	TRUE	FALSE	FALSE	FALSE
rs1044931	chr12	57056027	C/T	GTGATTTCA_CATTTTCAA	TRUE	FALSE	FALSE	FALSE
rs192241548	chr12	57268248	C/T	ATGATGCAA_TGTTGCTGA	TRUE	FALSE	FALSE	FALSE
rs4760228	chr12	57367320	A/C/G/T	GTGATGATG_AACTGGGGC	TRUE	FALSE	FALSE	FALSE
rs117311367	chr12	57483150	G/T	TGAAAATAT_ATGTAATAA	TRUE	FALSE	FALSE	FALSE
rs143603917	chr12	57519284	A/G/T	CCTGATGTA_CACTCTGAC	TRUE	FALSE	FALSE	FALSE
rs554030451	chr12	57519693	C/G/T	GGCCTGATG_AATGGTTAC	TRUE	FALSE	FALSE	FALSE
rs375532003	chr12	57900327	A/C/G	CAGGGTTTC_TCATCTTGG	TRUE	FALSE	FALSE	TRUE
rs79978438	chr12	58090626	G/A	AGATGTTGC_TCATGGTGA	TRUE	FALSE	FALSE	TRUE
rs76358294	chr12	58189854	A/G	CAGGCATCT_TTGCATCAG	TRUE	FALSE	FALSE	FALSE
rs192330180	chr12	58326977	T/A/C	GCTGTTGCA_CAGTGGTTC	TRUE	FALSE	FALSE	FALSE
rs138199760	chr12	61372425	T/C	TGATTACGT_ACTTAGGAG	FALSE	FALSE	FALSE	TRUE
rs12228754	chr12	61372719	A/T	CCACTTACA_CACTGAATT	TRUE	FALSE	FALSE	FALSE
rs369255468	chr12	61389500	C/T	TTTCTTCCA_CAGAAACTC	TRUE	FALSE	FALSE	FALSE
rs17126019	chr12	62194210	A/G	AATAGTGTG_TGAAATTCA	TRUE	FALSE	FALSE	FALSE
rs139925758	chr12	62322192	A/G	AGTGATGCA_TCTCGGCTC	TRUE	FALSE	FALSE	FALSE
rs188744476	chr12	62771524	C/T	CTTTTACAT_AGCCCAAAA	TRUE	FALSE	FALSE	FALSE
rs12424908	chr12	63008584	G/A	GAGACAATT_CATCATGGG	TRUE	FALSE	FALSE	FALSE
rs115172745	chr12	63095587	A/G	AATGATGCA_TCTCCCAGG	TRUE	FALSE	FALSE	FALSE
rs181552494	chr12	63867994	T/A/C	TTTCTTACA_CATCATTAA	TRUE	FALSE	FALSE	FALSE
rs7980755	chr12	64335560	G/A	GTATGGCAT_TTGCATCAC	TRUE	FALSE	FALSE	FALSE
rs142672402	chr12	64500535	C/T	TTCAGAATA_TGATGTAAT	TRUE	FALSE	FALSE	FALSE
rs570643984	chr12	64719890	A/G	GGCTGATGC_ATTAGAACA	TRUE	FALSE	FALSE	FALSE
rs75832154	chr12	65658585	T/C	CCAGAATGA_GCAACACCC	TRUE	FALSE	FALSE	TRUE
rs117916929	chr12	66298119	G/A	TCTTATTGC_TCATAGCAT	TRUE	FALSE	FALSE	TRUE
rs138474496	chr12	67488714	A/G	TTCTATTGC_TCATCAGGC	TRUE	FALSE	FALSE	TRUE
rs567856213	chr12	67909146	AAAATAAAAT/AAAAT	ACATAATAA_GATGTAATC	TRUE	FALSE	FALSE	FALSE
rs531141915	chr12	68267699	T/C	TGGCCAACA_GATGAAACC	TRUE	FALSE	FALSE	FALSE
rs2920027	chr12	68561251	G/A/C	TCATGTGAT_CAATAGATA	TRUE	FALSE	FALSE	FALSE
rs188437103	chr12	68636464	G/A	AGTTCTTGC_TCACCCATG	TRUE	FALSE	FALSE	TRUE
rs4427633	chr12	68992402	A/C/G/T	AGCTGACGC_ATCAACTGG	FALSE	FALSE	FALSE	TRUE
rs73339435	chr12	69914884	A/G	AGTGATGCA_TCTATGGAG	TRUE	FALSE	FALSE	FALSE
rs576789112	chr12	70121736	G/T	TATGTTAAA_TTGCATCAT	TRUE	FALSE	FALSE	FALSE
rs559162600	chr12	70205628	G/A/C	TTAACAAGA_TTACATCAT	TRUE	FALSE	FALSE	FALSE
rs527789431	chr12	70756242	G/T	ATGATGAAA_AATTAACTC	TRUE	FALSE	FALSE	FALSE
rs4760771	chr12	70896162	T/C/G	GACATATGA_GCAATGTAC	TRUE	FALSE	FALSE	TRUE
rs12319418	chr12	70994588	C/T	AAGTCCTGG_TGATGCAAC	TRUE	FALSE	FALSE	FALSE
rs11611947	chr12	71291538	A/C	AGGTGCATG_TGCAAGCTG	TRUE	FALSE	FALSE	FALSE
rs55909220	chr12	71419373	C/G/T	ATTGCATCA_TCTTCTGCT	TRUE	FALSE	FALSE	FALSE
rs10748183	chr12	71749901	T/G	AATTCTGAT_TAATGGGGG	TRUE	FALSE	FALSE	FALSE
rs73135426	chr12	72132069	C/T	ATGATGTAA_AATGGAGTA	TRUE	FALSE	FALSE	FALSE
rs10879399	chr12	72324081	T/A/C/G	AACCCCTCA_TTGCATCAG	TRUE	FALSE	FALSE	FALSE
rs35796848	chr12	72986446	AA/AAA	AGCATGATG_TTTTGTGCC	TRUE	FALSE	FALSE	FALSE
rs7311484	chr12	73542286	T/A/C	ATTTTATGA_GAAATTGCC	TRUE	FALSE	FALSE	TRUE
rs117668509	chr12	74401245	C/T	AGATTGCAT_ACCCTGTGC	TRUE	FALSE	FALSE	FALSE
rs1870697	chr12	74401247	C/T	ATTGCATCA_CCTGTGCCA	TRUE	FALSE	FALSE	FALSE
rs189757116	chr12	75308496	G/A	TTTTGTTGC_TCATCCTTT	TRUE	FALSE	FALSE	TRUE
rs74102233	chr12	75986019	T/A	AATTTTCCA_CAGAGGGAG	TRUE	FALSE	FALSE	FALSE
rs7963129	chr12	76271220	T/C	TTGTCAACA_GATGAAATC	TRUE	FALSE	FALSE	FALSE
rs75680073	chr12	76271620	T/G	TGTTTTTAT_TCCATCAAG	TRUE	FALSE	FALSE	FALSE
rs138428265	chr12	77216941	G/C	CCATCTCTT_CATCAGCAT	TRUE	FALSE	FALSE	FALSE
rs12232015	chr12	77775350	C/A/T	GAGATTGCA_CATTGTACT	TRUE	FALSE	FALSE	FALSE
rs140157736	chr12	77876124	A/G	TTATGTATT_CATCATTAT	TRUE	FALSE	FALSE	FALSE
rs191062898	chr12	77876126	A/G	ATGTATTAC_TCATTATAT	TRUE	FALSE	FALSE	TRUE
rs116982730	chr12	78102370	G/A	CTGATGCAA_AGATAGGTT	TRUE	FALSE	FALSE	FALSE
rs75554515	chr12	78376454	T/A	CTTCTGATG_GATGCAATA	TRUE	FALSE	FALSE	FALSE
rs187301921	chr12	78376461	A/G	TGTGATGCA_TAAGAACTT	TRUE	FALSE	FALSE	FALSE
rs117556716	chr12	78726745	G/T	ATTACATCA_TTTTTTATC	TRUE	FALSE	FALSE	FALSE
rs187704965	chr12	78826502	G/A	CAGATTATT_CATCACCCA	TRUE	FALSE	FALSE	FALSE
rs370352876	chr12	78826505	T/C	ATTATTGCA_CACCCAGGT	TRUE	FALSE	FALSE	FALSE
rs139868519	chr12	78970895	A/G	TTCTAGATG_TGAAATCAA	TRUE	FALSE	FALSE	FALSE
rs147127085	chr12	79964322	A/G	TGGGGTTGC_TCAGAATGC	TRUE	FALSE	FALSE	TRUE
rs185483780	chr12	79970006	C/A/T	AGCTGTTTC_TCAGGATTC	TRUE	FALSE	FALSE	FALSE
rs550709313	chr12	80079435	A/G	TCATCTTCC_TCACTGATA	TRUE	FALSE	FALSE	TRUE
rs35222173	chr12	81722149	A/G	GATGATGCA_TATATAAAG	TRUE	FALSE	FALSE	FALSE
rs11115023	chr12	81793015	T/C	TCTTTCTTT_GTCAGGGCA	FALSE	FALSE	FALSE	TRUE
rs561211721	chr12	82172712	C/T	GAAAGATGA_GCAACAGAG	TRUE	FALSE	FALSE	TRUE
rs145599613	chr12	82716786	C/T	CATGTGTTA_ATCATTCAC	TRUE	FALSE	FALSE	FALSE
rs74827046	chr12	83027534	G/A/C	AATGATTTC_TCATATGTC	TRUE	FALSE	FALSE	TRUE
rs559718771	chr12	83306915	G/C	CCTGATGAT_CAATAGAAA	TRUE	FALSE	FALSE	FALSE
rs145313906	chr12	83427779	T/A/C	ATTTTCATC_CTTTGTAGC	TRUE	FALSE	FALSE	FALSE
rs12304148	chr12	84341995	T/C	CTATTATTA_TGCATCATA	TRUE	FALSE	FALSE	FALSE
rs11116749	chr12	85215313	T/C	ATATTTGCA_CATAGGAAG	TRUE	FALSE	FALSE	FALSE
rs145713455	chr12	85215316	T/C	TTTGCATCA_AGGAAGCCT	TRUE	FALSE	FALSE	FALSE
rs76429906	chr12	85745003	A/T	GAAAATATG_TGCAATGTC	TRUE	FALSE	FALSE	FALSE
rs141466543	chr12	85784597	T/G	ACACATCGT_GCATCAGGC	TRUE	FALSE	FALSE	FALSE
rs143174416	chr12	86213999	T/C	CAGGTCTTG_TGCATCACT	TRUE	FALSE	FALSE	FALSE
rs180740702	chr12	86664951	A/G	TATTACATC_TTTCATGTA	TRUE	FALSE	FALSE	FALSE
rs190082896	chr12	87293972	C/T	AAAATGATG_AACTGTTCA	TRUE	FALSE	FALSE	FALSE
rs115877478	chr12	87492614	A/C/G	ATGACTTGC_TCAAGTATC	TRUE	FALSE	FALSE	TRUE
rs11610480	chr12	87882657	G/A	AATACCTGG_TGATGAAAT	TRUE	FALSE	FALSE	FALSE
rs2061593	chr12	87886020	A/G	AATCCTGAT_TAAGACAGC	TRUE	FALSE	FALSE	FALSE
rs143500061	chr12	88062995	C/T	CATTATTGC_TGATGCAAT	TRUE	FALSE	FALSE	FALSE
rs113501504	chr12	88227677	G/A/T	AAGAGCCTT_CATCAGGTG	TRUE	FALSE	FALSE	FALSE
rs145141368	chr12	88671303	C/T	TTCAAATGA_GCAATCAAT	TRUE	FALSE	FALSE	TRUE
rs139018557	chr12	88671324	G/A	ATGTATTCC_TCACATAAA	TRUE	FALSE	FALSE	TRUE
rs533356817	chr12	89019557	T/C	CTTACATCA_TAAGATTTG	TRUE	FALSE	FALSE	FALSE
rs150385937	chr12	89357731	C/T	AATTACGGT_TTCGTCAGC	FALSE	FALSE	FALSE	TRUE
rs74779708	chr12	89631693	T/C	AAATTTCAT_ACAGAAAAC	TRUE	FALSE	FALSE	FALSE
rs112948619	chr12	89733889	G/A	TTCAATTTC_TCATCTGTA	TRUE	FALSE	FALSE	TRUE
rs141006187	chr12	90006896	G/A/T	GGCTGCTTG_TGAAAGCAT	TRUE	FALSE	FALSE	FALSE
rs567052665	chr12	90870786	A/T	AAACGTTGC_TCAGTTTTA	TRUE	FALSE	FALSE	FALSE
rs544401762	chr12	91030387	T/C	GAGGTTGCA_CAGTTAAGG	TRUE	FALSE	FALSE	FALSE
rs569048424	chr12	91131274	G/A/T	CTGAGTGAC_CAATTGGGT	FALSE	FALSE	FALSE	TRUE
rs183521930	chr12	91186994	G/A	AAGTATGAT_TAATTAAAA	TRUE	FALSE	FALSE	FALSE
rs34653194	chr12	91442360	TTTTTTTTTT/TTTTTTTTT/TTTTTTTTTTT/TTTTTTTTTTTTTTTT	GAATGCACA_GATGGAATG	TRUE	FALSE	FALSE	FALSE
rs114839891	chr12	91564564	A/T	GTTAAAATG_TGTAATACT	TRUE	FALSE	FALSE	FALSE
rs61583374	chr12	92000039	G/T	CATCATATT_CATCAGATT	TRUE	FALSE	FALSE	FALSE
rs139192155	chr12	92206790	C/T	TTCTTGTTG_ATCACCTCA	TRUE	FALSE	FALSE	FALSE
rs532152727	chr12	92228901	A/G	AATGATGTA_TGATTACTC	TRUE	FALSE	FALSE	FALSE
rs141508672	chr12	92253814	T/C/G	ATTTCATCA_CCACGTATT	TRUE	FALSE	FALSE	FALSE
rs145687302	chr12	92272568	C/A	ATTTCATCA_CTTCTTGAG	TRUE	FALSE	FALSE	FALSE
rs7309022	chr12	92272791	C/G	AAAGCATGA_TGATGAAAG	TRUE	FALSE	FALSE	FALSE
rs116243753	chr12	92559814	G/A	TAGAATTGC_TCATGGAGG	TRUE	FALSE	FALSE	TRUE
rs566540374	chr12	92559817	A/C/T	AATTGCGTC_TGGAGGTTT	FALSE	FALSE	FALSE	TRUE
rs560044230	chr12	93723708	A/G	AATGATGAA_CTGCCTGGT	TRUE	FALSE	FALSE	FALSE
rs61929001	chr12	93759179	G/A	GGACATGAT_TAACTAGAA	TRUE	FALSE	FALSE	FALSE
rs188231690	chr12	93762242	C/T	TGGGGGTTA_ATCAGGCAA	TRUE	FALSE	FALSE	FALSE
rs73365302	chr12	93892467	G/A	AACTGTGAC_TAAGCATGT	FALSE	FALSE	FALSE	TRUE
rs139155055	chr12	93912481	A/G	CTCCCCACA_TGATGCAAT	TRUE	FALSE	FALSE	FALSE
rs543527879	chr12	94056618	C/T	ATTTAGTTT_CGTCACTTG	FALSE	FALSE	FALSE	TRUE
rs75592298	chr12	94056620	G/A	TTAGTTTCC_TCACTTGCA	TRUE	FALSE	FALSE	TRUE
rs3910310	chr12	94100347	C/T	TAATGTGGA_TTCATCATG	TRUE	FALSE	FALSE	FALSE
rs77064214	chr12	94658220	A/G	TCTGATGCA_CATTCAATG	TRUE	FALSE	FALSE	FALSE
rs574254031	chr12	94764801	G/T	GCCAAAACT_ATGCAATCA	TRUE	FALSE	FALSE	FALSE
rs114757674	chr12	94764806	A/G	AACTGATGC_ATCAGTAAG	TRUE	FALSE	FALSE	FALSE
rs140733220	chr12	94772094	T/A	ACTAATTAA_GATGTAACC	TRUE	FALSE	FALSE	FALSE
[truncated: 7,581 more rows]
