# Supplementary material for: Genome-wide census of ATF4 binding sites and functional profiling of trait-associated genetic variants overlapping ATF4 binding motifs
Source: PLoS Genet. 2023 Oct 31;19(10):e1011014. doi: 10.1371/journal.pgen.1011014 (PMC10637723; doi:10.1371/journal.pgen.1011014)
Supplement: S10 Table — Finemapping results and genomic annotations of regulatory features were downloaded from https://gtexportal.org/home/datasets (accessed 2023-09-02). (XLSX) [file pgen.1011014.s020.xlsx]

## Sheet: Sheet1
Supplementary Table S10. Enrichment of SNPs overlapping ATF4 peaks/motifs for finemapped eQTLs (GTEx v8, CAVIAR, PIP>0.2, any tissue). Finemapping results and genomic annotations of regulatory features were downloaded from https://gtexportal.org/home/datasets (accessed 2023-09-02).
Annotation SNP set	Observed/expected ratio	p-value (hypergeometric)	Variants in annotation set	Variants in eQTL set (PIP >0.2)	Variants shared (annotation and eQTL)	Total variants
ATF4 peak	1.96442	0	107153	218130	4430	10364550
ATF4 motif	1.56944	1.54238e-05	2967	218130	98	10364550
Enhancer	1.94538	1.04566e-267	80040	218130	3277	10364550
Enhancer, ATF4 peak	2.41625	1.47135e-28	3933	218130	200	10364550
Enhancer, ATF4 motif	2.73077	0.0369623	87	218130	5	10364550
Promoter	6.57362	0	86630	218130	11985	10364550
Promoter, ATF4 peak	6.65837	0	8121	218130	1138	10364550
Promoter, ATF4 motif	10.0385	2.11373e-11	71	218130	15	10364550
Promoter flanking region	2.68148	0	227718	218130	12851	10364550
Promoter flanking region, ATF4 peak	2.84505	4.12426e-118	10839	218130	649	10364550
Promoter flanking region, ATF4 motif	4.2236	1.66067e-06	180	218130	16	10364550
5'UTR	7.15643	0	28570	218130	4303	10364550
5'UTR, ATF4 peak	8.54011	3.64148e-198	1875	218130	337	10364550
5'UTR, ATF4 motif	17.8183	7.95173e-10	24	218130	9	10364550
Open chromatin region	1.39635	1.87949e-164	241227	218130	7089	10364550
Open chromatin region, ATF4 peak	1.36011	3.13787e-05	6463	218130	185	10364550
Open chromatin region, ATF4 motif	1.79788	0.0976556	185	218130	7	10364550
Intron	1.13038	0	5139341	218130	122264	10364550
Intron, ATF4 peak	1.89932	6.02923e-170	55513	218130	2219	10364550
Intron, ATF4 motif	1.59716	0.000897038	1547	218130	52	10364550
No category assigned	0.569871	1	4462213	218130	53517	10364550
No category assigned, ATF4 peak	0.987342	0.634915	31666	218130	658	10364550
No category assigned, ATF4 motif	0.669232	0.961465	1065	218130	15	10364550
