# Supplementary material for: Genome-wide census of ATF4 binding sites and functional profiling of trait-associated genetic variants overlapping ATF4 binding motifs
Source: PLoS Genet. 2023 Oct 31;19(10):e1011014. doi: 10.1371/journal.pgen.1011014 (PMC10637723; doi:10.1371/journal.pgen.1011014)
Supplement: S11 Table — Open Targets was used to query associations for the variants in S9 Table. In parenthesis after each trait is the index SNP association p-value, the index SNP rsID and the LD R2 between the query SNP and the index SNP. Population abbreviations for the gnomAD v2.1 whole-genome dataset: AFR, African/African-American; AMR, Latino/Admixed American; ASJ, Ashkenazi Jewish; EAS, East Asian; FIN, Finnish; NFE, Non-Finnish European; OTH, Other (population not assigned). (XLSX) [file pgen.1011014.s021.xlsx]

## Sheet: Sheet1
Supplementary Table S11. Trait associations for ATF4 motif-altering SNP-s. Allele frequencies are shown for the ALT allele, based on gnomAD v2.1. Open Targets was used to query associations for the variants in Table S9. In parenthesis after each trait is the index SNP association p-value, the index SNP rsID and the LD R2 between the query SNP and the index SNP. Population abbreviations for the gn…
Variant (GRCh38; chrom_pos_REF_ALT)	Chromosome (GRCh38)	Position (GRCh38)	REF allele	ALT allele	rsId	Chromosome (GRCh37)	Position (GRCh37)	gnomad AFR (ALT allele)	gnomad AMR (ALT allele)	gnomad ASJ (ALT allele)	gnomad EAS (ALT allele)	gnomad FIN (ALT allele)	gnomad NFE (ALT allele)	gnomad OTH (ALT allele)	Associated traits
chr1_109392703_C_T	1	109392703	C	T	rs3768495	1	109935325	0.404998	0.841981	0.803448	0.952442	0.695853	0.697066	0.706262	Leg fat-free mass (right) (5.2e-10 rs77848106 R2 NA); Impedance of leg (left) (2.9e-09 rs77848106 R2 NA); Leg predicted mass (right) (7.7e-10 rs77848106 R2 NA); Whole body water mass (1.6e-10 rs11803905 R2 NA); Whole body fat-free mass (2.6e-10 rs11803905 R2 NA); Arm fat-free mass (right) (2.6e-08 rs11803905 R2 NA); Impedance of leg (right) (4.9e-08 rs11802147 R2 NA); Appendicular lean mass (1.4e…
chr1_10986315_A_G	1	10986315	A	G	rs12089817	1	11046372	0.473615	0.138889	0.230496	0.071805	0.243969	0.203066	0.219582	Male-pattern baldness (9e-11 rs12565727 R2 0.65); Male-pattern baldness (1e-29 rs2095921 R2 0.68); Male-pattern baldness (3e-27 rs2095921 R2 0.68); Relative age of first facial hair (3.5e-41 rs34365965 R2 0.7); Male puberty timing (late vs. average onset facial hair) (1e-36 rs77578010 R2 0.7); Male puberty timing (age at voice breaking MTAG) (1e-20 rs77578010 R2 0.7); Male puberty timing (early v…
chr1_11911288_T_C	1	11911288	T	C	rs4845889	1	11971345	0.79838	0.52524	0.437931	0.702365	0.672615	0.593097	0.645714	Sex hormone-binding globulin levels adjusted for BMI (2e-08 rs198384 R2 0.68); Blood protein levels [KIAA2013, 6538_90_3] (2e-12 rs11588551 R2 0.71); Folate pathway vitamin levels [Plasma homocysteine] (6e-10 rs12085006 R2 0.65); Plasma homocysteine levels (1e-11 rs1999594 R2 0.65); Serum folate levels (1e-08 rs1999594 R2 0.65)
chr1_13807659_G_T	1	13807659	G	T	rs2244634	1	14134154	0.801472	0.783688	0.758621	0.816838	0.734735	0.794817	0.790976	Male puberty timing (age at voice breaking MTAG) (5e-10 rs2473234 R2 0.66); Menarche (age at onset) (2e-18 rs2697963 R2 0.56); Age when periods started (menarche) (2.4e-13 rs2697963 R2 0.56)
chr1_150038584_G_A	1	150038584	G	A	rs11589585	1	150010556	0.0296972	0.0912322	0.1	0.00129534	0.133275	0.16595	0.124304	Sitting height (1.2e-08 rs112427713 R2 NA); Schizophrenia (1e-09 rs2319280 R2 1); Highest math class taken (MTAG) [MTAG] (7e-11 rs7554367 R2 0.89); Schizophrenia (MTAG) (1e-10 rs140505938 R2 1); Schizophrenia (4e-10 rs140505938 R2 1); Schizophrenia (7e-10 rs140505938 R2 1); Anorexia nervosa, attention-deficit/hyperactivity disorder, autism spectrum disorder, bipolar disorder, major depression, ob…
chr1_155550353_T_C	1	155550353	T	C	rs11264380	1	155520144	0.364557	0.356974	0.258621	0.717982	0.288317	0.272597	0.275926	Non-cardia gastric cancer (6e-17 rs4072037 R2 0.51); Serum uric acid levels (9e-16 rs4072037 R2 0.51); Renal function-related traits (BUN) (2e-12 rs2049805 R2 0.53); Blood urea nitrogen levels (4e-21 rs2974929 R2 0.56); Glomerular filtration rate (8e-11 rs2990246 R2 0.54); Creatinine levels (1e-12 rs2990246 R2 0.54); Adventurousness (2e-15 rs734073 R2 0.7); Crohn's disease (2e-13 rs1142287 R2 0.7…
chr1_157032651_T_C	1	157032651	T	C	rs1336146	1	157002443	0.449654	0.43617	0.541667	0.190385	0.431752	0.528936	0.486111	Monocyte count (4.5e-11 rs1977687 R2 0.69); Brain morphology (MOSTest) (2e-09 rs9426942 R2 0.62)
chr1_157627913_T_C	1	157627913	T	C	rs2224604	1	157597703	0.415649	0.533254	0.458042	0.722868	0.526084	0.471717	0.493494	Protein quantitative trait loci [FCRL3] (3e-29 rs3761959 R2 0.56); Insulinoma-associated antigen 2 autoantibody levels in type 1 diabetes (8e-09 rs7528684 R2 0.56)
chr1_158690655_T_G	1	158690655	T	G	rs2427803	1	158660445	0.0969634	0.373821	0.367133	0.404145	0.451269	0.386052	0.369004	Mean corpuscular volume (9e-11 rs2246434 R2 0.6)
chr1_158690656_C_A	1	158690656	C	A	rs2427804	1	158660446	0.0970751	0.375592	0.367133	0.404669	0.451269	0.385856	0.368762	Mean corpuscular volume (9e-11 rs2246434 R2 0.6)
chr1_159636786_C_T	1	159636786	C	T	rs74122968	1	159606576	0.196227	0.0141844	0	0	0	0.000713822	0.0128913	C-reactive protein levels (6e-117 rs726640 R2 0.51); C-reactive protein (2e-13 rs726640 R2 0.62)
chr1_161707114_T_C	1	161707114	T	C	rs1340977	1	161676904	0.526455	0.553066	0.7	0.844673	0.661485	0.664653	0.610497	Haemoglobin concentration (7.9e-13 rs12136407 R2 0.59); Haematocrit percentage (7.2e-13 rs12136414 R2 0.6); Red blood cell count (4e-10 rs12136414 R2 0.6); Lymphocyte percentage of white cells (2e-10 rs10917750 R2 0.71)
chr1_169300453_G_A	1	169300453	G	A	rs12121185	1	169269691	0.171041	0.279621	0.275862	0.68742	0.43804	0.355527	0.373616	Coagulation defects (4.7e-22 rs67450288 R2 0.6); Congenital coagulation defects (9.7e-26 rs67450288 R2 0.6); Congenital deficiency of other clotting factors (including factor vii) (1.7e-30 rs67450288 R2 0.6); Systolic blood pressure (1e-10 rs12731646 R2 0.56); Left-handedness (3e-09 rs10081960 R2 0.61); Congenital deficiency of other clotting factors (including factor vii) (1.3e-14 rs6701686 R2 0…
chr1_169507007_A_C	1	169507007	A	C	rs111711041	1	169476245	0.150724	0.0898345	0.155172	0.0751928	0.04289	0.0626947	0.0505515	Congenital deficiency of other clotting factors (including factor vii) (7.7e-34 rs1200133 R2 NA); Congenital deficiency of other clotting factors (including factor vii) (1.7e-67 rs2038024 R2 NA); Congenital deficiency of other clotting factors (including factor vii) (1.3e-12 rs723751 R2 NA); Congenital deficiency of other clotting factors (including factor vii) (5e-190 rs6025 R2 NA); Congenital d…
chr1_169546298_C_T	1	169546298	C	T	rs6672595	1	169515536	0.198181	0.395047	0.134483	0.229086	0.237191	0.233896	0.247232	Stem cell growth factor beta levels (1e-15 rs4656185 R2 0.57); Inflammatory biomarkers (multivariate analysis) (6e-20 rs3820060 R2 0.57); Optic disc size (2e-10 rs6030 R2 0.58); Stem cell factor levels (3e-12 rs1557570 R2 0.6); Macrovascular complications in type 2 diabetes (3e-08 rs6032 R2 0.77); Phlebitis and thrombophlebitis (3.4e-14 rs6032 R2 0.77); Phlebitis and thrombophlebitis of lower ext…
chr1_171480481_A_G	1	171480481	A	G	rs6701071	1	171449620	0.721865	0.926887	0.868966	0.964103	0.928654	0.917218	0.916206	Mean corpuscular hemoglobin (5e-12 rs235887 R2 0.52)
chr1_173364310_A_T	1	173364310	A	T	rs4258254	1	173333449	0.54098	0.640625	0.634752	0.654354	0.621786	0.645051	0.637188	Systemic lupus erythematosus (7e-11 rs12736195 R2 0.61); Systemic sclerosis (5e-09 rs1857066 R2 0.64); Systemic seropositive rheumatic diseases (Systemic sclerosis or systemic lupus erythematosus or rheumatoid arthritis or idiopathic inflammatory myopathies) (3e-08 rs2422345 R2 1); Systemic lupus erythematosus (8e-09 rs4916342 R2 1); Rheumatoid arthritis [EA] (1e-08 rs2105325 R2 0.52); Rheumatoid…
chr1_173595739_A_C	1	173595739	A	C	rs61828916	1	173564878	0.068328	0.10782	0.275862	0.30129	0.130485	0.17017	0.145488	Blood protein levels [PRDX6, 5018_68_1] (9e-33 rs6671141 R2 0.8); Schizophrenia (4e-08 rs61826793 R2 0.55)
chr1_173960597_G_A	1	173960597	G	A	rs7413166	1	173929735	0.794957	0.176123	0.296552	0.59009	0.237176	0.235122	0.282288	Self-reported math ability (2e-10 rs1951627 R2 0.73); Self-reported math ability (MTAG) [MTAG] (4e-10 rs1951627 R2 0.73); Insulin-like growth factor 1 levels (7e-09 rs12097809 R2 0.9); Neutrophil count (2e-17 rs12063313 R2 0.99); White blood cell count (6e-16 rs12063313 R2 0.99); Longevity (2e-08 rs10798302 R2 0.7); Schizophrenia vs bipolar disorder (ordinary least squares (OLS)) (6e-10 rs6701877…
chr1_179137764_A_G	1	179137764	A	G	rs2636274	1	179106899	0.293163	0.491726	0.258621	0.513531	0.335636	0.378703	0.372694	Type 2 diabetes (7e-09 rs2816177 R2 0.82)
chr1_179202578_C_T	1	179202578	C	T	rs2793807	1	179171713	0.0491954	0.358491	0.217241	0.363695	0.182786	0.277503	0.252768	Type 2 diabetes (7e-09 rs2816177 R2 0.55); Height (7e-12 rs16854009 R2 0.64)
chr1_183596854_T_C	1	183596854	T	C	rs2333685	1	183565989	0.429887	0.357311	0.375862	0.16581	0.372837	0.380785	0.381434	Morningness (2e-08 rs12746073 R2 0.56)
chr1_183881767_A_G	1	183881767	A	G	rs11585126	1	183850901	0.481128	0.387972	0.348276	0.492903	0.472078	0.434057	0.429098	High light scatter reticulocyte percentage of red cells (5e-19 rs10911456 R2 0.57); High light scatter reticulocyte count (1e-20 rs10911456 R2 0.57); Immature fraction of reticulocytes (5e-10 rs10911456 R2 0.57); High light scatter reticulocyte count (1.1e-10 rs10911457 R2 0.57); High light scatter reticulocyte percentage of red cells (6.4e-10 rs10911457 R2 0.57); Reticulocyte count (1.9e-12 rs14…
chr1_186244962_T_C	1	186244962	T	C	rs662844	1	186214094	0.0422503	0.118203	0.137931	0.110256	0.273015	0.231383	0.211397	Lung function (FEV1/FVC) (1.8e-10 rs1293994 R2 NA)
chr1_195159402_C_G	1	195159402	C	G	rs78034007	1	195128532	0.110586	0.236277	0.173611	0.222078	0.234012	0.213867	0.205937	Weight (2.6e-08 rs1293183784 R2 NA); Arm fat mass (left) (6.7e-09 rs1293183784 R2 NA); Arm fat mass (right) (1.5e-09 rs1293183784 R2 NA); Trunk fat percentage (6.6e-10 rs1293183784 R2 NA); Whole body fat mass (5.3e-10 rs1293183784 R2 NA); Waist circumference (3.3e-08 rs1293183784 R2 NA); Trunk fat mass (2.3e-09 rs1293183784 R2 NA); Leg fat mass (right) (3.3e-09 rs1293183784 R2 NA); Body mass inde…
chr1_195159405_C_T	1	195159405	C	T	rs663641	1	195128535	0.155507	0.242243	0.173611	0.221216	0.233721	0.214733	0.210821	Leg fat mass (right) (3.3e-09 rs1293183784 R2 NA); Body mass index (bmi) (8.9e-10 rs1293183784 R2 NA); Waist circumference (3.3e-08 rs1293183784 R2 NA); Arm fat mass (left) (6.7e-09 rs1293183784 R2 NA); Trunk fat mass (2.3e-09 rs1293183784 R2 NA); Arm fat mass (right) (1.5e-09 rs1293183784 R2 NA); Weight (2.6e-08 rs1293183784 R2 NA); Trunk fat percentage (6.6e-10 rs1293183784 R2 NA); Whole body f…
chr1_20840609_T_A	1	20840609	T	A	rs935917	1	21167102	0.43577	0.643026	0.635417	0.842545	0.570727	0.563946	0.569061	Hemoglobin concentration (3.2e-08 rs12118408 R2 NA); Adventurousness (6e-13 rs12404954 R2 0.82); Physical activity (walking duration) (2e-08 rs7548269 R2 0.82); Morningness (2e-14 rs10916866 R2 0.82); Well-being spectrum (multivariate analysis) (1e-10 rs4654874 R2 0.82); Morning person (1e-11 rs3767240 R2 0.85); Eosinophil counts (1.4e-10 rs12042978 R2 0.51); Eosinophil counts (2e-10 rs3816455 R2…
chr1_21262110_C_G	1	21262110	C	G	rs212532	1	21588603	0.875719	0.63948	0.541379	0.924807	0.637594	0.60177	0.6593	Sitting height (4.4e-14 rs1187658309 R2 NA); Body size at age 10 (1e-09 rs212517 R2 0.89); Comparative height size at age 10 (1.4e-26 rs212521 R2 0.89); Height (5e-12 rs212524 R2 0.91); Appendicular lean mass (3.8e-29 rs212526 R2 0.97); Fat-free mass (2e-08 rs212526 R2 0.97); Height (2e-43 rs212526 R2 0.97); Appendicular lean mass (7.3e-13 rs212532 R2 1); Arm predicted mass (right) (6.2e-10 rs212…
chr1_214970234_T_C	1	214970234	T	C	rs1582113	1	215143577	0.185415	0.351064	0.148276	0.301935	0.33458	0.288769	0.308471	Brain morphology (min-P) (4e-17 rs6540873 R2 0.68); Cortical thickness (MOSTest) (2e-20 rs6540873 R2 0.68); Cortical thickness (min-P) (2e-17 rs6540873 R2 0.68); Brain region volumes [grey matter] (1e-11 rs1452628 R2 0.7); Cortical thickness [Superior parietal] (3e-19 rs10494988 R2 0.61)
chr1_227270686_T_C	1	227270686	T	C	rs2718215	1	227458387	0.34011	0.408019	0.272414	0.3819	0.294879	0.27575	0.310313	Diastolic blood pressure (8e-09 rs10916082 R2 0.89); Blonde | hair colour (natural, before greying) (3.8e-08 rs11806180 R2 0.89); Blond vs. brown/black hair color (1e-08 rs11806180 R2 0.89)
chr1_227526776_A_G	1	227526776	A	G	rs10916157	1	227714477	0.329768	0.111111	0.106897	0.103979	0.193437	0.175734	0.180147	Sex hormone-binding globulin levels adjusted for BMI (3e-11 rs3887753 R2 0.89); Waist-to-hip ratio adjusted for BMI (3e-09 rs903691 R2 0.95); Waist-hip ratio (4e-08 rs903691 R2 0.95); Height (7e-24 rs6696239 R2 0.92); Waist circumference adjusted for body mass index (7e-27 rs59885016 R2 0.79); Hip circumference adjusted for BMI [EA] (8e-10 rs6672530 R2 0.93); Low hand grip strength (60 years and …
chr1_230101793_T_A	1	230101793	T	A	rs10864690	1	230237540	0.345224	0.38981	0.486207	0.47093	0.443901	0.398804	0.434743	Fat removed from meat (2.7e-08 rs2748097 R2 NA); Depressive symptoms (6e-09 rs10746509 R2 1); Well-being spectrum (multivariate analysis) (5e-09 rs10746509 R2 1); Neuroticism (5e-09 rs10746509 R2 1); Neuroticism score (2e-08 rs3811489 R2 0.99); Neuroticism (2e-08 rs3811489 R2 0.99)
chr1_23160050_T_C	1	23160050	T	C	rs34001997	1	23486543	0.0161809	0.0462085	0.0793103	0.000642674	0.077477	0.0881857	0.0894834	Waist-to-hip ratio adjusted for BMI (2e-08 rs4372224 R2 0.66); Pulse pressure (1e-08 rs137993948 R2 0.54); Weight (4.2e-10 rs56285939 R2 NA)
chr1_232423784_C_T	1	232423784	C	T	rs72757391	1	232559530	0.179714	0.295991	0.213793	0.316366	0.182316	0.196584	0.187269	Adolescent idiopathic scoliosis (7e-45 rs10910445 R2 0.94)
chr1_235293664_A_T	1	235293664	A	T	rs549980771	1	235456979	0.202049	0.102067	0.15625	0.0157687	0.121356	0.114723	0.108911	Platelet count (7.2e-10 rs574074638 R2 0.78); Plateletcrit (1e-10 rs72758052 R2 1); Sex hormone-binding globulin levels adjusted for BMI (1e-10 rs144647926 R2 0.6); Sex hormone-binding globulin levels (1e-09 rs144647926 R2 0.6)
chr1_244296942_G_A	1	244296942	G	A	rs483525	1	244460244	0.801017	0.663095	0.393103	0.621586	0.595627	0.539745	0.596654	Self-reported math ability (2e-14 rs10803194 R2 0.6); Highest math class taken (MTAG) [MTAG] (9e-16 rs10803194 R2 0.6); Cognitive performance (MTAG) [MTAG] (3e-08 rs10803194 R2 0.6); Self-reported math ability (MTAG) [MTAG] (4e-16 rs10803194 R2 0.6); Educational attainment (years of education) [conditional-joint] (2e-08 rs651529 R2 0.56)
chr1_24727732_C_G	1	24727732	C	G	rs7520844	1	25054223	0.327495	0.274232	0.344828	0.492248	0.282959	0.266003	0.325967	Haemoglobin concentration (1.5e-08 rs72654647 R2 0.93); Plateletcrit (1.6e-13 rs72654647 R2 0.93); Hemoglobin (2e-12 rs72654647 R2 0.93); Red blood cell count (2e-15 rs72654647 R2 0.93); Systolic blood pressure (2e-10 rs72654647 R2 0.93); HDL cholesterol levels (3e-10 rs72654647 R2 0.93); Red blood cell (erythrocyte) count (1e-10 rs72654647 R2 0.93); Hematocrit (2e-10 rs72654647 R2 0.93); Platele…
chr1_3055960_T_C	1	3055960	T	C	rs2981856	1	2972524	0.47343	0.310427	0.103448	0.448586	0.144585	0.168136	0.184843	Plateletcrit (5.3e-10 rs78265569 R2 NA); Platelet crit (3.3e-18 rs78625942 R2 NA); Ankle spacing width (3.1e-14 rs56088946 R2 0.8); Waist-to-hip ratio adjusted for BMI (2e-17 rs2993481 R2 0.95); Waist-to-hip ratio adjusted for BMI (4e-18 rs2993481 R2 0.95); Waist-hip ratio (1e-17 rs2993481 R2 0.95); Waist-hip ratio (5e-08 rs2993481 R2 0.95); Waist-to-hip ratio adjusted for BMI (9e-20 rs2993481 R2…
chr1_40335425_C_T	1	40335425	C	T	rs11207895	1	40801097	0.0306756	0.21816	0.127586	0.428479	0.185805	0.160356	0.151769	Standing height (8.5e-24 rs4660399 R2 0.78); Forced expiratory volume in 1-second (fev1), predicted (8.2e-10 rs4660399 R2 0.78); Waist circumference adjusted for body mass index (7e-10 rs3737815 R2 0.85); Comparative height size at age 10 (1.3e-09 rs3737815 R2 0.85); Appendicular lean mass (1.7e-09 rs3737815 R2 0.85); Height (3e-42 rs1846158 R2 0.84); Sitting height (1e-15 rs422726 R2 0.51)
chr1_41152770_A_T	1	41152770	A	T	rs213768	1	41618442	0.961441	0.86019	0.762069	0.97561	0.776498	0.784064	0.825046	Heel bone mineral density (4e-19 rs61780429 R2 0.96); Hand grip strength (right) (1.1e-11 rs61780431 R2 0.96); Heel bone mineral density (1e-20 rs61780431 R2 0.96); Heel bone mineral density (2.5e-13 rs61780431 R2 0.96); Total body bone mineral density (MTAG) (6e-11 rs12408576 R2 0.58); Heel bone mineral density (MTAG) (2e-09 rs12408576 R2 0.58); Height (6e-104 rs61780435 R2 0.98); Waist circumfe…
chr1_41155807_C_T	1	41155807	C	T	rs213739	1	41621479	0.879199	0.696429	0.701389	0.882883	0.682771	0.690292	0.711215	Heel bone mineral density (4e-19 rs61780429 R2 0.6); Heel bone mineral density (2.5e-13 rs61780431 R2 0.59); Hand grip strength (right) (1.1e-11 rs61780431 R2 0.59); Heel bone mineral density (1e-20 rs61780431 R2 0.59); Total body bone mineral density (MTAG) (6e-11 rs12408576 R2 0.98); Heel bone mineral density (MTAG) (2e-09 rs12408576 R2 0.98); Height (6e-104 rs61780435 R2 0.6); Waist circumfere…
chr1_46058562_G_A	1	46058562	G	A	rs785463	1	46524234	0.745862	0.654481	0.703448	0.638462	0.737191	0.710834	0.719963	Appendicular lean mass (9.7e-13 rs1084086 R2 0.75); Standing height (8e-15 rs71056308 R2 0.66); Sitting height (3.9e-21 rs754986789 R2 0.74); Height (8e-25 rs2275085 R2 0.74); Apolipoprotein A1 levels (5e-08 rs3014246 R2 0.76); Platelet count (1e-13 rs3014242 R2 0.54); Height (2e-13 rs3014240 R2 0.62); Nap during day (4.1e-08 NA R2 0.62); Mean corpuscular volume (1e-17 rs6686944 R2 0.73); Platele…
chr1_47340415_G_A	1	47340415	G	A	rs12123269	1	47806087	0.259178	0.173397	0.232639	0.0237484	0.251882	0.3047	0.245841	Red cell distribution width (2.4e-10 rs2405787 R2 0.99)
chr1_50525754_G_C	1	50525754	G	C	rs10888691	1	50991426	0.358195	0.0471698	0.0586207	0.0929032	0.0420749	0.0762943	0.0939227	Hematocrit (1.8e-09 rs11205726 R2 1); Hemoglobin concentration (5.9e-09 rs35311109 R2 NA)
chr1_55607585_A_G	1	55607585	A	G	rs11206636	1	56073258	0.0898438	0.415094	0.315972	0.565891	0.3197	0.376996	0.37061	3mm weak meridian (right) (7.4e-10 rs56169646 R2 0.93); 6mm strong meridian (right) (3.4e-11 rs56169646 R2 0.93); 6mm strong meridian (left) (5.4e-10 rs17452876 R2 0.81); 3mm weak meridian (left) (3.9e-11 rs55810987 R2 0.59); 6mm weak meridian (right) (6.1e-11 rs56651406 R2 0.59); 6mm weak meridian (left) (3.5e-12 rs11206658 R2 0.59); Lung function (FEV1/FVC) (3e-08 rs9436980 R2 0.56)
chr1_63261871_T_C	1	63261871	T	C	rs670318	1	63727542	0.992311	0.976415	0.968966	0.992308	0.949079	0.951264	0.961326	Impedance of leg (left) (8.6e-10 rs80206427 R2 NA); Sitting height (2.1e-11 rs670318 R2 1); Height (6e-13 rs670318 R2 1); Appendicular lean mass (1.4e-10 rs670318 R2 1); Skin colour (2e-15 rs670318 R2 1); Ease of skin tanning (1.2e-19 rs670318 R2 1); Cutaneous malignant melanoma (1e-08 rs670318 R2 1); Appendicular lean mass (1.2e-11 rs670318 R2 1); Appendicular lean mass (2.5e-21 rs670318 R2 1)
chr1_64942496_T_G	1	64942496	T	G	rs61784751	1	65408179	0.0554535	0.0817536	0.224138	0.000641026	0.060702	0.0883154	0.0801105	Eosinophill count (2e-16 rs111582090 R2 0.61); Eosinophil counts (3.6e-30 rs79890908 R2 0.61)
chr1_64974966_A_G	1	64974966	A	G	rs113777815	1	65440649	0.0412526	0.0663507	0.144828	0	0.0490994	0.0645098	0.0651769	Eosinophill count (2e-16 rs111582090 R2 1); Eosinophil counts (3.6e-30 rs79890908 R2 1); Eosinophil counts (1e-29 rs555038 R2 0.54); Eosinophill percentage (6e-19 rs555038 R2 0.54); Sum eosinophil basophil counts (5.1e-12 rs556670 R2 NA)
chr1_65868194_A_T	1	65868194	A	T	rs2840677	1	66333877	0.510134	0.308789	0.506897	0.301158	0.531394	0.529201	0.489871	Anorexia nervosa, attention-deficit/hyperactivity disorder, autism spectrum disorder, bipolar disorder, major depression, obsessive-compulsive disorder, schizophrenia, or Tourette syndrome (pleiotropy) (3e-08 rs2801578 R2 0.87); Schizophrenia (2e-10 rs2801578 R2 0.68)
chr1_67223925_A_G	1	67223925	A	G	rs41396545	1	67689608	0.164443	0.195755	0.293103	0.0449871	0.200058	0.305184	0.238971	Ulcerative colitis (3.2e-25 rs7518660 R2 0.55); Ulcerative colitis (1.1e-10 rs7518660 R2 0.55); Inflammatory bowel disease [EA] (9.8e-20 rs12751814 R2 0.74); Noninfective enteritis and colitis (3.4e-10 rs56982680 R2 0.89); Noninfective enteritis and colitis (3.4e-10 rs56982680 R2 0.89)
chr1_67686755_C_T	1	67686755	C	T	rs532446	1	68152438	0.401337	0.728132	0.662069	0.605398	0.702936	0.713209	0.690608	Mean corpuscular volume (8e-09 rs681673 R2 1); Mean platelet volume (1e-12 rs532446 R2 1); Red blood cell count (2e-13 rs607375 R2 0.97); Platelet distribution width (2e-10 rs685724 R2 0.97); Red blood cell count (4.5e-17 rs685724 R2 0.97); Red blood cell count (4e-14 rs511041 R2 0.67); Mean platelet volume (5e-11 rs3962383 R2 0.7); Mean corpuscular volume (1.8e-38 rs3962382 R2 0.9); Mean corpusc…
chr1_8218839_A_C	1	8218839	A	C	rs428180	1	8278899	0.400023	0.192671	0.206897	0.445232	0.333237	0.272922	0.296125	Psoriasis (4e-10 rs7524364 R2 0.63)
chr1_90881235_T_C	1	90881235	T	C	rs946077	1	91346792	0.936595	0.938679	0.768966	0.854756	0.887737	0.863796	0.880295	Lymphocyte counts (3.8e-11 rs115920413 R2 NA); Insulin-like growth factor 1 levels (2e-11 rs1188950 R2 0.92); Lymphocyte counts (2e-12 rs165160 R2 0.85); Lymphocyte counts (7e-15 rs60633358 R2 0.99)
chr1_93179181_G_A	1	93179181	G	A	rs2783496	1	93644738	0.0442427	0.224057	0.0517241	0.270779	0.0720461	0.088977	0.109259	Triglyceride levels (3e-10 rs2749732 R2 0.56); High density lipoprotein cholesterol levels (1e-10 rs6685271 R2 0.8); Triglyceride levels (6e-10 rs2114273 R2 0.71); Hemoglobin concentration (3.6e-08 rs17392417 R2 NA)
chr10_101413184_G_A	10	101413184	G	A	rs34881531	10	103172941	0.0869365	0.313981	0.22069	0.209138	0.398958	0.348913	0.343173	Red cell distribution width (3e-14 rs4917940 R2 1); Red cell distribution width (6e-15 rs4615960 R2 0.94); Mean corpuscular hemoglobin (1.8e-19 rs3915773 R2 0.63); Mean corpuscular volume (2e-11 rs3915773 R2 0.63); Mean corpuscular volume (3.4e-24 rs3915773 R2 0.63)
chr10_102996273_A_T	10	102996273	A	T	rs7894588	10	104756030	0.311835	0.240476	0.4	0.251609	0.285798	0.336694	0.295327	Bioavailable testosterone levels (4e-13 rs4919686 R2 0.51); Age of smoking initiation (MTAG) (1e-16 rs12775431 R2 0.67); Bioavailable testosterone levels (1e-25 rs11441374 R2 0.65); Total testosterone levels (1e-26 rs11441374 R2 0.65); Total testosterone levels (4e-31 rs11191421 R2 0.65); Testosterone levels (8e-16 rs11191421 R2 0.65); Bioavailable testosterone levels (6e-15 rs9527 R2 0.65); Bloo…
chr10_108749763_G_A	10	108749763	G	A	rs72828009	10	110509521	0.0389029	0.0825472	0.137931	0.000641849	0.146651	0.15838	0.128229	Problematic alcohol use (MTAG) (1e-13 rs7906104 R2 0.58); Alcohol consumption (drinks per week) (2e-08 rs7074871 R2 0.58); Alcohol consumption (drinks per week) (MTAG) (7e-12 rs7893734 R2 0.59); Problematic alcohol use (2e-10 rs56722963 R2 0.57); Alcohol consumption (drinks per week) (MTAG) (9e-10 rs12572486 R2 0.56); Alcohol use disorder (7e-09 rs7073987 R2 0.55); Alcohol consumption (drinks per…
chr10_119808232_A_T	10	119808232	A	T	rs36078131	10	121567744	0.00849208	0.0259434	0.0517241	0.0307692	0.0949914	0.0622165	0.0691882	Mean spheric corpuscular volume (6e-11 rs3981101 R2 0.98); Mean reticulocyte volume (2e-11 rs3981101 R2 0.98)
chr10_121158221_T_C	10	121158221	T	C	rs60089052	10	122917735	0.245157	0.148936	0.0206897	0.349288	0.0345622	0.0213925	0.0635359	Body mass index [Japanese] (3e-11 rs1907240 R2 0.85); High density lipoprotein cholesterol levels (2e-10 rs2257129 R2 0.8); High density lipoprotein cholesterol levels (2e-11 rs2257129 R2 0.83); Coronary artery disease (4e-08 rs2257129 R2 0.84); Body mass index (4e-11 rs2257129 R2 0.85); Sex hormone-binding globulin levels adjusted for BMI (6e-10 rs7893136 R2 0.86); Type 2 diabetes (3e-09 rs10886…
chr10_125982897_G_C	10	125982897	G	C	rs2366342	10	127671466	0.391146	0.27845	0.486014	0.300258	0.326325	0.409645	0.420233	Mean corpuscular haemoglobin (7.3e-09 rs11244669 R2 NA); Cortical surface area (MOSTest) (5e-09 rs7900129 R2 0.93); Sitting height (1.3e-08 rs10794057 R2 NA); Standing height (5.6e-09 rs1295893 R2 NA)
chr10_12783052_G_A	10	12783052	G	A	rs35920864	10	12825051	0.222076	0.336186	0.260417	0.44664	0.20581	0.201954	0.23062	Height (5e-09 rs914328 R2 0.99)
chr10_131999259_G_A	10	131999259	G	A	rs34234923	10	133812763	0.0467279	0.220519	0.138889	0.0905006	0.0685484	0.129543	0.109779	Heel bone mineral density (1.8e-08 rs34110161 R2 0.58); White blood cell count (2e-08 rs9419224 R2 0.8)
chr10_18352912_C_T	10	18352912	C	T	rs1277840	10	18641841	0.656804	0.488208	0.386207	0.0385109	0.355164	0.480299	0.433579	Impedance of whole body (3.4e-08 rs73601548 R2 NA); White matter microstructure (radial diusivities) [Superior fronto-occipital fasciculus] (9e-10 rs1277840 R2 1); White matter microstructure (radial diusivities) [Posterior corona radiata ] (4e-08 rs10764437 R2 0.89); White matter microstructure (radial diusivities) [Anterior limb of internal capsule] (2e-11 rs7898858 R2 0.78); White matter micro…
chr10_22817885_C_T	10	22817885	C	T	rs77824461	10	23106814	0.113197	0.00827423	0	0	0	0.000716053	0.00743494	Adolescent idiopathic scoliosis (7e-11 rs16922724 R2 1)
chr10_23512018_T_C	10	23512018	T	C	rs11013545	10	23800947	0.620415	0.360849	0.396552	0.187742	0.278193	0.342868	0.34375	Arm fat-free mass (left) (4.5e-10 NA R2 NA); Arm fat-free mass (left) (7.1e-10 rs12356443 R2 NA); Basal metabolic rate (6.2e-10 rs12356443 R2 NA); Comparative height size at age 10 (5.7e-11 rs7079567 R2 0.75); Mean spheric corpuscular volume (1e-12 rs7909322 R2 0.87); Sitting height (3.7e-10 rs1378369571 R2 0.67); Height (3e-18 rs4522069 R2 0.88); Standing height (2.2e-10 rs113922424 R2 0.84)
chr10_27795296_T_C	10	27795296	T	C	rs2782338	10	28084225	0.325472	0.550827	0.817241	0.363286	0.725937	0.800416	0.698895	Prostate-specific antigen levels (conditioned on lead SNPs) [conditional on Round 1 SNPs] (1e-08 rs2492906 R2 0.73)
chr10_28088102_T_C	10	28088102	T	C	rs79599700	10	28377031	0.0028729	0.0235849	0	0.0875161	0.0129534	0.0101816	0.0110294	Adolescent idiopathic scoliosis (1e-09 rs12240999 R2 0.63)
chr10_28176215_C_T	10	28176215	C	T	rs6481509	10	28465144	0.942975	0.930425	0.9	0.928755	0.917389	0.884185	0.913603	Heel bone mineral density (6.1e-18 rs1418758 R2 0.61)
chr10_37869000_T_C	10	37869000	T	C	rs7906186	10	38157928	0.0635632	0.0817536	0.151724	0.292903	0.122696	0.160348	0.125693	Extrinsic epigenetic age acceleration (2e-14 rs1005277 R2 0.5)
chr10_42759341_T_A	10	42759341	T	A	rs2744062	10	43254789	0.941548	0.871462	0.903448	0.861004	0.870754	0.878668	0.869926	Blood protein levels [EA, Proto-oncogene tyrosine-protein kinase receptor Ret] (1e-14 rs2795502 R2 0.82)
chr10_5076130_A_C	10	5076130	A	C	rs6601899	10	5118322	0.956572	0.837678	0.87931	0.877407	0.829977	0.830847	0.857274	Metabolic traits [SM-13] (7e-13 rs2518049 R2 0.84); Haematocrit percentage (7.3e-10 rs61854729 R2 0.72); Triglyceride levels (2e-12 rs76669111 R2 0.55); Hemoglobin concentration (3e-17 rs17134531 R2 0.54); Serum 25-Hydroxyvitamin D levels (3e-08 rs77697233 R2 0.54); Trunk fat-free mass (3.5e-11 rs146562425 R2 0.54); Whole body water mass (3.7e-11 rs146562425 R2 0.54); Arm fat-free mass (right) (1…
chr10_52756745_C_T	10	52756745	C	T	rs72792762	10	54516505	0.14868	0.156028	0.158621	0.165597	0.231434	0.21905	0.200368	Blood protein levels [EA, Mannose-binding protein C] (6e-16 rs2506 R2 0.85)
chr10_59887294_T_C	10	59887294	T	C	rs1171818	10	61647052	0.551661	0.759434	0.710345	0.853205	0.71321	0.673658	0.673469	Monocyte count (1.2e-11 rs1184089 R2 0.99); Monocyte percentage of white cells (3e-15 rs1184089 R2 0.99); Heel bone mineral density (5.7e-09 rs61845885 R2 0.61)
chr10_63303503_G_A	10	63303503	G	A	rs10761740	10	65063263	0.404586	0.556738	0.815972	0.612965	0.828152	0.812687	0.737569	Average total household income before tax (1.3e-08 rs2675637 R2 NA); Hair color (5e-08 rs7903602 R2 0.58); Educational attainment (MTAG) [MTAG] (2e-09 rs4545434 R2 0.52); College or university degree | qualifications (5.4e-09 rs559214090 R2 0.57); Lung function (FEV1/FVC) (6e-09 rs7897470 R2 0.69); High light scatter reticulocyte percentage of red cells (1e-12 rs7897470 R2 0.69); Lung function (F…
chr10_68153681_G_A	10	68153681	G	A	rs141903064	10	69913438	0.00183824	0.0106132	0	0	0.00432028	0.00953184	0.00643382	Pulse rate, automated reading (4.1e-09 rs867189089 R2 NA)
chr10_71108211_T_C	10	71108211	T	C	rs7086578	10	72867968	0.772727	0.256501	0.458621	0.06	0.421416	0.369859	0.418048	Morningness (5e-08 rs7910164 R2 0.97)
chr10_73317212_T_C	10	73317212	T	C	rs112125881	10	75076970	0.162566	0.0790094	0.117241	0.306995	0.0483592	0.0629947	0.0728782	Systolic blood pressure (2e-12 rs12572586 R2 0.74); Alanine aminotransferase levels (2e-09 rs79188145 R2 0.7); Estimated glomerular filtration rate (1e-11 rs12240572 R2 0.86)
chr10_73334944_C_T	10	73334944	C	T	rs6480698	10	75094702	0.16009	0.076555	0.118056	0.306623	0.0468085	0.0618653	0.0696325	Systolic blood pressure (2e-12 rs12572586 R2 0.74); Alanine aminotransferase levels (2e-09 rs79188145 R2 0.7); Estimated glomerular filtration rate (1e-11 rs12240572 R2 0.86)
chr10_74224248_C_G	10	74224248	C	G	rs10824119	10	75984006	0.794875	0.65684	0.865517	0.402831	0.677131	0.750617	0.678044	Systolic blood pressure, automated reading (3.9e-09 rs34188235 R2 0.56); Refractive error (2e-09 rs7073435 R2 0.97); Cardiac troponin-I levels (3e-09 rs7896966 R2 0.98); Platelet count (8e-16 rs12569971 R2 0.51); Platelet count (2e-10 rs7895133 R2 0.51); Lung function (FEV1/FVC) (6e-11 rs11001051 R2 0.82)
chr10_75191043_A_G	10	75191043	A	G	rs11001318	10	76950801	0.214532	0.334177	0.180556	0.621803	0.294566	0.220085	0.282389	Height (8e-13 rs11001274 R2 0.71); Insomnia (3e-08 rs11001276 R2 0.66); 3mm weak meridian (left) (1.9e-08 rs4745762 R2 0.5); 3mm weak meridian (right) (2.9e-08 rs1259504 R2 0.86)
chr10_7818302_T_C	10	7818302	T	C	rs2057604	10	7860265	0.185053	0.271868	0.270833	0.176735	0.378308	0.37217	0.351476	Red blood cell count (4e-10 rs1244471 R2 0.74)
chr10_79478978_T_C	10	79478978	T	C	rs11003024	10	81238734	0.155438	0.0849057	0.229167	0.173522	0.190998	0.186207	0.176525	Forced vital capacity (fvc), best measure (1e-08 rs10824579 R2 NA); Arm predicted mass (right) (1.8e-11 rs7910211 R2 0.84); Trunk predicted mass (9.2e-13 rs7910211 R2 0.84); Sitting height (2e-24 rs7910211 R2 0.84); Whole body fat-free mass (4e-11 rs7910211 R2 0.84); Appendicular lean mass (1.5e-11 rs7910211 R2 0.84); Arm predicted mass (left) (1.9e-11 rs7910211 R2 0.84); Arm fat-free mass (right…
chr10_86389541_T_C	10	86389541	T	C	rs10887595	10	88149298	0.383834	0.275	0.5	0.290593	0.46803	0.478065	0.456401	Cardiovascular disease (5e-08 rs2114820 R2 0.57); Sitting height (3e-08 rs10887611 R2 NA)
chr10_87865000_C_T	10	87865000	C	T	rs117587034	10	89624757	0.00275609	0.00943396	0.0172414	0.000641026	0.0120898	0.0114049	0.0128676	Neutrophil count (1.8e-09 rs35755883 R2 NA); Monocyte percentage (6.8e-11 rs74364334 R2 NA); Neutrophill percentage (7.7e-09 rs2250645 R2 NA)
chr10_95592087_C_G	10	95592087	C	G	rs1254093	10	97351844	0.0981136	0.564133	0.361111	0.526452	0.532081	0.526645	0.473247	Red blood cell count (1.7e-10 rs527043 R2 0.9)
chr10_99845936_A_G	10	99845936	A	G	rs3740065	10	101605693	0.216173	0.141509	0.158621	0.342545	0.0998849	0.0955654	0.107735	Red blood cell count (1e-08 rs72838129 R2 0.56); Red blood cell count (2.6e-11 rs111281941 R2 0.57)
chr10_99906644_G_A	10	99906644	G	A	rs7910099	10	101666401	0.205679	0.349882	0.368966	0.189987	0.350978	0.379961	0.336716	Number of incorrect matches in round (3.7e-08 rs2862954 R2 NA)
chr11_111343907_A_G	11	111343907	A	G	rs11213841	11	111214632	0.115007	0.39125	0.3	0.0539662	0.28702	0.391152	0.334302	Colorectal cancer (3.7e-08 rs7947849 R2 0.59); Red blood cell (erythrocyte) count (6.7e-10 rs10891256 R2 0.64); Hematocrit (5e-14 rs10891256 R2 0.64); Haematocrit percentage (3.3e-10 rs10891256 R2 0.64); Haemoglobin concentration (2.2e-10 rs10891256 R2 0.64); Hemoglobin (7e-14 rs1893989 R2 0.68); Serum urea levels (1e-09 rs2003313 R2 0.81); Blood urea nitrogen levels (2e-08 rs7931938 R2 0.81); Re…
chr11_118684674_C_T	11	118684674	C	T	rs2508573	11	118555383	0.494402	0.270883	0.457746	0.267275	0.422275	0.404749	0.397533	Adult diffuse glioma (IDH mutation) (4e-13 rs7125115 R2 0.56); Adult diffuse glioma (IDH mutation, 1p/19q non-codeleted) (2e-09 rs7125115 R2 0.56); Non-glioblastoma glioma (4e-25 rs12803321 R2 0.62); Non-glioblastoma glioma (6e-43 rs12803321 R2 0.62); Glioma (1e-15 rs12803321 R2 0.62); Glioma (2e-16 rs12803321 R2 0.62); Non-glioblastoma glioma [females] (9e-13 rs12803321 R2 0.62); Non-glioblastom…
chr11_17445506_T_G	11	17445506	T	G	rs10766400	11	17467053	0.571922	0.41253	0.479167	0.303594	0.249712	0.341757	0.327206	Appendicular lean mass (5.4e-09 rs72858782 R2 NA)
chr11_22520055_G_A	11	22520055	G	A	rs7115238	11	22541601	0.125374	0.503546	0.409722	0.306848	0.515247	0.597414	0.544199	Smoking initiation (ever regular vs never regular) (MTAG) (6e-09 rs10766948 R2 0.59)
chr11_29073732_A_G	11	29073732	A	G	rs1907606	11	29095279	0.341244	0.112293	0.175862	0.000645161	0.174001	0.161619	0.160517	Comparative height size at age 10 (1.6e-10 rs1878531 R2 0.63); General risk tolerance (MTAG) (6e-10 rs11600674 R2 0.86)
chr11_34416988_A_G	11	34416988	A	G	rs5028597	11	34438535	0.244074	0.0731132	0.0655172	0.315484	0.0325086	0.0398729	0.0643382	Core binding factor acute myeloid leukemia (2e-25 rs12786782 R2 0.95)
chr11_43671560_G_A	11	43671560	G	A	rs35060985	11	43693110	0.36191	0.241135	0.337931	0.221154	0.304948	0.294599	0.319521	Forced vital capacity (fvc), best measure (4.8e-10 rs1023956 R2 0.6); Age when periods started (menarche) (6.4e-12 rs2679057 R2 0.56); Walking for pleasure (not as a means of transport) | types of physical activity in last 4 weeks (1.1e-08 rs1358219821 R2 0.64); Hand grip strength (6e-09 rs4755720 R2 0.64); Waist-hip ratio (4e-13 rs4755720 R2 0.64); HDL cholesterol levels (1e-08 rs4755720 R2 0.64…
chr11_45457894_C_T	11	45457894	C	T	rs750995	11	45479444	0.400623	0.231132	0.148276	0.259307	0.155153	0.119712	0.153493	Self-reported math ability (MTAG) [MTAG] (4e-08 rs1868912 R2 0.58)
chr11_46258264_G_A	11	46258264	G	A	rs6485671	11	46279815	0.701863	0.10967	0.155172	0.117458	0.109896	0.149059	0.157459	Mean platelet volume (4.9e-08 rs55777174 R2 NA)
chr11_68209126_G_C	11	68209126	G	C	rs74538877	11	67976593	0.00745926	0.0318396	0.0798611	0	0.0595855	0.0583506	0.0552486	None of the above | vascular/heart problems diagnosed by doctor (3.7e-08 rs479763 R2 NA); Reticulocyte count (3e-10 rs36027301 R2 0.69); Heel bone mineral density (8.6e-14 rs36027301 R2 0.69)
chr11_68380985_A_T	11	68380985	A	T	rs643892	11	68148453	0.300828	0.502358	0.6	0.866324	0.81099	0.672335	0.714022	Heel quantitative ultrasound index (qui), direct entry (right) (4e-15 rs11823032 R2 0.83); Heel bone mineral density (bmd) (right) (2e-15 rs11823032 R2 0.83); Heel bone mineral density (bmd) t-score, automated (right) (4e-15 rs11823032 R2 0.83); Heel bone mineral density (2e-15 rs11823032 R2 0.83); Hair color (5e-08 rs671191 R2 1)
chr11_68849554_A_G	11	68849554	A	G	rs71465408	11	68617022	0.247461	0.156812	0.343066	0.180723	0.346586	0.310231	0.300948	Triglyceride levels (1e-09 rs11228374 R2 0.62); HDL cholesterol levels (1e-17 rs11605837 R2 0.62); Apolipoprotein A1 levels (1e-13 rs11605837 R2 0.62); Lipid traits (pleiotropy) (HIPO component 1) (3e-11 rs7938117 R2 0.62); Triglyceride levels (3e-14 rs11228377 R2 0.5); High density lipoprotein cholesterol levels (4e-15 rs622082 R2 0.64); High density lipoprotein cholesterol levels (3e-08 rs62208…
chr11_70416273_T_G	11	70416273	T	G	rs12800598	11	70262379	0.114588	0.331368	0.255245	0.17268	0.367512	0.303729	0.29797	Lung function (FEV1/FVC) (2e-10 rs2298396 R2 0.5)
chr11_73787888_T_G	11	73787888	T	G	rs1792174	11	73498933	0.722581	0.398585	0.493103	0.386719	0.459343	0.428944	0.485185	Insomnia (8e-09 rs10898940 R2 0.67)
chr11_87266921_C_G	11	87266921	C	G	rs12278867	11	86977963	0.268585	0.301418	0.475862	0.0949936	0.383929	0.429017	0.402574	Electrocardiogram morphology (amplitude at temporal datapoints) [40 ms] (4e-08 rs10898646 R2 0.97); Electrocardiogram morphology (amplitude at temporal datapoints) [36 ms] (2e-08 rs10898646 R2 0.97); Electrocardiogram morphology (amplitude at temporal datapoints) [34 ms] (2e-08 rs10898646 R2 0.97); Electrocardiogram morphology (amplitude at temporal datapoints) [38 ms] (4e-08 rs10898646 R2 0.97);…
chr11_8980600_G_A	11	8980600	G	A	rs2653609	11	9002147	0.097519	0.222222	0.344828	0	0.217329	0.250584	0.216912	Reticulocyte count (2e-23 rs10840129 R2 0.65); Hemoglobin concentration (1.4e-32 rs7948452 R2 NA); Brain morphology (MOSTest) (5e-09 rs4910179 R2 0.75); Subcortical volume (MOSTest) (1e-09 rs1984775 R2 0.92); Red blood cell count (9e-13 rs6483810 R2 NA)
chr11_90693609_G_A	11	90693609	G	A	rs7116727	11	90426777	0.612555	0.42217	0.424138	0.354005	0.347174	0.415519	0.38582	Intelligence (MTAG) (4e-10 rs2155076 R2 0.53); Highest math class taken (MTAG) [MTAG] (3e-16 rs11019128 R2 0.85); Highest math class taken (2e-08 rs7127743 R2 0.99); Self-reported math ability (2e-08 rs7127743 R2 0.99); Educational attainment (MTAG) [MTAG] (2e-15 rs4491180 R2 0.86); Self-reported math ability (MTAG) [MTAG] (3e-12 rs34226552 R2 0.87); Educational attainment (years of education) (1…
chr11_92885247_G_T	11	92885247	G	T	rs10830953	11	92618413	0.265424	0.199292	0.286207	0.0442308	0.207949	0.295647	0.256906	Heel broadband ultrasound attenuation, direct entry (4.8e-08 rs10501798 R2 0.81); Retinal detachment or retinal break (2e-17 rs10765567 R2 0.58); Heel bone mineral density (1e-17 rs10765567 R2 0.58); Heel bone mineral density (4e-24 rs10765567 R2 0.58); Retinal breaks without detachment (3.5e-23 rs10765567 R2 0.58); Heel bone mineral density (3e-15 rs10765568 R2 0.58); Retinal detachment (1e-15 r…
chr11_96823139_A_G	11	96823139	A	G	rs2167759	11	96694139	0.63695	0.453571	0.724138	0.283784	0.640462	0.666233	0.621996	Self-reported math ability (3e-08 rs11215126 R2 0.73); Self-reported math ability (MTAG) [MTAG] (1e-08 rs11215126 R2 0.73)
chr12_108026447_G_A	12	108026447	G	A	rs7138784	12	108420224	0.418332	0.29717	0.186207	0.317246	0.226828	0.215965	0.241252	Arm fat mass (left) (7.7e-09 rs35046541 R2 0.63); Leg fat percentage (left) (2.5e-12 rs35046541 R2 0.63); Arm fat mass (right) (3.5e-09 rs35046541 R2 0.63); Body mass index (bmi) (1.9e-11 rs35046541 R2 0.63); Leg fat percentage (right) (9.8e-14 rs11609659 R2 0.66); Whole body fat mass (7.1e-10 rs11609659 R2 0.66); Arm fat percentage (right) (2.1e-12 rs11609659 R2 0.66); Body fat percentage (4e-12…
chr12_109396115_A_G	12	109396115	A	G	rs2075433	12	109833920	0.719176	0.565012	0.527586	0.481842	0.367783	0.454611	0.456722	Sum eosinophil basophil counts (1.4e-08 rs1121314 R2 0.58); Eosinophil counts (6.4e-11 rs9332412 R2 0.9); Eosinophil counts (6.2e-09 rs4766595 R2 0.94); HDL cholesterol levels x long total sleep time interaction (2df test) (2e-13 rs7137190 R2 0.62); Yes | hearing difficulty/problems (6.9e-09 rs1185673760 R2 NA); No | hearing difficulty/problems (6.3e-09 rs1185673760 R2 NA)
chr12_109838672_A_G	12	109838672	A	G	rs10850834	12	110276477	0.427369	0.56974	0.5	0.223087	0.444412	0.487448	0.487037	Body mass index (6e-10 rs7397059 R2 0.58)
chr12_110468432_A_C	12	110468432	A	C	rs143230003	12	110906237	0.00195044	0.00589623	0	0	0.0189873	0.00836034	0.00644567	Hemoglobin concentration (1.5e-14 NA R2 NA)
chr12_113262933_A_G	12	113262933	A	G	rs61943604	12	113700738	0.101494	0.0742925	0.0689655	0.188062	0.173287	0.0645768	0.0992647	Body mass index (9e-09 rs729062 R2 0.98)
chr12_121857429_T_C	12	121857429	T	C	rs1154510	12	122295335	0.957136	0.741745	0.855172	0.864221	0.783449	0.853546	0.816421	Urinary metabolites [2-hydroxyisobutyrate] (2e-80 rs4760099 R2 0.99); Urinary metabolites (H-NMR features) [1.3625, 2-Hydroxyisobutyrate] (4e-16 rs7314056 R2 0.99); Appendicular lean mass (2e-15 rs2928282 R2 0.58); Educational attainment (MTAG) [MTAG] (5e-08 rs895960 R2 0.58); Appendicular lean mass (2.8e-10 rs1720035 R2 0.58); Cognitive performance (MTAG) [MTAG] (2e-08 rs1720035 R2 0.58); Urinar…
chr12_130883027_A_G	12	130883027	A	G	rs7137624	12	131367572	0.234138	0.337264	0.34375	0.225869	0.469775	0.366935	0.348708	Pemphigus foliaceus (2e-09 rs2178077 R2 0.52)
chr12_29404501_A_G	12	29404501	A	G	rs10843409	12	29557434	0.478902	0.78184	0.67931	0.559432	0.710541	0.745521	0.727941	Platelet count (5e-12 rs1006409 R2 0.63); Platelet count (9e-21 rs10771511 R2 0.63)
chr12_30660955_G_A	12	30660955	G	A	rs371027929	12	30813889	0.653228	0.172185	0.516949	0.404297	0.412637	0.4995	0.446914	Monocyte percentage of white cells (2e-16 rs11413983 R2 0.98); Lung function (FVC) (4e-14 rs4931356 R2 0.73); Monocyte count (2.1e-16 rs4082413 R2 0.93); Height (5e-12 rs2289300 R2 0.99); Lung function (FVC) (5.1e-12 rs11051013 R2 0.72); FEV1 (2e-11 rs10771754 R2 0.73); Birth weight of first child (1.6e-08 rs10843815 R2 NA); Height (3e-08 rs11051052 R2 0.83); Forced expiratory volume in 1-second …
chr12_31583790_C_T	12	31583790	C	T	rs1677189	12	31736724	0.89074	0.870283	0.732639	0.84126	0.830265	0.760669	0.807551	Educational attainment (MTAG) [MTAG] (2e-10 rs793191 R2 0.77); Cognitive ability, years of educational attainment or schizophrenia (pleiotropy) (8e-09 rs708212 R2 0.86); Electrocardiogram morphology (amplitude at temporal datapoints) [258 ms] (2e-08 rs77141673 R2 0.8); Electrocardiogram morphology (amplitude at temporal datapoints) [260 ms] (2e-08 rs77141673 R2 0.8); Electrocardiogram morphology …
chr12_32359587_C_G	12	32359587	C	G	rs10844193	12	32512521	0.400784	0.340047	0.388889	0.433852	0.419411	0.414704	0.406998	Subcortical volume (MOSTest) (8e-10 rs7307156 R2 0.55)
chr12_33882839_G_T	12	33882839	G	T	rs11052979	12	34035774	0.0916935	0.444048	0.289655	0.0494223	0.444766	0.374984	0.357011	Waist-to-hip ratio adjusted for BMI (2e-12 rs7308214 R2 0.75); Waist-to-hip ratio adjusted for BMI (4e-14 rs10844642 R2 0.67); Waist-hip ratio (5e-08 rs10844642 R2 0.67); Heart rate response to recovery post exercise [females] (5e-17 rs1384590 R2 0.74); Heart rate response to recovery post exercise [males] (6e-11 rs1384590 R2 0.74); Heart rate response to recovery post exercise (1e-26 rs2218650 R…
chr12_37464929_C_A	12	37464929	C	A	rs6581156	12	37858731	0.309848	0.58156	0.697917	0.824289	0.560589	0.609666	0.594096	Waist-to-hip ratio adjusted for BMI (4e-10 rs28972590 R2 0.99); Triglyceride levels (4e-08 rs4002684 R2 0.87); Heart rate response to recovery post exercise (5e-10 rs10880689 R2 0.95); Ease of getting up in the morning (8e-09 rs11520042 R2 0.74); Morning person (2e-31 rs1283298 R2 0.78); Heart rate response to recovery post exercise (2e-13 rs4533105 R2 0.86); Waist-to-hip ratio adjusted for BMI (…
chr12_38333235_C_T	12	38333235	C	T	rs146817052	12	38727037	0.0299449	0.245863	0.159722	0.265725	0.0888953	0.0711045	0.0965074	Hip bone size (4e-09 rs2653772 R2 0.91); Bone mineral density (hip) and hip bone size (1e-08 rs2653772 R2 0.91)
chr12_38977339_T_C	12	38977339	T	C	rs12812762	12	39371141	0.318015	0.259434	0.282759	0.0724359	0.4	0.3408	0.325967	Getting up in morning (2.2e-13 rs11169769 R2 0.7); Ease of getting up in the morning (1e-11 rs17464772 R2 0.71)
chr12_41453002_A_T	12	41453002	A	T	rs2608704	12	41846804	0.564031	0.460993	0.462069	0.423127	0.459366	0.475443	0.470425	Type 2 diabetes (4e-11 rs2733289 R2 0.97); Leg fat mass (right) (6.5e-12 rs747275616 R2 0.97); Leg fat percentage (left) (8.6e-09 rs747275616 R2 0.97); Leg fat mass (left) (3.5e-12 rs747275616 R2 0.97); Body mass index (bmi) (1.1e-10 rs11433332 R2 0.97); Body mass index (bmi) (1.7e-10 rs11433332 R2 0.97); Body mass index (4e-14 rs1841025 R2 0.97); Leg fat percentage (right) (2e-08 rs1841025 R2 0.…
chr12_50447928_C_T	12	50447928	C	T	rs10747580	12	50841711	0.279913	0.703791	0.862069	0.509044	0.943005	0.92743	0.859779	Xenical 120mg capsule | treatment/medication code (1.2e-08 rs11169440 R2 0.97)
chr12_50868962_G_T	12	50868962	G	T	rs1096030	12	51262745	0.559963	0.686761	0.668966	0.526554	0.651858	0.694123	0.676199	Impedance of arm (left) (4.3e-09 rs7132908 R2 NA)
chr12_54198403_T_C	12	54198403	T	C	rs11170843	12	54592187	0.584145	0.326969	0.368794	0.536042	0.441036	0.327967	0.38	Hemoglobin concentration (1.6e-12 rs7966201 R2 0.98); Hemoglobin concentration (4e-10 rs7966201 R2 0.9); Red blood cell (erythrocyte) count (1.5e-09 rs11425044 R2 NA)
chr12_57056027_C_T	12	57056027	C	T	rs1044931	12	57449810	0.168697	0.275414	0.389655	0.213462	0.474913	0.466238	0.461397	Forced vital capacity (fvc) (2.9e-08 rs4319546 R2 NA); Asthma (adult onset) (1.6e-13 rs703817 R2 0.68); Forced vital capacity (fvc), best measure (1.1e-08 rs368665490 R2 NA)
chr12_57367320_A_C	12	57367320	A	C	rs4760228	12	57761103	0.307887	0.574468	0.344828	0.470437	0.575949	0.494278	0.479742	Insulin-like growth factor 1 levels (6e-10 rs11172187 R2 0.94); Red cell distribution width (6e-15 rs11172205 R2 0.83); Red cell distribution width (6.2e-18 rs11172205 R2 0.95); High light scatter reticulocyte count (3.7e-08 rs2280139 R2 0.9); Red cell distribution width (3e-12 rs11463315 R2 0.6)
chr12_7396413_C_T	12	7396413	C	T	rs4072797	12	7549009	0.293135	0.0732861	0.0758621	0.166023	0.0270737	0.0317604	0.0626151	Lactate dehydrogenase levels (1e-88 rs4072797 R2 1); Lactate dehydrogenase levels in statin users (7e-09 rs4072797 R2 1); Lactate dehydrogenase levels in off-statin users (2e-18 rs4072797 R2 1); Lactate dehydrogenase levels (4.94065645841247e-324 rs12316441 R2 0.99)
chr12_87886020_A_G	12	87886020	A	G	rs2061593	12	88279797	0.38735	0.828605	0.824138	0.65779	0.798099	0.834156	0.778493	Type 2 diabetes (4e-08 rs10745460 R2 0.56)
chr13_100098954_T_C	13	100098954	T	C	rs6491544	13	100751208	0.691288	0.554245	0.371528	0.697301	0.385459	0.358481	0.423713	Leisure sedentary behaviour (television watching) (9e-15 rs7991062 R2 0.78); Smoking initiation (ever regular vs never regular) (MTAG) (1e-17 rs9557376 R2 0.56); Risk-taking tendency (4-domain principal component model) (1e-08 rs7986115 R2 0.96); Educational attainment (years of education) [conditional-joint] (4e-10 rs7986115 R2 0.96); Educational attainment (MTAG) [MTAG] (1e-12 rs7317761 R2 0.6)…
chr13_100602679_G_A	13	100602679	G	A	rs7999164	13	101254933	0.488822	0.611111	0.555172	0.796915	0.560554	0.544162	0.577348	Never | smoking status (2.1e-08 rs7333559 R2 NA); Spherical equivalent or myopia (age of diagnosis) (3e-10 rs837323 R2 0.72); Smoking status (ever vs never smokers) (1e-08 rs837333 R2 0.73); Smoking initiation (ever regular vs never regular) (2e-09 rs837333 R2 0.73); Myopia (age of diagnosis) (2e-08 rs837335 R2 0.76); Spherical power (left) (7e-15 rs34137821 R2 0.81); Spherical power (right) (1.2…
chr13_112719176_C_T	13	112719176	C	T	rs282565	13	113373490	0.583083	0.832938	0.858621	0.8991	0.798671	0.852972	0.830258	Mean corpuscular volume (4.3e-10 rs282584 R2 0.59); Glycated hemoglobin levels (2e-12 rs282587 R2 0.58); Mean corpuscular haemoglobin (1e-10 rs407693 R2 0.59)
chr13_113523536_A_G	13	113523536	A	G	rs2265145	13	114177851	0.350841	0.0978774	0.210345	0.161104	0.0804962	0.106851	0.126384	Mean corpuscular volume (3.3e-09 rs2257460 R2 0.58); Electrocardiogram morphology (amplitude at temporal datapoints) [142 ms] (4e-08 rs111403728 R2 0.98); Electrocardiogram morphology (amplitude at temporal datapoints) [118 ms] (2e-08 rs111403728 R2 0.98)
chr13_26189665_G_T	13	26189665	G	T	rs17526316	13	26763802	0.287161	0.191943	0.365517	0.110398	0.271733	0.34	0.293738	Sporadic pituitary adenoma (2e-08 rs17083838 R2 0.5)
chr13_27575456_T_C	13	27575456	T	C	rs8001325	13	28149593	0.52765	0.316667	0.538194	0.374194	0.437716	0.448146	0.442699	Pulse rate, automated reading (3e-08 rs498432 R2 0.63)
chr13_28162030_T_C	13	28162030	T	C	rs9582006	13	28736167	0.170575	0.0424528	0.0206897	0.093068	0.0762371	0.0640078	0.102941	Adolescent idiopathic scoliosis (2e-12 rs7320453 R2 0.91)
chr13_32471772_A_G	13	32471772	A	G	rs703226	13	33045909	0.642035	0.755924	0.628472	0.547619	0.619171	0.614835	0.618785	Hyperlipidemia (2.4e-08 rs1088550 R2 0.82); Hypercholesterolemia (1.4e-09 rs1088550 R2 0.82); Disorders of lipoid metabolism (3.5e-08 rs1088550 R2 0.82)
chr13_42201796_G_A	13	42201796	G	A	rs1037268	13	42775932	0.026878	0.278302	0.106897	0.0263835	0.173475	0.174071	0.141805	Body size at age 10 (6e-09 rs9594686 R2 0.92)
chr13_42394017_A_T	13	42394017	A	T	rs7992656	13	42968153	0.0628302	0.0306604	0.134483	0.13964	0.0934983	0.0578818	0.0690608	Levothyroxine sodium | treatment/medication code (7e-09 rs34001253 R2 0.74)
chr13_44759375_C_T	13	44759375	C	T	rs9533961	13	45333511	0.319659	0.616745	0.72069	0.669459	0.682786	0.716818	0.661765	Psoriasis (8e-11 rs9533962 R2 0.58); Psoriasis [EA] (2e-08 rs9533962 R2 0.58); Refractive error (5e-09 rs9526001 R2 0.97)
chr13_46651191_G_A	13	46651191	G	A	rs1773126	13	47225326	0.557436	0.724057	0.593103	0.646983	0.655351	0.588258	0.608856	Comparative height size at age 10 (2.7e-08 rs1570621 R2 NA); QRS complex (12-leadsum) [EA] (4e-10 rs1408224 R2 0.62); Platelet distribution width (1.8e-30 rs9534463 R2 0.69)
chr13_59846338_A_G	13	59846338	A	G	rs78471377	13	60420472	0.00895728	0.0330189	0.0827586	0.0539846	0.0279862	0.0394089	0.0451197	Insomnia (5e-10 rs11838830 R2 0.78)
chr13_60831985_C_T	13	60831985	C	T	rs2149569	13	61406119	0.844344	0.761229	0.817241	0.973616	0.753464	0.75915	0.752788	Cervicobrachial syndrome (3.8e-08 rs3127267 R2 NA)
chr13_64071556_T_G	13	64071556	T	G	rs269626	13	64645689	0.480392	0.586085	0.631944	0.646641	0.612522	0.577903	0.616022	Weight (2.5e-08 rs1232195138 R2 0.82); Trunk fat mass (1.5e-08 rs1232195138 R2 0.82); Hip circumference (1.8e-08 rs1232195138 R2 0.82); Salt added to food (2.8e-10 rs755342768 R2 0.73)
chr13_72916856_T_A	13	72916856	T	A	rs17211014	13	73490994	0.00493572	0.0155131	0.0310345	0	0.00894403	0.021231	0.0183824	Trimethoprim | treatment/medication code (3.2e-08 rs117877903 R2 NA)
chr13_75326756_C_T	13	75326756	C	T	rs2236420	13	75900892	0.462442	0.695498	0.875862	0.841667	0.831703	0.884401	0.821363	Two-hour glucose (4e-17 rs7330796 R2 0.98); Type 2 diabetes (1e-14 rs7330796 R2 0.98)
chr13_92137686_T_C	13	92137686	T	C	rs7319367	13	92789939	0.520074	0.64539	0.482759	0.440722	0.657546	0.620811	0.610497	Platelet count (3.1e-08 rs9523782 R2 NA)
chr13_94506604_G_T	13	94506604	G	T	rs9561578	13	95158858	0.440736	0.392689	0.489655	0.618895	0.390498	0.323751	0.350829	Low tan response (1e-09 rs9561570 R2 1); Hair color (6e-68 rs717769 R2 0.85); Ease of skin tanning (3.1e-19 rs7323174 R2 0.98); Dark brown | hair colour (natural, before greying) (2e-47 rs9556397 R2 0.77); Blond vs. brown/black hair color (3e-92 rs6492711 R2 0.77); Hair color (6e-110 rs6492711 R2 0.77); Blonde | hair colour (natural, before greying) (1.7e-95 rs35321205 R2 0.74); Skin colour (7.7e…
chr14_23470223_G_A	14	23470223	G	A	rs2295705	14	23939432	0.0533333	0.232311	0.168966	0.269627	0.131624	0.0830524	0.0909926	Pulse rate, automated reading (2e-15 rs961249 R2 0.53)
chr14_43173337_T_C	14	43173337	T	C	rs76371169	14	43642540	0.0110168	0.203791	0.0482759	0.227856	0.0521313	0.0432667	0.0524862	Sodium cromoglycate | treatment/medication code (1e-08 rs12897377 R2 0.65)
chr14_43220873_G_T	14	43220873	G	T	rs34400058	14	43690076	0.0379136	0.208333	0.0482759	0.227684	0.0516744	0.0437083	0.051756	Sodium cromoglycate | treatment/medication code (1e-08 rs12897377 R2 0.65)
chr14_49584778_T_A	14	49584778	T	A	rs10139832	14	50051496	0.421176	0.31625	0.579861	0.115385	0.56127	0.536233	0.51938	Blood protein levels [MGAT2, 6909_40_3] (1e-09 rs113170157 R2 0.54)
chr14_50655487_G_C	14	50655487	G	C	rs4643225	14	51122205	0.305882	0.652068	0.465517	0.759115	0.556407	0.531939	0.548039	Mean platelet volume (2.8e-67 rs3015501 R2 0.83); Mean platelet volume (3e-70 rs3015501 R2 0.53); Mean platelet volume (6.2e-18 rs3015497 R2 0.83); Mean platelet volume (4e-41 rs8018308 R2 0.83); Platelet count (1.7e-20 rs2934701 R2 0.64); Platelet count (3.5e-08 rs2934701 R2 0.64); Appendicular lean mass (2e-09 rs2934701 R2 0.64); Sitting height (1.7e-12 rs2934701 R2 0.64); Platelet count (1.6e-…
chr14_54882119_C_G	14	54882119	C	G	rs3825611	14	55348837	0.405266	0.158392	0.137931	0.455541	0.0990213	0.118418	0.129834	Platelet count (1.1e-08 rs17128077 R2 0.54)
chr14_67308151_T_C	14	67308151	T	C	rs10135727	14	67774868	0.331184	0.223934	0.0451389	0.428947	0.0547148	0.0251276	0.0935185	High light scatter reticulocyte count (3.4e-11 rs8005756 R2 0.67)
chr14_67308154_A_C	14	67308154	A	C	rs10146389	14	67774871	0.36982	0.242857	0.0694444	0.494087	0.0907773	0.0642502	0.125	Appendicular lean mass (8.3e-11 rs34486911 R2 0.52); High light scatter reticulocyte count (3.4e-11 rs8005756 R2 0.83); High light scatter reticulocyte percentage (2.6e-08 rs186862761 R2 NA)
chr14_71237299_A_G	14	71237299	A	G	rs7159252	14	71704016	0.25098	0.139151	0.231034	0.00128535	0.124351	0.199063	0.167283	Myocardial fractal dimension (slice 3) (3.8e-09 rs61991192 R2 0.72); Mitral valve prolapse (2e-08 rs17767392 R2 0.73); PR interval (6e-13 rs17767398 R2 0.67); Electrocardiogram morphology (amplitude at temporal datapoints) [-32 ms] (2e-13 rs2108706 R2 0.64); Electrocardiogram morphology (amplitude at temporal datapoints) [-26 ms] (4e-11 rs2108706 R2 0.64); Electrocardiogram morphology (amplitude …
chr14_72665482_T_G	14	72665482	T	G	rs10140566	14	73132190	0.483422	0.439858	0.544828	0.816602	0.352704	0.408879	0.410517	Corneal resistance factor (left) (3.6e-12 rs2240344 R2 0.87); Impedance of leg (left) (4.3e-09 NA R2 0.83); Impedance of whole body (1.5e-10 NA R2 0.83); Impedance of leg (right) (1.5e-08 NA R2 0.83); Intraocular pressure (2e-08 rs10140566 R2 1); Corneal resistance factor (right) (1.4e-08 rs4903044 R2 0.92); Central corneal thickness (5e-11 rs28667150 R2 0.82); Corneal hysteresis (left) (7.1e-09 …
chr14_72913989_T_C	14	72913989	T	C	rs11158992	14	73380697	0.107834	0.229314	0.396552	0.247112	0.491931	0.485761	0.454963	Impedance of leg (left) (1.3e-08 rs991312216 R2 NA); Appendicular lean mass (1e-09 rs982972 R2 0.53); Appendicular lean mass (2.6e-08 rs982972 R2 0.53); Impedance of leg (right) (2.2e-09 rs7160347 R2 0.6); High light scatter reticulocyte count (2e-10 rs72732487 R2 0.51); Eosinophil counts (5.2e-12 rs8009347 R2 0.59); C-reactive protein levels (5e-20 rs8009347 R2 0.59)
chr14_73856770_T_G	14	73856770	T	G	rs8019583	14	74323473	0.412206	0.449173	0.503448	0.529032	0.541787	0.532164	0.545037	Birth weight (3e-08 rs12896104 R2 0.53); Height (5e-13 rs1476754 R2 0.67); Peak expiratory flow (2.1e-09 rs4903165 R2 0.5)
chr14_74051370_A_G	14	74051370	A	G	rs8015654	14	74518073	0.330607	0.158019	0.173611	0.212082	0.158895	0.184822	0.186004	Red blood cell (erythrocyte) distribution width (8.1e-49 rs144590460 R2 0.67); Retinal nerve fibre layer thickness or ganglion cell inner plexiform layer thickness (MTAG) (1e-25 rs10140252 R2 0.98); Retinal nerve fibre layer (RNFL) thickness (1e-25 rs10140252 R2 0.98); Ganglion cell inner plexiform layer (GCIPL) thickness (1e-13 rs10140252 R2 0.98); Red cell distribution width (1e-29 rs4903199 R2…
chr14_75159428_T_C	14	75159428	T	C	rs175425	14	75626131	0.558885	0.32109	0.548276	0.147625	0.515553	0.510461	0.49631	Appendicular lean mass (6.4e-27 rs2070598 R2 NA); Total body bone mineral density (MTAG) (5e-11 rs2012627 R2 0.76); Heel bone mineral density (MTAG) (4e-09 rs2012627 R2 0.76); Youthful appearance (self-reported) (1e-10 rs12882664 R2 0.82); Mean corpuscular hemoglobin (4e-10 rs10131894 R2 0.74); Facial ageing (1.6e-09 rs10131894 R2 0.74); Coronary artery disease (1e-12 rs175040 R2 0.83); Placenta …
chr14_75178824_A_G	14	75178824	A	G	rs7156089	14	75645527	0.798939	0.335697	0.565517	0.158915	0.516176	0.518371	0.508303	Total body bone mineral density (MTAG) (5e-11 rs2012627 R2 0.79); Heel bone mineral density (MTAG) (4e-09 rs2012627 R2 0.79); Youthful appearance (self-reported) (1e-10 rs12882664 R2 0.84); Mean corpuscular hemoglobin (4e-10 rs10131894 R2 0.76); Facial ageing (1.6e-09 rs10131894 R2 0.76); Coronary artery disease (1e-12 rs175040 R2 0.86); Placenta growth factor levels (1e-42 rs175510 R2 0.84); Sys…
chr14_84210764_T_G	14	84210764	T	G	rs8008014	14	84677108	0.570919	0.612028	0.706897	0.359173	0.420507	0.568802	0.537893	Educational attainment (MTAG) [MTAG] (2e-08 rs1779549 R2 0.51); Schizophrenia (8e-09 rs1676062 R2 0.67); Autism spectrum disorder or schizophrenia (5e-08 rs4904167 R2 0.88)
chr15_38367599_C_T	15	38367599	C	T	rs75683105	15	38659800	0.0256086	0	0	0	0	0.000129719	0.00275735	Protein quantitative trait loci (liver) [VAPB] (3e-10 rs73390404 R2 1)
chr15_38789580_G_A	15	38789580	G	A	rs11636712	15	39081781	0.077091	0.287915	0.462069	0.162806	0.430955	0.422137	0.389706	Height (2e-10 rs12908794 R2 0.95)
chr15_41896351_A_G	15	41896351	A	G	rs1704381	15	42188549	0.374971	0.639151	0.5	0.910141	0.519286	0.576159	0.538603	Cardiovascular disease (3e-08 rs747780 R2 0.66)
chr15_48248596_T_C	15	48248596	T	C	rs8029997	15	48540793	0.675362	0.304245	0.265517	0.517995	0.231588	0.203994	0.257353	Lymphocyte counts (7.6e-14 rs12593807 R2 0.69); Lymphocyte percentage of white cells (8e-12 rs12593807 R2 0.69); Lymphocyte percentage (1.7e-10 rs10851467 R2 0.59)
chr15_49171265_A_G	15	49171265	A	G	rs73390360	15	49463462	0.159006	0.145735	0.22069	0.003861	0.24372	0.220918	0.220114	Thyroid problem (not cancer) | non-cancer illness code, self-reported (2.1e-08 rs12591452 R2 NA); Nontoxic diffuse goitre (1e-08 rs143915471 R2 0.59); Lung function (FEV1/FVC) (1.8e-23 rs79539506 R2 0.62); Peak expiratory flow (1.5e-13 rs7169304 R2 0.66); Lung function (FEV1/FVC) (4e-13 rs7167852 R2 0.84); Nontoxic multinodular goiter (2.5e-17 rs73398264 R2 0.71); Thyroid goitre | non-cancer illn…
chr15_50426079_T_C	15	50426079	T	C	rs12593481	15	50718276	0.581546	0.555425	0.468966	0.55799	0.4303	0.460554	0.470425	Height (1e-14 rs62016946 R2 0.65); Electrocardiogram morphology (amplitude at temporal datapoints) [262 ms] (3e-08 rs3131560 R2 1); Electrocardiogram morphology (amplitude at temporal datapoints) [264 ms] (2e-08 rs3131560 R2 1); \Gonarthrosis,primary\ (7.1e-09 rs34639682 R2 0.82); Age completed full time education (3.6e-08 rs3098200 R2 0.7); QT interval (3e-12 rs3105593 R2 0.65); Fat-free mass [m…
chr15_53158475_G_A	15	53158475	G	A	rs62026063	15	53450672	0.188306	0.170991	0.0655172	0.339147	0.101671	0.11515	0.136949	Eye and/or adnexal cancer | cancer code, self-reported (2.3e-08 rs396219 R2 NA)
chr15_56241573_C_T	15	56241573	C	T	rs2460648	15	56533771	0.12776	0.356132	0.372414	0.439922	0.413644	0.406522	0.389706	Red blood cell (erythrocyte) distribution width (8.5e-14 rs2414466 R2 0.64); Red cell distribution width (2e-39 rs2713933 R2 0.98); Red cell distribution width (1e-39 rs2682049 R2 0.95); Red cell distribution width (8.6e-42 rs2682049 R2 0.95); Red cell distribution width (5e-43 rs2682049 R2 0.77); Mean corpuscular hemoglobin (2.4e-32 rs2682051 R2 0.98); Mean corpuscular hemoglobin (6e-34 rs268205…
chr15_56962644_T_A	15	56962644	T	A	rs1642929	15	57254842	0.174523	0.246462	0.255172	0.464516	0.227247	0.242109	0.231618	Mean corpuscular volume (6.5e-10 rs8025445 R2 NA); Alcohol consumption (drinks per week) (5e-08 rs11071294 R2 0.59); Red cell distribution width (8e-09 rs1647381 R2 0.57)
chr15_57616457_A_G	15	57616457	A	G	rs2220807	15	57908655	0.336364	0.361702	0.334483	0.586675	0.301326	0.281717	0.329044	Triglyceride levels in very large HDL (3e-13 rs2453089 R2 0.92); Mean diameter of HDL particles (5e-12 rs9920920 R2 0.95)
chr15_58257544_C_T	15	58257544	C	T	rs34458264	15	58549743	0.716356	0.427896	0.607639	0.499357	0.40794	0.499935	0.5	Cholesterol, total (3.8e-08 rs7178779 R2 1); Metabolite levels [LPE 16:0] (2e-08 rs17821159 R2 0.58)
chr15_58439368_A_G	15	58439368	A	G	rs261341	15	58731567	0.255402	0.456265	0.624138	0.342105	0.670697	0.703157	0.64825	Serum 25-Hydroxyvitamin D levels (6e-14 rs35980001 R2 0.52); Low density lipoprotein cholesterol levels (1.2e-43 rs35980001 R2 0.52); Serum 25-Hydroxyvitamin D levels (5e-25 rs35980001 R2 0.52); Haemoglobin concentration (2e-15 rs1077835 R2 0.51); Triglycerides (2e-14 rs1077835 R2 0.51); Haematocrit percentage (1e-13 rs1077835 R2 0.51); HDL cholesterol (2e-14 rs1077835 R2 0.54); Red blood cell (e…
chr15_60926104_C_G	15	60926104	C	G	rs17270640	15	61218303	0.0902204	0.15566	0.313793	0.0629012	0.3391	0.315489	0.309963	Neuropathic pain in head and neck cancer (1e-08 rs4775319 R2 0.73)
chr15_63510283_A_C	15	63510283	A	C	rs74519289	15	63802482	0.00780174	0.0247642	0.037931	0.000641026	0.0518135	0.0469886	0.0432781	Smoking initiation (ever regular vs never regular) (MTAG) (7e-10 rs79503123 R2 0.97)
chr15_64832776_G_A	15	64832776	G	A	rs62017285	15	65124975	0.418866	0.718377	0.520979	0.932171	0.578622	0.581967	0.605607	Plateletcrit (9.9e-09 rs11071720 R2 NA)
chr15_67357640_A_G	15	67357640	A	G	rs869304	15	67649978	0.442215	0.306604	0.417241	0.198586	0.531664	0.520138	0.47786	Pattern 4 | hair/balding pattern (3e-08 rs10152593 R2 NA); Asthma (childhood onset) (4.5e-08 rs11629568 R2 0.63); Corneal resistance factor (left) (1.7e-12 rs34871379 R2 0.88); Intra-ocular pressure, goldmann-correlated (left) (1.7e-08 rs34871379 R2 0.88); Corneal resistance factor (right) (2e-12 NA R2 0.58)
chr15_72326506_A_C	15	72326506	A	C	rs4776591	15	72618847	0.392462	0.857311	0.989655	0.796915	0.911392	0.935003	0.892463	Triglyceride levels (3e-09 rs2723357 R2 0.53)
chr15_74953764_G_A	15	74953764	G	A	rs187200896	15	75246105	0.0135232	0.0554217	0.0992908	0	0.0796296	0.086926	0.0750507	Adverse response to chemotherapy (amenorrhea) in breast cancer (6e-09 rs147451859 R2 0.56)
chr15_75065712_A_G	15	75065712	A	G	rs72730587	15	75358053	0.162209	0.242891	0.258621	0.23022	0.387991	0.326115	0.317343	Hematocrit (3.1e-08 rs7176022 R2 NA); Lymphocyte counts (1.2e-11 rs6938 R2 NA); Systemic lupus erythematosus [EA] (9e-09 rs2289583 R2 0.86); Monocyte count (2e-09 rs12148425 R2 0.98); Lymphocyte counts (2e-09 rs12148425 R2 0.98); Apolipoprotein A1 levels (6e-09 rs34180494 R2 0.92); Monocyte count (4.8e-11 rs4519311 R2 0.92); Hay fever and/or eczema (3e-09 rs4381563 R2 0.73); Eczema (2e-11 rs48866…
chr15_75100864_T_A	15	75100864	T	A	rs56266638	15	75393205	0.407774	0.442993	0.362069	0.610465	0.502014	0.402361	0.44732	Systolic blood pressure x smoking status (current vs non-current) interaction (2df test) [EA] (4e-20 rs12050494 R2 0.69); Diastolic blood pressure x smoking status (ever vs never) interaction (2df test) [EA] (7e-25 rs12050494 R2 0.64); Diastolic blood pressure x smoking status (current vs non-current) interaction (2df test) (1e-18 rs12050494 R2 0.69); Systolic blood pressure x smoking status (eve…
chr15_76869817_A_G	15	76869817	A	G	rs10431768	15	77162158	0.811538	0.92217	0.917241	0.875321	0.885303	0.869402	0.863971	Estimated glomerular filtration rate (5e-13 rs166906 R2 0.6); Urate levels (4e-09 rs494268 R2 0.63); Estimated glomerular filtration rate (2e-15 rs506000 R2 0.58)
chr15_77752381_C_T	15	77752381	C	T	rs11072671	15	78044723	0.702417	0.569575	0.589655	0.369201	0.500288	0.5	0.515683	Depressed affect (2.2e-10 rs7175083 R2 0.6); Miserableness (1.4e-10 rs7175083 R2 0.6); Neuroticism (1.2e-09 rs7175083 R2 0.6); Mood swings (3.4e-09 rs4243048 R2 0.55); Neuroticism (2e-11 rs4360891 R2 0.64); Worrier / anxious feelings (2.6e-09 rs4076998 R2 0.61); Neuroticism (2e-09 rs11633354 R2 0.73); Well-being spectrum (multivariate analysis) (5e-11 rs11633354 R2 0.73); Neuroticism (1e-09 rs129…
chr15_78906071_C_T	15	78906071	C	T	rs58848937	15	79198413	0.483871	0.270686	0.141379	0.66581	0.14882	0.128696	0.188192	Pulse pressure (3e-15 rs62011052 R2 0.65); Pulse pressure (2e-08 rs62011052 R2 0.56)
chr15_81529445_A_G	15	81529445	A	G	rs4778906	15	81821786	0.343973	0.579196	0.603448	0.790757	0.715686	0.653811	0.641144	Comparative height size at age 10 (1.1e-08 rs12899457 R2 0.67); Height (2e-30 rs11857976 R2 0.66); Standing height (8.9e-18 rs11857976 R2 0.66)
chr15_83724155_G_A	15	83724155	G	A	rs10152300	15	84392907	0.934347	0.856295	0.848276	0.962725	0.736565	0.762715	0.786506	Hip circumference adjusted for BMI (2e-09 rs2562781 R2 0.73); Waist circumference adjusted for body mass index (1e-08 rs2585061 R2 0.8); Cognitive performance (MTAG) [MTAG] (2e-08 rs11259916 R2 0.52); Cognitive performance (3.5e-08 rs11259916 R2 0.52); Chronic obstructive pulmonary disease (4e-12 rs10152300 R2 1); Educational attainment (MTAG) [MTAG] (2e-10 rs7182216 R2 0.99); Educational attainm…
chr15_84143022_A_G	15	84143022	A	G	rs2063036	15	84811774	0.844375	0.653664	0.527586	0.848718	0.530512	0.528532	0.525783	Platelet crit (4.9e-08 rs61148413 R2 0.98); Neutrophill count (5e-09 rs28552439 R2 0.59)
chr15_94345889_G_A	15	94345889	G	A	rs11852403	15	94889118	0.493545	0.196217	0.210345	0.0358974	0.34015	0.205245	0.271639	Montelukast product | treatment/medication code (1.5e-08 rs62023143 R2 NA)
chr16_3659522_G_A	16	3659522	G	A	rs17183750	16	3709523	0.0295402	0.126179	0.158621	0.156331	0.142939	0.183654	0.157169	Body mass index (bmi) (2.3e-08 rs2516726 R2 NA); Type 2 diabetes (3e-10 rs12933120 R2 0.53); Forced vital capacity (fvc), best measure (1.5e-17 rs735830 R2 0.7); Forced expiratory volume in 1-second (fev1) (2.6e-10 rs735830 R2 0.7); Forced expiratory volume in 1-second (fev1), best measure (3.5e-13 rs735830 R2 0.7); Forced vital capacity (fvc) (3.3e-13 rs735830 R2 0.7); Urate levels (3e-09 rs1718…
chr16_4098723_A_T	16	4098723	A	T	rs72481044	16	4148724	0.027446	0.217494	0.144828	0.46124	0.128028	0.113226	0.148897	Monocyte count (1.4e-08 rs2601823 R2 0.98); Monocyte count (2e-15 rs8054439 R2 0.99); Monocyte percentage (5.9e-11 rs8049116 R2 1); Monocyte percentage of white cells (3.8e-08 rs233191 R2 0.75)
chr16_49044769_G_A	16	49044769	G	A	rs2160494	16	49078680	0.0416283	0.108747	0.0862069	0.142031	0.279378	0.22601	0.203125	Body size at age 10 (4e-09 rs62032001 R2 0.95); Comparative body size at age 10 (4.1e-09 rs62032001 R2 0.95); Branched-chain amino acid levels (Isoleucine) (4e-08 rs1420601 R2 0.52)
chr16_56478857_A_G	16	56478857	A	G	rs918784	16	56512769	0.203585	0.248821	0.2	0.257088	0.135213	0.144358	0.158379	Type 2 diabetes (3e-08 rs111283203 R2 0.7); Body mass index (3e-09 rs7189122 R2 0.79); Body mass index (4e-11 rs7189122 R2 0.79); Body mass index (3e-09 rs7189122 R2 0.79); Body mass index (bmi) (3.2e-08 rs59720264 R2 0.97)
chr16_60597582_T_A	16	60597582	T	A	rs4785121	16	60631486	0.537221	0.826241	0.704861	0.870013	0.734735	0.715436	0.72786	Systolic blood pressure (5e-16 rs35300112 R2 0.67)
chr16_64637514_T_C	16	64637514	T	C	rs4371172	16	64671417	0.776985	0.663895	0.568966	0.353816	0.526467	0.565868	0.580258	Leg fat percentage (left) (1.9e-08 rs9940346 R2 0.77); Body mass index (2e-08 rs9940346 R2 0.77); Body fat percentage (1.5e-08 rs9940346 R2 0.77); Leg fat percentage (right) (8.6e-09 rs9940346 R2 0.77); Trunk fat percentage (3.7e-08 rs9940346 R2 0.77); Body mass index (2e-08 rs9932690 R2 0.78)
chr16_65960181_A_G	16	65960181	A	G	rs9925047	16	65994084	0.69931	0.530733	0.482759	0.615039	0.517261	0.45487	0.504604	Subjective well-being (2e-08 rs192264 R2 0.67)
chr16_70109798_T_C	16	70109798	T	C	rs62053464	16	70143701	0.39032	0.341667	0.455172	0.288486	0.468988	0.401696	0.384615	Lymphocyte counts (7.3e-09 rs76946892 R2 0.96)
chr16_71188573_C_T	16	71188573	C	T	rs3902443	16	71222476	0.325185	0.547281	0.341379	0.598191	0.268854	0.32296	0.339154	Tense / 'highly strung' (4.5e-08 rs8049333 R2 0.51)
chr16_71638859_T_C	16	71638859	T	C	rs6499528	16	71672762	0.813236	0.915094	0.902778	0.996791	0.866359	0.835914	0.842541	Overall health rating (3.6e-09 rs61160783 R2 0.79)
chr16_72978388_T_C	16	72978388	T	C	rs12596810	16	73012287	0.112543	0.199292	0.137931	0.400257	0.197929	0.114197	0.149171	Other heart diseases (2.9e-08 rs57263129 R2 0.9); Atrial fibrillation (1e-10 rs7193343 R2 0.66); Ischemic stroke (cardioembolic) [CCSp] (2e-10 rs7193343 R2 0.69); Atrial fibrillation (6e-10 rs4404097 R2 0.74); Warfarin | treatment/medication code (4.9e-08 rs4404097 R2 0.74); Atrial fibrillation and flutter (7.6e-40 rs67329386 R2 0.68); Atrial fibrillation | non-cancer illness code, self-reported …
chr16_8478681_C_T	16	8478681	C	T	rs55684847	16	8528683	0.344074	0.141509	0.268966	0.0648267	0.105248	0.174883	0.164825	Nap during day (2.1e-09 rs60920123 R2 NA)
chr16_8564305_T_G	16	8564305	T	G	rs62646490	16	8614307	0.125	0.140684	0.237805	0.0188679	0.156345	0.240508	0.208621	Forced vital capacity (fvc), best measure (1.9e-11 rs62020626 R2 0.63); Forced expiratory volume in 1-second (fev1), best measure (3.1e-08 rs62020626 R2 0.63); Forced vital capacity (fvc) (2.9e-10 rs62018872 R2 0.55)
chr16_88685259_G_C	16	88685259	G	C	rs8060579	16	88751667	0.931803	0.886256	0.97931	0.996154	0.886101	0.923745	0.912684	Mean corpuscular hemoglobin concentration (9.1e-10 rs8043637 R2 0.57)
chr16_8897333_G_A	16	8897333	G	A	rs1529916	16	8991190	0.169008	0.295991	0.295139	0.199742	0.251873	0.295804	0.287823	Length of time at current address (1.8e-08 rs2447919 R2 0.98); Standing height (3.2e-12 rs1677491 R2 0.98)
chr16_9066468_C_A	16	9066468	C	A	rs111878688	16	9160325	0.172736	0.00831354	0	0	0.00552326	0.00734434	0.0166667	Energy expenditure [Women] (2e-08 rs146169233 R2 1)
chr17_2633225_T_A	17	2633225	T	A	rs9889349	17	2536519	0.220019	0.232587	0.292254	0.112403	0.241192	0.308153	0.239479	Appendicular lean mass (9.6e-12 rs7217392 R2 0.9); Mean platelet (thrombocyte) volume (2.6e-11 rs8068571 R2 0.75); Mean platelet volume (1.1e-11 rs9908283 R2 0.74)
chr17_30188726_A_T	17	30188726	A	T	rs1906450	17	28515744	0.12232	0.553066	0.517241	0.822917	0.438257	0.450638	0.437385	Comparative height size at age 10 (5.4e-09 rs13723 R2 NA); Hemoglobin levels (1e-10 rs3102560 R2 0.73); White blood cell count (3.1e-10 rs11370020 R2 0.73); Peak expiratory flow (2e-16 rs2628170 R2 0.8); White blood cell count (7e-20 rs880749 R2 0.82); White blood cell count (2e-35 rs7210152 R2 0.8); Leg fat percentage (left) (1.3e-12 rs2729455 R2 0.68); Leg fat percentage (right) (2e-15 rs272945…
chr17_32100976_C_A	17	32100976	C	A	rs34786933	17	30427995	0.169772	0.152482	0.248276	0.18742	0.139321	0.184344	0.17035	Red cell distribution width (8e-16 rs72825751 R2 1); Red cell distribution width (6e-17 rs7212062 R2 0.97); Red cell distribution width (3e-18 rs57484999 R2 0.84)
chr17_42620270_T_C	17	42620270	T	C	rs35635959	17	40772288	0.213332	0.193128	0.217241	0.428109	0.232699	0.255041	0.303867	Crohn's disease (3e-08 rs11871801 R2 0.51); Asthma (childhood onset) (3.1e-08 rs8068844 R2 0.72); Hayfever, allergic rhinitis or eczema | blood clot, dvt, bronchitis, emphysema, asthma, rhinitis, eczema, allergy diagnosed by doctor (4.5e-10 rs8068844 R2 0.72); Eczema (2e-10 rs8068844 R2 0.72); Heel bone mineral density (3e-13 rs68058972 R2 0.5); None of the above | blood clot, dvt, bronchitis, em…
chr17_44845078_T_C	17	44845078	T	C	rs7213240	17	42922446	0.80755	0.595519	0.685315	0.570596	0.574666	0.633145	0.610487	Blood protein levels [C1QL1, 6404_20_3] (3e-32 rs9915692 R2 0.52)
chr17_45129663_C_T	17	45129663	C	T	rs66532542	17	43207030	0.10991	0.072104	0.0551724	0.329253	0.136888	0.0915694	0.0974265	Simvador 10mg tablet | treatment/medication code (4.1e-08 rs1002557884 R2 NA)
chr17_46262147_A_C	17	46262147	A	C	rs34046424	17	44339513	0.0333333	0.136792	0.182759	0.001287	0.0668203	0.174945	0.141805	Chronic obstructive pulmonary disease (1e-09 rs12373142 R2 0.98); Lumbar spine bone mineral density (5e-11 rs1864325 R2 0.82); Paracetamol | treatment/medication code (2.2e-16 rs17652520 R2 NA); Paracetamol | medication for pain relief, constipation, heartburn (1.8e-16 rs17652520 R2 NA); Oily fish intake (8.4e-10 rs5820605 R2 NA); Average total household income before tax (1.4e-17 rs2696673 R2 NA…
chr17_5324584_A_G	17	5324584	A	G	rs74742027	17	5227879	0.212923	0.0966981	0.158621	0.18	0.230969	0.145099	0.168199	Alzheimer's disease (1e-08 rs7225151 R2 0.69); Alzheimer's disease or family history of Alzheimer's disease (1e-10 rs7225151 R2 0.69); Alzheimer's disease or family history of Alzheimer's disease (9e-10 rs113260531 R2 0.7); Sum neutrophil eosinophil counts (3.7e-08 rs764232382 R2 NA); Myeloid white cell count (2.2e-08 rs764232382 R2 NA); Platelet count (2.4e-08 rs1215 R2 NA)
chr17_58009423_A_G	17	58009423	A	G	rs147347791	17	56086784	0.00149563	0.00353774	0.037931	0	0.00172911	0.00732624	0.00552486	Microalbumin in urine (3.7e-10 rs147347791 R2 NA)
chr17_60457486_A_G	17	60457486	A	G	rs9897522	17	58534847	0.677363	0.0496454	0	0	0.000288018	0.00298857	0.0378928	Blood urea nitrogen levels (6e-09 rs7214509 R2 0.59)
chr17_60754267_G_A	17	60754267	G	A	rs11650525	17	58831628	0.281575	0.846336	0.882759	0.967908	0.896889	0.889451	0.883978	Spherical equivalent (5e-08 rs139740585 R2 0.94); Hemoglobin levels (1e-11 rs28462342 R2 0.97); Heel broadband ultrasound attenuation (left) (7.2e-11 rs28566846 R2 0.6); Intraocular pressure (2e-12 rs9911155 R2 0.6); Estimated glomerular filtration rate (4e-30 rs9907229 R2 0.6); Heel bone mineral density (bmd) t-score, automated (1.1e-30 rs1036902 R2 0.59); Systolic blood pressure (2e-11 rs103690…
chr17_63883024_C_T	17	63883024	C	T	rs2727318	17	61960384	0.205645	0.383886	0.231034	0.511643	0.409458	0.332267	0.368762	Height (7e-11 rs7209435 R2 0.65); Body fat percentage (1.2e-08 rs1204510093 R2 NA); Height (6e-10 rs11658329 R2 0.75); Height (5e-10 rs11658329 R2 0.75); Height (9e-14 rs3785574 R2 0.82); Mean sphered cell volume (4.7e-08 rs1308805805 R2 0.86); Alanine aminotransferase levels (5e-09 rs2727324 R2 0.6); Height (4e-46 rs2008018 R2 0.92); Height (2e-12 rs2854160 R2 0.99); Height (5e-08 rs2854160 R2 0…
chr17_68035083_T_C	17	68035083	T	C	rs75236169	17	66031199	0.132973	0.324645	0.3	0.700904	0.279463	0.258677	0.288745	Type 2 diabetes (1e-19 rs12603589 R2 0.64); Body fat percentage (5e-09 rs2080090 R2 0.64); Type 2 diabetes (8e-19 rs2080090 R2 0.64); Body mass index (7e-15 rs7218014 R2 0.66); Hand grip strength (5e-12 rs80135947 R2 0.68); Hand grip strength (1e-16 rs8073510 R2 0.68); Metabolic syndrome (8e-09 rs11871285 R2 0.68); Leg fat percentage (right) (5e-16 rs62084213 R2 0.68); Leg fat percentage (left) (…
chr17_70394235_T_C	17	70394235	T	C	rs17777860	17	68390376	0.0290671	0.169856	0.17931	0.0948718	0.0884393	0.157225	0.124539	Morningness (4e-09 rs10491171 R2 0.66)
chr17_72050159_C_T	17	72050159	C	T	rs7209304	17	70046300	0.202989	0.0636792	0.0862069	0.22108	0.00978136	0.0285196	0.0451197	Nose morphology [Profile nasal angle] (8e-14 rs2058742 R2 0.52); Nose morphology [Nasolabial angle] (4e-08 rs2058742 R2 0.52); Nose morphology [Nasal tip protrusion] (2e-10 rs2058742 R2 0.52)
chr17_73192144_C_T	17	73192144	C	T	rs9902795	17	71188283	0.521145	0.589928	0.565972	0.585696	0.543412	0.598684	0.572394	Red cell distribution width (5.2e-10 rs766173186 R2 0.59); Mean corpuscular haemoglobin (4.3e-10 rs11650993 R2 0.7); Mean corpuscular volume (3.1e-08 rs6501604 R2 0.72); Red blood cell count (7.9e-09 NA R2 0.71); Red blood cell count (9e-09 rs1009110 R2 0.72); Mean sphered cell volume (1.3e-09 rs1334969042 R2 0.86); Mean corpuscular volume (3.9e-18 rs7212408 R2 1); Mean corpuscular hemoglobin (1e…
chr17_79906796_T_C	17	79906796	T	C	rs1285283	17	77880595	0.338079	0.26247	0.354167	0.478737	0.449594	0.387952	0.411275	White blood cell count (4e-09 rs1285284 R2 0.9); White blood cell count (1.4e-10 rs1285285 R2 0.88)
chr17_80689550_G_T	17	80689550	G	T	rs34388940	17	78663350	0.056372	0.154481	0.182759	0.219434	0.205645	0.248379	0.237132	Hip circumference (5.6e-16 rs11150745 R2 0.6); Leg fat percentage (left) (1.2e-09 rs11150745 R2 0.6); Leg fat mass (right) (1.9e-16 rs11150745 R2 0.6); Arm predicted mass (left) (3e-13 rs11150745 R2 0.6); Basal metabolic rate (1e-15 rs11150745 R2 0.6); Arm fat percentage (left) (5.1e-12 rs11150745 R2 0.6); Body size at age 10 (8e-16 rs11150745 R2 0.6); Leg fat percentage (right) (9.5e-11 rs111507…
chr17_81953524_C_T	17	81953524	C	T	rs34116321	17	79911400	0.345398	0.367299	0.552083	0.219276	0.603998	0.5305	0.514815	Hematocrit (1.5e-09 rs34386017 R2 NA); Hair color (3e-30 rs35952400 R2 0.7); FEV1 (1.7e-12 rs34500422 R2 0.83); 3mm weak meridian (right) (1.1e-08 rs112269913 R2 0.72); Dark brown | hair colour (natural, before greying) (4.6e-17 rs112269913 R2 0.72); Forced vital capacity (fvc) (3e-15 rs112269913 R2 0.72); 3mm strong meridian (right) (2.3e-09 rs112269913 R2 0.72); Blonde | hair colour (natural, b…
chr18_106599_G_A	18	106599	G	A	rs79346782	18	106599	0.120164	0.36618	0.177083	0.475741	0.377302	0.269776	0.275238	HDL cholesterol levels (8e-09 rs56017932 R2 0.62); FEV1 (1.1e-08 rs55916581 R2 0.64); Lung function (FVC) (7e-12 rs59895994 R2 0.63); Triglycerides (5e-08 rs9948087 R2 0.51)
chr18_106671_C_G	18	106671	C	G	rs201783016	18	106671	0.145276	0.379822	0.206612	0.463875	0.359213	0.28442	0.294725	HDL cholesterol levels (8e-09 rs56017932 R2 0.67); FEV1 (1.1e-08 rs55916581 R2 0.65); Lung function (FVC) (7e-12 rs59895994 R2 0.64); Triglycerides (5e-08 rs9948087 R2 0.53)
chr18_13003268_G_A	18	13003268	G	A	rs35563947	18	13003267	0.0812688	0.361045	0.364583	0.18329	0.352804	0.302701	0.292293	Mean reticulocyte volume (2.5e-08 rs34765181 R2 0.65); Mean corpuscular hemoglobin (7e-10 rs7229869 R2 0.8); Waist-hip ratio (1e-09 rs1787013 R2 0.61); Red blood cell count (2e-09 rs1893323 R2 0.68); Leg fat percentage (right) (3.3e-10 rs11873650 R2 NA)
chr18_159281_A_G	18	159281	A	G	rs477066	18	159281	0.584064	0.710402	0.531034	0.527237	0.647668	0.641046	0.647978	Forced vital capacity (fvc) (1.4e-08 rs893197920 R2 0.52)
chr18_252038_C_T	18	252038	C	T	rs644438	18	252038	0.625057	0.701422	0.52069	0.528995	0.642199	0.636753	0.64695	Forced vital capacity (fvc) (1.4e-08 rs893197920 R2 0.53)
chr18_3609744_C_T	18	3609744	C	T	rs12455479	18	3609742	0.0432184	0.41924	0.196552	0.248705	0.144136	0.18724	0.194649	Mean corpuscular hemoglobin (5.8e-09 rs4798105 R2 0.69)
chr18_45320927_T_C	18	45320927	T	C	rs17743054	18	42900892	0.273324	0.23753	0.217241	0.195232	0.239631	0.276514	0.274401	Breast cancer (4e-08 rs12455117 R2 0.54); Breast cancer (1.6e-13 rs9952980 R2 0.7); Invasive breast cancer [mixed effect] (2e-08 rs17743054 R2 1); Breast cancer (2e-10 rs17743054 R2 1)
chr19_1021689_C_T	19	1021689	C	T	rs75840974	19	1021688	0.00631458	0.00825472	0.0137931	0	0.0158319	0.0227037	0.0193015	Monocyte count (3.5e-08 rs138303849 R2 NA)
chr19_12503291_G_T	19	12503291	G	T	rs10418690	19	12614105	0.196017	0.430095	0.475694	0.0937904	0.558756	0.507819	0.459184	Hemoglobin levels (1e-08 rs10402252 R2 0.97); Red blood cell count (9e-09 rs111821611 R2 0.96); Hemoglobin concentration (1.2e-08 rs73508199 R2 NA)
chr19_13256889_A_G	19	13256889	A	G	rs12983907	19	13367703	0.17666	0.130024	0.196552	0.0102828	0.348904	0.283729	0.283088	Leiomyoma of uterus (6.5e-09 rs7250783 R2 0.99); Leiomyoma of uterus (all cancers excluded) (6.5e-09 rs7250783 R2 0.99)
chr19_15301077_G_A	19	15301077	G	A	rs11671056	19	15411888	0.268514	0.126179	0.162069	0.0592021	0.201209	0.188789	0.185424	Plateletcrit (9.3e-12 rs1275216066 R2 0.69); Platelet count (5e-12 rs11673209 R2 0.98); Platelet count (5e-17 rs11880801 R2 0.99); Platelet crit (2.6e-08 rs7253596 R2 0.98); Platelet count (9e-15 rs10411512 R2 1)
chr19_23925645_A_T	19	23925645	A	T	rs10416636	19	24108447	0.838713	0.831742	0.789655	0.875	0.798996	0.786851	0.804833	Testicular germ cell tumor (3e-08 rs2195987 R2 0.99); Testicular germ cell tumor (1e-08 rs2195987 R2 0.99); Testicular germ cell tumor (1e-09 rs2195987 R2 0.99)
chr19_34184850_T_C	19	34184850	T	C	rs532479	19	34675755	0.464508	0.299763	0.496528	0.131443	0.5026	0.558449	0.521218	Red cell distribution width (1e-22 rs682819 R2 0.71); Mean corpuscular hemoglobin concentration (1.5e-16 rs576579 R2 0.79); Red blood cell (erythrocyte) distribution width (5.1e-11 rs1260606 R2 0.81); Reticulocyte count (6e-11 rs1260606 R2 0.81); Red cell distribution width (2e-25 rs1260606 R2 0.81); Reticulocyte fraction of red cells (2e-12 rs1260606 R2 0.81); Red cell distribution width (4.3e-2…
chr19_35058375_T_A	19	35058375	T	A	rs143247595	19	35549279	0.091576	0.0474576	0.103053	0	0.0671806	0.0819514	0.0823529	Total testosterone levels (5e-18 rs554119433 R2 0.54); Urinary albumin-to-creatinine ratio (6e-12 rs1688031 R2 0.52); Urinary albumin-to-creatinine ratio (2e-11 rs1688031 R2 0.53); Testosterone levels (7e-10 rs761087930 R2 0.53); Platelet count (4.5e-13 rs1672992 R2 0.53)
chr19_35173401_G_A	19	35173401	G	A	rs2861490	19	35664304	0.121443	0.447743	0.312057	0.206973	0.26597	0.282055	0.282895	Mean platelet (thrombocyte) volume (6.3e-20 rs886137 R2 NA); Reticulocyte count (6.9e-12 rs4806103 R2 0.69); High light scatter reticulocyte count (5e-41 rs916694 R2 0.53); Reticulocyte percentage (3.9e-11 rs916694 R2 0.53); Reticulocyte count (3.7e-11 rs916694 R2 0.53); Reticulocyte count (2e-29 rs916694 R2 0.53); Reticulocyte fraction of red cells (6e-33 rs916694 R2 0.53); High light scatter re…
chr19_35228035_C_T	19	35228035	C	T	rs564117	19	35718938	0.258569	0.114387	0.172414	0.00449871	0.219919	0.200727	0.21875	Mean corpuscular volume (2e-08 rs141913715 R2 0.87); Mean corpuscular hemoglobin (2.3e-12 rs12973672 R2 0.76); Mean corpuscular haemoglobin (4.8e-10 rs10421599 R2 0.76); Mean corpuscular volume (3e-15 rs10421599 R2 0.76); Red cell distribution width (2e-18 rs10421599 R2 0.76); Mean corpuscular volume (5.7e-11 rs10421599 R2 0.76); Red cell distribution width (4.6e-24 rs10421599 R2 0.76); Mean corp…
chr19_36489686_T_C	19	36489686	T	C	rs45573837	19	36980588	0.0560533	0.113208	0.0448276	0.000641026	0.114277	0.126818	0.117647	Oily fish intake (4.9e-08 rs75887709 R2 0.74)
chr19_38591347_G_A	19	38591347	G	A	rs2080987	19	39081987	0.078024	0.148936	0	0.193548	0.0544237	0.0189592	0.0530726	Rabeprazole sodium | treatment/medication code (2.8e-08 rs112982040 R2 NA)
chr19_40085190_T_C	19	40085190	T	C	rs7258627	19	40591097	0.206829	0.0425532	0.124138	0.181001	0.0434407	0.028138	0.0698529	Leg fat-free mass (right) (1.4e-08 rs1383139370 R2 NA); Leg predicted mass (left) (1.2e-08 rs1383139370 R2 NA); Leg predicted mass (right) (1.2e-08 rs1383139370 R2 NA); Leg fat-free mass (left) (1.1e-08 rs1383139370 R2 NA); Leg fat-free mass (right) (5.4e-09 rs1210213649 R2 NA); Leg predicted mass (right) (5.4e-09 rs1210213649 R2 NA)
chr19_4246696_A_C	19	4246696	A	C	rs11671900	19	4246693	0.303128	0.23467	0.182759	0.269974	0.256765	0.252208	0.22886	Interleukin-27 levels (4.94065645841247e-324 rs4905 R2 0.79); Blood protein levels in cardiovascular risk (5e-119 rs4905 R2 0.79); Blood protein levels [EBI3, 10851_77_3] (4.94065645841247e-324 rs10409421 R2 0.77)
chr19_42960918_A_G	19	42960918	A	G	rs28663653	19	43465070	0.510626	0.201923	0.183453	0.303548	0.162091	0.118869	0.188091	Ebbinghaus illusion (overestimation) (2e-09 rs7256699 R2 0.56)
chr19_47277087_C_T	19	47277087	C	T	rs8111387	19	47780344	0.33267	0.591566	0.535211	0.684142	0.460664	0.442095	0.485714	Platelet count (8.7e-10 rs45474992 R2 NA); White blood cell (leukocyte) count (1.7e-09 rs4804033 R2 0.89); Neutrophil count (5.2e-09 rs4804033 R2 0.89); Eosinophil counts (4e-09 rs4804033 R2 0.89); White blood cell count (3e-16 rs1035390 R2 1); Height [EA] (2e-08 rs4804036 R2 0.64); Eosinophil counts (8e-14 rs7254560 R2 0.88); Eosinophil counts (5.3e-11 rs60202083 R2 0.97); Eosinophil counts (2e-…
chr19_47843762_C_T	19	47843762	C	T	rs62128813	19	48347019	0.0311965	0.0716049	0.145833	0.000657895	0.182518	0.161092	0.141851	Dehydroepiandrosterone sulphate levels (5.9e-12 rs112202398 R2 0.98); Intrahepatic Cholestasis of Pregnancy (ICP)Ê (2.6e-08 rs145756968 R2 NA); Intrahepatic Cholestasis of Pregnancy (ICP)Ê (more controls excluded) (3e-08 rs145756968 R2 NA); \Disorders of gallbladder, biliary tract and pancreas\ (1.8e-16 rs62128824 R2 0.75); \Disorders of gallbladder, biliary tract and pancreas\ (1.8e-16 rs6212882…
chr19_48738143_C_T	19	48738143	C	T	rs56066508	19	49241400	0.275115	0.56383	0.520833	0.836761	0.447323	0.471538	0.480627	Liver enzyme levels (alkaline phosphatase) (1e-15 rs281377 R2 0.59); Estimated glomerular filtration rate (7e-17 rs281380 R2 0.59); Estimated glomerular filtration rate (1e-09 rs281380 R2 0.59); Estimated glomerular filtration rate (7e-15 rs281380 R2 0.56); Relative fat intake (9e-26 rs4002471 R2 0.55); Estimated glomerular filtration rate (5e-08 rs281386 R2 0.72); Standing height (2e-10 rs339881…
chr19_54047861_G_T	19	54047861	G	T	rs10415777	19	54551115	0.510962	0.523753	0.617241	0.189677	0.519873	0.546618	0.507394	Blood protein levels [OSCAR, 8702_42_3] (1e-08 rs4442925 R2 0.92)
chr19_54047863_T_C	19	54047863	T	C	rs10416946	19	54551117	0.497808	0.424171	0.596552	0.187824	0.457661	0.477531	0.441882	Blood protein levels [OSCAR, 8702_42_3] (1e-08 rs4442925 R2 0.72)
chr19_57342788_A_G	19	57342788	A	G	rs6510063	19	57854156	0.565377	0.452555	0.507042	0.356771	0.62815	0.533687	0.547985	Trunk fat-free mass (1.6e-09 rs34182511 R2 NA)
chr19_7764294_G_A	19	7764294	G	A	rs12979429	19	7829180	0.0557225	0.294811	0.215278	0.149743	0.284638	0.291748	0.269444	vWF levels (7e-16 rs2277998 R2 0.89); vWF levels [EA] (2e-15 rs2277998 R2 0.89); Aspartate aminotransferase levels (2e-21 rs2277998 R2 0.93)
chr19_9110613_A_G	19	9110613	A	G	rs11878408	19	9221289	0.139318	0.270784	0.440972	0.597798	0.313264	0.328272	0.320037	Predicted suicide risk (4e-08 rs11882292 R2 1)
chr19_984537_A_G	19	984537	A	G	rs61732720	19	984537	0.0244771	0.0613208	0.103448	0.0784062	0.133295	0.122776	0.115741	Lung function (FVC) (2.4e-08 rs2240147 R2 0.9); Lung function (FVC) (1e-09 rs2240147 R2 0.9); Forced vital capacity (fvc), best measure (4.2e-09 rs34707868 R2 0.84)
chr2_105488399_T_C	2	105488399	T	C	rs13006682	2	106104856	0.279378	0.411137	0.203448	0.177191	0.408698	0.320649	0.278085	Myocardial fractal dimension (slice 4) (9.8e-09 rs13006682 R2 1); PR interval (2e-11 rs13006682 R2 1); PR interval (7e-14 rs13006682 R2 1); Myocardial fractal dimension (slice 6) (2.1e-08 rs13006682 R2 1)
chr2_120332155_T_C	2	120332155	T	C	rs17625845	2	121089731	0.0616958	0.216981	0.256944	0.074359	0.187212	0.183335	0.165441	Breast cancer (2.4e-09 rs11903787 R2 0.7); Breast cancer (7e-10 rs11903787 R2 0.72); Breast size (5e-10 rs17625845 R2 1); Breast size (6e-18 rs17625845 R2 1)
chr2_12827163_T_C	2	12827163	T	C	rs55973258	2	12967289	0.0381259	0.0153302	0.106897	0	0.0340058	0.0473657	0.0340074	Appendicular lean mass (2.1e-08 rs6432335 R2 NA); Height (2e-09 rs111290813 R2 0.52)
chr2_144471134_A_G	2	144471134	A	G	rs6430059	2	145228701	0.481584	0.550827	0.658621	0.508409	0.698043	0.698962	0.662063	Haemoglobin concentration (1.5e-10 rs13396535 R2 NA); Immature reticulocyte fraction (1.1e-10 rs1427297 R2 0.97); \Migraine, single triptan purchase ok & required. ICD-code if available is included\ (9.5e-09 rs4556923 R2 NA); Mean corpuscular volume (3e-08 rs6430066 R2 NA)
chr2_144550647_G_C	2	144550647	G	C	rs4662226	2	145308214	0.023623	0.072619	0.0625	0.180052	0.155776	0.119909	0.133272	Basophil count (1e-36 rs4662226 R2 1); Basophil count (2e-24 rs6722387 R2 0.99); White blood cell count (basophil) (4e-18 rs16823866 R2 0.99); White blood cell count (basophil) (5.5e-11 rs16823866 R2 0.59); Red cell distribution width (2.1e-08 rs4143008 R2 0.59); Age-related nuclear cataracts (1e-09 rs16823886 R2 0.67); Basophil percentage of granulocytes (4.5e-11 rs1559964 R2 0.63); Basophil per…
chr2_144550648_A_T	2	144550648	A	T	rs4662227	2	145308215	0.203601	0.117299	0.0798611	0.180879	0.171811	0.186296	0.186924	Basophil count (1e-36 rs4662226 R2 0.95); Basophil count (2e-24 rs6722387 R2 0.99); White blood cell count (basophil) (4e-18 rs16823866 R2 0.99); White blood cell count (basophil) (5.5e-11 rs16823866 R2 0.98); Red cell distribution width (2.1e-08 rs4143008 R2 0.59); Age-related nuclear cataracts (1e-09 rs16823886 R2 0.57); Basophil percentage of white cells (3.9e-12 rs1559964 R2 0.6); Basophil pe…
chr2_145629283_G_A	2	145629283	G	A	rs6719363	2	146386851	0.597065	0.449052	0.486014	0.401809	0.584393	0.543217	0.538033	Triglycerides (2e-11 rs6430090 R2 0.61); Type 2 diabetes (3e-10 rs7609422 R2 0.76); Type 2 diabetes (1e-13 rs6716394 R2 0.64); Type 2 diabetes [conditional] (4e-10 rs7568603 R2 0.77); Heel bone mineral density (3.2e-08 rs10198306 R2 0.93); Sex hormone-binding globulin levels (4e-08 rs961115474 R2 0.89); Sex hormone-binding globulin levels adjusted for BMI (6e-09 rs961115474 R2 0.89); Heel bone mi…
chr2_153793907_C_T	2	153793907	C	T	rs16834236	2	154650420	0.376553	0.112293	0.0655172	0.0525641	0.0840069	0.0951083	0.122468	Highest math class taken (MTAG) [MTAG] (6e-09 rs2176732 R2 0.79)
chr2_15511722_G_A	2	15511722	G	A	rs2287272	2	15651846	0.617464	0.523585	0.624138	0.210154	0.507209	0.58982	0.550738	Educational attainment (years of education) (5e-08 rs7605827 R2 0.76); Highest math class taken (MTAG) [MTAG] (7e-09 rs2111449 R2 0.58); Leg fat percentage (left) (1.2e-08 rs11320202 R2 0.58); Leg fat mass (left) (5e-08 NA R2 0.61); Educational attainment (MTAG) [MTAG] (1e-08 rs55977282 R2 0.58)
chr2_157810705_T_C	2	157810705	T	C	rs10497191	2	158667217	0.189401	0.841232	0.862069	0.903871	0.882133	0.877825	0.848066	Diabetes | illnesses of adopted siblings (3.9e-08 rs10497191 R2 1)
chr2_159562142_T_C	2	159562142	T	C	rs35299907	2	160418653	0.258042	0.518913	0.493103	0.233333	0.530583	0.504938	0.47786	Monocyte count (6e-23 rs1863219 R2 1); Neutrophill percentage (5.4e-19 rs10202187 R2 0.65); Birth weight (2e-09 rs4665083 R2 0.65); Neutrophil percentage of white cells (8e-16 rs12611922 R2 0.65); Monocyte percentage (1.3e-26 rs13020365 R2 0.65); Ankle spacing width (right) (9.3e-09 rs357019 R2 0.86); Monocyte count (1.6e-08 rs357020 R2 0.88); Monocyte percentage of white cells (5e-45 rs142992586…
chr2_160224330_A_G	2	160224330	A	G	rs12692585	2	161080841	0.306515	0.412736	0.306897	0.00641026	0.246974	0.253276	0.255535	Impedance of leg (right) (9.1e-09 rs12692586 R2 0.7); Refractive error (8e-10 rs10174570 R2 0.51)
chr2_161573486_C_T	2	161573486	C	T	rs12470830	2	162429996	0.0180584	0.070922	0.0758621	0.150773	0.129042	0.0947245	0.0976059	Systolic blood pressure (5e-11 rs55732192 R2 0.92); Systolic blood pressure (1e-10 rs55732192 R2 0.92); Hypertension | non-cancer illness code, self-reported (2.9e-09 rs72873624 R2 0.96); High blood pressure | vascular/heart problems diagnosed by doctor (6.6e-11 rs72873624 R2 0.96); Nap during day (2.3e-08 rs62189006 R2 0.93); Daytime nap (7e-10 rs62189006 R2 0.93); Sodium levels (2e-11 rs4664048…
chr2_161934484_A_G	2	161934484	A	G	rs55885919	2	162790994	0.0182507	0.0872642	0.0551724	0.12837	0.120829	0.0806075	0.0836397	High blood pressure | vascular/heart problems diagnosed by doctor (6.6e-11 rs72873624 R2 0.54); Hypertension | non-cancer illness code, self-reported (2.9e-09 rs72873624 R2 0.54); Nap during day (2.3e-08 rs62189006 R2 0.55); Daytime nap (7e-10 rs62189006 R2 0.55); None of the above | vascular/heart problems diagnosed by doctor (2.1e-10 rs62189013 R2 0.59); Essential hypertension (2.6e-08 rs621890…
chr2_169658726_T_G	2	169658726	T	G	rs1446902	2	170515236	0.296641	0.276722	0.496552	0.221154	0.363061	0.439553	0.407236	Lymphocyte counts (1.9e-09 rs2353701 R2 0.95); Monocyte count (3.5e-10 rs72891408 R2 NA); Platelet count (3.8e-12 rs6726182 R2 0.66); Plateletcrit (7e-11 rs6755334 R2 0.66); Platelet crit (1e-10 rs6755334 R2 0.66); Platelet count (3e-09 rs12614923 R2 0.55)
chr2_169838313_C_T	2	169838313	C	T	rs73022457	2	170694823	0.0314725	0.0412736	0.0482759	0.00064433	0.0529649	0.0514849	0.0552486	Platelet count (3.8e-12 rs6726182 R2 NA); Platelet count (1.9e-08 rs9752315 R2 NA)
chr2_169843473_T_A	2	169843473	T	A	rs35964876	2	170699983	0.188089	0.440758	0.5625	0.487758	0.47179	0.539987	0.464815	Forced expiratory volume in 1-second (fev1), best measure (2.3e-09 rs2303555 R2 0.76); Forced vital capacity (fvc), best measure (1.8e-09 rs66463048 R2 0.75)
chr2_169880210_A_G	2	169880210	A	G	rs13034165	2	170736720	0.167624	0.438242	0.558621	0.485123	0.487291	0.545892	0.463235	Forced expiratory volume in 1-second (fev1), best measure (2.3e-09 rs2303555 R2 0.74); Forced vital capacity (fvc), best measure (1.8e-09 rs66463048 R2 0.73)
chr2_170115942_C_T	2	170115942	C	T	rs73975540	2	170972452	0.111777	0.0212264	0.0275862	0.027635	0.0495107	0.0217476	0.03125	High light scatter reticulocyte percentage (1.9e-09 rs151028578 R2 0.94)
chr2_174214869_A_G	2	174214869	A	G	rs4563190	2	175079597	0.599142	0.5	0.503472	0.962725	0.493007	0.471462	0.50565	Smoking status (ever vs never smokers) (3e-08 rs2358443 R2 0.64); Leg fat percentage (right) (6.8e-10 rs11682078 R2 0.73); Body mass index (bmi) (1.2e-09 rs11682078 R2 0.73); Arm fat percentage (right) (5.5e-09 rs11682078 R2 0.73); Leg fat percentage (left) (7.1e-09 rs2884442 R2 0.72); Body mass index (bmi) (1.7e-09 rs2884442 R2 0.72); Systolic blood pressure, automated reading (1.1e-08 rs2884442…
chr2_175461161_C_A	2	175461161	C	A	rs7566670	2	176325889	0.159462	0.260613	0.231034	0.550771	0.158895	0.148158	0.165441	Hand grip strength (left) (3.3e-08 rs6433478 R2 NA); Systolic blood pressure (1e-08 rs2437927 R2 0.88); Trunk fat percentage (4.5e-09 rs79869125 R2 NA)
chr2_176931955_G_T	2	176931955	G	T	rs16864736	2	177796683	0.48092	0.618138	0.48951	0.992248	0.524375	0.512607	0.539773	Male-pattern baldness (4e-08 rs1819008 R2 0.55); Male-pattern baldness (1e-09 rs1819008 R2 0.55); Red blood cell count (3e-16 rs1918865 R2 0.65); Red blood cell count (7e-13 rs9287993 R2 0.74); Male-pattern baldness (3e-13 rs10930758 R2 0.74); Male-pattern baldness (6.9e-16 rs10930758 R2 0.74); Red blood cell (erythrocyte) count (5.2e-11 rs10930758 R2 0.74); Hemoglobin concentration (1.3e-10 rs13…
chr2_186815555_T_C	2	186815555	T	C	rs111562771	2	187680282	0.145929	0.178066	0.234483	0.104247	0.239631	0.21462	0.238051	Blood protein levels [FAM171B, 8786_6_3] (3e-13 rs11683459 R2 0.66); Blood protein levels [FAM171B, 8851_42_3] (1e-41 rs76851721 R2 0.93)
chr2_187210856_G_A	2	187210856	G	A	rs7584162	2	188075583	0.0340987	0.0412736	0.0310345	0.0686778	0.0727848	0.104707	0.0911602	6mm weak meridian (right) (1.9e-08 rs201875543 R2 0.74); 3mm weak meridian (right) (2e-09 rs13432509 R2 0.74); 3mm weak meridian (left) (1.4e-10 rs72910655 R2 0.87); 6mm weak meridian (left) (1.3e-08 rs72910676 R2 0.87); Estimated glomerular filtration rate (2e-10 rs75267082 R2 1); Estimated glomerular filtration rate (2e-12 rs60980181 R2 0.63)
chr2_192626317_T_G	2	192626317	T	G	rs10931562	2	193491043	0.310764	0.593301	0.493103	0.533505	0.543669	0.524731	0.512264	Noncognitive aspects of educational attainment (1e-13 rs1439656 R2 0.94)
chr2_19622151_G_A	2	19622151	G	A	rs12467754	2	19821912	0.431425	0.602594	0.727586	0.256774	0.529429	0.639904	0.59375	Heel quantitative ultrasound index (qui), direct entry (2.3e-08 rs4666532 R2 0.64); Heel bone mineral density (bmd) t-score, automated (2.3e-08 rs4666532 R2 0.64); Heel bone mineral density (bmd) (1.8e-08 rs4666532 R2 0.64)
chr2_199884843_A_G	2	199884843	A	G	rs281785	2	200749566	0.842982	0.909198	0.858621	0.774485	0.743671	0.800843	0.800184	Schizophrenia (1e-08 rs2949006 R2 0.95); Schizophrenia (4e-17 rs2949006 R2 0.95); Schizophrenia vs autism spectrum disorder (ordinary least squares (OLS)) (1e-11 rs2949006 R2 0.95); Red cell distribution width (1.2e-10 rs2949006 R2 0.95); Cognitive ability, years of educational attainment or schizophrenia (pleiotropy) (3e-13 rs2949006 R2 0.95); Red blood cell (erythrocyte) distribution width (2.2…
chr2_200235176_A_G	2	200235176	A	G	rs12474847	2	201099899	0.0772059	0.135934	0.0551724	0.115533	0.04692	0.0550441	0.0699816	AlzheimerÕs disease (Atypical or mixed) (more controls excluded) (3.1e-08 rs4673782 R2 0.65)
chr2_206020068_G_C	2	206020068	G	C	rs817998	2	206884792	0.561369	0.775656	0.765517	0.714377	0.755739	0.786714	0.774583	Blonde | hair colour (natural, before greying) (1.1e-08 rs559846673 R2 0.72); Appendicular lean mass (9e-15 rs62195405 R2 NA); Appendicular lean mass (4.5e-08 rs12472480 R2 NA)
chr2_206109077_C_T	2	206109077	C	T	rs4991050	2	206973801	0.71893	0.533007	0.546099	0.290107	0.511274	0.428747	0.442157	Blonde | hair colour (natural, before greying) (1.1e-08 rs559846673 R2 NA); Educational attainment (years of education) (8e-11 rs6435326 R2 0.8); Educational attainment (MTAG) [MTAG] (8e-11 rs6435326 R2 0.8); Impedance of whole body (9.9e-13 rs12694042 R2 0.75); Impedance of arm (right) (6e-15 rs12694042 R2 0.75); Waist-hip ratio (1e-12 rs13011260 R2 0.91); Impedance of arm (left) (6e-15 rs126940…
chr2_206403332_A_G	2	206403332	A	G	rs12470227	2	207268056	0.444201	0.337629	0.321429	0.295302	0.371795	0.430111	0.411417	Body mass index (3e-08 rs55677225 R2 0.6); Body mass index (2e-08 rs55677225 R2 0.6); Body mass index (2e-12 rs10497882 R2 0.54); Body mass index (4e-13 rs972540 R2 0.54); Body mass index (1e-09 rs972540 R2 0.54); Body mass index (6e-09 rs972540 R2 0.52)
chr2_209729673_T_C	2	209729673	T	C	rs116203214	2	210594397	0.0848645	0.0283019	0.0137931	0	0.031682	0.034362	0.0275735	Lung function (FEV1/FVC) (8e-09 rs116390622 R2 0.89); Lung function (FEV1/FVC) (1e-09 rs116799967 R2 0.89); Left–right brain asymmetry (1e-10 rs368536282 R2 0.85)
chr2_215412949_C_T	2	215412949	C	T	rs7588830	2	216277672	0.183376	0.451422	0.365517	0.934615	0.292425	0.232441	0.273234	Lymphocyte counts (4.7e-10 rs11897252 R2 0.56); White blood cell count (4e-11 rs11897252 R2 0.56); Monocyte count (1.1e-11 rs12468524 R2 0.56)
chr2_216078721_T_G	2	216078721	T	G	rs58652820	2	216943444	0.125632	0.00825472	0	0	0	0.000712712	0.0156827	Core binding factor acute myeloid leukemia (2e-16 rs3843344 R2 1)
chr2_230342264_T_G	2	230342264	T	G	rs143596804	2	231206979	0.218937	0.121462	0.151724	0.112613	0.161578	0.115994	0.127072	Red blood cell count (1e-08 rs11903152 R2 0.72); Lymphocyte counts (8.5e-13 rs34261309 R2 1); Red blood cell count (7e-10 rs74269006 R2 0.91); Lymphocyte percentage (6.3e-11 rs7590429 R2 NA); Lymphocyte percentage (5e-09 rs6750050 R2 NA); Red blood cell count (4.4e-09 rs60237566 R2 NA)
chr2_23811308_T_C	2	23811308	T	C	rs7564732	2	24034178	0.777497	0.892689	0.782759	0.93758	0.882336	0.829029	0.822551	Feeling guilty (5.8e-14 rs56343114 R2 0.68); Guilty feelings (5.3e-14 rs56343114 R2 0.68); Paracetamol | medication for pain relief, constipation, heartburn (1.1e-08 rs138299362 R2 0.6); Smoking cessation (MTAG) (3e-08 rs72796152 R2 0.7); Smoking cessation (3e-09 rs112187834 R2 0.7); Morningness (2e-10 rs2712056 R2 0.99); Birth weight (6e-11 rs7575873 R2 0.61); White blood cell count (1.6e-36 NA …
chr2_238247091_G_A	2	238247091	G	A	rs880140	2	239155732	0.0602755	0.0283019	0.0206897	0.109536	0.0840046	0.0492866	0.0682657	Chronotype (1e-08 rs58574366 R2 0.88)
chr2_27518238_A_G	2	27518238	A	G	rs780095	2	27741105	0.71312	0.644208	0.424138	0.494832	0.589234	0.555209	0.567343	Blonde | hair colour (natural, before greying) (1.3e-09 rs3739095 R2 NA); Urinary albumin excretion (no hypertensive medication) (8e-10 rs4665972 R2 0.74); Triglyceride levels x alcohol consumption (regular vs non-regular drinkers) interaction (2df) [EA] (1e-237 rs4665972 R2 0.7); LDL cholesterol levels x alcohol consumption (regular vs non-regular drinkers) interaction (2df) [EA] (2e-12 rs466597…
chr2_28637113_G_A	2	28637113	G	A	rs10210444	2	28859979	0.0444189	0.103325	0.224138	0	0.145665	0.209416	0.131919	Chronic obstructive pulmonary disease or resting heart rate (pleiotropy) (9e-12 rs13409705 R2 0.86)
chr2_32173065_T_C	2	32173065	T	C	rs7580118	2	32398134	0.0860524	0.0931604	0.293103	0.062982	0.116647	0.117533	0.102941	Male-pattern baldness (7.4e-09 rs13001265 R2 0.77); Male-pattern baldness (2e-26 rs13021718 R2 0.62); Height (1e-13 rs7559329 R2 0.57); Pattern 3 | hair/balding pattern (2.7e-12 rs70964743 R2 0.61)
chr2_36822797_C_T	2	36822797	C	T	rs13383778	2	37049940	0.181034	0.395981	0.274306	0.00321337	0.278481	0.302767	0.273985	Brain region volumes [left parahippocampal] (4e-08 rs10206462 R2 0.54); Brain region volumes [left parahippocampal] (2e-08 rs13386673 R2 0.58); Brain region volumes [left parahippocampal] (1e-08 rs4670629 R2 0.5)
chr2_38092354_C_A	2	38092354	C	A	rs162330	2	38319496	0.301176	0.721698	0.462069	0.886744	0.571182	0.527893	0.534133	Melanoma (7e-09 rs6750047 R2 0.52); Cutaneous malignant melanoma (7e-09 rs6750047 R2 0.52); Childhood sunburn occasions (2.2e-08 rs62136339 R2 NA); Skin colour (1.1e-23 rs4646431 R2 0.63); Low tan response (2e-08 rs2855655 R2 0.67); Ease of skin tanning (1.5e-32 rs3057354 R2 0.79); Nevus count or cutaneous melanoma (1e-10 rs4670813 R2 0.8)
chr2_42405363_T_G	2	42405363	T	G	rs147356521	2	42632503	0.00183781	0.00235849	0	0	0.000577034	0.00921001	0.00276243	Forced expiratory volume in 1-second (fev1), best measure (1.2e-08 rs72794524 R2 NA)
chr2_43692795_G_C	2	43692795	G	C	rs17031284	2	43919934	0.142841	0.232861	0.182759	0.096401	0.163694	0.147398	0.1593	Diabetes in response to antihypertensive drug treatment (treatment strategy interaction) (5e-08 rs11124945 R2 0.6)
chr2_45969866_A_T	2	45969866	A	T	rs1562655	2	46197005	0.929506	0.876179	0.793103	0.974359	0.740219	0.756007	0.773897	Monocyte count (8e-13 rs2595205 R2 0.87); Red blood cell (erythrocyte) count (3.3e-09 rs2345630 R2 0.54); Red blood cell count (2e-13 rs1987070 R2 0.69)
chr2_48007624_A_C	2	48007624	A	C	rs77605688	2	48234763	0.0242306	0.0661939	0.0413793	0	0.138565	0.128946	0.113971	High light scatter reticulocyte percentage of red cells (2.6e-08 rs77508671 R2 0.67); High light scatter reticulocyte percentage of red cells (3e-10 rs112477875 R2 0.67); High light scatter reticulocyte count (1e-09 rs112477875 R2 0.67); Reticulocyte count (6e-11 rs11683202 R2 0.6); Reticulocyte fraction of red cells (4e-12 rs11683202 R2 0.6); Reticulocyte count (1.3e-08 rs11678825 R2 0.62); Reti…
chr2_48607348_T_C	2	48607348	T	C	rs13000935	2	48834487	0.108161	0.183962	0.158621	0.0852564	0.228267	0.211486	0.214549	Bioavailable testosterone levels (3e-08 rs12713012 R2 0.54)
chr2_57023199_C_T	2	57023199	C	T	rs6545619	2	57250334	0.560355	0.278302	0.296552	0.605297	0.428941	0.396525	0.424494	Leg fat mass (right) (1.2e-11 rs1559556 R2 0.87); Leg fat percentage (left) (3e-12 rs1559556 R2 0.87); Body mass index (bmi) (2.7e-10 rs1559556 R2 0.87); Leg fat mass (left) (8.9e-12 rs1559556 R2 0.87); Leg fat percentage (right) (8.3e-12 rs1559556 R2 0.87); Body mass index (bmi) (1.7e-10 rs1559556 R2 0.87); Arm fat mass (right) (6.3e-09 rs1345942 R2 0.89); Whole body fat mass (4.4e-10 rs1345942 …
chr2_61372753_G_A	2	61372753	G	A	rs72813572	2	61599888	0.0859931	0.3125	0.234483	0.318299	0.110375	0.153801	0.14614	Hallux valgus (acquired) (4.4e-08 rs72811447 R2 0.97); Menarche (age at onset) (6e-18 rs4353638 R2 0.95); Sex hormone-binding globulin levels adjusted for BMI (3e-10 rs921153 R2 0.95); Age when periods started (menarche) (4.2e-13 rs2839831 R2 0.99); Serum alkaline phosphatase levels (2e-10 rs72813566 R2 1); Sex hormone-binding globulin levels (4e-12 rs17008851 R2 0.86); Sex hormone-binding globul…
chr2_62510976_G_A	2	62510976	G	A	rs7604354	2	62738111	0.615907	0.624113	0.655172	0.715206	0.75072	0.70278	0.702778	Prostate cancer (1e-14 rs4672530 R2 0.8); Prostate cancer (5e-12 rs11125927 R2 0.8); Prostate cancer (4e-16 rs11125927 R2 0.8)
chr2_64064646_T_C	2	64064646	T	C	rs329483	2	64291780	0.601315	0.576651	0.462069	0.790698	0.447005	0.459807	0.51107	Diastolic blood pressure (2e-11 rs13014371 R2 0.54)
chr2_649867_A_T	2	649867	A	T	rs1320337	2	649867	0.242801	0.123821	0.237931	0.0673077	0.15841	0.170519	0.177122	Ankle spacing width (right) (3.7e-14 rs2683992 R2 NA); Obesity (3.8e-09 rs2683992 R2 NA); Overweight, obesity and other hyperalimentation (2.5e-09 rs2683992 R2 NA); Menarche (age at onset) (2e-08 rs2947411 R2 0.9); White | bread type (2e-09 rs2947411 R2 0.9); Whole body fat-free mass (1.9e-66 rs2947411 R2 0.9); Trunk fat-free mass (3.4e-55 rs2947411 R2 0.9); Smoking initiation (5e-10 rs2947411 R2…
chr2_65537915_A_G	2	65537915	A	G	rs702952	2	65765049	0.374625	0.403073	0.410345	0.390686	0.352738	0.360876	0.355433	Sitting height (7.1e-13 rs702938 R2 0.97); Appendicular lean mass (1.2e-09 rs702938 R2 0.97); Height (3e-23 rs3845817 R2 0.88); Standing height (2.1e-14 rs11675999 R2 0.89)
chr2_66650149_C_T	2	66650149	C	T	rs55779300	2	66877281	0.243383	0.129717	0.0482759	0.271669	0.0207254	0.0306096	0.0477941	Adolescent idiopathic scoliosis (1e-13 rs7593846 R2 0.9)
chr2_69778917_G_A	2	69778917	G	A	rs62133992	2	70006049	0.0817908	0.23741	0.275862	0.349935	0.247299	0.215911	0.197368	Morningness (3e-08 rs28362672 R2 0.7); Ease of getting up in the morning (2e-08 rs13393656 R2 0.59)
chr2_70190006_A_G	2	70190006	A	G	rs12624244	2	70417138	0.0526558	0.0947867	0.0448276	0.179537	0.106236	0.0607301	0.0787037	Sex hormone-binding globulin levels (2e-13 rs12624244 R2 1); Sex hormone-binding globulin levels adjusted for BMI (1e-19 rs12624244 R2 1); Sex hormone-binding globulin levels (3e-26 rs12624244 R2 1); Sex hormone-binding globulin levels adjusted for BMI (8e-33 rs12624244 R2 1); Total testosterone levels (5e-12 rs6750410 R2 0.99); Sex hormone-binding globulin levels (9e-14 rs6750410 R2 0.99); Sex h…
chr2_70190013_C_G	2	70190013	C	G	rs6721306	2	70417145	0.13716	0.113095	0.103448	0.210013	0.36329	0.282433	0.310761	Hemoglobin concentration (5.8e-10 rs13000817 R2 0.79); Red blood cell count (5e-12 rs6749886 R2 0.79); Mean reticulocyte volume (5e-20 rs6751609 R2 0.76); Mean reticulocyte volume (4.9e-17 rs6751703 R2 0.76); Mean sphered cell volume (4.1e-16 rs12989076 R2 0.8); Mean corpuscular volume (3.2e-10 rs12989076 R2 0.8); Mean spheric corpuscular volume (4e-28 rs12989076 R2 0.8); Red blood cell count (1.…
chr2_73149712_G_A	2	73149712	G	A	rs62151795	2	73376840	0.51646	0.287589	0.222222	0.38189	0.361144	0.268243	0.296089	Urinary metabolite modules (eigenmetabolites) in chronic kidney disease [N2-acetyllysine, N-alpha-acetylornithine, X-12124, X-12125, X-15666] (5e-18 rs1430346 R2 0.99); Urinary metabolite modules (eigenmetabolites) in chronic kidney disease [N2, N6-diacetyllysine, N-acetylasparagine, N-acetylglutamine, N-acetylhistidine, N-acetylleucine] (2e-12 rs1430346 R2 0.99); Estimated glomerular filtration …
chr2_75541231_C_G	2	75541231	C	G	rs6713869	2	75768357	0.740041	0.458629	0.389655	0.390605	0.398559	0.349109	0.365065	Lymphoedema | non-cancer illness code, self-reported (3.1e-08 rs199736457 R2 NA)
chr2_90054420_G_A	2	90054420	G	A	rs113455980	2	90093266	0.0125355	0.0534442	0.0486111	0.00898588	0.0602899	0.0664789	0.0669145	Myopia (age of diagnosis) (3e-12 rs2162488 R2 0.56)
chr2_98854936_A_C	2	98854936	A	C	rs6757098	2	99471399	0.492285	0.404255	0.461806	0.176735	0.286744	0.325458	0.3125	Light smokers, at least 100 smokes in lifetime (1.5e-08 rs75263609 R2 NA)
chr20_13788481_A_G	20	13788481	A	G	rs6042362	20	13769127	0.801152	0.846336	0.819444	0.888031	0.695853	0.721803	0.732044	Combivent inhaler | treatment/medication code (1e-08 rs13042637 R2 0.63)
chr20_22274535_G_T	20	22274535	G	T	rs4815102	20	22255173	0.230256	0.366983	0.350694	0.17825	0.305236	0.357412	0.348066	Cognitive aspects of educational attainment (6e-09 rs1415802 R2 0.8); Cognitive performance (4.8e-09 rs1415802 R2 0.8); General cognitive ability (5e-08 rs6047982 R2 0.8); Facial morphology [left alare-right alare distance] (2e-11 rs4813454 R2 0.85)
chr20_32550153_G_A	20	32550153	G	A	rs6141318	20	31137955	0.272717	0.0424528	0.0965517	0.258687	0.0898618	0.0701879	0.0928309	Mean platelet (thrombocyte) volume (7.8e-09 rs11167171 R2 NA)
chr20_32741450_G_A	20	32741450	G	A	rs6119945	20	31329256	0.204657	0.104265	0.215278	0.241199	0.161357	0.166952	0.150094	Standing height (8e-15 rs150424676 R2 0.65); Hair color (2e-12 rs4911268 R2 0.56); Forced expiratory volume in 1-second (fev1), predicted (6e-09 rs4911268 R2 0.56); Height (2e-21 rs6119294 R2 0.62); Vertical cup-disc ratio (multi-trait analysis) (4e-13 rs6120005 R2 0.65)
chr20_33558554_C_A	20	33558554	C	A	rs146439572	20	32146360	0.000459242	0	0.00689655	0	0.0285138	0.00440986	0.0129151	Hyperplasia of prostate (3.1e-09 rs143825814 R2 NA)
chr20_35850661_T_C	20	35850661	T	C	rs17093156	20	34438583	0.409148	0.157025	0.192593	0.152439	0.15448	0.176227	0.204403	Apolipoprotein B levels (4e-14 rs224424 R2 0.55); LDL cholesterol levels (3e-16 rs224424 R2 0.55); Cholesterol, total (6.6e-13 rs7264396 R2 0.55); Total cholesterol levels [Trans-ethnic initial] (4e-12 rs7264396 R2 0.54); LDL cholesterol (4.4e-08 rs7264396 R2 0.55); Low density lipoprotein cholesterol levels (2.6e-28 rs6088881 R2 0.56); Appendicular lean mass (5.7e-14 rs6120990 R2 0.68); Water in…
chr20_43998464_C_T	20	43998464	C	T	rs1980578	20	42627104	0.897059	0.492891	0.737931	0.649871	0.62788	0.665627	0.671271	Red cell distribution width (2e-08 rs6031288 R2 0.74)
chr20_44237050_C_A	20	44237050	C	A	rs13039772	20	42865690	0.145762	0.286052	0.0655172	0.315484	0.0555236	0.0728923	0.0919118	Type 2 diabetes (1e-11 rs6017317 R2 0.51)
chr20_45127492_G_A	20	45127492	G	A	rs74174932	20	43756133	0.106756	0.0716019	0.204861	0.0424165	0.183692	0.175156	0.171992	Eye color (hue) (2e-08 rs17422688 R2 0.69); Blood protein levels [PI3, 4982_54_1] (5e-32 rs6104052 R2 0.76); Blood protein levels [EA, Elafin] (3e-14 rs6032067 R2 0.7)
chr20_47491424_T_C	20	47491424	T	C	rs62203108	20	46120168	0.0508947	0.183894	0.322917	0.222078	0.180262	0.252898	0.185798	Apolipoprotein A1 levels (3e-14 rs62203108 R2 1); HDL cholesterol levels (7e-11 rs13042367 R2 0.89); Platelet count (9.4e-14 rs2143491 R2 0.59); HDL cholesterol (1e-12 rs2281279 R2 0.6)
chr20_49030531_G_A	20	49030531	G	A	rs3091529	20	47647068	0.685731	0.708537	0.510417	0.644516	0.553235	0.586019	0.589251	Educational attainment (years of education) (4e-09 rs4810894 R2 0.79); Intelligence (3.3e-17 rs6019535 R2 NA); Age completed full time education (2.7e-08 rs4810900 R2 0.98); Intelligence (1.2e-08 rs772784680 R2 0.51); Subjective well-being (MTAG) (4e-10 rs2075679 R2 0.94); Educational attainment (MTAG) [MTAG] (1e-12 rs71351958 R2 1); Cognitive aspects of educational attainment (1e-20 rs2426132 R2…
chr20_49915769_C_T	20	49915769	C	T	rs56327845	20	48532306	0.0153881	0.0579196	0.0206897	0.0953608	0.0141048	0.0481693	0.0303309	Systemic lupus erythematosus (1e-11 rs11697848 R2 1)
chr20_51608667_G_A	20	51608667	G	A	rs3827032	20	50225206	0.209848	0.298578	0.296552	0.084724	0.332566	0.318406	0.29558	Height (8e-13 rs742757 R2 0.52)
chr20_53557356_A_T	20	53557356	A	T	rs2741399	20	52173895	0.818161	0.747642	0.696552	0.810167	0.753886	0.667121	0.737132	Asthma (childhood onset) (1.2e-08 rs13043901 R2 0.55); Allergic disease (asthma, hay fever or eczema) (1e-11 rs2766664 R2 0.57); Atopic asthma (4e-10 rs2766666 R2 0.62); Asthma (childhood onset) (8.7e-09 rs2766667 R2 0.62); Asthma (2e-13 rs2766667 R2 0.62); Asthma (5e-10 rs2766667 R2 0.62)
chr20_57946227_A_G	20	57946227	A	G	rs10485810	20	56521283	0.011943	0.0341981	0.0517241	0	0.089183	0.0566576	0.0569853	Paracetamol + codeine | treatment/medication code (1.6e-08 rs74181102 R2 NA)
chr20_63600101_G_A	20	63600101	G	A	rs58850142	20	62231454	0.341393	0.410714	0.686207	0.111111	0.470657	0.595016	0.514045	Prostate cancer (1e-12 rs381331 R2 0.69); Malignant neoplasm of prostate (3.3e-10 rs453481 R2 0.74); Malignant neoplasm of prostate (all cancers excluded) (1.8e-09 rs453481 R2 0.74); Inflammatory bowel disease (1e-12 rs432717 R2 1); Reticulocyte count (3e-09 rs77209743 R2 0.7); malignant neoplasm of male genital organs (all cancers excluded) (2.1e-10 rs6062980 R2 0.99); malignant neoplasm of male…
chr20_7586225_C_T	20	7586225	C	T	rs6117863	20	7566872	0.469066	0.28436	0.244828	0.555412	0.424654	0.383539	0.382353	Heel broadband ultrasound attenuation (right) (4.4e-14 rs6117854 R2 0.51); Heel bone mineral density (5e-62 rs6117854 R2 0.51); Heel bone mineral density (bmd) (1.5e-26 rs6117854 R2 0.51); Heel quantitative ultrasound index (qui), direct entry (right) (4.2e-12 rs6117854 R2 0.51); Heel bone mineral density (2e-79 rs6117854 R2 0.51); Heel bone mineral density (2.7e-25 rs6117854 R2 0.51); Heel bone …
chr21_14752738_T_A	21	14752738	T	A	rs7278634	21	16125059	0.206837	0.100711	0.131034	0.0359435	0.0224396	0.0311771	0.0322284	Protein quantitative trait loci (liver) [ACTN4] (9e-09 rs1459718 R2 0.86)
chr21_28756904_A_C	21	28756904	A	C	rs59580249	21	30129226	0.242699	0.15566	0.2	0.231266	0.196891	0.128129	0.146409	Standing height (1.5e-12 rs56165045 R2 0.67); QRS complex (12-leadsum) [EA] (2e-08 rs11700980 R2 0.78)
chr21_29163757_G_A	21	29163757	G	A	rs2065271	21	30536078	0.142806	0.146192	0.161972	0.263123	0.254409	0.225541	0.203854	Body mass index (5e-09 rs2832283 R2 0.57)
chr21_33881989_C_T	21	33881989	C	T	rs9978194	21	35254293	0.41809	0.0647922	0.117241	0.0510336	0.0565584	0.0923219	0.104717	Hemoglobin levels (4e-15 rs4842 R2 0.75)
chr21_33976984_T_C	21	33976984	T	C	rs1034332	21	35349285	0.300299	0.252955	0.189655	0.0681234	0.163882	0.218409	0.222836	Hematocrit (3e-10 rs8129054 R2 0.72); Plateletcrit (7e-19 rs1034332 R2 1); Platelet count (3e-18 rs1034332 R2 1); Platelet count (7e-24 rs1034332 R2 1); Platelet count (5e-24 rs2834312 R2 1); Platelet count (5.9e-12 rs2834312 R2 1); Platelet crit (1.1e-12 rs13052672 R2 0.96); Urate levels (3e-10 rs2834317 R2 0.6); Hemoglobin (1e-09 rs2834317 R2 0.6); Red blood cell count (1.3e-21 rs2834317 R2 0.6…
chr21_34771693_A_T	21	34771693	A	T	rs116002423	21	36143990	0.0180128	0.0117925	0.0275862	0.000641026	0.000863061	0.00874806	0.0137868	DNA methylation variation (age effect) (2e-08 rs61750222 R2 0.64)
chr21_37148420_G_A	21	37148420	G	A	rs2252402	21	38520720	0.822751	0.673349	0.417241	0.822436	0.604899	0.515655	0.612546	Appendicular lean mass (1.1e-10 rs2298682 R2 0.83); Appendicular lean mass (5.8e-13 rs2298682 R2 0.83); Height (3e-17 rs1155786 R2 0.76); Eye color traits [CHS1] (2e-10 rs1003719 R2 0.55)
chr21_42976034_C_A	21	42976034	C	A	rs413624	21	44396144	0.88497	0.774232	0.77931	0.761438	0.881048	0.879678	0.880996	White blood cell count (4.6e-08 rs2839401 R2 NA); Monocyte count (1.9e-09 rs9981640 R2 NA); White blood cell count (2.6e-08 rs2230531 R2 NA)
chr21_46144048_G_A	21	46144048	G	A	rs73161656	21	47563962	0.163343	0.129717	0.134483	0.0712452	0.19683	0.154932	0.158965	Waist-to-hip ratio adjusted for BMI (1e-09 rs9974320 R2 0.57)
chr22_17975870_A_G	22	17975870	A	G	rs5992139	22	18458636	0.225784	0.17654	0.208333	0.029525	0.200231	0.256776	0.240331	C-reactive protein levels (6e-11 rs13058527 R2 0.61); Peak expiratory flow (1.2e-09 rs145607663 R2 0.76); Lung function (FVC) (2e-19 rs9680696 R2 0.76); Lung function (FVC) (3.6e-14 rs5992134 R2 0.63); Systolic blood pressure (5e-08 rs5992134 R2 0.63); FEV1 (2e-27 rs35972244 R2 0.73); Liver enzyme levels (gamma-glutamyl transferase) (1e-16 rs1076540 R2 0.81); Forced expiratory volume in 1-second …
chr22_30214787_G_A	22	30214787	G	A	rs4574206	22	30610776	0.218491	0.245261	0.286207	0.0128205	0.181818	0.259221	0.23849	Hemoglobin concentration (8.1e-13 rs2267129 R2 NA); Red blood cell count (7e-09 rs9608852 R2 0.76); Red blood cell count (9.6e-09 rs117753988 R2 NA)
chr22_38140461_T_C	22	38140461	T	C	rs11570660	22	38536468	0.106765	0.053066	0.134483	0.150773	0.0564516	0.0792485	0.0861111	Appendicular lean mass (1.2e-11 rs11570645 R2 0.61)
chr22_41420038_G_A	22	41420038	G	A	rs5758342	22	41816042	0.627105	0.339667	0.461538	0.746433	0.459054	0.510433	0.490758	Asthma (childhood onset) (2e-09 rs1883828 R2 0.57); Number of self-reported non-cancer illnesses (1e-09 rs9611576 R2 0.76); Current tobacco smoking (9.2e-10 rs9607805 R2 NA); Current | smoking status (4.3e-08 rs9607805 R2 NA); No | major dietary changes in the last 5 years (3e-09 rs738140 R2 NA); Smoking initiation (ever regular vs never regular) (MTAG) (2e-10 rs7287010 R2 0.54)
chr22_41667677_A_G	22	41667677	A	G	rs132793	22	42063681	0.959876	0.523641	0.71875	0.940722	0.770497	0.818571	0.813076	Butter/spreadable butter | spread type (2.1e-08 rs569821085 R2 NA); Sum eosinophil basophil counts (5.4e-10 rs5758297 R2 0.59); Eosinophil percentage of granulocytes (4.5e-11 rs5758297 R2 0.59); Eosinophil percentage of white cells (1.8e-09 rs5758297 R2 0.59); Asthma (childhood onset) (1.9e-08 rs5758297 R2 0.59); Eosinophil counts (1.9e-08 rs5758297 R2 0.59); Neutrophil percentage of granulocytes…
chr22_42260582_A_T	22	42260582	A	T	rs5758687	22	42656588	0.197699	0.137441	0.296552	0.348387	0.105066	0.198483	0.172509	Spherical equivalent (1e-08 rs10154700 R2 0.65); Urinary metabolite levels in chronic kidney disease [alpha-hydroxymetoprolol] (6e-16 rs3892097 R2 0.81); Response to serotonin reuptake inhibitors in major depressive disorder (plasma drug and metabolite levels) [S-DDCT/S-DCT ratio] (8e-16 rs1065852 R2 0.86); Response to serotonin reuptake inhibitors in major depressive disorder (plasma drug and me…
chr22_42727867_T_C	22	42727867	T	C	rs6002930	22	43123873	0.765183	0.690244	0.714789	0.823298	0.806167	0.762415	0.754167	Mean corpuscular volume (2e-08 rs5758884 R2 0.87); Estimated glomerular filtration rate (6e-29 rs1883991 R2 0.54); Estimated glomerular filtration rate (9e-34 rs738527 R2 0.68); Mean corpuscular hemoglobin concentration (5.1e-10 rs6002930 R2 1); Mean corpuscular hemoglobin concentration (1e-10 rs6002930 R2 1)
chr22_47020403_T_C	22	47020403	T	C	rs6009104	22	47416299	0.672426	0.345519	0.286207	0.317594	0.284398	0.297543	0.314576	Platelet count (3.6e-08 rs136133 R2 0.88)
chr22_50129638_A_G	22	50129638	A	G	rs138247	22	50568067	0.111877	0.204492	0.241379	0.00320924	0.347638	0.334177	0.29136	Platelet distribution width (1.7e-13 rs11703986 R2 NA); Platelet distribution width (1e-09 rs138263 R2 0.67); Platelet distribution width (4e-12 rs138263 R2 0.67)
chr3_101553397_T_C	3	101553397	T	C	rs7633409	3	101272241	0.7739	0.639151	0.575862	0.62677	0.540922	0.516849	0.562731	Mosaic loss of chromosome Y (Y chromosome dosage) (8e-19 rs4683900 R2 0.6); Eosinophil counts (1.1e-19 rs4618204 R2 0.69); Eosinophil percentage of white cells (2e-18 rs4618204 R2 0.69); Eosinophil counts (1e-17 rs4618204 R2 0.69)
chr3_102084208_G_A	3	102084208	G	A	rs3856765	3	101803052	0.360695	0.399289	0.658621	0.30695	0.490429	0.600208	0.541744	Asthma and anxiety disorder (4e-08 rs1709393 R2 0.62); Anxiety disorder (2e-08 rs1709393 R2 0.62)
chr3_121953458_A_G	3	121953458	A	G	rs1920290	3	121672305	0.139093	0.364608	0.327586	0.0629012	0.261574	0.262966	0.273481	Multiple sclerosis and HDL levels (pleiotropy) (4e-08 rs4285028 R2 0.97); Age-related hearing impairment (high frequency) [EA] (1e-09 rs2877561 R2 0.87); Age-related hearing impairment (MTAG) (6e-09 rs3915060 R2 0.9); No | hearing difficulty/problems (2.8e-08 rs3915060 R2 0.9); Yes | hearing difficulty/problems (2.9e-08 rs3915060 R2 0.9); Age-related hearing impairment (high frequency) [EA] (2e-0…
chr3_124579754_A_G	3	124579754	A	G	rs13100061	3	124298601	0.192741	0.318396	0.237931	0.330977	0.23878	0.2703	0.249081	Mean platelet volume (3.2e-50 rs7624255 R2 0.64); Hematocrit (4e-13 rs2713650 R2 0.79); Hematocrit (1e-11 rs2333024 R2 0.93); Hematocrit (3e-09 rs2333024 R2 0.93); Red blood cell count (3e-12 rs6790058 R2 0.87); Urine pH measurement (4e-10 rs6790058 R2 0.74)
chr3_124730405_T_C	3	124730405	T	C	rs2279199	3	124449252	0.358195	0.572275	0.520833	0.61837	0.440023	0.46344	0.486162	Plateletcrit (1.2e-11 rs332507 R2 NA); Monocyte count (1.1e-12 rs10934680 R2 NA); Platelet distribution width (1.3e-102 rs606552 R2 0.51); Platelet distribution width (4.4e-36 rs606552 R2 0.51); Platelet distribution width (9e-116 rs332516 R2 0.51); Platelet crit (3.2e-18 rs10934681 R2 0.54); Plateletcrit (1e-31 rs11916134 R2 0.54)
chr3_125353340_G_T	3	125353340	G	T	rs9851588	3	125072184	0.909741	0.586905	0.848276	0.501295	0.73804	0.734735	0.755535	Low density lipoprotein cholesterol levels (1.2e-11 rs2011442 R2 0.51)
chr3_125480641_G_A	3	125480641	G	A	rs58842696	3	125199485	0.234307	0.223934	0.0724138	0.161954	0.180012	0.134558	0.145221	Adult body size (4e-08 rs57654548 R2 0.95)
chr3_129656579_T_G	3	129656579	T	G	rs4688810	3	129375422	0.497925	0.232227	0.148276	0.597812	0.100403	0.0834739	0.131434	Hip circumference [EA] (2e-08 rs2301573 R2 0.67)
chr3_134087374_C_T	3	134087374	C	T	rs7632691	3	133806218	0.0220386	0.117925	0.0590278	0.321795	0.1019	0.0704929	0.0865562	Total testosterone levels (6e-11 rs71624037 R2 0.95); Height (5e-16 rs9812461 R2 0.58); Iron status biomarkers (ferritin levels) (7e-09 rs1131262 R2 0.52)
chr3_136690779_T_C	3	136690779	T	C	rs72975363	3	136409621	0.0759319	0.0424528	0.0517241	0.00192555	0.0673575	0.0932952	0.0747232	Paracetamol of NSAID medication (3.5e-08 rs16844056 R2 0.98)
chr3_142808248_T_G	3	142808248	T	G	rs9868886	3	142527090	0.324648	0.176887	0.127586	0.363286	0.207373	0.213924	0.198895	Hemoglobin concentration (1.5e-08 rs9857567 R2 0.58); Hematocrit (2.1e-09 rs2140434 R2 0.58)
chr3_148902341_T_G	3	148902341	T	G	rs6772643	3	148620128	0.487233	0.599526	0.59375	0.674389	0.6729	0.652035	0.654344	Birth weight (8.8e-10 rs4681161 R2 0.68); Birth weight (6e-10 rs10935733 R2 0.82); Birth weight (9.2e-09 rs10935733 R2 0.83); Birth weight (2e-13 rs10935733 R2 0.61); Birth weight (1e-10 rs7647448 R2 0.83)
chr3_151903755_T_A	3	151903755	T	A	rs2166263	3	151621543	0.0521649	0.248227	0.239583	0.280488	0.120392	0.184532	0.14825	Balding type 1 (4e-74 rs73168962 R2 0.5); Pattern 1 | hair/balding pattern (1.5e-54 rs73168962 R2 0.5); Pattern 3 | hair/balding pattern (2.2e-16 rs56188194 R2 0.5); Male-pattern baldness (6e-75 rs56188194 R2 0.5)
chr3_152258760_A_G	3	152258760	A	G	rs73154149	3	151976549	0.0624856	0.293839	0.423611	0.210797	0.271001	0.314338	0.254596	White blood cell count (4.6e-09 rs842049 R2 NA)
chr3_152474790_A_T	3	152474790	A	T	rs9845520	3	152192579	0.241209	0.0921986	0.243056	0	0.0935521	0.11486	0.130074	Prostate cancer (4.1e-11 NA R2 0.62); Type 2 diabetes or prostate cancer (pleiotropy) (2e-12 rs76360965 R2 0.65); Prostate cancer (9e-13 rs145053401 R2 0.58); Total testosterone levels (5e-13 rs151332772 R2 0.66); Bioavailable testosterone levels (1e-14 rs897505335 R2 0.66)
chr3_152827480_G_A	3	152827480	G	A	rs59868270	3	152545269	0.629344	0.113475	0.0275862	0.024359	0.0621404	0.0472482	0.0965074	Type 2 diabetes (1e-08 rs74653713 R2 0.52); Type 2 diabetes [conditional] (6e-10 rs77448330 R2 0.55); Type 2 diabetes (1e-11 rs74672008 R2 0.55)
chr3_154061129_C_T	3	154061129	C	T	rs17766586	3	153778918	0.195857	0.0827423	0.0655172	0.108974	0.209222	0.141912	0.167279	Diastolic blood pressure (2e-14 rs73158427 R2 0.79); Coronary artery disease (myocardial infarction, percutaneous transluminal coronary angioplasty, coronary artery bypass grafting, angina or chromic ischemic heart disease) (3e-08 rs12493885 R2 0.95); Coronary artery disease (1e-14 rs12493885 R2 0.95); Coronary artery disease (1e-09 rs12493885 R2 0.95); Coronary atherosclerosis (4.2e-08 rs1713815…
chr3_156801238_C_T	3	156801238	C	T	rs1835372	3	156519027	0.366009	0.699292	0.659722	0.844315	0.58391	0.604694	0.604244	Ease of skin tanning (2.5e-23 rs9867857 R2 0.55); Childhood sunburn occasions (2.2e-09 rs9867857 R2 0.55); Skin colour (6.6e-19 rs9867857 R2 0.55); Melanoma (3e-08 rs9818780 R2 0.55); Sunburns (5e-11 rs9818780 R2 0.55); Chronic obstructive pulmonary disease or resting heart rate (pleiotropy) (4e-11 rs9859058 R2 0.53); Heel broadband ultrasound attenuation (right) (3.3e-11 rs9851500 R2 0.58)
chr3_16714427_A_G	3	16714427	A	G	rs114923285	3	16755934	0.0174512	0.0424528	0.062069	0	0.0656304	0.0829224	0.0673432	Smoking cessation (MTAG) (9e-10 rs7625399 R2 0.64)
chr3_170778448_C_G	3	170778448	C	G	rs9829792	3	170496237	0.51106	0.287234	0.170139	0.467224	0.225259	0.183442	0.232537	Varicose veins (9e-09 rs493410 R2 0.6)
chr3_170839793_G_T	3	170839793	G	T	rs13100528	3	170557582	0.190997	0.181604	0.180556	0.173102	0.221231	0.232298	0.22449	Type 2 diabetes (1e-11 rs201018682 R2 0.71); Hemoglobin A1c levels (5e-09 rs7356034 R2 0.62); Blood sugar levels (4e-18 rs11924032 R2 0.62)
chr3_170891596_C_T	3	170891596	C	T	rs3796294	3	170609385	0.20407	0.299287	0.186207	0.210052	0.225072	0.228937	0.222836	Impedance of arm (left) (4.8e-08 rs2271998 R2 NA); Type 2 diabetes (1e-11 rs201018682 R2 0.54)
chr3_171014511_G_A	3	171014511	G	A	rs5400	3	170732300	0.457442	0.145047	0.117241	0.00320924	0.139401	0.132849	0.178309	Blood glucose levels (2e-10 rs56375629 R2 0.59); Type 2 diabetes (4.2e-09 rs6786846 R2 NA); \Type 2 diabetes, strict (exclude DM1)\ (2.9e-10 rs6786846 R2 NA); \Type 2 diabetes, definitions combined, including avohilmo\ (7.6e-11 rs6786846 R2 NA); \Type 2 diabetes, definitions combined\ (2.5e-10 rs6786846 R2 NA); Urate levels (6e-09 rs16855567 R2 0.7); Triglyceride levels (3e-08 rs576198199 R2 0.8)…
chr3_17948061_T_C	3	17948061	T	C	rs4128378	3	17989553	0.389682	0.667062	0.372414	0.930039	0.494822	0.474665	0.497238	Smoking initiation (ever regular vs never regular) (MTAG) (4e-12 rs7640342 R2 0.9); Age of smoking initiation (MTAG) (6e-11 rs7640342 R2 0.9)
chr3_181371956_G_A	3	181371956	G	A	rs116365425	3	181089744	0.0130824	0.178066	0.037931	0.141388	0.00260417	0.021973	0.038674	Schizophrenia (3e-09 rs13096176 R2 0.51)
chr3_183533140_T_C	3	183533140	T	C	rs56009610	3	183250928	0.173653	0.441943	0.448276	0.177461	0.622478	0.592366	0.543358	Facial ageing (7e-09 rs1520101 R2 0.78); Youthful appearance (self-reported) (3e-09 rs62287198 R2 0.8)
chr3_187708550_A_G	3	187708550	A	G	rs73184642	3	187426338	0.146599	0.117925	0.12069	0.146718	0.194524	0.202452	0.192096	Standing height (8.8e-12 rs7619337 R2 0.51); Eczema (1e-10 rs10937319 R2 0.63); Neutrophill percentage (1.9e-09 rs1523475 R2 0.52)
chr3_196109704_T_C	3	196109704	T	C	rs62282694	3	195836575	0.899589	0.864742	0.760504	0.999231	0.788927	0.760782	0.772222	Reticulocyte count (4.3e-08 rs68062772 R2 NA); Mean reticulocyte volume (3.3e-16 rs406271 R2 0.61); Mean reticulocyte volume (7e-17 rs34906439 R2 0.61); Mean corpuscular hemoglobin (1.4e-298 rs41298087 R2 0.61); Mean corpuscular volume (3e-251 rs41298087 R2 0.61); Mean spheric corpuscular volume (1e-42 rs41297531 R2 0.61); Red cell distribution width (2.1e-51 rs113635136 R2 0.82); High light scat…
chr3_23449350_A_G	3	23449350	A	G	rs6780787	3	23490841	0.736776	0.392435	0.53125	0.755456	0.626152	0.544338	0.576427	Impedance of leg (left) (1.7e-10 rs6784771 R2 NA); Impedance of leg (right) (1.4e-10 rs59429714 R2 NA); Acceptance of an invitation to participate in a mental health questionnaire (2e-08 rs778486 R2 0.83); None of the above | blood clot, dvt, bronchitis, emphysema, asthma, rhinitis, eczema, allergy diagnosed by doctor (9.5e-11 rs6776424 R2 0.89); Hayfever, allergic rhinitis or eczema | blood clot…
chr3_27560124_G_A	3	27560124	G	A	rs13064622	3	27601615	0.240566	0.224057	0.201389	0.0436457	0.28485	0.265394	0.241697	White blood cell count (3e-10 rs11927257 R2 NA)
chr3_38004037_G_A	3	38004037	G	A	rs9311173	3	38045528	0.456442	0.135071	0.148276	0.0862291	0.147262	0.216903	0.22744	Standing height (4.2e-23 rs9826470 R2 0.93); Sitting height (1.5e-23 rs9826470 R2 0.93); Height (1e-33 rs9826470 R2 0.93); Diseases of hair and hair follicles (1.6e-69 NA R2 0.61); Forced expiratory volume in 1-second (fev1), predicted (1.4e-09 rs773291508 R2 0.62); Sebaceous cyst (7.1e-61 rs9816693 R2 0.71); Diseases of sebaceous glands (4.1e-61 rs9816693 R2 0.71)
chr3_38516947_G_A	3	38516947	G	A	rs59854949	3	38558438	0.0492764	0.193128	0.0551724	0.191026	0.0235903	0.0489687	0.0404412	First degree av block (4.6e-08 rs62241190 R2 NA)
chr3_46561509_C_G	3	46561509	C	G	rs12185926	3	46602999	0.0856748	0.213777	0.298611	0.157658	0.390265	0.346755	0.353591	Cerebrospinal fluid biomarker levels [Teratocarcinoma-derived growth factor 1] (1e-15 rs6783573 R2 1); Blood protein levels [Teratocarcinoma-derived growth factor 1] (4e-145 rs3806701 R2 0.82); Protein levels in obesity [Cripto] (1e-13 rs3806702 R2 0.74); Protein quantitative trait loci [Cripto] (2e-08 rs3806702 R2 0.74); Blood protein levels [TDGF1, 5810_25_3] (4.94065645841247e-324 rs4682823 R2…
chr3_48923586_A_G	3	48923586	A	G	rs62262463	3	48961019	0.016144	0.0285036	0.0555556	0.0201299	0.136954	0.100597	0.0780952	Lymphocyte counts (3.4e-19 rs78389144 R2 NA); Morning/evening person (chronotype) (1.9e-09 rs3135948 R2 NA); High light scatter reticulocyte count (3.9e-52 rs62261468 R2 0.5); Immature reticulocyte fraction (6.3e-45 rs62261468 R2 0.5); Macrophage inflammatory protein 1b levels (1e-17 rs62261476 R2 0.9); Adult body size (7e-14 rs62261477 R2 0.63); Heel bone mineral density (5e-29 rs62259531 R2 0.5…
chr3_52240726_A_C	3	52240726	A	C	rs4082828	3	52274742	0.311293	0.0886525	0.113793	0.000641026	0.0616359	0.111291	0.107537	Triglyceride levels (5e-22 rs17052058 R2 0.61); Chronotype (3e-12 rs56357549 R2 0.6); Reticulocyte count (2e-09 rs2159607 R2 0.53); Reticulocyte fraction of red cells (7e-09 rs2159607 R2 0.53); Waist-hip ratio (2e-15 rs2159607 R2 0.53); HDL cholesterol levels (9e-23 rs2159607 R2 0.53); High light scatter reticulocyte count (8e-09 rs2159607 R2 0.53); High light scatter reticulocyte percentage of r…
chr3_64090262_G_T	3	64090262	G	T	rs831566	3	64075938	0.624712	0.874704	0.8	0.580959	0.777778	0.806194	0.793199	Type 2 diabetes (8e-11 rs831571 R2 0.7)
chr3_71087408_G_A	3	71087408	G	A	rs11128205	3	71136559	0.0444725	0.119385	0.158621	0.424165	0.212226	0.189852	0.179889	Standing height (2.8e-10 rs75153021 R2 0.7); Average total household income before tax (2.1e-08 rs11711192 R2 0.71); Sitting height (1.7e-08 rs80190719 R2 0.83); Hand grip strength (right) (7.6e-09 rs80190719 R2 0.83); Drive faster than motorway speed limit (2.8e-11 rs11128205 R2 1); Automobile speeding propensity (5e-12 rs58294838 R2 0.74)
chr3_74208967_T_C	3	74208967	T	C	rs3891423	3	74258118	0.0908464	0.574468	0.310345	0.598203	0.576525	0.494018	0.479779	Left-handedness (3e-08 rs201072423 R2 0.87)
chr3_79660154_C_A	3	79660154	C	A	rs6771093	3	79709304	0.728921	0.541469	0.62069	0.524278	0.556772	0.567432	0.608656	Subcortical volume (min-P) (8e-09 rs12107379 R2 0.9); Brain morphology (min-P) (3e-08 rs12107379 R2 0.9); Heel bone mineral density (2.8e-10 rs11127656 R2 0.51); Heel bone mineral density (4e-08 rs11127656 R2 0.51)
chr3_85728132_A_T	3	85728132	A	T	rs2029053	3	85777282	0.064079	0.22104	0.151724	0.212062	0.299942	0.296635	0.270295	Irritable mood (2.2e-09 rs6549048 R2 0.97); Core binding factor acute myeloid leukemia (3e-13 rs3901898 R2 0.56)
chr4_10483135_G_C	4	10483135	G	C	rs60321744	4	10484759	0.566368	0.103774	0.0344828	0.352638	0.085443	0.0287588	0.108656	Urate levels [East Asian] (3e-60 rs57629029 R2 0.99)
chr4_111902309_T_C	4	111902309	T	C	rs3850477	4	112823465	0.737931	0.794537	0.741379	0.860256	0.656502	0.662925	0.687845	Insomnia (3e-08 rs11722569 R2 1)
chr4_112107845_C_G	4	112107845	C	G	rs4833379	4	113029001	0.413018	0.311611	0.4	0.465894	0.276051	0.272273	0.314917	Lymphocyte counts (2.8e-08 rs4833392 R2 0.78); Lymphocyte counts (6.1e-27 rs28851880 R2 0.73)
chr4_12791406_C_T	4	12791406	C	T	rs13102671	4	12793030	0.00711662	0.0330189	0.037931	0.0012837	0.0437536	0.0493779	0.0433579	Standing height (5.2e-17 rs78249916 R2 0.65)
chr4_128059746_C_A	4	128059746	C	A	rs12650556	4	128980901	0.767315	0.744104	0.675862	0.651495	0.630006	0.630029	0.647874	FEV1 (5.6e-10 rs4834214 R2 0.66); Lung function (FVC) (8.8e-09 rs4834214 R2 0.66); Lung function (FVC) (4e-11 rs4834214 R2 0.66); Sex hormone-binding globulin levels adjusted for BMI (8e-10 rs1357391317 R2 0.79); Serum alkaline phosphatase levels (1e-13 rs67868208 R2 0.66); Sex hormone-binding globulin levels adjusted for BMI (6e-16 rs62334584 R2 0.84); Sex hormone-binding globulin levels (3e-11 …
chr4_129897777_T_C	4	129897777	T	C	rs2952901	4	130818932	0.195397	0.425532	0.53125	0.28599	0.612198	0.659286	0.569188	Hot drink temperature (1.5e-08 rs2952896 R2 0.61); Comparative body size at age 10 (1.3e-09 rs2955476 R2 0.61); Leg fat mass (left) (1.9e-08 rs2955474 R2 0.6); Weight (1.3e-08 rs2955474 R2 0.6); Weight (1.8e-08 rs2955474 R2 0.6); Waist circumference (1.6e-08 rs2955474 R2 0.6); Adult body size (2e-10 rs2952863 R2 0.56); Body mass index (2e-14 rs2860199 R2 0.58); Type 2 diabetes (1e-08 rs2952858 R2…
chr4_137989118_G_T	4	137989118	G	T	rs7668447	4	138910272	0.555376	0.612293	0.465517	0.814267	0.491931	0.489532	0.525926	Neuroticism score (1.1e-08 rs10032297 R2 0.57); Neuroticism (4e-09 rs10032297 R2 0.57); Neuroticism (5e-10 rs1371325 R2 0.57); Well-being spectrum (multivariate analysis) (9e-11 rs1371325 R2 0.57); Life satisfaction (2e-09 rs1371325 R2 0.57); Positive affect (8e-10 rs1371325 R2 0.57); Neurociticism (3.4e-08 rs4530683 R2 0.52); Neuroticism (7e-09 rs6842049 R2 0.51); Mood instability (2e-08 rs86597…
chr4_138516118_T_C	4	138516118	T	C	rs2114359	4	139437272	0.23909	0.648585	0.786207	0.704633	0.668585	0.696189	0.655904	Hair color (3e-13 rs299118 R2 0.55)
chr4_143122183_T_C	4	143122183	T	C	rs72719149	4	144043336	0.147154	0.356132	0.348276	0.143774	0.269031	0.325773	0.302583	Asthma (2e-12 rs7686660 R2 0.54); Severity of nausea and vomiting of pregnancy (1e-08 rs4690766 R2 0.85); Essential hypertension (4.1e-10 rs4690774 R2 NA); Hypertension (3.7e-10 rs4690774 R2 NA); Hypertension | non-cancer illness code, self-reported (3.9e-11 rs542115318 R2 0.84); Estimated glomerular filtration rate (1e-08 rs11100781 R2 0.99); Urate levels (2e-16 rs11724872 R2 0.73); Urate levels…
chr4_15659732_G_A	4	15659732	G	A	rs73243105	4	15661355	0.0313577	0.125592	0.0724138	0.0147436	0.118952	0.12573	0.108456	Urinary metabolite levels in chronic kidney disease [2'-deoxyguanosine] (8e-26 rs7683000 R2 0.81); Urinary metabolite levels in chronic kidney disease [3-methylcytidine] (4e-43 rs73224656 R2 0.92); Blood protein levels [ADP-ribosyl cyclase/cyclic ADP-ribose hydrolase 2] (1e-108 rs2302465 R2 0.93); Blood protein levels [BST1, 4535_50_2] (4.94065645841247e-324 rs16892260 R2 0.71); Protein quantitat…
chr4_162795089_G_A	4	162795089	G	A	rs28610871	4	163716241	0.395848	0.176887	0.213793	0.000641026	0.242634	0.268751	0.240809	Chronotype (1e-09 rs1458146 R2 0.96); Chronotype (1e-09 rs9997394 R2 0.96)
chr4_165364609_T_A	4	165364609	T	A	rs12642246	4	166285761	0.152159	0.475118	0.306897	0.445302	0.1916	0.237406	0.243094	Heel bone mineral density (7e-12 rs11100606 R2 0.55)
chr4_173476624_C_A	4	173476624	C	A	rs4146858	4	174397775	0.269275	0.360911	0.302083	0.286086	0.316482	0.262948	0.29461	Chin dimples (2e-11 rs12505328 R2 0.51)
chr4_184839031_G_A	4	184839031	G	A	rs62338232	4	185760185	0.0227743	0.0695755	0.0827586	0.00128535	0.159838	0.143647	0.129182	Mean platelet (thrombocyte) volume (7.8e-17 rs35313914 R2 0.7); Mean platelet volume (6.7e-20 rs34237618 R2 0.67)
chr4_2868088_C_T	4	2868088	C	T	rs12641947	4	2869815	0.0980911	0.205674	0.244828	0.0411311	0.354718	0.301051	0.267463	Arm fat percentage (right) (1.9e-08 rs10794537 R2 NA); Forced expiratory volume in 1-second (fev1) (1e-08 rs28545482 R2 NA); Smoking initiation (ever regular vs never regular) (MTAG) (3e-12 rs35780153 R2 0.92); Wholemeal or wholegrain | bread type (1.9e-09 rs35780153 R2 0.92); Coffee consumption (cups per day) (3e-10 rs1877723 R2 0.85); Dried fruit intake (1.7e-09 rs1877723 R2 0.85); None of the …
chr4_30545169_C_T	4	30545169	C	T	rs7673395	4	30546791	0.373356	0.444988	0.416667	0.145372	0.569337	0.535743	0.540875	Depressive symptom (sleep problems) (binary trait) (5e-08 rs13127129 R2 0.74); Number of incorrect matches in round (1.9e-08 rs34520716 R2 0.68); Refractive error (3e-08 rs6828872 R2 0.55)
chr4_38691304_T_A	4	38691304	T	A	rs3796535	4	38692925	0.018816	0.0613208	0.0655172	0.0198718	0.103975	0.0785585	0.0699816	Eosinophil counts (3.1e-45 rs114706726 R2 0.7); Eosinophil counts (3e-15 rs75504410 R2 0.72); Sum eosinophil basophil counts (9.3e-16 rs75504410 R2 0.72); Eosinophill percentage (4.6e-29 rs78976775 R2 0.72); Eosinophil percentage of granulocytes (4.4e-14 rs17428931 R2 0.76); Neutrophil percentage of granulocytes (4.4e-14 rs17428931 R2 0.76); Eosinophil percentage of white cells (6.8e-17 rs1742893…
chr4_39354215_A_G	4	39354215	A	G	rs35426132	4	39355835	0.117011	0.577197	0.524138	0.605161	0.378674	0.449721	0.436347	Standing height (3.4e-13 rs202091555 R2 NA); Mean reticulocyte volume (1.8e-18 rs572097274 R2 0.69); Mean corpuscular volume (5e-16 rs6815859 R2 0.83); Mean corpuscular hemoglobin (6e-13 rs7658917 R2 1); Trunk predicted mass (3.3e-08 rs28609388 R2 0.78); Trunk fat-free mass (4.4e-08 rs28609388 R2 0.78); Appendicular lean mass (5.3e-12 rs36052389 R2 0.99); Mean corpuscular hemoglobin (4e-12 rs6835…
chr4_40210377_T_C	4	40210377	T	C	rs2381499	4	40211997	0.561882	0.737028	0.727586	0.661104	0.722638	0.678854	0.689114	Hypothyroidism/myxoedema | non-cancer illness code, self-reported (1.7e-08 rs747379838 R2 NA)
chr4_45324359_T_C	4	45324359	T	C	rs147314973	4	45326376	0.000114837	0	0.0138889	0	0.00748848	0.0095405	0.00643382	Senility (4.9e-08 rs187361647 R2 NA)
chr4_54120718_T_C	4	54120718	T	C	rs4864841	4	54986885	0.371146	0.444181	0.231034	0.337419	0.279827	0.292759	0.302947	Lung function (FEV1/FVC) (2.8e-09 rs1800813 R2 NA)
chr4_6792625_C_A	4	6792625	C	A	rs77166807	4	6794352	0.0773602	0.296837	0.0689655	0.244488	0.0817514	0.039041	0.0891182	Peptac liquid | treatment/medication code (2.5e-08 rs11727795 R2 NA)
chr4_72830134_A_T	4	72830134	A	T	rs1593448	4	73695851	0.255814	0.291667	0.327586	0.253906	0.496524	0.383854	0.40463	Appendicular lean mass (3.6e-09 rs138006143 R2 NA); Impedance of leg (right) (2.2e-08 rs28497864 R2 0.53); Impedance of leg (left) (2.3e-09 rs10023514 R2 0.53)
chr4_73721592_C_T	4	73721592	C	T	rs79982576	4	74587309	0.0477612	0.0377358	0.134483	0.322165	0.0403458	0.0578271	0.0626151	Interleukin-8 levels (9e-17 rs7655660 R2 1)
chr4_77931437_C_T	4	77931437	C	T	rs7673642	4	78852591	0.364358	0.138298	0.127586	0.172015	0.189873	0.147757	0.195772	Leg fat percentage (left) (2.5e-08 rs7692075 R2 0.9); Leg fat percentage (right) (5.2e-09 rs7692075 R2 0.9); Body fat percentage (1.4e-09 rs7692075 R2 0.9); Trunk fat percentage (1.8e-09 rs7692075 R2 0.9)
chr4_82861111_T_A	4	82861111	T	A	rs10015307	4	83782264	0.181462	0.647945	0.479167	0.229572	0.616927	0.584664	0.549797	Neutrophil percentage of white cells (7.9e-09 rs57960857 R2 0.87); Neutrophill percentage (1e-10 rs1170758075 R2 0.55); Lymphocyte percentage (1.3e-14 rs1170758075 R2 0.55); Red cell distribution width (2.1e-11 rs6811109 R2 0.6); Lymphocyte percentage of white cells (1.2e-09 rs1229740673 R2 0.58); Red cell distribution width (1e-14 rs12511815 R2 0.54)
chr4_94105283_T_A	4	94105283	T	A	rs3857067	4	95026434	0.74948	0.649289	0.455172	0.675065	0.382899	0.457312	0.469501	Hand grip strength (7e-09 rs7658243 R2 0.64); Brain morphology (MOSTest) (2e-08 rs1848793 R2 1); Biological sex (1e-08 rs11936789 R2 0.89); QT interval (1e-09 rs3857067 R2 1); Type 2 diabetes (4e-10 rs6821438 R2 0.79); Type 2 diabetes (4e-11 rs6821438 R2 0.79); Body mass index (5e-09 rs7678054 R2 0.79); Type 2 diabetes (1e-09 rs28408270 R2 0.75); Testicular germ cell tumor (1e-08 rs17021463 R2 0.…
chr4_95638659_C_T	4	95638659	C	T	rs1436594	4	96559810	0.21699	0.441667	0.409722	0.446154	0.588812	0.577936	0.534926	Serum 25-Hydroxyvitamin D levels (4.7e-08 rs12507691 R2 0.93)
chr4_97216236_G_C	4	97216236	G	C	rs7684189	4	98137387	0.756968	0.343675	0.272414	0.386247	0.184983	0.301781	0.289279	Intelligence (1.7e-08 rs4459994 R2 0.61); Birth weight (1.3e-08 rs6820487 R2 0.63); Adventurousness (1e-08 rs11933823 R2 0.82)
chr4_99207596_T_C	4	99207596	T	C	rs4147545	4	100128753	0.550495	0.429078	0.396552	0.878378	0.298215	0.324107	0.357274	Haemoglobin concentration (3.2e-08 rs11499824 R2 NA)
chr4_99543871_T_A	4	99543871	T	A	rs10009198	4	100465028	0.483778	0.240566	0.486111	0.307593	0.191066	0.286419	0.281768	Alanine aminotransferase levels (2e-08 rs10007975 R2 0.85); Low density lipoprotein cholesterol levels (9e-15 rs34832602 R2 0.92)
chr4_99827879_G_A	4	99827879	G	A	rs56212993	4	100749036	0.0146958	0.0542453	0.103448	0.000641026	0.0644419	0.0831171	0.0726103	Impedance of leg (right) (5.6e-09 rs77111670 R2 0.59); Appendicular lean mass (1.3e-12 rs41275723 R2 0.61); Impedance of leg (left) (3.9e-09 rs185238112 R2 0.56)
chr5_107291200_T_G	5	107291200	T	G	rs10515372	5	106626901	0.0863814	0.057783	0.12069	0.000642674	0.0705239	0.104023	0.0863971	Highest math class taken (MTAG) [MTAG] (4e-10 rs35748495 R2 0.59); Bipolar disorder or major depressive disorder (2e-08 rs55993664 R2 0.69); Self-reported math ability (MTAG) [MTAG] (2e-08 rs13184643 R2 1)
chr5_112128140_T_C	5	112128140	T	C	rs27982	5	111463837	0.155228	0.100711	0.1	0.0192308	0.145857	0.17095	0.162684	Thyroid cancer (3e-10 rs73227498 R2 0.81)
chr5_128900590_T_C	5	128900590	T	C	rs2079100	5	128236283	0.917643	0.823877	0.810345	0.89884	0.796083	0.806688	0.806066	Pulse rate, automated reading (3.6e-09 rs4835959 R2 0.62)
chr5_134281267_A_G	5	134281267	A	G	rs17167424	5	133616958	0.289558	0.182783	0.15035	0.0596154	0.145078	0.0841225	0.137201	Mean platelet (thrombocyte) volume (4.3e-12 rs368858565 R2 0.86); Mean platelet volume (9.7e-16 rs79736198 R2 0.89)
chr5_138335720_G_A	5	138335720	G	A	rs113885171	5	137671409	0.0168825	0.0509709	0.165517	0.000643501	0.148592	0.111075	0.0858491	Pulse rate (2.4e-08 rs10040989 R2 0.78); QT interval (5e-11 rs10040989 R2 0.78); Type 2 diabetes (6e-09 rs112667817 R2 0.59)
chr5_146138075_A_G	5	146138075	A	G	rs2939526	5	145517638	0.884779	0.990499	1	1	1	0.999467	0.98855	Alzheimer disease and age of onset [between families] (4e-08 rs2962508 R2 1)
chr5_154075444_C_T	5	154075444	C	T	rs13155109	5	153455004	0.39933	0.214628	0.300699	0.112468	0.316005	0.306649	0.333948	Apolipoprotein A1 levels (4e-15 rs286965 R2 0.7); Red cell distribution width (2e-24 rs4594908 R2 0.7); Red cell distribution width (1e-25 rs2578384 R2 0.73); Red cell distribution width (5e-20 rs2578377 R2 0.69); Red cell distribution width (4.1e-10 rs2578377 R2 0.69); Red cell distribution width (5e-27 rs2578377 R2 0.69); Red blood cell (erythrocyte) distribution width (6e-15 rs2578377 R2 0.69)
chr5_157499975_C_T	5	157499975	C	T	rs4704743	5	156926983	0.126016	0.242891	0.317241	0.802717	0.271644	0.285639	0.262172	Forced expiratory volume in 1-second (fev1), best measure (2e-15 rs1990950 R2 0.58); Lung function (FEV1/FVC) (3e-11 rs1990950 R2 0.58)
chr5_173970669_C_T	5	173970669	C	T	rs73324811	5	173397672	0.13072	0.0495283	0.0793103	0.0519231	0.152186	0.120247	0.129834	Risk-taking tendency (4-domain principal component model) (6e-10 rs359443 R2 0.59)
chr5_176943987_T_C	5	176943987	T	C	rs353478	5	176370988	0.814397	0.364387	0.531034	0.476834	0.491652	0.506885	0.512939	Educational attainment (years of education) (2e-10 rs6861925 R2 0.99); Educational attainment (MTAG) [MTAG] (6e-10 rs6861925 R2 0.99); Had menopause (8.8e-28 rs7718874 R2 1); Menarche (age at onset) [japanese] (9e-13 rs365132 R2 1); Menarche and menopause (age at onset) [age at natural menopause] (8e-14 rs365132 R2 1); Menopause (age at onset) (1e-33 rs365132 R2 1); Menopause (age at onset) (9e-3…
chr5_31518803_C_T	5	31518803	C	T	rs12514319	5	31518910	0.0925586	0.4375	0.396552	0.198586	0.483871	0.514161	0.474265	Comparative height size at age 10 (3.1e-08 rs10051435 R2 0.84); Standing height (4.4e-10 rs62348757 R2 NA)
chr5_34653444_C_T	5	34653444	C	T	rs465240	5	34653549	0.288643	0.262411	0.40625	0.08	0.317708	0.33016	0.2939	Lung function (FEV1/FVC) (1.2e-11 rs12189242 R2 0.7)
chr5_39194835_C_T	5	39194835	C	T	rs260084	5	39194937	0.799471	0.852594	0.724138	0.928205	0.765112	0.772639	0.797422	Platelet distribution width (9.2e-11 rs17463814 R2 0.74); Zapain caplet | treatment/medication code (1.9e-08 rs77017757 R2 NA)
chr5_42285537_A_G	5	42285537	A	G	rs10461736	5	42285639	0.308982	0.58747	0.675862	0.830769	0.678489	0.653876	0.651934	Ankle spacing width (2.2e-24 rs1858138 R2 0.62); Heel broadband ultrasound attenuation (right) (1.6e-09 rs6866713 R2 0.56)
chr5_43647607_T_C	5	43647607	T	C	rs16873432	5	43647709	0.305836	0.0472813	0.0827586	0.145244	0.0761685	0.0849877	0.105166	Hemoglobin concentration (1.1e-09 rs6451719 R2 NA); Pulse pressure (4e-11 rs7710854 R2 0.55); Mean platelet volume (2e-11 rs7710854 R2 0.55); Mean corpuscular hemoglobin (1e-08 rs7710854 R2 0.55); Mean platelet volume (1e-11 rs7710854 R2 0.55); Mean platelet volume (5.2e-13 rs7710854 R2 0.55)
chr5_52800100_C_A	5	52800100	C	A	rs185240714	5	52095934	0.0232398	0.0248227	0.0137931	0.00384615	0.0302245	0.0374335	0.0266544	Lymphocyte counts (5.5e-10 rs139420269 R2 0.61); Mean reticulocyte volume (4e-14 rs77704739 R2 1); C-reactive protein levels (1e-21 rs77704739 R2 1); Reticulocyte count (1.5e-55 rs77704739 R2 1); Mean reticulocyte volume (9.4e-10 rs77704739 R2 1); High light scatter reticulocyte percentage of red cells (8.7e-100 rs115421711 R2 1); Reticulocyte percentage (9.1e-49 rs115421711 R2 1); Low density li…
chr5_78274829_G_C	5	78274829	G	C	rs13163836	5	77570653	0.114607	0.211401	0.389655	0.329268	0.346198	0.319228	0.302026	Red cell distribution width (2e-08 rs10065892 R2 0.65)
chr5_80482622_G_A	5	80482622	G	A	rs394076	5	79778441	0.423573	0.905437	0.924138	0.914103	0.905257	0.911414	0.872243	Hair color (2e-19 rs2547497 R2 0.92); Blond vs. brown/black hair color (1e-08 rs259035 R2 0.92); Psoriasis (2e-08 rs249038 R2 0.95)
chr5_89010744_C_T	5	89010744	C	T	rs4916664	5	88306561	0.888201	0.578883	0.541958	0.534839	0.461148	0.4562	0.5	Educational attainment (MTAG) [MTAG] (2e-10 rs6864888 R2 0.66); Total body bone mineral density (1e-17 rs7728694 R2 1); Highest math class taken (MTAG) [MTAG] (2e-13 rs4916737 R2 0.7); Plateletcrit (3e-15 rs544262365 R2 0.53); Self-reported math ability (7e-11 rs59844455 R2 0.7); Total body bone mineral density (age 45-60) (1e-08 rs4916664 R2 1); Sitting height (1.3e-13 rs4916664 R2 1); Forced vi…
chr6_10535009_C_T	6	10535009	C	T	rs506355	6	10535242	0.0875862	0.0449173	0.137931	0.00899743	0.0489349	0.0840363	0.0822551	Cellulitis | non-cancer illness code, self-reported (2.7e-08 rs7450232 R2 NA)
chr6_108847797_C_A	6	108847797	C	A	rs1409991	6	109169000	0.0254198	0.0744681	0.103448	0	0.102483	0.154252	0.122921	Urate levels (2e-08 rs9480889 R2 0.65); Sex hormone-binding globulin levels adjusted for BMI (2e-08 rs9480889 R2 0.65); Triglyceride levels (1e-08 rs9480889 R2 0.65); Triglyceride levels (1e-11 rs9480889 R2 0.65)
chr6_10887699_G_T	6	10887699	G	T	rs2153159	6	10887932	0.539747	0.34323	0.382759	0.690231	0.433679	0.462399	0.465009	Menopause (age at onset) [japanese] (2e-12 rs12211124 R2 0.83); Menarche and menopause (age at onset) [age at natural menopause] (5e-08 rs2153157 R2 0.87); Menopause (age at onset) (8e-12 rs2153157 R2 0.87)
chr6_109420812_G_A	6	109420812	G	A	rs9487094	6	109742015	0.666897	0.405437	0.441379	0.476923	0.373199	0.350253	0.426335	Eosinophill count (7.9e-09 rs6932503 R2 NA); Reticulocyte count (2e-18 rs11153171 R2 0.9); Arm fat-free mass (left) (1.1e-19 rs12529733 R2 0.72); Arm predicted mass (left) (6.8e-20 rs12529733 R2 0.72); Height (2e-09 rs12529733 R2 0.63); Comparative height size at age 10 (1.5e-11 rs9386799 R2 0.65); Monocyte percentage of white cells (7e-12 rs12528822 R2 0.93); Height (1e-47 rs1074765 R2 0.77); Mo…
chr6_111593622_G_A	6	111593622	G	A	rs174384	6	111914825	0.490422	0.769504	0.737931	0.542581	0.729131	0.787552	0.740809	C-reactive protein levels (1e-09 rs174373 R2 0.85); Crohn's disease [EA] (5.8e-10 rs367254 R2 0.55)
chr6_116492770_A_G	6	116492770	A	G	rs9398436	6	116813933	0.0656775	0.352246	0.427586	0.47416	0.366551	0.346039	0.321956	Ulcerative colitis (8e-10 rs2858829 R2 0.7); Childhood steroid-sensitive nephrotic syndrome (1e-17 rs2637678 R2 0.76)
chr6_120201037_A_C	6	120201037	A	C	rs112572445	6	120522183	0.101493	0.00353774	0	0	0	0	0.00460405	Protein quantitative trait loci (liver) [TTN] (1e-11 rs58223466 R2 1); Protein quantitative trait loci (liver) [HBG1] (4e-09 rs58223466 R2 1); Protein quantitative trait loci (liver) [HINT1] (1e-09 rs58223466 R2 1); Protein quantitative trait loci (liver) [APRT] (2e-08 rs58223466 R2 1); Protein quantitative trait loci (liver) [HBD] (1e-09 rs58223466 R2 1)
chr6_122280230_G_A	6	122280230	G	A	rs761955	6	122601376	0.106684	0.217494	0.32069	0.362179	0.213422	0.302158	0.238447	Atrial fibrillation [EA] (2e-16 rs868155 R2 0.57); Vertical cup-disc ratio (1e-08 rs868153 R2 0.56); Atrial fibrillation (9e-21 rs13191450 R2 0.57); Atrial fibrillation (7.4e-19 rs72966339 R2 0.59); Atrial fibrillation [Japanese] (4e-08 rs13219206 R2 0.66); Optic cup area (3e-08 rs1379096 R2 0.7); Atrial fibrillation (2e-08 rs12664873 R2 0.94); Atrial fibrillation (1e-08 rs12664873 R2 0.93); Opti…
chr6_123925604_T_C	6	123925604	T	C	rs77779477	6	124246749	0.0531695	0.00235849	0.00344828	0	0	0.000453603	0.00367647	Fasting blood insulin (2.5e-08 rs11963900 R2 1)
chr6_125678622_G_A	6	125678622	G	A	rs1418642	6	125999768	0.350012	0.619385	0.393103	0.832262	0.581991	0.557562	0.564695	Endometrial cancer (endometrioid histology) (3e-10 rs142983506 R2 0.92); Endometrial cancer (2.9e-10 rs2747716 R2 1); Endometrial cancer (4e-13 rs2797160 R2 1); Endometrial endometrioid carcinoma (1e-11 rs13328298 R2 1); Endometrial cancer (4e-10 rs13328298 R2 1)
chr6_125923536_T_C	6	125923536	T	C	rs1322755	6	126244682	0.724253	0.718676	0.558621	0.781491	0.656502	0.658315	0.66636	High light scatter reticulocyte percentage (2.7e-08 rs9491539 R2 0.6)
chr6_126340008_T_C	6	126340008	T	C	rs9388486	6	126661154	0.233748	0.694774	0.458621	0.973008	0.43462	0.45097	0.466728	Feeling nervous (2.5e-09 rs6919397 R2 1); Haematocrit percentage (9.7e-17 rs9375435 R2 0.98); Brain region volumes [left lateral orbitofrontal] (1e-10 rs17754780 R2 0.99); Type 1 diabetes (2e-09 rs2045258 R2 0.99); Impedance of arm (right) (1.2e-10 rs9388487 R2 0.9); Impedance of arm (left) (5.4e-11 rs35510806 R2 0.9); Male-pattern baldness (2e-17 rs9398803 R2 0.9); Pattern 4 | hair/balding patte…
chr6_127416262_C_T	6	127416262	C	T	rs6934242	6	127737407	0.671389	0.75237	0.627586	0.71887	0.677624	0.691673	0.69666	Mean reticulocyte volume (5e-08 rs877102 R2 0.61); Breast cancer (3e-08 rs2180341 R2 0.72); Mean corpuscular volume (5.7e-10 rs1291886534 R2 0.52); Mean corpuscular volume (5e-14 rs9398842 R2 0.72); Mean reticulocyte volume (2e-11 rs7751865 R2 0.72); Heel broadband ultrasound attenuation, direct entry (2.7e-12 rs201531810 R2 0.51); Heel bone mineral density (bmd) t-score, automated (4.5e-12 rs201…
chr6_127724760_A_C	6	127724760	A	C	rs658570	6	128045905	0.3769	0.28043	0.444828	0.100389	0.546136	0.57473	0.48155	Celiac disease (2e-08 rs4897233 R2 0.61)
chr6_141017330_G_A	6	141017330	G	A	rs7744760	6	141338467	0.754424	0.569575	0.57931	0.378065	0.631261	0.66448	0.628676	Refractive error (8e-12 rs7756435 R2 0.7)
chr6_150998594_C_A	6	150998594	C	A	rs57017089	6	151319730	0.167365	0.15311	0.306897	0.0702211	0.239445	0.223222	0.196262	Refractive error (5e-20 rs4869965 R2 0.59)
chr6_15111154_T_C	6	15111154	T	C	rs78079096	6	15111385	0.0177956	0.057783	0.0172414	0.000643501	0.04289	0.0502659	0.0422794	Red cell distribution width (6.8e-09 rs79851650 R2 0.7)
chr6_154514048_G_C	6	154514048	G	C	rs12665532	6	154835182	0.322907	0.125	0.203448	0.12018	0.163882	0.172745	0.170037	Estimated glomerular filtration rate (4e-10 rs62432759 R2 0.71)
chr6_156796188_A_C	6	156796188	A	C	rs4869893	6	157117322	0.206762	0.212264	0.234483	0.101673	0.277362	0.282476	0.251381	College or university degree | qualifications (1.2e-08 rs112139144 R2 0.69); Bioavailable testosterone levels (1e-08 rs4869893 R2 1); Educational attainment (years of education) (2e-09 rs113588399 R2 0.56); Educational attainment (MTAG) [MTAG] (5e-09 rs9322589 R2 0.56)
chr6_158810916_C_T	6	158810916	C	T	rs3123133	6	159231948	0.44378	0.341981	0.503448	0.160026	0.636233	0.618411	0.575368	Blonde | hair colour (natural, before greying) (1.9e-38 rs3102975 R2 0.5); Blond vs. brown/black hair color (9e-55 rs3212308 R2 0.59); Total testosterone levels (2e-09 rs9457466 R2 0.98); Hair color (7e-124 rs9347258 R2 0.61); Hair color (1e-77 rs9347258 R2 0.61); Brown vs. black hair color (4e-13 rs923198 R2 0.61); Lung function (FEV1/FVC) (5e-09 rs9457478 R2 0.61); Refractive error (5e-09 rs312…
chr6_161045148_G_A	6	161045148	G	A	rs2314379	6	161466180	0.138122	0.582742	0.555172	0.145887	0.403226	0.417187	0.397059	Blood protein levels [EA, Plasminogen] (2e-12 rs3798911 R2 0.93)
chr6_169765885_A_G	6	169765885	A	G	rs60671539	6	170165981	0.0822172	0.0347222	0.0507812	0.0413907	0.0290179	0.0462597	0.0509761	Educational attainment (MTAG) [MTAG] (1e-10 rs6924023 R2 0.52); Educational attainment (years of education) (5e-11 rs6924023 R2 0.52)
chr6_20576435_G_A	6	20576435	G	A	rs9358345	6	20576666	0.230193	0.437352	0.319444	0.518158	0.458237	0.358394	0.391544	Mean corpuscular hemoglobin (5e-09 rs9368207 R2 0.58); Mean corpuscular hemoglobin (1.2e-10 rs9368207 R2 0.58)
chr6_23850477_C_T	6	23850477	C	T	rs9466936	6	23850705	0.361942	0.257683	0.365517	0.344916	0.362903	0.400312	0.362799	Impedance of arm (left) (7.8e-10 rs6922292 R2 0.78); Body mass index (1e-09 rs1355459 R2 0.63); Body mass index (5e-10 rs6900723 R2 0.6); Body mass index (1e-09 rs6900723 R2 0.6)
chr6_25420122_A_C	6	25420122	A	C	rs41271807	6	25420350	0.0474494	0.072104	0.144828	0.127249	0.167146	0.179652	0.154059	Schizophrenia (MTAG) (2e-09 rs6918354 R2 0.56); Lung function (FVC) (1.2e-12 rs6918354 R2 0.56)
chr6_26303874_A_G	6	26303874	A	G	rs4712978	6	26304102	0.989442	0.923349	0.972414	0.999357	0.956221	0.939608	0.954963	Mean platelet (thrombocyte) volume (3.5e-10 rs421153 R2 0.63); Mean platelet volume (8e-13 rs76389676 R2 0.54)
chr6_28369695_T_G	6	28369695	T	G	rs73401666	6	28337472	0.0714777	0.0306604	0.0103448	0.0141207	0.00172612	0.0116008	0.0119705	Psoriasis | non-cancer illness code, self-reported (2.2e-09 rs116855140 R2 NA); Psoriasis | non-cancer illness code, self-reported (2e-15 rs61540948 R2 0.81); Schizophrenia (MTAG) (1e-13 rs185053056 R2 0.75); Schizophrenia (MTAG) (1e-13 rs185053056 R2 0.75)
chr6_29967473_G_A	6	29967473	G	A	rs3893464	6	29935250	0.424474	0.446809	0.416667	0.633548	0.452367	0.447344	0.480556	Graves' disease (2e-20 rs3893464 R2 1); Apolipoprotein B levels (1e-16 rs3823379 R2 0.58)
chr6_3013254_C_T	6	3013254	C	T	rs9378759	6	3013488	0.170166	0.204492	0.131034	0.132903	0.206986	0.222584	0.175	Blood protein levels [NQO2, 9754_33_3] (4e-64 rs4149358 R2 0.53)
chr6_30832291_G_A	6	30832291	G	A	rs1264345	6	30800068	0.306627	0.36052	0.576389	0.377249	0.431014	0.454599	0.40538	Total testosterone levels (5e-18 rs2517582 R2 0.76); Total testosterone levels (2e-18 rs2517582 R2 0.76); Bioavailable testosterone levels (2e-22 rs1264332 R2 0.65); Complement C3 and C4 levels [Serum level of C4] (3e-48 rs1052693 R2 0.64)
chr6_30852117_C_T	6	30852117	C	T	rs9262242	6	30819894	0.0254762	0.0129717	0.0103448	0.0898588	0.00374208	0.0103694	0.0128676	Ulcerative colitis (4e-67 rs9263739 R2 0.51)
chr6_31485293_A_T	6	31485293	A	T	rs2905738	6	31453070	0.598958	0.722494	0.667857	0.763601	0.638062	0.602527	0.654851	Tetanus toxoid IgG concentrations post childhood immunization (1e-09 rs2523650 R2 0.6)
chr6_32423737_G_C	6	32423737	G	C	rs116276080	6	32391514	0.0668197	0.0106132	0	0.0782051	0.000863061	0.00220321	0.00643382	Thionamide-induced agranulocytosis in Graves' disease [trend] (1e-08 rs116869525 R2 1)
chr6_32423739_G_A	6	32423739	G	A	rs3135356	6	32391516	0.0654871	0.149764	0.103448	0.107969	0.197232	0.171386	0.176525	Idiopathic membranous nephropathy (5e-71 rs7775397 R2 0.54); Sarcoidosis (Lofgren's syndrome vs non-Lofgren's syndrome) (1e-33 rs1265757 R2 0.54); Rosacea symptom severity (1e-13 rs2894254 R2 0.55); Type 1 diabetes and autoimmune thyroid diseases (2e-20 rs1980493 R2 0.69); Apolipoprotein A1 levels (5e-40 rs2395158 R2 0.69); HDL cholesterol levels (8e-18 rs3129962 R2 0.53); Lung cancer in ever smo…
chr6_32475656_C_T	6	32475656	C	T	rs9269115	6	32443433	0.369794	0.32561	0.231618	0.222222	0.334108	0.282901	0.31262	ACPA-positive rheumatoid arthritis (smoking interaction) [adjusted for HLA shared epitope] (1e-10 rs3129890 R2 0.79); Frontotemporal dementia [All Frontotemporal dementia] (6e-09 rs9268856 R2 0.99); Schizophrenia (9e-14 rs9268895 R2 0.91); Schizophrenia (7e-17 rs9269028 R2 0.83)
chr6_35777878_C_T	6	35777878	C	T	rs2478467	6	35745655	0.857751	0.58747	0.806897	0.669459	0.617494	0.639435	0.6593	Blood protein levels [CLPS, 5749_53_3] (6e-80 rs9380535 R2 0.72)
chr6_41738453_C_T	6	41738453	C	T	rs2395785	6	41706191	0.337603	0.52864	0.579861	0.629458	0.781732	0.71603	0.685958	Estimated glomerular filtration rate (1e-15 rs13200335 R2 0.52)
chr6_4577675_T_A	6	4577675	T	A	rs9504151	6	4577909	0.0979559	0.0837264	0.12069	0.0115533	0.0947035	0.14006	0.131676	Lung function (FEV1/FVC) (2e-10 rs385884 R2 1)
chr6_51474037_T_A	6	51474037	T	A	rs4144141	6	51338835	0.687529	0.898585	0.886207	1	0.932355	0.897509	0.893186	6mm strong meridian (left) (2.9e-12 rs56297668 R2 0.66); 6mm strong meridian (right) (1.3e-08 rs56297668 R2 0.66); Height (2e-08 rs9474019 R2 0.66); Brain region volumes [right lateral orbitofrontal] (5e-09 rs72902139 R2 0.71)
chr6_52095799_G_A	6	52095799	G	A	rs6906430	6	51960597	0.644368	0.644208	0.389655	0.820876	0.452601	0.413408	0.470534	DNA methylation variation (age effect) (3e-31 rs10948674 R2 0.63)
chr6_54981283_C_A	6	54981283	C	A	rs3125261	6	54846081	0.459557	0.646778	0.385417	0.892119	0.440294	0.406431	0.433892	Menarche (age at onset) (1e-12 rs988913 R2 0.76); Sleep duration (6e-11 rs9382445 R2 0.62)
chr6_57242524_C_T	6	57242524	C	T	rs9396266	6	57107322	0.285632	0.463443	0.362069	0.618895	0.275346	0.291531	0.299263	Coronary artery disease (1e-09 rs9367716 R2 0.86)
chr6_57242525_G_A	6	57242525	G	A	rs223291	6	57107323	0.423918	0.501185	0.586207	0.344761	0.704677	0.655401	0.650092	Coronary artery disease (1e-09 rs9367716 R2 0.62)
chr6_6147136_C_T	6	6147136	C	T	rs7748218	6	6147369	0.0969411	0.145047	0.17931	0.0012837	0.124928	0.170608	0.137201	DNA methylation variation (age effect) (1e-08 rs148586547 R2 1)
chr6_69711898_G_A	6	69711898	G	A	rs117890991	6	70421790	0.00137963	0.00118203	0	0.0804376	0.0250432	0.00577772	0.015625	Percent liver fat (3e-09 rs77249491 R2 0.94)
chr6_92922577_C_T	6	92922577	C	T	rs9345303	6	93632295	0.155876	0.453901	0.634483	0.797542	0.422855	0.473742	0.41989	Body mass index (1e-08 rs2506942 R2 0.75); Body mass index (4e-08 rs2506942 R2 0.75); Educational attainment (MTAG) [MTAG] (3e-09 rs1338263 R2 0.82)
chr7_101139559_T_C	7	101139559	T	C	rs2227704	7	100782840	0.974174	0.91844	0.955172	0.952442	0.813364	0.870171	0.892463	Sitting height (4e-09 rs12333363 R2 NA)
chr7_102237286_G_A	7	102237286	G	A	rs445646	7	101880566	0.243942	0.606132	0.461806	0.917632	0.631048	0.554215	0.603704	HDL cholesterol levels (1e-08 rs201441 R2 0.55); Sex hormone-binding globulin levels (2e-17 rs35225944 R2 0.58); Sex hormone-binding globulin levels (1e-18 rs35225944 R2 0.58); Sex hormone-binding globulin levels adjusted for BMI (4e-19 rs35225944 R2 0.58); Sex hormone-binding globulin levels adjusted for BMI (4e-17 rs35225944 R2 0.58); C-reactive protein levels (5e-13 rs385417 R2 0.81)
chr7_102853145_C_T	7	102853145	C	T	rs6945369	7	102493592	0.227566	0.13981	0.158621	0.421087	0.172523	0.168984	0.199816	Diverticular disease of intestine (4.3e-08 rs58919995 R2 0.81)
chr7_103994985_G_C	7	103994985	G	C	rs6972426	7	103635432	0.211985	0.221698	0.237931	0.0544872	0.232143	0.282597	0.278493	Core binding factor acute myeloid leukemia (3e-23 rs6955789 R2 0.93); Dizziness and giddiness (light-headedness and vertigo) (9.7e-09 rs73185493 R2 NA)
chr7_106862953_A_G	7	106862953	A	G	rs12705393	7	106503398	0.0507346	0.293632	0.193103	0.00512821	0.267723	0.271217	0.22886	Monocyte count (3.1e-11 rs12705393 R2 1)
chr7_112452802_T_C	7	112452802	T	C	rs6966318	7	112092857	0.670732	0.819905	0.724138	0.795367	0.712803	0.764401	0.730627	Electrocardiogram morphology (amplitude at temporal datapoints) [400 ms] (4e-09 rs3128384 R2 0.51); Electrocardiogram morphology (amplitude at temporal datapoints) [392 ms] (4e-09 rs3128384 R2 0.51); Electrocardiogram morphology (amplitude at temporal datapoints) [396 ms] (6e-09 rs3128384 R2 0.51); Electrocardiogram morphology (amplitude at temporal datapoints) [402 ms] (2e-09 rs3128384 R2 0.51);…
chr7_121038907_T_C	7	121038907	T	C	rs73431868	7	120678961	0.0230822	0.00945626	0.00344828	0.0346154	0.0023015	0.00862852	0.0119485	Protein quantitative trait loci (liver) [LRG1] (2e-08 rs61088337 R2 0.67)
chr7_127651212_A_G	7	127651212	A	G	rs894062	7	127291266	0.125431	0.173349	0.344828	0.0012837	0.211982	0.272273	0.226103	Time spend outdoors in summer (1.4e-08 rs35660964 R2 0.96); Cognitive aspects of educational attainment (7e-11 rs759843 R2 0.55); Risk taking (3.7e-08 rs34026000 R2 0.51); Number of sexual partners (6e-11 rs6467145 R2 0.54); Use of sun/uv protection (1.3e-09 rs12540357 R2 0.92); Worrier / anxious feelings (2e-10 rs11971935 R2 0.52); Estimated glomerular filtration rate (6e-10 rs325442 R2 0.55); E…
chr7_12806272_C_T	7	12806272	C	T	rs13232299	7	12845897	0.0331803	0.103571	0.127586	0.000641849	0.134737	0.161839	0.127993	Adolescent idiopathic scoliosis (1e-09 rs12538763 R2 0.98)
chr7_130915080_A_G	7	130915080	A	G	rs157947	7	130599839	0.109562	0.0212264	0.0659722	0.000641026	0.0993645	0.0640659	0.0828729	White blood cell count (1.5e-09 rs205711 R2 NA); Eosinophil counts (8e-09 rs35908158 R2 0.62)
chr7_134288478_A_G	7	134288478	A	G	rs2544211	7	133973230	0.50603	0.554245	0.3	0.265766	0.416235	0.475039	0.468692	Mean platelet volume (4.2e-20 rs2075371 R2 0.99); Insomnia (2e-09 rs2598293 R2 0.98); Plateletcrit (5e-09 rs2544221 R2 0.91); Mean platelet volume (2e-47 rs2544221 R2 0.87); Mean platelet volume (1.2e-50 rs2544221 R2 0.91); Mean platelet volume (4e-36 rs5887674 R2 0.97); Mean platelet (thrombocyte) volume (9.9e-27 rs5887674 R2 0.97); Platelet distribution width (1.8e-22 rs35897242 R2 0.8); Platel…
chr7_138197708_C_A	7	138197708	C	A	rs4732300	7	137882454	0.483897	0.592199	0.586207	0.619201	0.598158	0.589072	0.571691	Monocyte count (2.6e-11 rs7785014 R2 0.59); Monocyte count (3.3e-11 rs7785014 R2 0.59); Monocyte percentage of white cells (2e-31 rs7785014 R2 0.59); Monocyte percentage (1e-15 rs7785014 R2 0.59); Monocyte percentage of white cells (3.1e-11 rs7785014 R2 0.59); Monocyte count (2e-36 rs7785014 R2 0.59); Granulocyte percentage of myeloid white cells (2.1e-10 rs7785014 R2 0.59)
chr7_139389323_C_T	7	139389323	C	T	rs11979272	7	139074069	0.118006	0.150943	0.262069	0.194839	0.103806	0.162724	0.151013	Waist circumference adjusted for body mass index (6e-10 rs7786820 R2 0.6)
chr7_156397796_G_T	7	156397796	G	T	rs35659302	7	156190490	0.377128	0.275534	0.406897	0.093068	0.306228	0.427801	0.375919	Sex hormone-binding globulin levels adjusted for BMI (1e-09 rs7808581 R2 0.59)
chr7_159073606_A_C	7	159073606	A	C	rs77587218	7	158866297	0.00264186	0.067217	0.00689655	0	0.0374424	0.0196053	0.0248162	Spherical equivalent or myopia (age of diagnosis) (5e-10 rs60884546 R2 0.79); Whooping cough / pertussis | non-cancer illness code, self-reported (3.2e-08 rs117261086 R2 0.94); Spherical equivalent (4e-14 rs144364340 R2 0.86); Spherical power (right) (4.6e-08 rs180945864 R2 0.87)
chr7_31913628_C_G	7	31913628	C	G	rs4723110	7	31953241	0.77504	0.919811	0.837931	0.687742	0.87939	0.867315	0.854779	Lung function (FEV1/FVC) (2e-13 rs10266620 R2 0.72)
chr7_32506506_T_G	7	32506506	T	G	rs1597555	7	32546118	0.254029	0.380896	0.462069	0.477361	0.402938	0.373587	0.407993	Cognitive ability, years of educational attainment or schizophrenia (pleiotropy) (8e-11 rs1376289 R2 0.55); Intelligence (1.6e-08 rs1580019 R2 0.51); Cognitive aspects of educational attainment (3e-09 rs1580019 R2 0.51); Cognitive ability (4e-09 rs1580019 R2 0.51); Cognitive performance (2.5e-09 rs1580019 R2 0.51); Cognitive performance (MTAG) [MTAG] (9e-13 rs1580019 R2 0.51); Educational attainm…
chr7_3476283_C_G	7	3476283	C	G	rs7802165	7	3515915	0.223987	0.108491	0.2	0.097561	0.0820853	0.137224	0.154696	Insomnia (5e-10 rs73671843 R2 0.93)
chr7_35026240_T_C	7	35026240	T	C	rs59505449	7	35065852	0.217937	0.238208	0.351724	0.141849	0.325849	0.300169	0.277778	Moderate to vigorous physical activity levels (4.4e-08 rs1186721 R2 0.97); Vigorous physical activity (5.5e-10 rs328902 R2 1); Salad / raw vegetable intake (6.9e-10 rs57221424 R2 0.85); Standing height (1.6e-10 rs10266280 R2 0.69)
chr7_41006834_C_A	7	41006834	C	A	rs11770716	7	41046432	0.13748	0.0153664	0.0206897	0.151671	0.0333717	0.024825	0.0340074	Estimated glomerular filtration rate (2e-09 rs78503047 R2 0.92)
chr7_44900828_G_A	7	44900828	G	A	rs62460539	7	44940427	0.0123699	0.0685579	0.09375	0.0226391	0.0296684	0.0585953	0.0507519	Sex hormone-binding globulin levels (3e-09 rs73109480 R2 0.73); Sex hormone-binding globulin levels adjusted for BMI (2e-12 rs73109480 R2 0.73); Apolipoprotein A1 levels (2e-09 rs112942650 R2 0.7); Reaction time (3.3e-10 rs2040879 R2 NA); Mean time to correctly identify matches (2.4e-08 rs2040879 R2 NA)
chr7_46687365_T_C	7	46687365	T	C	rs856560	7	46726963	0.446223	0.508274	0.613793	0.92545	0.697695	0.622967	0.627757	Insulin-like growth factor 1 levels (9.99999999999999e-301 rs856540 R2 0.7); Estimated glomerular filtration rate [EA] (5e-15 rs700746 R2 0.83); Estimated glomerular filtration rate (5e-10 rs856563 R2 1); Insulin-like growth factor 1 levels (1.6e-10 rs700750 R2 0.93); Estimated glomerular filtration rate in non-diabetics (4e-11 rs700750 R2 0.82); Urate levels (7e-12 rs700750 R2 0.93); Estimated g…
chr7_4795338_T_C	7	4795338	T	C	rs148783056	7	4834969	0.103545	0.025	0.0486111	0	0.00560142	0.0217247	0.0245283	Parental extreme longevity (95 years and older) (3.4e-08 rs528161076 R2 0.69)
chr7_65504411_T_A	7	65504411	T	A	rs62648739	7	64969324	0.00300787	0.0070922	0	0	0.00518732	0.0137931	0.00739372	Pulse wave arterial stiffness index (9.6e-09 rs193060770 R2 NA)
chr7_66409559_A_G	7	66409559	A	G	rs12533387	7	65874546	0.00872761	0.0695755	0.0206897	0.0823681	0.0780081	0.042207	0.0441989	Neutrophil count (6e-15 rs62470932 R2 0.81); White blood cell count (1e-20 rs12540307 R2 0.53); White blood cell count (9e-16 rs12540307 R2 0.85); White blood cell count (4.8e-18 rs12540307 R2 0.85); White blood cell count (2e-12 rs12540307 R2 0.85); Parkinson's disease or first degree relation to individual with Parkinson's disease (1e-08 rs76949143 R2 0.82)
chr7_824752_A_G	7	824752	A	G	rs4719475	7	864389	0.418161	0.465721	0.248276	0.220077	0.393022	0.382976	0.367403	Educational attainment (MTAG) [MTAG] (6e-10 rs4719460 R2 0.61); Educational attainment (years of education) (2e-09 rs4719460 R2 0.61)
chr7_86438111_G_T	7	86438111	G	T	rs7805535	7	86067427	0.768851	0.851415	0.855172	0.934615	0.897812	0.86208	0.834254	Hand grip strength (Mahalanobis distance) (5e-08 rs10231286 R2 0.99)
chr7_89998732_A_T	7	89998732	A	T	rs259159	7	89628046	0.606707	0.396675	0.27931	0.413548	0.245109	0.243673	0.280443	Coffee intake (8.7e-09 rs539043274 R2 0.58); Coffee consumption (4e-08 rs17687539 R2 0.55)
chr7_92019921_A_G	7	92019921	A	G	rs6465345	7	91649235	0.768563	0.451923	0.621528	0.576172	0.469231	0.474882	0.519626	Mean platelet volume (2.7e-09 rs13247574 R2 0.82); Haematocrit percentage (6.7e-13 rs1032437489 R2 0.79); Hemoglobin levels (3e-08 rs10266424 R2 0.92); Red blood cell count (1.6e-17 rs11769294 R2 0.63); Eosinophil counts (4e-08 rs757040 R2 0.58); Red blood cell (erythrocyte) count (2e-15 rs749098956 R2 0.62); Breast cancer (2.6e-11 rs10644111 R2 0.66); Eosinophil counts (1.8e-13 rs7811328 R2 0.7)…
chr7_9612230_A_G	7	9612230	A	G	rs4487658	7	9651860	0.194508	0.384434	0.558621	0.718346	0.565918	0.510152	0.510129	Falling risk (4e-09 rs2709062 R2 0.56)
chr7_99293362_G_T	7	99293362	G	T	rs6651108	7	98890985	0.0838888	0.0636792	0.0275862	0.0347044	0.0467128	0.0293164	0.0477941	Platelet count (5e-09 rs2301889 R2 NA); High light scatter reticulocyte count (7e-15 rs41385645 R2 0.78); High light scatter reticulocyte count (2e-26 rs117370443 R2 0.78); Reticulocyte count (9e-28 rs117370443 R2 0.78); Reticulocyte fraction of red cells (4e-20 rs117370443 R2 0.78); High light scatter reticulocyte percentage of red cells (8e-20 rs117370443 R2 0.78); Serum metabolite levels [X-12…
chr8_101892739_G_A	8	101892739	G	A	rs1264949	8	102904967	0.577496	0.385167	0.213768	0.372272	0.18526	0.211384	0.260417	Weight (4.1e-08 NA R2 NA); Cardiovascular disease (1e-09 rs1074703 R2 0.61); Hypertension | non-cancer illness code, self-reported (8.8e-10 rs10105774 R2 NA); Coronary atherosclerosis (9.4e-09 rs1148497 R2 0.86); Coronary artery disease (4.7e-08 rs1148497 R2 0.86); Medication use (beta blocking agents) (5e-08 rs513159 R2 0.95)
chr8_102918355_A_G	8	102918355	A	G	rs2458280	8	103930583	0.306054	0.229314	0.255172	0.345758	0.300633	0.247437	0.276753	Neutrophil count (3.6e-09 rs2436845 R2 NA); Sum basophil neutrophil counts (3e-09 rs2436845 R2 NA); Granulocyte count (9.9e-10 rs2436845 R2 NA); Sum neutrophil eosinophil counts (1.3e-09 rs2436845 R2 NA); Type 2 diabetes (2e-08 rs2679745 R2 0.59); Red blood cell count (9e-10 rs2679745 R2 0.64); HDL cholesterol levels (6e-17 rs2247355 R2 0.64); Hemoglobin concentration (3.8e-09 rs2247355 R2 0.64);…
chr8_10800305_C_T	8	10800305	C	T	rs7827063	8	10657815	0.153562	0.100236	0.223776	0.000641026	0.21515	0.239552	0.204963	Trunk predicted mass (3.1e-10 rs1986868 R2 0.65); Apolipoprotein A1 levels (6e-11 rs1986868 R2 0.65); Trunk fat-free mass (1.9e-10 rs1986868 R2 0.65); Total testosterone levels (6e-13 rs6997799 R2 0.93); Lymphocyte percentage of white cells (5e-15 rs4840514 R2 0.58); Neutrophil percentage of white cells (3e-15 rs4840514 R2 0.58); Neutrophill percentage (6e-15 rs7350075 R2 0.59); Lymphocyte percen…
chr8_10800310_G_A	8	10800310	G	A	rs7826036	8	10657820	0.153447	0.100473	0.22069	0.000641849	0.215398	0.238975	0.204963	Apolipoprotein A1 levels (6e-11 rs1986868 R2 0.65); Trunk fat-free mass (1.9e-10 rs1986868 R2 0.65); Trunk predicted mass (3.1e-10 rs1986868 R2 0.65); Total testosterone levels (6e-13 rs6997799 R2 0.93); Neutrophil percentage of white cells (3e-15 rs4840514 R2 0.58); Lymphocyte percentage of white cells (5e-15 rs4840514 R2 0.58); Neutrophill percentage (6e-15 rs7350075 R2 0.59); Lymphocyte percen…
chr8_10812564_A_G	8	10812564	A	G	rs17152520	8	10670074	0.225224	0.295508	0.268966	0.37049	0.222094	0.222071	0.255064	HDL cholesterol (9.2e-10 rs7014168 R2 0.85); Waist-to-hip ratio adjusted for BMI (1e-12 rs7014168 R2 0.85); Insulin-like growth factor 1 levels (2e-10 rs9657541 R2 0.77); Triglycerides (1e-19 rs9657541 R2 0.73); HDL cholesterol levels (2e-13 rs9657541 R2 0.77); Triglyceride levels (4e-28 rs7821812 R2 0.73); Lymphocyte counts (1.2e-21 rs28588745 R2 0.78); Monocyte count (7e-19 rs28588745 R2 0.78);…
chr8_11286490_G_C	8	11286490	G	C	rs12680792	8	11143999	0.697653	0.5391	0.534965	0.879665	0.56987	0.532342	0.566729	Adventurousness (5e-10 rs7814131 R2 0.5); Red cell distribution width (2.3e-37 rs920050 R2 0.54)
chr8_119903649_C_T	8	119903649	C	T	rs59865322	8	120915889	0.327344	0.114387	0.17931	0.025	0.202648	0.201727	0.207721	Mean corpuscular hemoglobin (1.5e-08 rs10087707 R2 NA); Mean corpuscular volume (4.8e-08 rs16892877 R2 0.99)
chr8_120105139_C_T	8	120105139	C	T	rs6469900	8	121117378	0.947634	0.826241	0.824138	0.746461	0.794761	0.769336	0.783088	Lung function (FEV1/FVC) (5e-11 rs7836786 R2 0.55); Monocyte count (4.5e-08 rs7836786 R2 0.55)
chr8_124925804_T_C	8	124925804	T	C	rs77381263	8	125938046	0.0805007	0.00471698	0	0	0	6.48088e-05	0.00643382	Protein quantitative trait loci (liver) [S100A9] (2e-08 rs377267923 R2 1)
chr8_125487636_G_A	8	125487636	G	A	rs4351435	8	126499878	0.907441	0.775943	0.565972	0.700387	0.753456	0.710091	0.739411	Serum metabolite levels (CMS) [ApoB] (2e-10 rs2980885 R2 0.52); Serum metabolite levels [M_VLDL_C] (3e-09 rs2980885 R2 0.52); Serum metabolite levels [S_VLDL_L] (7e-09 rs2980885 R2 0.52); Serum metabolite levels [M_VLDL_CE] (3e-09 rs2980885 R2 0.52); Serum metabolite levels (CMS) [M_VLDL_C] (9e-11 rs2980885 R2 0.52); Triglyceride levels in chylomicrons and largest VLDL (1e-10 rs2980885 R2 0.52); …
chr8_126914741_C_T	8	126914741	C	T	rs13277803	8	127926986	0.169885	0.271868	0.286207	0.398196	0.328341	0.302832	0.322284	Height (4e-10 rs1906223 R2 0.78)
chr8_130149843_T_A	8	130149843	T	A	rs7008507	8	131162089	0.733379	0.634434	0.672414	0.696268	0.640058	0.664113	0.662684	Platelet count (1.1e-11 rs1158570 R2 0.5)
chr8_132835445_C_G	8	132835445	C	G	rs10097664	8	133847690	0.368433	0.404255	0.458333	0.335072	0.436275	0.417079	0.449168	Mean reticulocyte volume (4e-09 rs35464031 R2 0.66); Red blood cell count (1.1e-10 rs4736612 R2 1); Red blood cell count (5e-11 rs2467992 R2 0.93); Red blood cell count (3e-11 rs853316 R2 0.91)
chr8_13323500_C_T	8	13323500	C	T	rs73562575	8	13181009	0.0485872	0.0390071	0.0448276	0.0468549	0.105536	0.096703	0.0966851	Heel bone mineral density (bmd) t-score, automated (right) (2.8e-18 rs11774541 R2 NA); Heel bone mineral density (bmd) (right) (1.8e-18 rs11774541 R2 NA); Heel quantitative ultrasound index (qui), direct entry (right) (2.8e-18 rs11774541 R2 NA); White blood cell count (2e-14 rs67390008 R2 NA); Heel bone mineral density (bmd) t-score, automated (right) (4.2e-11 rs2409806 R2 NA); Heel quantitative …
chr8_14269463_C_T	8	14269463	C	T	rs1427021	8	14126972	0.624249	0.69715	0.689655	0.665806	0.65245	0.697829	0.680147	Age started wearing glasses or contact lenses (7.3e-09 rs7007503 R2 0.97); Oxybutynin | treatment/medication code (9.2e-09 rs144348016 R2 NA)
chr8_144856782_T_C	8	144856782	T	C	rs3866995	8	146082167	0.396782	0.260613	0.375862	0.308483	0.32844	0.369901	0.35175	Type 2 diabetes (1.6e-08 rs2294120 R2 0.56); Core binding factor acute myeloid leukemia (6e-11 rs2976464 R2 0.62)
chr8_19928145_G_A	8	19928145	G	A	rs7011846	8	19785656	0.278745	0.0194805	0.0398551	0.00331126	0.00693431	0.0256263	0.0367647	Apolipoprotein A1 levels (8e-85 rs139915535 R2 0.52); Apolipoprotein B levels (3e-10 rs139915535 R2 0.52); Myocardial infarction (3e-10 rs7011846 R2 1); Myocardial infarction (1e-10 rs7011846 R2 1); Coronary artery disease (3.9e-11 rs6997330 R2 0.57); Coronary artery disease (8e-11 rs6997330 R2 0.57); Triglycerides (3.6e-35 rs7016529 R2 0.57); Triglycerides (4.1e-35 rs7016529 R2 0.57); HDL choles…
chr8_21860279_T_C	8	21860279	T	C	rs1000443	8	21717790	0.375605	0.714455	0.736111	0.669448	0.667818	0.657197	0.684743	Monocyte percentage (1.4e-09 rs4872520 R2 0.66)
chr8_27849018_T_C	8	27849018	T	C	rs6992026	8	27706535	0.702115	0.825059	0.648276	0.991026	0.538351	0.653921	0.651934	Red blood cell count (2.6e-08 rs11136012 R2 0.56); Red blood cell (erythrocyte) count (3.1e-08 rs11136012 R2 0.56)
chr8_30576817_G_A	8	30576817	G	A	rs9297251	8	30434334	0.893087	0.614929	0.837931	0.537419	0.807427	0.776283	0.778085	Mean corpuscular hemoglobin (1.6e-12 rs2978277 R2 NA)
chr8_38335493_A_C	8	38335493	A	C	rs57011135	8	38193011	0.191285	0.219194	0.13986	0.296997	0.173775	0.2	0.167283	Systolic blood pressure (4e-14 rs145151767 R2 0.87); Schizophrenia (1e-10 rs16887244 R2 0.95); Urate levels (2e-12 rs2306899 R2 0.94); Urate levels (8e-12 rs10958567 R2 0.94); Red blood cell (erythrocyte) distribution width (4.1e-09 rs565581497 R2 0.95); Lymphocyte counts (3e-12 rs9198 R2 0.96); Systolic blood pressure (1e-20 rs1906672 R2 0.98); Schizophrenia vs Tourette's syndrome and other tic …
chr8_38335495_C_G	8	38335495	C	G	rs60312002	8	38193013	0.191347	0.218009	0.13986	0.295306	0.173675	0.199857	0.168207	Systolic blood pressure (4e-14 rs145151767 R2 0.87); Schizophrenia (1e-10 rs16887244 R2 0.95); Urate levels (2e-12 rs2306899 R2 0.94); Urate levels (8e-12 rs10958567 R2 0.94); Red blood cell (erythrocyte) distribution width (4.1e-09 rs565581497 R2 0.95); Lymphocyte counts (3e-12 rs9198 R2 0.95); Systolic blood pressure (1e-20 rs1906672 R2 0.98); Schizophrenia vs Tourette's syndrome and other tic …
chr8_49129998_G_A	8	49129998	G	A	rs341809	8	50042557	0.5449	0.273697	0.386207	0.310811	0.431988	0.375081	0.383978	Blood metabolite ratios [lysine/glutaroyl carnitine] (3e-32 rs10504073 R2 0.55)
chr8_52204553_C_A	8	52204553	C	A	rs16917466	8	53117113	0.123535	0.204009	0.144828	0.110398	0.177791	0.173391	0.163904	Motion sickness (7e-11 rs2360806 R2 0.96); Morningness (2e-11 rs11988076 R2 0.94); Morning person (8e-19 rs7845620 R2 0.94); Morning/evening person (chronotype) (4.1e-08 rs7845620 R2 0.94); Public transport | types of transport used (excluding work) (3.1e-08 rs7845620 R2 0.94); Chronotype (8e-19 rs7845620 R2 0.94); Getting up in morning (3.1e-10 rs2360802 R2 0.63); General risk tolerance (MTAG) (…
chr8_71205625_G_A	8	71205625	G	A	rs6472571	8	72117860	0.231822	0.175708	0.217241	0.105263	0.196943	0.17878	0.167587	Height (2e-09 rs10090382 R2 0.53)
chr8_73390928_G_A	8	73390928	G	A	rs35271029	8	74303163	0.0738426	0.0910165	0.0972222	0.036036	0.0718475	0.120008	0.0875233	Platelet count (4.2e-09 rs9298225 R2 0.52); Appendicular lean mass (5.9e-11 rs9298225 R2 0.52); Refractive error (8e-12 rs10112386 R2 0.5); Appendicular lean mass (3.5e-08 rs6472771 R2 0.6)
chr8_75973726_C_G	8	75973726	C	G	rs9643698	8	76885961	0.413829	0.2981	0.327586	0.537918	0.324122	0.375829	0.379852	Systolic blood pressure (1e-12 rs2920917 R2 0.57); Cardiovascular disease (9e-11 rs2977324 R2 0.66); None of the above | vascular/heart problems diagnosed by doctor (5.4e-09 rs2977324 R2 0.66); Hypertension | non-cancer illness code, self-reported (1.9e-10 rs2977324 R2 0.66); High blood pressure | vascular/heart problems diagnosed by doctor (1.3e-09 rs2977324 R2 0.66); Medication use (calcium cha…
chr8_76004211_A_G	8	76004211	A	G	rs67757009	8	76916446	0.269717	0.27896	0.327586	0.527344	0.319804	0.356901	0.353591	Systolic blood pressure (1e-12 rs2920917 R2 0.62); Medication use (calcium channel blockers) (4e-08 rs2977324 R2 0.69); None of the above | vascular/heart problems diagnosed by doctor (5.4e-09 rs2977324 R2 0.69); High blood pressure | vascular/heart problems diagnosed by doctor (1.3e-09 rs2977324 R2 0.69); Hypertension | non-cancer illness code, self-reported (1.9e-10 rs2977324 R2 0.69); Cardiova…
chr8_77797847_T_A	8	77797847	T	A	rs11995179	8	78710082	0.57128	0.784198	0.727586	0.871778	0.724207	0.695935	0.680479	Hand grip strength (left) (9.5e-09 rs7011006 R2 0.86)
chr8_81768406_C_A	8	81768406	C	A	rs34711168	8	82680641	0.0437328	0.189858	0.137931	0.246134	0.298791	0.198844	0.206801	Blond vs. brown/black hair color (1e-22 rs2600605 R2 0.62); Blonde | hair colour (natural, before greying) (6.2e-25 rs799331 R2 0.61); Dark brown | hair colour (natural, before greying) (8.2e-20 rs530357174 R2 0.61); Hair color (3e-64 rs4431553 R2 0.62); Brown vs. black hair color (1e-13 rs1452000 R2 0.62); Black | hair colour (natural, before greying) (8.7e-21 NA R2 0.66)
chr8_86092534_C_T	8	86092534	C	T	rs59028033	8	87104763	0.115163	0.28487	0.356643	0.509067	0.374711	0.366306	0.336096	Neutrophil count (4.7e-13 rs3802225 R2 0.84); White blood cell count (7.9e-11 rs3802225 R2 0.84); Neutrophil count (1e-10 rs12156243 R2 0.67)
chr8_8713161_C_T	8	8713161	C	T	rs12547721	8	8570671	0.237899	0.354953	0.197917	0.426641	0.337457	0.258601	0.297422	Peak expiratory flow (6.7e-09 rs12153 R2 0.89); Low density lipoprotein cholesterol levels (1.2e-12 rs13248423 R2 0.84); Body size at age 10 (8e-14 rs11777719 R2 0.77)
chr8_89767947_A_T	8	89767947	A	T	rs39763	8	90780175	0.300736	0.370238	0.337931	0.325161	0.528497	0.479477	0.470425	Leprosy (1e-16 rs42490 R2 0.52); Leprosy (2e-35 rs383592 R2 0.52)
chr8_89983743_T_C	8	89983743	T	C	rs1805799	8	90995971	0.228151	0.32783	0.319444	0.428387	0.356772	0.333528	0.37384	Protein quantitative trait loci (liver) [PSMD4] (5e-12 rs1805807 R2 0.69); Protein quantitative trait loci (liver) [DECR1] (2e-10 rs1805807 R2 0.69); Protein quantitative trait loci (liver) [DECR1] (5e-12 rs1805808 R2 0.9); Protein quantitative trait loci (liver) [PSMD4] (2e-13 rs1805808 R2 0.9); Protein quantitative trait loci (liver) [PSMD4] (5e-11 rs7815279 R2 0.58); Protein quantitative trait…
chr8_9677206_T_G	8	9677206	T	G	rs80266347	8	9534716	0.0674558	0.216981	0.037931	0.216581	0.0382844	0.0579466	0.0644567	Heel bone mineral density (bmd) (left) (4.9e-09 rs7829463 R2 NA)
chr9_102747337_A_C	9	102747337	A	C	rs1492581	9	105509619	0.165136	0.25237	0.0931034	0.419666	0.131624	0.154892	0.196494	Core binding factor acute myeloid leukemia (2e-22 rs10990245 R2 0.53)
chr9_108656449_C_A	9	108656449	C	A	rs2417915	9	111418729	0.977215	0.961905	0.958621	0.988432	0.9229	0.905868	0.918969	Heel bone mineral density (6.1e-13 rs2095931 R2 0.67); Heel bone mineral density (bmd) t-score, automated (1.8e-08 rs1934458 R2 0.65); Heel quantitative ultrasound index (qui), direct entry (1.8e-08 rs1934458 R2 0.65); Heel bone mineral density (bmd) (1.1e-08 rs1934458 R2 0.65)
chr9_113940768_G_C	9	113940768	G	C	rs10448276	9	116703048	0.598066	0.707547	0.618056	0.685494	0.712717	0.621622	0.652495	Pulse pressure (9e-17 rs13290326 R2 0.62)
chr9_115620932_A_G	9	115620932	A	G	rs4979567	9	118383211	0.448407	0.669834	0.562069	0.337419	0.661578	0.676398	0.657169	Varicose veins (1e-10 rs7469817 R2 0.73); Varicose veins of lower extremity (1.1e-10 rs7469817 R2 0.73); Varicose veins (2.6e-10 rs7469817 R2 0.73); Varicose veins (3e-09 rs7856039 R2 1)
chr9_116619006_G_A	9	116619006	G	A	rs1885242	9	119381285	0.239171	0.57109	0.396552	0.449032	0.51761	0.468974	0.456642	Lung function (FEV1/FVC) [adults] (5e-11 rs34886460 R2 0.92); Peak expiratory flow (1.4e-34 rs7864410 R2 1); Sitting height (1.5e-28 rs10739470 R2 0.51); Standing height (6.2e-21 rs10739470 R2 0.51); Peak expiratory flow (pef) (1.4e-22 rs4837683 R2 0.94); Systolic blood pressure (2e-09 rs811689 R2 0.99); Forced expiratory volume in 1-second (fev1), best measure (5.7e-17 rs803909 R2 0.71); Forced …
chr9_121248241_T_C	9	121248241	T	C	rs4837821	9	124010519	0.0888863	0.465721	0.431034	0.639069	0.551585	0.472957	0.483302	Hemoglobin concentration (3e-10 rs4837827 R2 1); Psoriasis (1.5e-08 rs4836843 R2 0.95); Hemoglobin concentration (6e-10 rs4836845 R2 0.98); Red blood cell count (1.9e-08 rs3761856 R2 0.84); Hematocrit (4.6e-11 rs3761856 R2 0.84)
chr9_12655186_C_G	9	12655186	C	G	rs1925238	9	12655186	0.484932	0.421986	0.565517	0.0822622	0.799712	0.751137	0.683579	Cutaneous squamous cell carcinoma (4e-08 rs1325118 R2 0.57); Light brown | hair colour (natural, before greying) (1.6e-14 rs1886586 R2 0.59); Black | hair colour (natural, before greying) (6.9e-10 rs13294134 R2 0.52); Eye color (brightness) (5e-16 rs10809826 R2 0.66); Eye color (1e-10 rs10809826 R2 0.66); Eye color (saturation) (2e-08 rs10809826 R2 0.66)
chr9_127448667_A_G	9	127448667	A	G	rs2247573	9	130210946	0.555926	0.667849	0.586806	0.350708	0.674338	0.621082	0.642066	Mean corpuscular hemoglobin (3.3e-09 rs2265688 R2 0.77); White blood cell count (4e-09 rs2245389 R2 0.76); Plateletcrit (1e-09 rs2251551 R2 0.89); Platelet count (4e-11 rs2251551 R2 0.89); Platelet count (2.6e-13 rs2251551 R2 0.89); Platelet count (3e-15 rs1891732 R2 0.73); Mean corpuscular hemoglobin (8e-10 rs1891732 R2 0.73); Mean corpuscular volume (3.5e-10 rs2251106 R2 0.72); Mean corpuscular…
chr9_129020685_G_A	9	129020685	G	A	rs62585602	9	131782964	0.101601	0.478673	0.527586	0.158301	0.38817	0.457544	0.400188	Urinary metabolite levels in chronic kidney disease [2'-O-methylcytidine] (1e-55 rs55758160 R2 0.64); Urinary metabolite levels in chronic kidney disease [2'-O-methyluridine] (3e-37 rs12555901 R2 0.65)
chr9_13657572_A_G	9	13657572	A	G	rs10961187	9	13657571	0.385589	0.445755	0.593103	0.327985	0.618883	0.603545	0.577348	White blood cell count (3e-08 rs58195349 R2 0.75); White blood cell count (6e-09 rs12237961 R2 0.78); Triglyceride levels (7e-09 rs7855395 R2 0.76); White blood cell count (3e-08 rs10961195 R2 0.76); Sex hormone-binding globulin levels adjusted for BMI (5e-08 rs10961205 R2 0.65)
chr9_16657798_T_C	9	16657798	T	C	rs10756773	9	16657796	0.145388	0.635934	0.568966	0.732558	0.527922	0.576603	0.540516	FEV1 (1.1e-08 rs7860370 R2 NA); Heel bone mineral density (2.5e-21 rs10756762 R2 0.5); Lung function (FEV1/FVC) (9e-09 rs11790341 R2 0.63); Forced expiratory volume in 1-second (fev1) (9e-10 rs10756773 R2 1)
chr9_17356477_A_G	9	17356477	A	G	rs10756874	9	17356475	0.57882	0.578014	0.527586	0.732648	0.656682	0.606265	0.624081	Core binding factor acute myeloid leukemia (2e-08 rs6475143 R2 1)
chr9_19552476_C_T	9	19552476	C	T	rs7034980	9	19552474	0.852901	0.871462	0.72069	1	0.861383	0.809221	0.837316	Adolescent idiopathic scoliosis (6e-13 rs1887489 R2 0.84); Time to complete round (5.3e-10 rs7044815 R2 0.87); Self-reported math ability (MTAG) [MTAG] (4e-10 rs10964221 R2 0.92); Self-reported math ability (9e-09 rs2383101 R2 0.91)
chr9_273160_T_C	9	273160	T	C	rs540909	9	273160	0.604729	0.827381	0.663121	0.849032	0.795507	0.776813	0.785582	Platelet count (7.4e-37 rs540909 R2 1); Red cell distribution width (9e-23 rs540909 R2 1); Mean platelet volume (3.4e-134 rs540909 R2 1); Red cell distribution width (1.8e-22 rs540909 R2 1); Platelet count (1.7e-26 rs540909 R2 1); Red cell distribution width (7e-20 rs540909 R2 1); Mean platelet (thrombocyte) volume (2.8e-86 rs3215853 R2 0.98); Red blood cell (erythrocyte) distribution width (1.8e…
chr9_30915448_G_A	9	30915448	G	A	rs79898441	9	30915446	0.0936493	0.235154	0.282759	0.0510471	0.275216	0.25286	0.249077	Impedance of leg (left) (1.3e-08 rs62570491 R2 0.65); Body mass index (4e-09 rs17720922 R2 0.54)
chr9_31394338_G_C	9	31394338	G	C	rs7858414	9	31394336	0.69046	0.681604	0.551724	0.755769	0.561853	0.497793	0.535055	Motion sickness (1e-27 rs10970305 R2 0.98)
chr9_32868748_T_C	9	32868748	T	C	rs1409694	9	32868746	0.561599	0.805952	0.734483	0.766108	0.811409	0.743533	0.761682	Vincristine-induced peripheral neuropathy in acute lymphoblastic leukemia (3e-08 rs4463516 R2 1)
chr9_33683010_C_G	9	33683010	C	G	rs855462	9	33683008	0.811016	0.712085	0.741379	0.799228	0.687572	0.709426	0.685662	Mean corpuscular volume (8e-15 rs7032777 R2 0.54); Estimated glomerular filtration rate (2e-11 rs544169 R2 0.7); Estimated glomerular filtration rate (9e-15 rs544169 R2 0.63); Hematocrit (7.6e-14 rs10814057 R2 0.7); Type 2 diabetes or prostate cancer (pleiotropy) (1e-12 rs1758632 R2 0.54); Type 2 diabetes (1.4e-09 rs1758632 R2 0.54); White blood cell count (2.4e-09 rs1785511 R2 0.7); Parkinson's …
chr9_33703777_T_C	9	33703777	T	C	rs1810372	9	33703775	0.254886	0.259434	0.224138	0.231362	0.28481	0.236268	0.216912	Platelet count (3.3e-09 rs12057005 R2 0.72)
chr9_33836348_A_G	9	33836348	A	G	rs7468236	9	33836346	0.101539	0.313679	0.217241	0.597294	0.18365	0.200454	0.208103	Hand grip strength (2e-08 rs10758232 R2 0.6); Platelet count (1e-10 rs7468236 R2 1); Heel bone mineral density (7.3e-11 rs747091 R2 NA); Red cell distribution width (5e-12 rs62558837 R2 0.78); Arm fat percentage (left) (5.8e-09 rs55781253 R2 NA); Arm fat percentage (right) (7.3e-09 rs55781253 R2 NA); Red cell distribution width (6.7e-12 rs78335699 R2 0.68); Mean corpuscular volume (2e-21 rs783356…
chr9_5453973_T_C	9	5453973	T	C	rs822342	9	5453973	0.891135	0.593602	0.772414	0.444373	0.727351	0.73345	0.719669	Blood protein levels [CD274, 5060_62_3] (2e-29 rs1411262 R2 0.99)
chr9_82580910_A_C	9	82580910	A	C	rs11139630	9	85195825	0.0226229	0.0365566	0.103448	0.526486	0.0451669	0.0561033	0.0699816	Adolescent idiopathic scoliosis (5e-32 rs11139622 R2 0.98)
chr9_84370708_A_G	9	84370708	A	G	rs116489939	9	86985623	0.064868	0.00471698	0.00344828	0	0	6.4834e-05	0.00460405	Protein quantitative trait loci (liver) [CES2] (3e-08 rs149470048 R2 1)
chr9_86659011_C_T	9	86659011	C	T	rs11141478	9	89273926	0.161717	0.306147	0.337931	0.310078	0.389401	0.344969	0.320298	Optic disc size (2e-14 rs10512176 R2 0.61); Vertical cup-disc ratio (multi-trait analysis) (9e-10 rs10512176 R2 0.61)
chr9_94482275_G_A	9	94482275	G	A	rs28477240	9	97244557	0.379036	0.146226	0.2	0.0545571	0.173976	0.160034	0.181985	Type 2 diabetes [conditional] (1e-34 rs111725211 R2 0.94)
chr9_95457755_G_A	9	95457755	G	A	rs118084812	9	98220037	0.00562701	0.100236	0	0	0.0388601	0.0311771	0.0376838	Standing height (4.2e-14 rs71499905 R2 0.69)
