# Supplementary material for: Genome-wide census of ATF4 binding sites and functional profiling of trait-associated genetic variants overlapping ATF4 binding motifs
Source: PLoS Genet. 2023 Oct 31;19(10):e1011014. doi: 10.1371/journal.pgen.1011014 (PMC10637723; doi:10.1371/journal.pgen.1011014)
Supplement: S12 Table — (XLSX) [file pgen.1011014.s022.xlsx]

## Sheet: Sheet1
Supplementary Table S8. ATF4-sensitive (putatively ATF4-activated) genes based on gene expression profiling studies. FC, fold change; KO, knock-out; WT, wild type.
Study identifier	ATF4 modulation strategy	Cells/tissue	Gene inclusion criteria	Literature reference	Result gene count	Result genes
1	Compilation of UPR PERK-ATF4 branch genes	NA	NA	PMID: 29453283	163	AARS, ABCC4, ACOT2, AGAP1, AKNA, ALDH18A1, ALDH1L2, ANGPTL6, ARHGEF2, ASCC2, ATF3, ATF4, ATF5, ATF6, ATG10, ATG12, ATG16L1, ATG3, ATG5, ATG7, BCAT2, BECN1, BEX2, BTG1, C6orf48, CALM2, CCNB1IP1, CCPG1, CD74, CDH24, CDSN, CEBPB, CEBPG, CLCN3, COX6A1, COX6B1, CTH, CXADR, CYB5R1, D4BWG0951E, DDIT3, DDIT4, DDR2, DEB1, DNAJA1, DNAJA3, DPF2, DUSP6, DYNLL1, DYSF, EIF1, EIF1B, EIF2S2, EIF3C, EIF4EBP1, EMI…
2	ATF4 KO vs WT	HAP1 cells	>2 FC between genotypes (either HisOH or control treatment)	PMID: 26565589	1008	AAK1, AARS, ABHD5, AC002451.1, AC002467.1, AC002553.2, AC003986.3, AC004449.1, AC004492.1, AC004825.2, AC004943.3, AC005154.6, AC005339.1, AC005476.2, AC005520.5, AC005702.1, AC005759.1, AC005786.2, AC005789.1, AC005832.4, AC005884.2, AC005943.1, AC006012.1, AC006064.4, AC006518.7, AC007292.3, AC007325.4, AC007389.5, AC007405.1, AC007405.3, AC008622.2, AC008629.1, AC008731.1, AC008736.1, AC008738…
3	Tetracyclin-inducible ATF4 expression	HEK293-derived cells	>2 FC between with and without tetracyclin (either with or without N-acetylcysteine)	This study	503	ABCA4, ACACB, ACADL, ACRC, ACTA1, ACTA2, ADM, ADM2, AFG3L1, AGPAT9, AKNA, AKR1C2, ALPK2, AMT, ANG, ANKRD29, APPBP2, ARG2, ARG99, ARHGAP9, ARHGEF2, ARL4A, ASB3, ASB6, ASNA1, ASNS, ASS1, ATF3, ATF4, ATF5, ATP13A3, AXUD1, BAG3, BEST1, BID, BMF, C10ORF4, C14ORF129, C14ORF72, C15ORF59, C17ORF67, C17ORF91, C1ORF24, C20ORF194, C21ORF58, C21ORF81, C22ORF36, C3ORF1, C3ORF22, C5ORF28, C7ORF53, C8ORF13, C8O…
4	ATF4 KO vs WT	MEF cells	>2 FC between genotypes (tunicamycin treatment)	PMID: 23624402	564	0610007P22RIK, 1700019L03RIK, 1700020L24RIK, 1810032O08RIK, 2310047B19RIK, 2610528E23RIK, 2700007P21RIK, 2810026P18RIK, 4732491K20RIK, 4930486G11RIK, 5430416N02RIK, 6330416G13RIK, 6720475J19RIK, 9130401M01RIK, 9430025M13RIK, A630007B06RIK, AA408296, AARS, ABCA8B, ABCC4, ACN9, ACOT2, ACTR3B, ADAMTS14, ADAMTSL3, ADCY1, ADRA1B, ADRA2A, ADRB2, AEN, AGAP1, AGPAT9, AI317395, AI894139, AKNA, ALDH18A1, A…
5	Pharmacological modulators	HepG2 cells	>0.5 log2 FC induction by nelfinavir or blunting of bortezomib induction by ISRIB	PMID: 34066165	608	AAK1, AARS, ABCA5, ABCC3, ABHD4, AC137934.1, ACRC, ACTA2, ACTR1B, ADH6, ADM2, AGPAT6, AGPAT9, AIFM2, AIM1, AIMP2, AJUBA, AKNA, AKR1C1, AKR1C2, AKR1C3, ALDH1L2, ALPK2, AMPD2, ANG, ANKRD11, ANKRD27, ANKZF1, AP1AR, AP3S2, AP5Z1, APBA3, APOB, APOL6, ARF4, ARFGEF2, ARHGAP40, ARHGEF10L, ARHGEF2, ARL1, ARMC1, ARMCX3, ARNTL, ASNS, ASS1, ATF3, ATF4, ATG13, ATG4B, ATP6V0A2, ATP6V0B, ATXN1, ATXN10, AVPI1, B…
6	Liver-specific ATF4 KO vs WT	mouse liver	>1.5 log2 FC between genotypes (either tunicamycin or control treatment)	PMID: 26960794	712	0610040B10RIK, 0610043K17RIK, 1110019D14RIK, 1190002F15RIK, 1500012F01RIK, 1500015O10RIK, 1500017E21RIK, 1700003E16RIK, 1700012D01RIK, 1700024P16RIK, 1700028E10RIK, 1700040L02RIK, 1700047M11RIK, 1700113A16RIK, 1810010H24RIK, 2010003K11RIK, 2010204K13RIK, 2210011C24RIK, 2210015D19RIK, 2310001H17RIK, 2310002L09RIK, 2310014L17RIK, 2310040G24RIK, 2310061J03RIK, 2410004N09RIK, 2410006H16RIK, 2810013P0…
7	Liver-specific PERK KO vs WT	mouse liver	>2 FC between genotypes (tunicamycin treatment)	PMID: 21917591	882	1110002E22RIK, 1110038B12RIK, 1600020E01RIK, 1700001C02RIK, 1700094D03RIK, 1810013L24RIK, 1810032O08RIK, 2310035C23RIK, 2310040G24RIK, 2410002F23RIK, 2410006H16RIK, 2410131K14RIK, 2610005L07RIK, 2700062C07RIK, 2810410P21RIK, 3110035C09RIK, 3110043O21RIK, 4632427E13RIK, 4732496C06RIK, 4933401B06RIK, 4933412E12RIK, 5430416N02RIK, 6330403L08RIK, 6430548M08RIK, 6820431F20RIK, 9030607J07RIK, 9130230N0…
	References:
1	Bergmann TJ, Fregno I, Fumagalli F, Rinaldi A, Bertoni F, Boersema PJ, et al. Chemical stresses fail to mimic the unfolded protein response resulting from luminal load with unfolded polypeptides. J Biol Chem. 2018;293(15):5600-12.
2	Gowen BG, Chim B, Marceau CD, Greene TT, Burr P, Gonzalez JR, et al. A forward genetic screen reveals novel independent regulators of ULBP1, an activating ligand for natural killer cells. Elife. 2015;4.
3	This study
4	Han J, Back SH, Hur J, Lin YH, Gildersleeve R, Shan J, et al. ER-stress-induced transcriptional regulation increases protein synthesis leading to cell death. Nat Cell Biol. 2013;15(5):481-90.
5	Örd T, Örd D, Kaikkonen MU, Örd T. Pharmacological or TRIB3-Mediated Suppression of ATF4 Transcriptional Activity Promotes Hepatoma Cell Resistance to Proteasome Inhibitor Bortezomib. Cancers (Basel). 2021;13(10).
6	Fusakio ME, Willy JA, Wang Y, Mirek ET, Al Baghdadi RJ, Adams CM, et al. Transcription factor ATF4 directs basal and stress-induced gene expression in the unfolded protein response and cholesterol metabolism in the liver. Mol Biol Cell. 2016;27(9):1536-51.
7	Teske BF, Wek SA, Bunpo P, Cundiff JK, McClintick JN, Anthony TG, et al. The eIF2 kinase PERK and the integrated stress response facilitate activation of ATF6 during endoplasmic reticulum stress. Mol Biol Cell. 2011;22(22):4390-405.
