# Supplementary material for: Genome-wide census of ATF4 binding sites and functional profiling of trait-associated genetic variants overlapping ATF4 binding motifs
Source: PLoS Genet. 2023 Oct 31;19(10):e1011014. doi: 10.1371/journal.pgen.1011014 (PMC10637723; doi:10.1371/journal.pgen.1011014)
Supplement: S13 Table — Oligonucleotides corresponding to the tested genetic variants as well as the MPRA positive and negative controls are shown. (XLSX) [file pgen.1011014.s023.xlsx]

## Sheet: Sheet1
Supplementary Table S13. Details of the sequences assayed in the MPRA. Oligonucleotides corresponding to the tested genetic variants as well as the MPRA positive and negative controls are shown.
Barcode sequence (10 nt)	Oligonucleotide role	Genetic variant tested (GRCh38; chrom_pos_REF_ALT)	Allele tested	Genome strand	Barcode in group	Query sequence (175 nt)	Full oligonucleotide sequence (230 nt)	Restriction sites mutated (positions)	Oligonucleotide name
CCTGTGCAGT	Genetic variant	chr1_109392703_C_T	REF	neg	bc1	TATAGTCAGACCTTTAGCCCCTAGAGGGATGTTAAAATGACTTATGCATTGGATATTTCAGTAAGAAGTATCAGCAGATTTGATGAAGTGTAATTTATCTGGGGAAAGGTTAGTCTTCATCTGAAGTTTGGTTGGGATGAGAGTAGAAAGCTAGCCAGGTATGACAGATGGCTCC	ACTGGCCGCTTCACTGTATAGTCAGACCTTTAGCCCCTAGAGGGATGTTAAAATGACTTATGCATTGGATATTTCAGTAAGAAGTATCAGCAGATTTGATGAAGTGTAATTTATCTGGGGAAAGGTTAGTCTTCATCTGAAGTTTGGTTGGGATGAGAGTAGAAAGCTAGCCAGGTATGACAGATGGCTCCGGTACCTCTAGACCTGTGCAGTAGATCGGAAGAGCGTCG	none	chr1_109392703_C_T-REF-negStrand-bc1
GTTACGTGGC	Genetic variant	chr1_109392703_C_T	REF	neg	bc2	TATAGTCAGACCTTTAGCCCCTAGAGGGATGTTAAAATGACTTATGCATTGGATATTTCAGTAAGAAGTATCAGCAGATTTGATGAAGTGTAATTTATCTGGGGAAAGGTTAGTCTTCATCTGAAGTTTGGTTGGGATGAGAGTAGAAAGCTAGCCAGGTATGACAGATGGCTCC	ACTGGCCGCTTCACTGTATAGTCAGACCTTTAGCCCCTAGAGGGATGTTAAAATGACTTATGCATTGGATATTTCAGTAAGAAGTATCAGCAGATTTGATGAAGTGTAATTTATCTGGGGAAAGGTTAGTCTTCATCTGAAGTTTGGTTGGGATGAGAGTAGAAAGCTAGCCAGGTATGACAGATGGCTCCGGTACCTCTAGAGTTACGTGGCAGATCGGAAGAGCGTCG	none	chr1_109392703_C_T-REF-negStrand-bc2
TGGTGGAGAT	Genetic variant	chr1_109392703_C_T	REF	neg	bc3	TATAGTCAGACCTTTAGCCCCTAGAGGGATGTTAAAATGACTTATGCATTGGATATTTCAGTAAGAAGTATCAGCAGATTTGATGAAGTGTAATTTATCTGGGGAAAGGTTAGTCTTCATCTGAAGTTTGGTTGGGATGAGAGTAGAAAGCTAGCCAGGTATGACAGATGGCTCC	ACTGGCCGCTTCACTGTATAGTCAGACCTTTAGCCCCTAGAGGGATGTTAAAATGACTTATGCATTGGATATTTCAGTAAGAAGTATCAGCAGATTTGATGAAGTGTAATTTATCTGGGGAAAGGTTAGTCTTCATCTGAAGTTTGGTTGGGATGAGAGTAGAAAGCTAGCCAGGTATGACAGATGGCTCCGGTACCTCTAGATGGTGGAGATAGATCGGAAGAGCGTCG	none	chr1_109392703_C_T-REF-negStrand-bc3
CTCCGATGCA	Genetic variant	chr1_109392703_C_T	REF	neg	bc4	TATAGTCAGACCTTTAGCCCCTAGAGGGATGTTAAAATGACTTATGCATTGGATATTTCAGTAAGAAGTATCAGCAGATTTGATGAAGTGTAATTTATCTGGGGAAAGGTTAGTCTTCATCTGAAGTTTGGTTGGGATGAGAGTAGAAAGCTAGCCAGGTATGACAGATGGCTCC	ACTGGCCGCTTCACTGTATAGTCAGACCTTTAGCCCCTAGAGGGATGTTAAAATGACTTATGCATTGGATATTTCAGTAAGAAGTATCAGCAGATTTGATGAAGTGTAATTTATCTGGGGAAAGGTTAGTCTTCATCTGAAGTTTGGTTGGGATGAGAGTAGAAAGCTAGCCAGGTATGACAGATGGCTCCGGTACCTCTAGACTCCGATGCAAGATCGGAAGAGCGTCG	none	chr1_109392703_C_T-REF-negStrand-bc4
GTATCAAACC	Genetic variant	chr1_109392703_C_T	REF	neg	bc5	TATAGTCAGACCTTTAGCCCCTAGAGGGATGTTAAAATGACTTATGCATTGGATATTTCAGTAAGAAGTATCAGCAGATTTGATGAAGTGTAATTTATCTGGGGAAAGGTTAGTCTTCATCTGAAGTTTGGTTGGGATGAGAGTAGAAAGCTAGCCAGGTATGACAGATGGCTCC	ACTGGCCGCTTCACTGTATAGTCAGACCTTTAGCCCCTAGAGGGATGTTAAAATGACTTATGCATTGGATATTTCAGTAAGAAGTATCAGCAGATTTGATGAAGTGTAATTTATCTGGGGAAAGGTTAGTCTTCATCTGAAGTTTGGTTGGGATGAGAGTAGAAAGCTAGCCAGGTATGACAGATGGCTCCGGTACCTCTAGAGTATCAAACCAGATCGGAAGAGCGTCG	none	chr1_109392703_C_T-REF-negStrand-bc5
GGGACCCTAT	Genetic variant	chr1_109392703_C_T	REF	neg	bc6	TATAGTCAGACCTTTAGCCCCTAGAGGGATGTTAAAATGACTTATGCATTGGATATTTCAGTAAGAAGTATCAGCAGATTTGATGAAGTGTAATTTATCTGGGGAAAGGTTAGTCTTCATCTGAAGTTTGGTTGGGATGAGAGTAGAAAGCTAGCCAGGTATGACAGATGGCTCC	ACTGGCCGCTTCACTGTATAGTCAGACCTTTAGCCCCTAGAGGGATGTTAAAATGACTTATGCATTGGATATTTCAGTAAGAAGTATCAGCAGATTTGATGAAGTGTAATTTATCTGGGGAAAGGTTAGTCTTCATCTGAAGTTTGGTTGGGATGAGAGTAGAAAGCTAGCCAGGTATGACAGATGGCTCCGGTACCTCTAGAGGGACCCTATAGATCGGAAGAGCGTCG	none	chr1_109392703_C_T-REF-negStrand-bc6
TCGCATGCCA	Genetic variant	chr1_109392703_C_T	ALT	neg	bc1	TATAGTCAGACCTTTAGCCCCTAGAGGGATGTTAAAATGACTTATGCATTGGATATTTCAGTAAGAAGTATCAGCAGATTTGATGAAATGTAATTTATCTGGGGAAAGGTTAGTCTTCATCTGAAGTTTGGTTGGGATGAGAGTAGAAAGCTAGCCAGGTATGACAGATGGCTCC	ACTGGCCGCTTCACTGTATAGTCAGACCTTTAGCCCCTAGAGGGATGTTAAAATGACTTATGCATTGGATATTTCAGTAAGAAGTATCAGCAGATTTGATGAAATGTAATTTATCTGGGGAAAGGTTAGTCTTCATCTGAAGTTTGGTTGGGATGAGAGTAGAAAGCTAGCCAGGTATGACAGATGGCTCCGGTACCTCTAGATCGCATGCCAAGATCGGAAGAGCGTCG	none	chr1_109392703_C_T-ALT-negStrand-bc1
GATGCTTGAT	Genetic variant	chr1_109392703_C_T	ALT	neg	bc2	TATAGTCAGACCTTTAGCCCCTAGAGGGATGTTAAAATGACTTATGCATTGGATATTTCAGTAAGAAGTATCAGCAGATTTGATGAAATGTAATTTATCTGGGGAAAGGTTAGTCTTCATCTGAAGTTTGGTTGGGATGAGAGTAGAAAGCTAGCCAGGTATGACAGATGGCTCC	ACTGGCCGCTTCACTGTATAGTCAGACCTTTAGCCCCTAGAGGGATGTTAAAATGACTTATGCATTGGATATTTCAGTAAGAAGTATCAGCAGATTTGATGAAATGTAATTTATCTGGGGAAAGGTTAGTCTTCATCTGAAGTTTGGTTGGGATGAGAGTAGAAAGCTAGCCAGGTATGACAGATGGCTCCGGTACCTCTAGAGATGCTTGATAGATCGGAAGAGCGTCG	none	chr1_109392703_C_T-ALT-negStrand-bc2
TGGGAACTTT	Genetic variant	chr1_109392703_C_T	ALT	neg	bc3	TATAGTCAGACCTTTAGCCCCTAGAGGGATGTTAAAATGACTTATGCATTGGATATTTCAGTAAGAAGTATCAGCAGATTTGATGAAATGTAATTTATCTGGGGAAAGGTTAGTCTTCATCTGAAGTTTGGTTGGGATGAGAGTAGAAAGCTAGCCAGGTATGACAGATGGCTCC	ACTGGCCGCTTCACTGTATAGTCAGACCTTTAGCCCCTAGAGGGATGTTAAAATGACTTATGCATTGGATATTTCAGTAAGAAGTATCAGCAGATTTGATGAAATGTAATTTATCTGGGGAAAGGTTAGTCTTCATCTGAAGTTTGGTTGGGATGAGAGTAGAAAGCTAGCCAGGTATGACAGATGGCTCCGGTACCTCTAGATGGGAACTTTAGATCGGAAGAGCGTCG	none	chr1_109392703_C_T-ALT-negStrand-bc3
GGCTGTGATC	Genetic variant	chr1_109392703_C_T	ALT	neg	bc4	TATAGTCAGACCTTTAGCCCCTAGAGGGATGTTAAAATGACTTATGCATTGGATATTTCAGTAAGAAGTATCAGCAGATTTGATGAAATGTAATTTATCTGGGGAAAGGTTAGTCTTCATCTGAAGTTTGGTTGGGATGAGAGTAGAAAGCTAGCCAGGTATGACAGATGGCTCC	ACTGGCCGCTTCACTGTATAGTCAGACCTTTAGCCCCTAGAGGGATGTTAAAATGACTTATGCATTGGATATTTCAGTAAGAAGTATCAGCAGATTTGATGAAATGTAATTTATCTGGGGAAAGGTTAGTCTTCATCTGAAGTTTGGTTGGGATGAGAGTAGAAAGCTAGCCAGGTATGACAGATGGCTCCGGTACCTCTAGAGGCTGTGATCAGATCGGAAGAGCGTCG	none	chr1_109392703_C_T-ALT-negStrand-bc4
TTCACTTGAT	Genetic variant	chr1_109392703_C_T	ALT	neg	bc5	TATAGTCAGACCTTTAGCCCCTAGAGGGATGTTAAAATGACTTATGCATTGGATATTTCAGTAAGAAGTATCAGCAGATTTGATGAAATGTAATTTATCTGGGGAAAGGTTAGTCTTCATCTGAAGTTTGGTTGGGATGAGAGTAGAAAGCTAGCCAGGTATGACAGATGGCTCC	ACTGGCCGCTTCACTGTATAGTCAGACCTTTAGCCCCTAGAGGGATGTTAAAATGACTTATGCATTGGATATTTCAGTAAGAAGTATCAGCAGATTTGATGAAATGTAATTTATCTGGGGAAAGGTTAGTCTTCATCTGAAGTTTGGTTGGGATGAGAGTAGAAAGCTAGCCAGGTATGACAGATGGCTCCGGTACCTCTAGATTCACTTGATAGATCGGAAGAGCGTCG	none	chr1_109392703_C_T-ALT-negStrand-bc5
GAAACGAGAA	Genetic variant	chr1_109392703_C_T	ALT	neg	bc6	TATAGTCAGACCTTTAGCCCCTAGAGGGATGTTAAAATGACTTATGCATTGGATATTTCAGTAAGAAGTATCAGCAGATTTGATGAAATGTAATTTATCTGGGGAAAGGTTAGTCTTCATCTGAAGTTTGGTTGGGATGAGAGTAGAAAGCTAGCCAGGTATGACAGATGGCTCC	ACTGGCCGCTTCACTGTATAGTCAGACCTTTAGCCCCTAGAGGGATGTTAAAATGACTTATGCATTGGATATTTCAGTAAGAAGTATCAGCAGATTTGATGAAATGTAATTTATCTGGGGAAAGGTTAGTCTTCATCTGAAGTTTGGTTGGGATGAGAGTAGAAAGCTAGCCAGGTATGACAGATGGCTCCGGTACCTCTAGAGAAACGAGAAAGATCGGAAGAGCGTCG	none	chr1_109392703_C_T-ALT-negStrand-bc6
ACGCTTCTGA	Genetic variant	chr1_10986315_A_G	REF	pos	bc1	TTTGGGAAAATCACATTTTCAAAATAGCTTTCTTTTTTTTTTTTTTTTGAGACAGTCTCGCTCTGTCACCCAGGCTGGAGTGCAGTGATGCAATCTCAGCTCACTGCAACCTCTGCCTCCCGGGTTTAAGTGATTCTCCTGCCTCAGCCTCCTGAGTAGCTGGGACCACAGGCGT	ACTGGCCGCTTCACTGTTTGGGAAAATCACATTTTCAAAATAGCTTTCTTTTTTTTTTTTTTTTGAGACAGTCTCGCTCTGTCACCCAGGCTGGAGTGCAGTGATGCAATCTCAGCTCACTGCAACCTCTGCCTCCCGGGTTTAAGTGATTCTCCTGCCTCAGCCTCCTGAGTAGCTGGGACCACAGGCGTGGTACCTCTAGAACGCTTCTGAAGATCGGAAGAGCGTCG	none	chr1_10986315_A_G-REF-posStrand-bc1
ACCCATGCTC	Genetic variant	chr1_10986315_A_G	REF	pos	bc2	TTTGGGAAAATCACATTTTCAAAATAGCTTTCTTTTTTTTTTTTTTTTGAGACAGTCTCGCTCTGTCACCCAGGCTGGAGTGCAGTGATGCAATCTCAGCTCACTGCAACCTCTGCCTCCCGGGTTTAAGTGATTCTCCTGCCTCAGCCTCCTGAGTAGCTGGGACCACAGGCGT	ACTGGCCGCTTCACTGTTTGGGAAAATCACATTTTCAAAATAGCTTTCTTTTTTTTTTTTTTTTGAGACAGTCTCGCTCTGTCACCCAGGCTGGAGTGCAGTGATGCAATCTCAGCTCACTGCAACCTCTGCCTCCCGGGTTTAAGTGATTCTCCTGCCTCAGCCTCCTGAGTAGCTGGGACCACAGGCGTGGTACCTCTAGAACCCATGCTCAGATCGGAAGAGCGTCG	none	chr1_10986315_A_G-REF-posStrand-bc2
TGAGATACGG	Genetic variant	chr1_10986315_A_G	REF	pos	bc3	TTTGGGAAAATCACATTTTCAAAATAGCTTTCTTTTTTTTTTTTTTTTGAGACAGTCTCGCTCTGTCACCCAGGCTGGAGTGCAGTGATGCAATCTCAGCTCACTGCAACCTCTGCCTCCCGGGTTTAAGTGATTCTCCTGCCTCAGCCTCCTGAGTAGCTGGGACCACAGGCGT	ACTGGCCGCTTCACTGTTTGGGAAAATCACATTTTCAAAATAGCTTTCTTTTTTTTTTTTTTTTGAGACAGTCTCGCTCTGTCACCCAGGCTGGAGTGCAGTGATGCAATCTCAGCTCACTGCAACCTCTGCCTCCCGGGTTTAAGTGATTCTCCTGCCTCAGCCTCCTGAGTAGCTGGGACCACAGGCGTGGTACCTCTAGATGAGATACGGAGATCGGAAGAGCGTCG	none	chr1_10986315_A_G-REF-posStrand-bc3
ATGCGGAGCT	Genetic variant	chr1_10986315_A_G	REF	pos	bc4	TTTGGGAAAATCACATTTTCAAAATAGCTTTCTTTTTTTTTTTTTTTTGAGACAGTCTCGCTCTGTCACCCAGGCTGGAGTGCAGTGATGCAATCTCAGCTCACTGCAACCTCTGCCTCCCGGGTTTAAGTGATTCTCCTGCCTCAGCCTCCTGAGTAGCTGGGACCACAGGCGT	ACTGGCCGCTTCACTGTTTGGGAAAATCACATTTTCAAAATAGCTTTCTTTTTTTTTTTTTTTTGAGACAGTCTCGCTCTGTCACCCAGGCTGGAGTGCAGTGATGCAATCTCAGCTCACTGCAACCTCTGCCTCCCGGGTTTAAGTGATTCTCCTGCCTCAGCCTCCTGAGTAGCTGGGACCACAGGCGTGGTACCTCTAGAATGCGGAGCTAGATCGGAAGAGCGTCG	none	chr1_10986315_A_G-REF-posStrand-bc4
AGACCGGACT	Genetic variant	chr1_10986315_A_G	REF	pos	bc5	TTTGGGAAAATCACATTTTCAAAATAGCTTTCTTTTTTTTTTTTTTTTGAGACAGTCTCGCTCTGTCACCCAGGCTGGAGTGCAGTGATGCAATCTCAGCTCACTGCAACCTCTGCCTCCCGGGTTTAAGTGATTCTCCTGCCTCAGCCTCCTGAGTAGCTGGGACCACAGGCGT	ACTGGCCGCTTCACTGTTTGGGAAAATCACATTTTCAAAATAGCTTTCTTTTTTTTTTTTTTTTGAGACAGTCTCGCTCTGTCACCCAGGCTGGAGTGCAGTGATGCAATCTCAGCTCACTGCAACCTCTGCCTCCCGGGTTTAAGTGATTCTCCTGCCTCAGCCTCCTGAGTAGCTGGGACCACAGGCGTGGTACCTCTAGAAGACCGGACTAGATCGGAAGAGCGTCG	none	chr1_10986315_A_G-REF-posStrand-bc5
GGATGACTAA	Genetic variant	chr1_10986315_A_G	REF	pos	bc6	TTTGGGAAAATCACATTTTCAAAATAGCTTTCTTTTTTTTTTTTTTTTGAGACAGTCTCGCTCTGTCACCCAGGCTGGAGTGCAGTGATGCAATCTCAGCTCACTGCAACCTCTGCCTCCCGGGTTTAAGTGATTCTCCTGCCTCAGCCTCCTGAGTAGCTGGGACCACAGGCGT	ACTGGCCGCTTCACTGTTTGGGAAAATCACATTTTCAAAATAGCTTTCTTTTTTTTTTTTTTTTGAGACAGTCTCGCTCTGTCACCCAGGCTGGAGTGCAGTGATGCAATCTCAGCTCACTGCAACCTCTGCCTCCCGGGTTTAAGTGATTCTCCTGCCTCAGCCTCCTGAGTAGCTGGGACCACAGGCGTGGTACCTCTAGAGGATGACTAAAGATCGGAAGAGCGTCG	none	chr1_10986315_A_G-REF-posStrand-bc6
TAGTGCATAT	Genetic variant	chr1_10986315_A_G	ALT	pos	bc1	TTTGGGAAAATCACATTTTCAAAATAGCTTTCTTTTTTTTTTTTTTTTGAGACAGTCTCGCTCTGTCACCCAGGCTGGAGTGCAGTGGTGCAATCTCAGCTCACTGCAACCTCTGCCTCCCGGGTTTAAGTGATTCTCCTGCCTCAGCCTCCTGAGTAGCTGGGACCACAGGCGT	ACTGGCCGCTTCACTGTTTGGGAAAATCACATTTTCAAAATAGCTTTCTTTTTTTTTTTTTTTTGAGACAGTCTCGCTCTGTCACCCAGGCTGGAGTGCAGTGGTGCAATCTCAGCTCACTGCAACCTCTGCCTCCCGGGTTTAAGTGATTCTCCTGCCTCAGCCTCCTGAGTAGCTGGGACCACAGGCGTGGTACCTCTAGATAGTGCATATAGATCGGAAGAGCGTCG	none	chr1_10986315_A_G-ALT-posStrand-bc1
GAACATGCGA	Genetic variant	chr1_10986315_A_G	ALT	pos	bc2	TTTGGGAAAATCACATTTTCAAAATAGCTTTCTTTTTTTTTTTTTTTTGAGACAGTCTCGCTCTGTCACCCAGGCTGGAGTGCAGTGGTGCAATCTCAGCTCACTGCAACCTCTGCCTCCCGGGTTTAAGTGATTCTCCTGCCTCAGCCTCCTGAGTAGCTGGGACCACAGGCGT	ACTGGCCGCTTCACTGTTTGGGAAAATCACATTTTCAAAATAGCTTTCTTTTTTTTTTTTTTTTGAGACAGTCTCGCTCTGTCACCCAGGCTGGAGTGCAGTGGTGCAATCTCAGCTCACTGCAACCTCTGCCTCCCGGGTTTAAGTGATTCTCCTGCCTCAGCCTCCTGAGTAGCTGGGACCACAGGCGTGGTACCTCTAGAGAACATGCGAAGATCGGAAGAGCGTCG	none	chr1_10986315_A_G-ALT-posStrand-bc2
ACACGCCAAG	Genetic variant	chr1_10986315_A_G	ALT	pos	bc3	TTTGGGAAAATCACATTTTCAAAATAGCTTTCTTTTTTTTTTTTTTTTGAGACAGTCTCGCTCTGTCACCCAGGCTGGAGTGCAGTGGTGCAATCTCAGCTCACTGCAACCTCTGCCTCCCGGGTTTAAGTGATTCTCCTGCCTCAGCCTCCTGAGTAGCTGGGACCACAGGCGT	ACTGGCCGCTTCACTGTTTGGGAAAATCACATTTTCAAAATAGCTTTCTTTTTTTTTTTTTTTTGAGACAGTCTCGCTCTGTCACCCAGGCTGGAGTGCAGTGGTGCAATCTCAGCTCACTGCAACCTCTGCCTCCCGGGTTTAAGTGATTCTCCTGCCTCAGCCTCCTGAGTAGCTGGGACCACAGGCGTGGTACCTCTAGAACACGCCAAGAGATCGGAAGAGCGTCG	none	chr1_10986315_A_G-ALT-posStrand-bc3
CCAAATGCTT	Genetic variant	chr1_10986315_A_G	ALT	pos	bc4	TTTGGGAAAATCACATTTTCAAAATAGCTTTCTTTTTTTTTTTTTTTTGAGACAGTCTCGCTCTGTCACCCAGGCTGGAGTGCAGTGGTGCAATCTCAGCTCACTGCAACCTCTGCCTCCCGGGTTTAAGTGATTCTCCTGCCTCAGCCTCCTGAGTAGCTGGGACCACAGGCGT	ACTGGCCGCTTCACTGTTTGGGAAAATCACATTTTCAAAATAGCTTTCTTTTTTTTTTTTTTTTGAGACAGTCTCGCTCTGTCACCCAGGCTGGAGTGCAGTGGTGCAATCTCAGCTCACTGCAACCTCTGCCTCCCGGGTTTAAGTGATTCTCCTGCCTCAGCCTCCTGAGTAGCTGGGACCACAGGCGTGGTACCTCTAGACCAAATGCTTAGATCGGAAGAGCGTCG	none	chr1_10986315_A_G-ALT-posStrand-bc4
TCGACCGAGT	Genetic variant	chr1_10986315_A_G	ALT	pos	bc5	TTTGGGAAAATCACATTTTCAAAATAGCTTTCTTTTTTTTTTTTTTTTGAGACAGTCTCGCTCTGTCACCCAGGCTGGAGTGCAGTGGTGCAATCTCAGCTCACTGCAACCTCTGCCTCCCGGGTTTAAGTGATTCTCCTGCCTCAGCCTCCTGAGTAGCTGGGACCACAGGCGT	ACTGGCCGCTTCACTGTTTGGGAAAATCACATTTTCAAAATAGCTTTCTTTTTTTTTTTTTTTTGAGACAGTCTCGCTCTGTCACCCAGGCTGGAGTGCAGTGGTGCAATCTCAGCTCACTGCAACCTCTGCCTCCCGGGTTTAAGTGATTCTCCTGCCTCAGCCTCCTGAGTAGCTGGGACCACAGGCGTGGTACCTCTAGATCGACCGAGTAGATCGGAAGAGCGTCG	none	chr1_10986315_A_G-ALT-posStrand-bc5
ACACGCACTG	Genetic variant	chr1_10986315_A_G	ALT	pos	bc6	TTTGGGAAAATCACATTTTCAAAATAGCTTTCTTTTTTTTTTTTTTTTGAGACAGTCTCGCTCTGTCACCCAGGCTGGAGTGCAGTGGTGCAATCTCAGCTCACTGCAACCTCTGCCTCCCGGGTTTAAGTGATTCTCCTGCCTCAGCCTCCTGAGTAGCTGGGACCACAGGCGT	ACTGGCCGCTTCACTGTTTGGGAAAATCACATTTTCAAAATAGCTTTCTTTTTTTTTTTTTTTTGAGACAGTCTCGCTCTGTCACCCAGGCTGGAGTGCAGTGGTGCAATCTCAGCTCACTGCAACCTCTGCCTCCCGGGTTTAAGTGATTCTCCTGCCTCAGCCTCCTGAGTAGCTGGGACCACAGGCGTGGTACCTCTAGAACACGCACTGAGATCGGAAGAGCGTCG	none	chr1_10986315_A_G-ALT-posStrand-bc6
TCTATCAGAG	Genetic variant	chr1_11911288_T_C	REF	pos	bc1	GTCCCAGTCCACTGACTCAAGTGTTAATCTATTCTGGCCACGCCCAGAAACATCCAGATACACCCAGAAACAATACTTTGCATCCTTTGATGCAATCAAGTTGACACTGTTTTTTTGGTTTTTTTTTTTTTTTTTTTTTTTGAGATGAAGTTTCTCTCTGTCACCCAGGCTGGAG	ACTGGCCGCTTCACTGGTCCCAGTCCACTGACTCAAGTGTTAATCTATTCTGGCCACGCCCAGAAACATCCAGATACACCCAGAAACAATACTTTGCATCCTTTGATGCAATCAAGTTGACACTGTTTTTTTGGTTTTTTTTTTTTTTTTTTTTTTTGAGATGAAGTTTCTCTCTGTCACCCAGGCTGGAGGGTACCTCTAGATCTATCAGAGAGATCGGAAGAGCGTCG	none	chr1_11911288_T_C-REF-posStrand-bc1
TACACGAAGG	Genetic variant	chr1_11911288_T_C	REF	pos	bc2	GTCCCAGTCCACTGACTCAAGTGTTAATCTATTCTGGCCACGCCCAGAAACATCCAGATACACCCAGAAACAATACTTTGCATCCTTTGATGCAATCAAGTTGACACTGTTTTTTTGGTTTTTTTTTTTTTTTTTTTTTTTGAGATGAAGTTTCTCTCTGTCACCCAGGCTGGAG	ACTGGCCGCTTCACTGGTCCCAGTCCACTGACTCAAGTGTTAATCTATTCTGGCCACGCCCAGAAACATCCAGATACACCCAGAAACAATACTTTGCATCCTTTGATGCAATCAAGTTGACACTGTTTTTTTGGTTTTTTTTTTTTTTTTTTTTTTTGAGATGAAGTTTCTCTCTGTCACCCAGGCTGGAGGGTACCTCTAGATACACGAAGGAGATCGGAAGAGCGTCG	none	chr1_11911288_T_C-REF-posStrand-bc2
GATCTTTAAG	Genetic variant	chr1_11911288_T_C	REF	pos	bc3	GTCCCAGTCCACTGACTCAAGTGTTAATCTATTCTGGCCACGCCCAGAAACATCCAGATACACCCAGAAACAATACTTTGCATCCTTTGATGCAATCAAGTTGACACTGTTTTTTTGGTTTTTTTTTTTTTTTTTTTTTTTGAGATGAAGTTTCTCTCTGTCACCCAGGCTGGAG	ACTGGCCGCTTCACTGGTCCCAGTCCACTGACTCAAGTGTTAATCTATTCTGGCCACGCCCAGAAACATCCAGATACACCCAGAAACAATACTTTGCATCCTTTGATGCAATCAAGTTGACACTGTTTTTTTGGTTTTTTTTTTTTTTTTTTTTTTTGAGATGAAGTTTCTCTCTGTCACCCAGGCTGGAGGGTACCTCTAGAGATCTTTAAGAGATCGGAAGAGCGTCG	none	chr1_11911288_T_C-REF-posStrand-bc3
GGTATCTCAA	Genetic variant	chr1_11911288_T_C	REF	pos	bc4	GTCCCAGTCCACTGACTCAAGTGTTAATCTATTCTGGCCACGCCCAGAAACATCCAGATACACCCAGAAACAATACTTTGCATCCTTTGATGCAATCAAGTTGACACTGTTTTTTTGGTTTTTTTTTTTTTTTTTTTTTTTGAGATGAAGTTTCTCTCTGTCACCCAGGCTGGAG	ACTGGCCGCTTCACTGGTCCCAGTCCACTGACTCAAGTGTTAATCTATTCTGGCCACGCCCAGAAACATCCAGATACACCCAGAAACAATACTTTGCATCCTTTGATGCAATCAAGTTGACACTGTTTTTTTGGTTTTTTTTTTTTTTTTTTTTTTTGAGATGAAGTTTCTCTCTGTCACCCAGGCTGGAGGGTACCTCTAGAGGTATCTCAAAGATCGGAAGAGCGTCG	none	chr1_11911288_T_C-REF-posStrand-bc4
AGTCGTTTGG	Genetic variant	chr1_11911288_T_C	REF	pos	bc5	GTCCCAGTCCACTGACTCAAGTGTTAATCTATTCTGGCCACGCCCAGAAACATCCAGATACACCCAGAAACAATACTTTGCATCCTTTGATGCAATCAAGTTGACACTGTTTTTTTGGTTTTTTTTTTTTTTTTTTTTTTTGAGATGAAGTTTCTCTCTGTCACCCAGGCTGGAG	ACTGGCCGCTTCACTGGTCCCAGTCCACTGACTCAAGTGTTAATCTATTCTGGCCACGCCCAGAAACATCCAGATACACCCAGAAACAATACTTTGCATCCTTTGATGCAATCAAGTTGACACTGTTTTTTTGGTTTTTTTTTTTTTTTTTTTTTTTGAGATGAAGTTTCTCTCTGTCACCCAGGCTGGAGGGTACCTCTAGAAGTCGTTTGGAGATCGGAAGAGCGTCG	none	chr1_11911288_T_C-REF-posStrand-bc5
TATGCCGGAG	Genetic variant	chr1_11911288_T_C	REF	pos	bc6	GTCCCAGTCCACTGACTCAAGTGTTAATCTATTCTGGCCACGCCCAGAAACATCCAGATACACCCAGAAACAATACTTTGCATCCTTTGATGCAATCAAGTTGACACTGTTTTTTTGGTTTTTTTTTTTTTTTTTTTTTTTGAGATGAAGTTTCTCTCTGTCACCCAGGCTGGAG	ACTGGCCGCTTCACTGGTCCCAGTCCACTGACTCAAGTGTTAATCTATTCTGGCCACGCCCAGAAACATCCAGATACACCCAGAAACAATACTTTGCATCCTTTGATGCAATCAAGTTGACACTGTTTTTTTGGTTTTTTTTTTTTTTTTTTTTTTTGAGATGAAGTTTCTCTCTGTCACCCAGGCTGGAGGGTACCTCTAGATATGCCGGAGAGATCGGAAGAGCGTCG	none	chr1_11911288_T_C-REF-posStrand-bc6
GCCTATGTAG	Genetic variant	chr1_11911288_T_C	ALT	pos	bc1	GTCCCAGTCCACTGACTCAAGTGTTAATCTATTCTGGCCACGCCCAGAAACATCCAGATACACCCAGAAACAATACTTTGCATCCTTCGATGCAATCAAGTTGACACTGTTTTTTTGGTTTTTTTTTTTTTTTTTTTTTTTGAGATGAAGTTTCTCTCTGTCACCCAGGCTGGAG	ACTGGCCGCTTCACTGGTCCCAGTCCACTGACTCAAGTGTTAATCTATTCTGGCCACGCCCAGAAACATCCAGATACACCCAGAAACAATACTTTGCATCCTTCGATGCAATCAAGTTGACACTGTTTTTTTGGTTTTTTTTTTTTTTTTTTTTTTTGAGATGAAGTTTCTCTCTGTCACCCAGGCTGGAGGGTACCTCTAGAGCCTATGTAGAGATCGGAAGAGCGTCG	none	chr1_11911288_T_C-ALT-posStrand-bc1
TCATCTACAC	Genetic variant	chr1_11911288_T_C	ALT	pos	bc2	GTCCCAGTCCACTGACTCAAGTGTTAATCTATTCTGGCCACGCCCAGAAACATCCAGATACACCCAGAAACAATACTTTGCATCCTTCGATGCAATCAAGTTGACACTGTTTTTTTGGTTTTTTTTTTTTTTTTTTTTTTTGAGATGAAGTTTCTCTCTGTCACCCAGGCTGGAG	ACTGGCCGCTTCACTGGTCCCAGTCCACTGACTCAAGTGTTAATCTATTCTGGCCACGCCCAGAAACATCCAGATACACCCAGAAACAATACTTTGCATCCTTCGATGCAATCAAGTTGACACTGTTTTTTTGGTTTTTTTTTTTTTTTTTTTTTTTGAGATGAAGTTTCTCTCTGTCACCCAGGCTGGAGGGTACCTCTAGATCATCTACACAGATCGGAAGAGCGTCG	none	chr1_11911288_T_C-ALT-posStrand-bc2
AATTTGGCGG	Genetic variant	chr1_11911288_T_C	ALT	pos	bc3	GTCCCAGTCCACTGACTCAAGTGTTAATCTATTCTGGCCACGCCCAGAAACATCCAGATACACCCAGAAACAATACTTTGCATCCTTCGATGCAATCAAGTTGACACTGTTTTTTTGGTTTTTTTTTTTTTTTTTTTTTTTGAGATGAAGTTTCTCTCTGTCACCCAGGCTGGAG	ACTGGCCGCTTCACTGGTCCCAGTCCACTGACTCAAGTGTTAATCTATTCTGGCCACGCCCAGAAACATCCAGATACACCCAGAAACAATACTTTGCATCCTTCGATGCAATCAAGTTGACACTGTTTTTTTGGTTTTTTTTTTTTTTTTTTTTTTTGAGATGAAGTTTCTCTCTGTCACCCAGGCTGGAGGGTACCTCTAGAAATTTGGCGGAGATCGGAAGAGCGTCG	none	chr1_11911288_T_C-ALT-posStrand-bc3
AGTGGGCAAA	Genetic variant	chr1_11911288_T_C	ALT	pos	bc4	GTCCCAGTCCACTGACTCAAGTGTTAATCTATTCTGGCCACGCCCAGAAACATCCAGATACACCCAGAAACAATACTTTGCATCCTTCGATGCAATCAAGTTGACACTGTTTTTTTGGTTTTTTTTTTTTTTTTTTTTTTTGAGATGAAGTTTCTCTCTGTCACCCAGGCTGGAG	ACTGGCCGCTTCACTGGTCCCAGTCCACTGACTCAAGTGTTAATCTATTCTGGCCACGCCCAGAAACATCCAGATACACCCAGAAACAATACTTTGCATCCTTCGATGCAATCAAGTTGACACTGTTTTTTTGGTTTTTTTTTTTTTTTTTTTTTTTGAGATGAAGTTTCTCTCTGTCACCCAGGCTGGAGGGTACCTCTAGAAGTGGGCAAAAGATCGGAAGAGCGTCG	none	chr1_11911288_T_C-ALT-posStrand-bc4
GAGCAATCTT	Genetic variant	chr1_11911288_T_C	ALT	pos	bc5	GTCCCAGTCCACTGACTCAAGTGTTAATCTATTCTGGCCACGCCCAGAAACATCCAGATACACCCAGAAACAATACTTTGCATCCTTCGATGCAATCAAGTTGACACTGTTTTTTTGGTTTTTTTTTTTTTTTTTTTTTTTGAGATGAAGTTTCTCTCTGTCACCCAGGCTGGAG	ACTGGCCGCTTCACTGGTCCCAGTCCACTGACTCAAGTGTTAATCTATTCTGGCCACGCCCAGAAACATCCAGATACACCCAGAAACAATACTTTGCATCCTTCGATGCAATCAAGTTGACACTGTTTTTTTGGTTTTTTTTTTTTTTTTTTTTTTTGAGATGAAGTTTCTCTCTGTCACCCAGGCTGGAGGGTACCTCTAGAGAGCAATCTTAGATCGGAAGAGCGTCG	none	chr1_11911288_T_C-ALT-posStrand-bc5
GCTACCTAGA	Genetic variant	chr1_11911288_T_C	ALT	pos	bc6	GTCCCAGTCCACTGACTCAAGTGTTAATCTATTCTGGCCACGCCCAGAAACATCCAGATACACCCAGAAACAATACTTTGCATCCTTCGATGCAATCAAGTTGACACTGTTTTTTTGGTTTTTTTTTTTTTTTTTTTTTTTGAGATGAAGTTTCTCTCTGTCACCCAGGCTGGAG	ACTGGCCGCTTCACTGGTCCCAGTCCACTGACTCAAGTGTTAATCTATTCTGGCCACGCCCAGAAACATCCAGATACACCCAGAAACAATACTTTGCATCCTTCGATGCAATCAAGTTGACACTGTTTTTTTGGTTTTTTTTTTTTTTTTTTTTTTTGAGATGAAGTTTCTCTCTGTCACCCAGGCTGGAGGGTACCTCTAGAGCTACCTAGAAGATCGGAAGAGCGTCG	none	chr1_11911288_T_C-ALT-posStrand-bc6
ACGCTCGTAG	Genetic variant	chr1_13807659_G_T	REF	pos	bc1	ACAGAAACTTGAAAGGGGGCCTGGGAGTGAGCCACAAGACCACCTGGGGGAAGAGTGTTCCAGGAACAGCCTGTGCCGAGTCCCTGAGGCAAGAATGGGCCACTGGAAATCTGAATGACTGAATGAAAGAATGAATGCATCCTTGAGGCCAGGAACAGAGCAGATGTTCTATTTC	ACTGGCCGCTTCACTGACAGAAACTTGAAAGGGGGCCTGGGAGTGAGCCACAAGACCACCTGGGGGAAGAGTGTTCCAGGAACAGCCTGTGCCGAGTCCCTGAGGCAAGAATGGGCCACTGGAAATCTGAATGACTGAATGAAAGAATGAATGCATCCTTGAGGCCAGGAACAGAGCAGATGTTCTATTTCGGTACCTCTAGAACGCTCGTAGAGATCGGAAGAGCGTCG	none	chr1_13807659_G_T-REF-posStrand-bc1
AATAGTCGTT	Genetic variant	chr1_13807659_G_T	REF	pos	bc2	ACAGAAACTTGAAAGGGGGCCTGGGAGTGAGCCACAAGACCACCTGGGGGAAGAGTGTTCCAGGAACAGCCTGTGCCGAGTCCCTGAGGCAAGAATGGGCCACTGGAAATCTGAATGACTGAATGAAAGAATGAATGCATCCTTGAGGCCAGGAACAGAGCAGATGTTCTATTTC	ACTGGCCGCTTCACTGACAGAAACTTGAAAGGGGGCCTGGGAGTGAGCCACAAGACCACCTGGGGGAAGAGTGTTCCAGGAACAGCCTGTGCCGAGTCCCTGAGGCAAGAATGGGCCACTGGAAATCTGAATGACTGAATGAAAGAATGAATGCATCCTTGAGGCCAGGAACAGAGCAGATGTTCTATTTCGGTACCTCTAGAAATAGTCGTTAGATCGGAAGAGCGTCG	none	chr1_13807659_G_T-REF-posStrand-bc2
CCAATATCCT	Genetic variant	chr1_13807659_G_T	REF	pos	bc3	ACAGAAACTTGAAAGGGGGCCTGGGAGTGAGCCACAAGACCACCTGGGGGAAGAGTGTTCCAGGAACAGCCTGTGCCGAGTCCCTGAGGCAAGAATGGGCCACTGGAAATCTGAATGACTGAATGAAAGAATGAATGCATCCTTGAGGCCAGGAACAGAGCAGATGTTCTATTTC	ACTGGCCGCTTCACTGACAGAAACTTGAAAGGGGGCCTGGGAGTGAGCCACAAGACCACCTGGGGGAAGAGTGTTCCAGGAACAGCCTGTGCCGAGTCCCTGAGGCAAGAATGGGCCACTGGAAATCTGAATGACTGAATGAAAGAATGAATGCATCCTTGAGGCCAGGAACAGAGCAGATGTTCTATTTCGGTACCTCTAGACCAATATCCTAGATCGGAAGAGCGTCG	none	chr1_13807659_G_T-REF-posStrand-bc3
GTTCGTCAAT	Genetic variant	chr1_13807659_G_T	REF	pos	bc4	ACAGAAACTTGAAAGGGGGCCTGGGAGTGAGCCACAAGACCACCTGGGGGAAGAGTGTTCCAGGAACAGCCTGTGCCGAGTCCCTGAGGCAAGAATGGGCCACTGGAAATCTGAATGACTGAATGAAAGAATGAATGCATCCTTGAGGCCAGGAACAGAGCAGATGTTCTATTTC	ACTGGCCGCTTCACTGACAGAAACTTGAAAGGGGGCCTGGGAGTGAGCCACAAGACCACCTGGGGGAAGAGTGTTCCAGGAACAGCCTGTGCCGAGTCCCTGAGGCAAGAATGGGCCACTGGAAATCTGAATGACTGAATGAAAGAATGAATGCATCCTTGAGGCCAGGAACAGAGCAGATGTTCTATTTCGGTACCTCTAGAGTTCGTCAATAGATCGGAAGAGCGTCG	none	chr1_13807659_G_T-REF-posStrand-bc4
ATGATATTGC	Genetic variant	chr1_13807659_G_T	REF	pos	bc5	ACAGAAACTTGAAAGGGGGCCTGGGAGTGAGCCACAAGACCACCTGGGGGAAGAGTGTTCCAGGAACAGCCTGTGCCGAGTCCCTGAGGCAAGAATGGGCCACTGGAAATCTGAATGACTGAATGAAAGAATGAATGCATCCTTGAGGCCAGGAACAGAGCAGATGTTCTATTTC	ACTGGCCGCTTCACTGACAGAAACTTGAAAGGGGGCCTGGGAGTGAGCCACAAGACCACCTGGGGGAAGAGTGTTCCAGGAACAGCCTGTGCCGAGTCCCTGAGGCAAGAATGGGCCACTGGAAATCTGAATGACTGAATGAAAGAATGAATGCATCCTTGAGGCCAGGAACAGAGCAGATGTTCTATTTCGGTACCTCTAGAATGATATTGCAGATCGGAAGAGCGTCG	none	chr1_13807659_G_T-REF-posStrand-bc5
AGATGATGGT	Genetic variant	chr1_13807659_G_T	REF	pos	bc6	ACAGAAACTTGAAAGGGGGCCTGGGAGTGAGCCACAAGACCACCTGGGGGAAGAGTGTTCCAGGAACAGCCTGTGCCGAGTCCCTGAGGCAAGAATGGGCCACTGGAAATCTGAATGACTGAATGAAAGAATGAATGCATCCTTGAGGCCAGGAACAGAGCAGATGTTCTATTTC	ACTGGCCGCTTCACTGACAGAAACTTGAAAGGGGGCCTGGGAGTGAGCCACAAGACCACCTGGGGGAAGAGTGTTCCAGGAACAGCCTGTGCCGAGTCCCTGAGGCAAGAATGGGCCACTGGAAATCTGAATGACTGAATGAAAGAATGAATGCATCCTTGAGGCCAGGAACAGAGCAGATGTTCTATTTCGGTACCTCTAGAAGATGATGGTAGATCGGAAGAGCGTCG	none	chr1_13807659_G_T-REF-posStrand-bc6
CCTAGATGAT	Genetic variant	chr1_13807659_G_T	ALT	pos	bc1	ACAGAAACTTGAAAGGGGGCCTGGGAGTGAGCCACAAGACCACCTGGGGGAAGAGTGTTCCAGGAACAGCCTGTGCCGAGTCCCTGATGCAAGAATGGGCCACTGGAAATCTGAATGACTGAATGAAAGAATGAATGCATCCTTGAGGCCAGGAACAGAGCAGATGTTCTATTTC	ACTGGCCGCTTCACTGACAGAAACTTGAAAGGGGGCCTGGGAGTGAGCCACAAGACCACCTGGGGGAAGAGTGTTCCAGGAACAGCCTGTGCCGAGTCCCTGATGCAAGAATGGGCCACTGGAAATCTGAATGACTGAATGAAAGAATGAATGCATCCTTGAGGCCAGGAACAGAGCAGATGTTCTATTTCGGTACCTCTAGACCTAGATGATAGATCGGAAGAGCGTCG	none	chr1_13807659_G_T-ALT-posStrand-bc1
CAGTAGTATA	Genetic variant	chr1_13807659_G_T	ALT	pos	bc2	ACAGAAACTTGAAAGGGGGCCTGGGAGTGAGCCACAAGACCACCTGGGGGAAGAGTGTTCCAGGAACAGCCTGTGCCGAGTCCCTGATGCAAGAATGGGCCACTGGAAATCTGAATGACTGAATGAAAGAATGAATGCATCCTTGAGGCCAGGAACAGAGCAGATGTTCTATTTC	ACTGGCCGCTTCACTGACAGAAACTTGAAAGGGGGCCTGGGAGTGAGCCACAAGACCACCTGGGGGAAGAGTGTTCCAGGAACAGCCTGTGCCGAGTCCCTGATGCAAGAATGGGCCACTGGAAATCTGAATGACTGAATGAAAGAATGAATGCATCCTTGAGGCCAGGAACAGAGCAGATGTTCTATTTCGGTACCTCTAGACAGTAGTATAAGATCGGAAGAGCGTCG	none	chr1_13807659_G_T-ALT-posStrand-bc2
GTACCGATTG	Genetic variant	chr1_13807659_G_T	ALT	pos	bc3	ACAGAAACTTGAAAGGGGGCCTGGGAGTGAGCCACAAGACCACCTGGGGGAAGAGTGTTCCAGGAACAGCCTGTGCCGAGTCCCTGATGCAAGAATGGGCCACTGGAAATCTGAATGACTGAATGAAAGAATGAATGCATCCTTGAGGCCAGGAACAGAGCAGATGTTCTATTTC	ACTGGCCGCTTCACTGACAGAAACTTGAAAGGGGGCCTGGGAGTGAGCCACAAGACCACCTGGGGGAAGAGTGTTCCAGGAACAGCCTGTGCCGAGTCCCTGATGCAAGAATGGGCCACTGGAAATCTGAATGACTGAATGAAAGAATGAATGCATCCTTGAGGCCAGGAACAGAGCAGATGTTCTATTTCGGTACCTCTAGAGTACCGATTGAGATCGGAAGAGCGTCG	none	chr1_13807659_G_T-ALT-posStrand-bc3
ACTCGGTGAA	Genetic variant	chr1_13807659_G_T	ALT	pos	bc4	ACAGAAACTTGAAAGGGGGCCTGGGAGTGAGCCACAAGACCACCTGGGGGAAGAGTGTTCCAGGAACAGCCTGTGCCGAGTCCCTGATGCAAGAATGGGCCACTGGAAATCTGAATGACTGAATGAAAGAATGAATGCATCCTTGAGGCCAGGAACAGAGCAGATGTTCTATTTC	ACTGGCCGCTTCACTGACAGAAACTTGAAAGGGGGCCTGGGAGTGAGCCACAAGACCACCTGGGGGAAGAGTGTTCCAGGAACAGCCTGTGCCGAGTCCCTGATGCAAGAATGGGCCACTGGAAATCTGAATGACTGAATGAAAGAATGAATGCATCCTTGAGGCCAGGAACAGAGCAGATGTTCTATTTCGGTACCTCTAGAACTCGGTGAAAGATCGGAAGAGCGTCG	none	chr1_13807659_G_T-ALT-posStrand-bc4
ATATCCTTGG	Genetic variant	chr1_13807659_G_T	ALT	pos	bc5	ACAGAAACTTGAAAGGGGGCCTGGGAGTGAGCCACAAGACCACCTGGGGGAAGAGTGTTCCAGGAACAGCCTGTGCCGAGTCCCTGATGCAAGAATGGGCCACTGGAAATCTGAATGACTGAATGAAAGAATGAATGCATCCTTGAGGCCAGGAACAGAGCAGATGTTCTATTTC	ACTGGCCGCTTCACTGACAGAAACTTGAAAGGGGGCCTGGGAGTGAGCCACAAGACCACCTGGGGGAAGAGTGTTCCAGGAACAGCCTGTGCCGAGTCCCTGATGCAAGAATGGGCCACTGGAAATCTGAATGACTGAATGAAAGAATGAATGCATCCTTGAGGCCAGGAACAGAGCAGATGTTCTATTTCGGTACCTCTAGAATATCCTTGGAGATCGGAAGAGCGTCG	none	chr1_13807659_G_T-ALT-posStrand-bc5
GGTTTCGATG	Genetic variant	chr1_13807659_G_T	ALT	pos	bc6	ACAGAAACTTGAAAGGGGGCCTGGGAGTGAGCCACAAGACCACCTGGGGGAAGAGTGTTCCAGGAACAGCCTGTGCCGAGTCCCTGATGCAAGAATGGGCCACTGGAAATCTGAATGACTGAATGAAAGAATGAATGCATCCTTGAGGCCAGGAACAGAGCAGATGTTCTATTTC	ACTGGCCGCTTCACTGACAGAAACTTGAAAGGGGGCCTGGGAGTGAGCCACAAGACCACCTGGGGGAAGAGTGTTCCAGGAACAGCCTGTGCCGAGTCCCTGATGCAAGAATGGGCCACTGGAAATCTGAATGACTGAATGAAAGAATGAATGCATCCTTGAGGCCAGGAACAGAGCAGATGTTCTATTTCGGTACCTCTAGAGGTTTCGATGAGATCGGAAGAGCGTCG	none	chr1_13807659_G_T-ALT-posStrand-bc6
AAGGGTTGCG	Genetic variant	chr1_150038584_G_A	REF	pos	bc1	CCACCTCAGCCTCCTGAGTAGCTGGAACCACAGGCACACACCGCCACACCTGGCTAATTTTTGTATTTTTAGTAGAGACGGGATTTCGTCATGTTGCCCAGGCTGGTCTTGAACTCCTGAGCTCAAATGATTCACCCACCTCAGCCTCCCAAAGTGCTGGGATTACAGGCATGAG	ACTGGCCGCTTCACTGCCACCTCAGCCTCCTGAGTAGCTGGAACCACAGGCACACACCGCCACACCTGGCTAATTTTTGTATTTTTAGTAGAGACGGGATTTCGTCATGTTGCCCAGGCTGGTCTTGAACTCCTGAGCTCAAATGATTCACCCACCTCAGCCTCCCAAAGTGCTGGGATTACAGGCATGAGGGTACCTCTAGAAAGGGTTGCGAGATCGGAAGAGCGTCG	none	chr1_150038584_G_A-REF-posStrand-bc1
ATGTAAACGC	Genetic variant	chr1_150038584_G_A	REF	pos	bc2	CCACCTCAGCCTCCTGAGTAGCTGGAACCACAGGCACACACCGCCACACCTGGCTAATTTTTGTATTTTTAGTAGAGACGGGATTTCGTCATGTTGCCCAGGCTGGTCTTGAACTCCTGAGCTCAAATGATTCACCCACCTCAGCCTCCCAAAGTGCTGGGATTACAGGCATGAG	ACTGGCCGCTTCACTGCCACCTCAGCCTCCTGAGTAGCTGGAACCACAGGCACACACCGCCACACCTGGCTAATTTTTGTATTTTTAGTAGAGACGGGATTTCGTCATGTTGCCCAGGCTGGTCTTGAACTCCTGAGCTCAAATGATTCACCCACCTCAGCCTCCCAAAGTGCTGGGATTACAGGCATGAGGGTACCTCTAGAATGTAAACGCAGATCGGAAGAGCGTCG	none	chr1_150038584_G_A-REF-posStrand-bc2
TTGCCTAAAG	Genetic variant	chr1_150038584_G_A	REF	pos	bc3	CCACCTCAGCCTCCTGAGTAGCTGGAACCACAGGCACACACCGCCACACCTGGCTAATTTTTGTATTTTTAGTAGAGACGGGATTTCGTCATGTTGCCCAGGCTGGTCTTGAACTCCTGAGCTCAAATGATTCACCCACCTCAGCCTCCCAAAGTGCTGGGATTACAGGCATGAG	ACTGGCCGCTTCACTGCCACCTCAGCCTCCTGAGTAGCTGGAACCACAGGCACACACCGCCACACCTGGCTAATTTTTGTATTTTTAGTAGAGACGGGATTTCGTCATGTTGCCCAGGCTGGTCTTGAACTCCTGAGCTCAAATGATTCACCCACCTCAGCCTCCCAAAGTGCTGGGATTACAGGCATGAGGGTACCTCTAGATTGCCTAAAGAGATCGGAAGAGCGTCG	none	chr1_150038584_G_A-REF-posStrand-bc3
CGATCCGAGT	Genetic variant	chr1_150038584_G_A	REF	pos	bc4	CCACCTCAGCCTCCTGAGTAGCTGGAACCACAGGCACACACCGCCACACCTGGCTAATTTTTGTATTTTTAGTAGAGACGGGATTTCGTCATGTTGCCCAGGCTGGTCTTGAACTCCTGAGCTCAAATGATTCACCCACCTCAGCCTCCCAAAGTGCTGGGATTACAGGCATGAG	ACTGGCCGCTTCACTGCCACCTCAGCCTCCTGAGTAGCTGGAACCACAGGCACACACCGCCACACCTGGCTAATTTTTGTATTTTTAGTAGAGACGGGATTTCGTCATGTTGCCCAGGCTGGTCTTGAACTCCTGAGCTCAAATGATTCACCCACCTCAGCCTCCCAAAGTGCTGGGATTACAGGCATGAGGGTACCTCTAGACGATCCGAGTAGATCGGAAGAGCGTCG	none	chr1_150038584_G_A-REF-posStrand-bc4
CGTCAGGTAA	Genetic variant	chr1_150038584_G_A	REF	pos	bc5	CCACCTCAGCCTCCTGAGTAGCTGGAACCACAGGCACACACCGCCACACCTGGCTAATTTTTGTATTTTTAGTAGAGACGGGATTTCGTCATGTTGCCCAGGCTGGTCTTGAACTCCTGAGCTCAAATGATTCACCCACCTCAGCCTCCCAAAGTGCTGGGATTACAGGCATGAG	ACTGGCCGCTTCACTGCCACCTCAGCCTCCTGAGTAGCTGGAACCACAGGCACACACCGCCACACCTGGCTAATTTTTGTATTTTTAGTAGAGACGGGATTTCGTCATGTTGCCCAGGCTGGTCTTGAACTCCTGAGCTCAAATGATTCACCCACCTCAGCCTCCCAAAGTGCTGGGATTACAGGCATGAGGGTACCTCTAGACGTCAGGTAAAGATCGGAAGAGCGTCG	none	chr1_150038584_G_A-REF-posStrand-bc5
TCATGAAGCG	Genetic variant	chr1_150038584_G_A	REF	pos	bc6	CCACCTCAGCCTCCTGAGTAGCTGGAACCACAGGCACACACCGCCACACCTGGCTAATTTTTGTATTTTTAGTAGAGACGGGATTTCGTCATGTTGCCCAGGCTGGTCTTGAACTCCTGAGCTCAAATGATTCACCCACCTCAGCCTCCCAAAGTGCTGGGATTACAGGCATGAG	ACTGGCCGCTTCACTGCCACCTCAGCCTCCTGAGTAGCTGGAACCACAGGCACACACCGCCACACCTGGCTAATTTTTGTATTTTTAGTAGAGACGGGATTTCGTCATGTTGCCCAGGCTGGTCTTGAACTCCTGAGCTCAAATGATTCACCCACCTCAGCCTCCCAAAGTGCTGGGATTACAGGCATGAGGGTACCTCTAGATCATGAAGCGAGATCGGAAGAGCGTCG	none	chr1_150038584_G_A-REF-posStrand-bc6
GAACTCCAGT	Genetic variant	chr1_150038584_G_A	ALT	pos	bc1	CCACCTCAGCCTCCTGAGTAGCTGGAACCACAGGCACACACCGCCACACCTGGCTAATTTTTGTATTTTTAGTAGAGACGGGATTTCATCATGTTGCCCAGGCTGGTCTTGAACTCCTGAGCTCAAATGATTCACCCACCTCAGCCTCCCAAAGTGCTGGGATTACAGGCATGAG	ACTGGCCGCTTCACTGCCACCTCAGCCTCCTGAGTAGCTGGAACCACAGGCACACACCGCCACACCTGGCTAATTTTTGTATTTTTAGTAGAGACGGGATTTCATCATGTTGCCCAGGCTGGTCTTGAACTCCTGAGCTCAAATGATTCACCCACCTCAGCCTCCCAAAGTGCTGGGATTACAGGCATGAGGGTACCTCTAGAGAACTCCAGTAGATCGGAAGAGCGTCG	none	chr1_150038584_G_A-ALT-posStrand-bc1
TATTGCAGAG	Genetic variant	chr1_150038584_G_A	ALT	pos	bc2	CCACCTCAGCCTCCTGAGTAGCTGGAACCACAGGCACACACCGCCACACCTGGCTAATTTTTGTATTTTTAGTAGAGACGGGATTTCATCATGTTGCCCAGGCTGGTCTTGAACTCCTGAGCTCAAATGATTCACCCACCTCAGCCTCCCAAAGTGCTGGGATTACAGGCATGAG	ACTGGCCGCTTCACTGCCACCTCAGCCTCCTGAGTAGCTGGAACCACAGGCACACACCGCCACACCTGGCTAATTTTTGTATTTTTAGTAGAGACGGGATTTCATCATGTTGCCCAGGCTGGTCTTGAACTCCTGAGCTCAAATGATTCACCCACCTCAGCCTCCCAAAGTGCTGGGATTACAGGCATGAGGGTACCTCTAGATATTGCAGAGAGATCGGAAGAGCGTCG	none	chr1_150038584_G_A-ALT-posStrand-bc2
AAACACTAGG	Genetic variant	chr1_150038584_G_A	ALT	pos	bc3	CCACCTCAGCCTCCTGAGTAGCTGGAACCACAGGCACACACCGCCACACCTGGCTAATTTTTGTATTTTTAGTAGAGACGGGATTTCATCATGTTGCCCAGGCTGGTCTTGAACTCCTGAGCTCAAATGATTCACCCACCTCAGCCTCCCAAAGTGCTGGGATTACAGGCATGAG	ACTGGCCGCTTCACTGCCACCTCAGCCTCCTGAGTAGCTGGAACCACAGGCACACACCGCCACACCTGGCTAATTTTTGTATTTTTAGTAGAGACGGGATTTCATCATGTTGCCCAGGCTGGTCTTGAACTCCTGAGCTCAAATGATTCACCCACCTCAGCCTCCCAAAGTGCTGGGATTACAGGCATGAGGGTACCTCTAGAAAACACTAGGAGATCGGAAGAGCGTCG	none	chr1_150038584_G_A-ALT-posStrand-bc3
CTTTCTACTT	Genetic variant	chr1_150038584_G_A	ALT	pos	bc4	CCACCTCAGCCTCCTGAGTAGCTGGAACCACAGGCACACACCGCCACACCTGGCTAATTTTTGTATTTTTAGTAGAGACGGGATTTCATCATGTTGCCCAGGCTGGTCTTGAACTCCTGAGCTCAAATGATTCACCCACCTCAGCCTCCCAAAGTGCTGGGATTACAGGCATGAG	ACTGGCCGCTTCACTGCCACCTCAGCCTCCTGAGTAGCTGGAACCACAGGCACACACCGCCACACCTGGCTAATTTTTGTATTTTTAGTAGAGACGGGATTTCATCATGTTGCCCAGGCTGGTCTTGAACTCCTGAGCTCAAATGATTCACCCACCTCAGCCTCCCAAAGTGCTGGGATTACAGGCATGAGGGTACCTCTAGACTTTCTACTTAGATCGGAAGAGCGTCG	none	chr1_150038584_G_A-ALT-posStrand-bc4
ATACGCAAAC	Genetic variant	chr1_150038584_G_A	ALT	pos	bc5	CCACCTCAGCCTCCTGAGTAGCTGGAACCACAGGCACACACCGCCACACCTGGCTAATTTTTGTATTTTTAGTAGAGACGGGATTTCATCATGTTGCCCAGGCTGGTCTTGAACTCCTGAGCTCAAATGATTCACCCACCTCAGCCTCCCAAAGTGCTGGGATTACAGGCATGAG	ACTGGCCGCTTCACTGCCACCTCAGCCTCCTGAGTAGCTGGAACCACAGGCACACACCGCCACACCTGGCTAATTTTTGTATTTTTAGTAGAGACGGGATTTCATCATGTTGCCCAGGCTGGTCTTGAACTCCTGAGCTCAAATGATTCACCCACCTCAGCCTCCCAAAGTGCTGGGATTACAGGCATGAGGGTACCTCTAGAATACGCAAACAGATCGGAAGAGCGTCG	none	chr1_150038584_G_A-ALT-posStrand-bc5
CTAGAGGTAA	Genetic variant	chr1_150038584_G_A	ALT	pos	bc6	CCACCTCAGCCTCCTGAGTAGCTGGAACCACAGGCACACACCGCCACACCTGGCTAATTTTTGTATTTTTAGTAGAGACGGGATTTCATCATGTTGCCCAGGCTGGTCTTGAACTCCTGAGCTCAAATGATTCACCCACCTCAGCCTCCCAAAGTGCTGGGATTACAGGCATGAG	ACTGGCCGCTTCACTGCCACCTCAGCCTCCTGAGTAGCTGGAACCACAGGCACACACCGCCACACCTGGCTAATTTTTGTATTTTTAGTAGAGACGGGATTTCATCATGTTGCCCAGGCTGGTCTTGAACTCCTGAGCTCAAATGATTCACCCACCTCAGCCTCCCAAAGTGCTGGGATTACAGGCATGAGGGTACCTCTAGACTAGAGGTAAAGATCGGAAGAGCGTCG	none	chr1_150038584_G_A-ALT-posStrand-bc6
AATATGCTCA	Genetic variant	chr1_155550353_T_C	REF	pos	bc1	TCTCGGCCTCCCAAAGTGCTGGGATTAGAGGTGTGAACCACTACGCCCAGTCCACGATAGCCTCTGAACTGGTCAACCTGGTTGCATTATTCATCTTTCAAAGTGCATATATCAGATCAAGTCATTTCCCTGCTTCCAATCAAACTTGAAATACAAAACTAGATACCTATCAAGT	ACTGGCCGCTTCACTGTCTCGGCCTCCCAAAGTGCTGGGATTAGAGGTGTGAACCACTACGCCCAGTCCACGATAGCCTCTGAACTGGTCAACCTGGTTGCATTATTCATCTTTCAAAGTGCATATATCAGATCAAGTCATTTCCCTGCTTCCAATCAAACTTGAAATACAAAACTAGATACCTATCAAGTGGTACCTCTAGAAATATGCTCAAGATCGGAAGAGCGTCG	none	chr1_155550353_T_C-REF-posStrand-bc1
ACAGAACGAA	Genetic variant	chr1_155550353_T_C	REF	pos	bc2	TCTCGGCCTCCCAAAGTGCTGGGATTAGAGGTGTGAACCACTACGCCCAGTCCACGATAGCCTCTGAACTGGTCAACCTGGTTGCATTATTCATCTTTCAAAGTGCATATATCAGATCAAGTCATTTCCCTGCTTCCAATCAAACTTGAAATACAAAACTAGATACCTATCAAGT	ACTGGCCGCTTCACTGTCTCGGCCTCCCAAAGTGCTGGGATTAGAGGTGTGAACCACTACGCCCAGTCCACGATAGCCTCTGAACTGGTCAACCTGGTTGCATTATTCATCTTTCAAAGTGCATATATCAGATCAAGTCATTTCCCTGCTTCCAATCAAACTTGAAATACAAAACTAGATACCTATCAAGTGGTACCTCTAGAACAGAACGAAAGATCGGAAGAGCGTCG	none	chr1_155550353_T_C-REF-posStrand-bc2
GATCCGTAAA	Genetic variant	chr1_155550353_T_C	REF	pos	bc3	TCTCGGCCTCCCAAAGTGCTGGGATTAGAGGTGTGAACCACTACGCCCAGTCCACGATAGCCTCTGAACTGGTCAACCTGGTTGCATTATTCATCTTTCAAAGTGCATATATCAGATCAAGTCATTTCCCTGCTTCCAATCAAACTTGAAATACAAAACTAGATACCTATCAAGT	ACTGGCCGCTTCACTGTCTCGGCCTCCCAAAGTGCTGGGATTAGAGGTGTGAACCACTACGCCCAGTCCACGATAGCCTCTGAACTGGTCAACCTGGTTGCATTATTCATCTTTCAAAGTGCATATATCAGATCAAGTCATTTCCCTGCTTCCAATCAAACTTGAAATACAAAACTAGATACCTATCAAGTGGTACCTCTAGAGATCCGTAAAAGATCGGAAGAGCGTCG	none	chr1_155550353_T_C-REF-posStrand-bc3
GAATCCTACT	Genetic variant	chr1_155550353_T_C	REF	pos	bc4	TCTCGGCCTCCCAAAGTGCTGGGATTAGAGGTGTGAACCACTACGCCCAGTCCACGATAGCCTCTGAACTGGTCAACCTGGTTGCATTATTCATCTTTCAAAGTGCATATATCAGATCAAGTCATTTCCCTGCTTCCAATCAAACTTGAAATACAAAACTAGATACCTATCAAGT	ACTGGCCGCTTCACTGTCTCGGCCTCCCAAAGTGCTGGGATTAGAGGTGTGAACCACTACGCCCAGTCCACGATAGCCTCTGAACTGGTCAACCTGGTTGCATTATTCATCTTTCAAAGTGCATATATCAGATCAAGTCATTTCCCTGCTTCCAATCAAACTTGAAATACAAAACTAGATACCTATCAAGTGGTACCTCTAGAGAATCCTACTAGATCGGAAGAGCGTCG	none	chr1_155550353_T_C-REF-posStrand-bc4
CGCTATAGAG	Genetic variant	chr1_155550353_T_C	REF	pos	bc5	TCTCGGCCTCCCAAAGTGCTGGGATTAGAGGTGTGAACCACTACGCCCAGTCCACGATAGCCTCTGAACTGGTCAACCTGGTTGCATTATTCATCTTTCAAAGTGCATATATCAGATCAAGTCATTTCCCTGCTTCCAATCAAACTTGAAATACAAAACTAGATACCTATCAAGT	ACTGGCCGCTTCACTGTCTCGGCCTCCCAAAGTGCTGGGATTAGAGGTGTGAACCACTACGCCCAGTCCACGATAGCCTCTGAACTGGTCAACCTGGTTGCATTATTCATCTTTCAAAGTGCATATATCAGATCAAGTCATTTCCCTGCTTCCAATCAAACTTGAAATACAAAACTAGATACCTATCAAGTGGTACCTCTAGACGCTATAGAGAGATCGGAAGAGCGTCG	none	chr1_155550353_T_C-REF-posStrand-bc5
CAGGGAAGAC	Genetic variant	chr1_155550353_T_C	REF	pos	bc6	TCTCGGCCTCCCAAAGTGCTGGGATTAGAGGTGTGAACCACTACGCCCAGTCCACGATAGCCTCTGAACTGGTCAACCTGGTTGCATTATTCATCTTTCAAAGTGCATATATCAGATCAAGTCATTTCCCTGCTTCCAATCAAACTTGAAATACAAAACTAGATACCTATCAAGT	ACTGGCCGCTTCACTGTCTCGGCCTCCCAAAGTGCTGGGATTAGAGGTGTGAACCACTACGCCCAGTCCACGATAGCCTCTGAACTGGTCAACCTGGTTGCATTATTCATCTTTCAAAGTGCATATATCAGATCAAGTCATTTCCCTGCTTCCAATCAAACTTGAAATACAAAACTAGATACCTATCAAGTGGTACCTCTAGACAGGGAAGACAGATCGGAAGAGCGTCG	none	chr1_155550353_T_C-REF-posStrand-bc6
ACGAGTGGGT	Genetic variant	chr1_155550353_T_C	ALT	pos	bc1	TCTCGGCCTCCCAAAGTGCTGGGATTAGAGGTGTGAACCACTACGCCCAGTCCACGATAGCCTCTGAACTGGTCAACCTGGTTGCATCATTCATCTTTCAAAGTGCATATATCAGATCAAGTCATTTCCCTGCTTCCAATCAAACTTGAAATACAAAACTAGATACCTATCAAGT	ACTGGCCGCTTCACTGTCTCGGCCTCCCAAAGTGCTGGGATTAGAGGTGTGAACCACTACGCCCAGTCCACGATAGCCTCTGAACTGGTCAACCTGGTTGCATCATTCATCTTTCAAAGTGCATATATCAGATCAAGTCATTTCCCTGCTTCCAATCAAACTTGAAATACAAAACTAGATACCTATCAAGTGGTACCTCTAGAACGAGTGGGTAGATCGGAAGAGCGTCG	none	chr1_155550353_T_C-ALT-posStrand-bc1
TTGTATTCCG	Genetic variant	chr1_155550353_T_C	ALT	pos	bc2	TCTCGGCCTCCCAAAGTGCTGGGATTAGAGGTGTGAACCACTACGCCCAGTCCACGATAGCCTCTGAACTGGTCAACCTGGTTGCATCATTCATCTTTCAAAGTGCATATATCAGATCAAGTCATTTCCCTGCTTCCAATCAAACTTGAAATACAAAACTAGATACCTATCAAGT	ACTGGCCGCTTCACTGTCTCGGCCTCCCAAAGTGCTGGGATTAGAGGTGTGAACCACTACGCCCAGTCCACGATAGCCTCTGAACTGGTCAACCTGGTTGCATCATTCATCTTTCAAAGTGCATATATCAGATCAAGTCATTTCCCTGCTTCCAATCAAACTTGAAATACAAAACTAGATACCTATCAAGTGGTACCTCTAGATTGTATTCCGAGATCGGAAGAGCGTCG	none	chr1_155550353_T_C-ALT-posStrand-bc2
CAAGGGTGAT	Genetic variant	chr1_155550353_T_C	ALT	pos	bc3	TCTCGGCCTCCCAAAGTGCTGGGATTAGAGGTGTGAACCACTACGCCCAGTCCACGATAGCCTCTGAACTGGTCAACCTGGTTGCATCATTCATCTTTCAAAGTGCATATATCAGATCAAGTCATTTCCCTGCTTCCAATCAAACTTGAAATACAAAACTAGATACCTATCAAGT	ACTGGCCGCTTCACTGTCTCGGCCTCCCAAAGTGCTGGGATTAGAGGTGTGAACCACTACGCCCAGTCCACGATAGCCTCTGAACTGGTCAACCTGGTTGCATCATTCATCTTTCAAAGTGCATATATCAGATCAAGTCATTTCCCTGCTTCCAATCAAACTTGAAATACAAAACTAGATACCTATCAAGTGGTACCTCTAGACAAGGGTGATAGATCGGAAGAGCGTCG	none	chr1_155550353_T_C-ALT-posStrand-bc3
TAGGTGTATG	Genetic variant	chr1_155550353_T_C	ALT	pos	bc4	TCTCGGCCTCCCAAAGTGCTGGGATTAGAGGTGTGAACCACTACGCCCAGTCCACGATAGCCTCTGAACTGGTCAACCTGGTTGCATCATTCATCTTTCAAAGTGCATATATCAGATCAAGTCATTTCCCTGCTTCCAATCAAACTTGAAATACAAAACTAGATACCTATCAAGT	ACTGGCCGCTTCACTGTCTCGGCCTCCCAAAGTGCTGGGATTAGAGGTGTGAACCACTACGCCCAGTCCACGATAGCCTCTGAACTGGTCAACCTGGTTGCATCATTCATCTTTCAAAGTGCATATATCAGATCAAGTCATTTCCCTGCTTCCAATCAAACTTGAAATACAAAACTAGATACCTATCAAGTGGTACCTCTAGATAGGTGTATGAGATCGGAAGAGCGTCG	none	chr1_155550353_T_C-ALT-posStrand-bc4
CTTAACCTAC	Genetic variant	chr1_155550353_T_C	ALT	pos	bc5	TCTCGGCCTCCCAAAGTGCTGGGATTAGAGGTGTGAACCACTACGCCCAGTCCACGATAGCCTCTGAACTGGTCAACCTGGTTGCATCATTCATCTTTCAAAGTGCATATATCAGATCAAGTCATTTCCCTGCTTCCAATCAAACTTGAAATACAAAACTAGATACCTATCAAGT	ACTGGCCGCTTCACTGTCTCGGCCTCCCAAAGTGCTGGGATTAGAGGTGTGAACCACTACGCCCAGTCCACGATAGCCTCTGAACTGGTCAACCTGGTTGCATCATTCATCTTTCAAAGTGCATATATCAGATCAAGTCATTTCCCTGCTTCCAATCAAACTTGAAATACAAAACTAGATACCTATCAAGTGGTACCTCTAGACTTAACCTACAGATCGGAAGAGCGTCG	none	chr1_155550353_T_C-ALT-posStrand-bc5
TCATCACTTC	Genetic variant	chr1_155550353_T_C	ALT	pos	bc6	TCTCGGCCTCCCAAAGTGCTGGGATTAGAGGTGTGAACCACTACGCCCAGTCCACGATAGCCTCTGAACTGGTCAACCTGGTTGCATCATTCATCTTTCAAAGTGCATATATCAGATCAAGTCATTTCCCTGCTTCCAATCAAACTTGAAATACAAAACTAGATACCTATCAAGT	ACTGGCCGCTTCACTGTCTCGGCCTCCCAAAGTGCTGGGATTAGAGGTGTGAACCACTACGCCCAGTCCACGATAGCCTCTGAACTGGTCAACCTGGTTGCATCATTCATCTTTCAAAGTGCATATATCAGATCAAGTCATTTCCCTGCTTCCAATCAAACTTGAAATACAAAACTAGATACCTATCAAGTGGTACCTCTAGATCATCACTTCAGATCGGAAGAGCGTCG	none	chr1_155550353_T_C-ALT-posStrand-bc6
CATACGATGG	Genetic variant	chr1_157032651_T_C	REF	pos	bc1	CTGACCTAGGGCAATACATCCCTACCTTGAAAAAATTAAAGTCCTACCTGACAGGACCAGGAGCGACATTTTTTTTTTCCTTTCTGATGAAACTTCATGAAAGAATTGACTAGACTATGTCCATCACCATTTCTTCACCTCCTATTCTCACTTGGACCCACTAGAAACTGGCTCC	ACTGGCCGCTTCACTGCTGACCTAGGGCAATACATCCCTACCTTGAAAAAATTAAAGTCCTACCTGACAGGACCAGGAGCGACATTTTTTTTTTCCTTTCTGATGAAACTTCATGAAAGAATTGACTAGACTATGTCCATCACCATTTCTTCACCTCCTATTCTCACTTGGACCCACTAGAAACTGGCTCCGGTACCTCTAGACATACGATGGAGATCGGAAGAGCGTCG	none	chr1_157032651_T_C-REF-posStrand-bc1
GAGCAGCAAA	Genetic variant	chr1_157032651_T_C	REF	pos	bc2	CTGACCTAGGGCAATACATCCCTACCTTGAAAAAATTAAAGTCCTACCTGACAGGACCAGGAGCGACATTTTTTTTTTCCTTTCTGATGAAACTTCATGAAAGAATTGACTAGACTATGTCCATCACCATTTCTTCACCTCCTATTCTCACTTGGACCCACTAGAAACTGGCTCC	ACTGGCCGCTTCACTGCTGACCTAGGGCAATACATCCCTACCTTGAAAAAATTAAAGTCCTACCTGACAGGACCAGGAGCGACATTTTTTTTTTCCTTTCTGATGAAACTTCATGAAAGAATTGACTAGACTATGTCCATCACCATTTCTTCACCTCCTATTCTCACTTGGACCCACTAGAAACTGGCTCCGGTACCTCTAGAGAGCAGCAAAAGATCGGAAGAGCGTCG	none	chr1_157032651_T_C-REF-posStrand-bc2
TCACTTGGTA	Genetic variant	chr1_157032651_T_C	REF	pos	bc3	CTGACCTAGGGCAATACATCCCTACCTTGAAAAAATTAAAGTCCTACCTGACAGGACCAGGAGCGACATTTTTTTTTTCCTTTCTGATGAAACTTCATGAAAGAATTGACTAGACTATGTCCATCACCATTTCTTCACCTCCTATTCTCACTTGGACCCACTAGAAACTGGCTCC	ACTGGCCGCTTCACTGCTGACCTAGGGCAATACATCCCTACCTTGAAAAAATTAAAGTCCTACCTGACAGGACCAGGAGCGACATTTTTTTTTTCCTTTCTGATGAAACTTCATGAAAGAATTGACTAGACTATGTCCATCACCATTTCTTCACCTCCTATTCTCACTTGGACCCACTAGAAACTGGCTCCGGTACCTCTAGATCACTTGGTAAGATCGGAAGAGCGTCG	none	chr1_157032651_T_C-REF-posStrand-bc3
TCGTACTCGC	Genetic variant	chr1_157032651_T_C	REF	pos	bc4	CTGACCTAGGGCAATACATCCCTACCTTGAAAAAATTAAAGTCCTACCTGACAGGACCAGGAGCGACATTTTTTTTTTCCTTTCTGATGAAACTTCATGAAAGAATTGACTAGACTATGTCCATCACCATTTCTTCACCTCCTATTCTCACTTGGACCCACTAGAAACTGGCTCC	ACTGGCCGCTTCACTGCTGACCTAGGGCAATACATCCCTACCTTGAAAAAATTAAAGTCCTACCTGACAGGACCAGGAGCGACATTTTTTTTTTCCTTTCTGATGAAACTTCATGAAAGAATTGACTAGACTATGTCCATCACCATTTCTTCACCTCCTATTCTCACTTGGACCCACTAGAAACTGGCTCCGGTACCTCTAGATCGTACTCGCAGATCGGAAGAGCGTCG	none	chr1_157032651_T_C-REF-posStrand-bc4
CCATAGCTAA	Genetic variant	chr1_157032651_T_C	REF	pos	bc5	CTGACCTAGGGCAATACATCCCTACCTTGAAAAAATTAAAGTCCTACCTGACAGGACCAGGAGCGACATTTTTTTTTTCCTTTCTGATGAAACTTCATGAAAGAATTGACTAGACTATGTCCATCACCATTTCTTCACCTCCTATTCTCACTTGGACCCACTAGAAACTGGCTCC	ACTGGCCGCTTCACTGCTGACCTAGGGCAATACATCCCTACCTTGAAAAAATTAAAGTCCTACCTGACAGGACCAGGAGCGACATTTTTTTTTTCCTTTCTGATGAAACTTCATGAAAGAATTGACTAGACTATGTCCATCACCATTTCTTCACCTCCTATTCTCACTTGGACCCACTAGAAACTGGCTCCGGTACCTCTAGACCATAGCTAAAGATCGGAAGAGCGTCG	none	chr1_157032651_T_C-REF-posStrand-bc5
TACGCCGTTA	Genetic variant	chr1_157032651_T_C	REF	pos	bc6	CTGACCTAGGGCAATACATCCCTACCTTGAAAAAATTAAAGTCCTACCTGACAGGACCAGGAGCGACATTTTTTTTTTCCTTTCTGATGAAACTTCATGAAAGAATTGACTAGACTATGTCCATCACCATTTCTTCACCTCCTATTCTCACTTGGACCCACTAGAAACTGGCTCC	ACTGGCCGCTTCACTGCTGACCTAGGGCAATACATCCCTACCTTGAAAAAATTAAAGTCCTACCTGACAGGACCAGGAGCGACATTTTTTTTTTCCTTTCTGATGAAACTTCATGAAAGAATTGACTAGACTATGTCCATCACCATTTCTTCACCTCCTATTCTCACTTGGACCCACTAGAAACTGGCTCCGGTACCTCTAGATACGCCGTTAAGATCGGAAGAGCGTCG	none	chr1_157032651_T_C-REF-posStrand-bc6
ATCCGTCGCA	Genetic variant	chr1_157032651_T_C	ALT	pos	bc1	CTGACCTAGGGCAATACATCCCTACCTTGAAAAAATTAAAGTCCTACCTGACAGGACCAGGAGCGACATTTTTTTTTTCCTTTCTGACGAAACTTCATGAAAGAATTGACTAGACTATGTCCATCACCATTTCTTCACCTCCTATTCTCACTTGGACCCACTAGAAACTGGCTCC	ACTGGCCGCTTCACTGCTGACCTAGGGCAATACATCCCTACCTTGAAAAAATTAAAGTCCTACCTGACAGGACCAGGAGCGACATTTTTTTTTTCCTTTCTGACGAAACTTCATGAAAGAATTGACTAGACTATGTCCATCACCATTTCTTCACCTCCTATTCTCACTTGGACCCACTAGAAACTGGCTCCGGTACCTCTAGAATCCGTCGCAAGATCGGAAGAGCGTCG	none	chr1_157032651_T_C-ALT-posStrand-bc1
TGTTCGGGAC	Genetic variant	chr1_157032651_T_C	ALT	pos	bc2	CTGACCTAGGGCAATACATCCCTACCTTGAAAAAATTAAAGTCCTACCTGACAGGACCAGGAGCGACATTTTTTTTTTCCTTTCTGACGAAACTTCATGAAAGAATTGACTAGACTATGTCCATCACCATTTCTTCACCTCCTATTCTCACTTGGACCCACTAGAAACTGGCTCC	ACTGGCCGCTTCACTGCTGACCTAGGGCAATACATCCCTACCTTGAAAAAATTAAAGTCCTACCTGACAGGACCAGGAGCGACATTTTTTTTTTCCTTTCTGACGAAACTTCATGAAAGAATTGACTAGACTATGTCCATCACCATTTCTTCACCTCCTATTCTCACTTGGACCCACTAGAAACTGGCTCCGGTACCTCTAGATGTTCGGGACAGATCGGAAGAGCGTCG	none	chr1_157032651_T_C-ALT-posStrand-bc2
CGCAAGAACC	Genetic variant	chr1_157032651_T_C	ALT	pos	bc3	CTGACCTAGGGCAATACATCCCTACCTTGAAAAAATTAAAGTCCTACCTGACAGGACCAGGAGCGACATTTTTTTTTTCCTTTCTGACGAAACTTCATGAAAGAATTGACTAGACTATGTCCATCACCATTTCTTCACCTCCTATTCTCACTTGGACCCACTAGAAACTGGCTCC	ACTGGCCGCTTCACTGCTGACCTAGGGCAATACATCCCTACCTTGAAAAAATTAAAGTCCTACCTGACAGGACCAGGAGCGACATTTTTTTTTTCCTTTCTGACGAAACTTCATGAAAGAATTGACTAGACTATGTCCATCACCATTTCTTCACCTCCTATTCTCACTTGGACCCACTAGAAACTGGCTCCGGTACCTCTAGACGCAAGAACCAGATCGGAAGAGCGTCG	none	chr1_157032651_T_C-ALT-posStrand-bc3
CGCTTAAGGA	Genetic variant	chr1_157032651_T_C	ALT	pos	bc4	CTGACCTAGGGCAATACATCCCTACCTTGAAAAAATTAAAGTCCTACCTGACAGGACCAGGAGCGACATTTTTTTTTTCCTTTCTGACGAAACTTCATGAAAGAATTGACTAGACTATGTCCATCACCATTTCTTCACCTCCTATTCTCACTTGGACCCACTAGAAACTGGCTCC	ACTGGCCGCTTCACTGCTGACCTAGGGCAATACATCCCTACCTTGAAAAAATTAAAGTCCTACCTGACAGGACCAGGAGCGACATTTTTTTTTTCCTTTCTGACGAAACTTCATGAAAGAATTGACTAGACTATGTCCATCACCATTTCTTCACCTCCTATTCTCACTTGGACCCACTAGAAACTGGCTCCGGTACCTCTAGACGCTTAAGGAAGATCGGAAGAGCGTCG	none	chr1_157032651_T_C-ALT-posStrand-bc4
GGAGATGCTG	Genetic variant	chr1_157032651_T_C	ALT	pos	bc5	CTGACCTAGGGCAATACATCCCTACCTTGAAAAAATTAAAGTCCTACCTGACAGGACCAGGAGCGACATTTTTTTTTTCCTTTCTGACGAAACTTCATGAAAGAATTGACTAGACTATGTCCATCACCATTTCTTCACCTCCTATTCTCACTTGGACCCACTAGAAACTGGCTCC	ACTGGCCGCTTCACTGCTGACCTAGGGCAATACATCCCTACCTTGAAAAAATTAAAGTCCTACCTGACAGGACCAGGAGCGACATTTTTTTTTTCCTTTCTGACGAAACTTCATGAAAGAATTGACTAGACTATGTCCATCACCATTTCTTCACCTCCTATTCTCACTTGGACCCACTAGAAACTGGCTCCGGTACCTCTAGAGGAGATGCTGAGATCGGAAGAGCGTCG	none	chr1_157032651_T_C-ALT-posStrand-bc5
GAAAGGGTCC	Genetic variant	chr1_157032651_T_C	ALT	pos	bc6	CTGACCTAGGGCAATACATCCCTACCTTGAAAAAATTAAAGTCCTACCTGACAGGACCAGGAGCGACATTTTTTTTTTCCTTTCTGACGAAACTTCATGAAAGAATTGACTAGACTATGTCCATCACCATTTCTTCACCTCCTATTCTCACTTGGACCCACTAGAAACTGGCTCC	ACTGGCCGCTTCACTGCTGACCTAGGGCAATACATCCCTACCTTGAAAAAATTAAAGTCCTACCTGACAGGACCAGGAGCGACATTTTTTTTTTCCTTTCTGACGAAACTTCATGAAAGAATTGACTAGACTATGTCCATCACCATTTCTTCACCTCCTATTCTCACTTGGACCCACTAGAAACTGGCTCCGGTACCTCTAGAGAAAGGGTCCAGATCGGAAGAGCGTCG	none	chr1_157032651_T_C-ALT-posStrand-bc6
AATCATCCTG	Genetic variant	chr1_157627913_T_C	REF	pos	bc1	ACACCTTCTCTAGACATGGGCTCCTCACTTTTCCCAAGGGTCTTTAGTCATTTCTTATACACATTGTTTTCTTGGAAGCATTGATTGTATCATAAATATTATATTATTAATTTTCTGTTTTTTAAACTTATTGATTGTTCTAACTCAGATCTTCATTTGGCACTGGTTTTGCCTA	ACTGGCCGCTTCACTGACACCTTCACTAGACATGGGCTCCTCACTTTTCCCAAGGGTCTTTAGTCATTTCTTATACACATTGTTTTCTTGGAAGCATTGATTGTATCATAAATATTATATTATTAATTTTCTGTTTTTTAAACTTATTGATTGTTCTAACTCAGATCTTCATTTGGCACTGGTTTTGCCTAGGTACCTCTAGAAATCATCCTGAGATCGGAAGAGCGTCG	_XbaI-25-30	chr1_157627913_T_C-REF-posStrand-bc1
CGGGCGATTT	Genetic variant	chr1_157627913_T_C	REF	pos	bc2	ACACCTTCTCTAGACATGGGCTCCTCACTTTTCCCAAGGGTCTTTAGTCATTTCTTATACACATTGTTTTCTTGGAAGCATTGATTGTATCATAAATATTATATTATTAATTTTCTGTTTTTTAAACTTATTGATTGTTCTAACTCAGATCTTCATTTGGCACTGGTTTTGCCTA	ACTGGCCGCTTCACTGACACCTTCACTAGACATGGGCTCCTCACTTTTCCCAAGGGTCTTTAGTCATTTCTTATACACATTGTTTTCTTGGAAGCATTGATTGTATCATAAATATTATATTATTAATTTTCTGTTTTTTAAACTTATTGATTGTTCTAACTCAGATCTTCATTTGGCACTGGTTTTGCCTAGGTACCTCTAGACGGGCGATTTAGATCGGAAGAGCGTCG	_XbaI-25-30	chr1_157627913_T_C-REF-posStrand-bc2
TCCAAGCCAA	Genetic variant	chr1_157627913_T_C	REF	pos	bc3	ACACCTTCTCTAGACATGGGCTCCTCACTTTTCCCAAGGGTCTTTAGTCATTTCTTATACACATTGTTTTCTTGGAAGCATTGATTGTATCATAAATATTATATTATTAATTTTCTGTTTTTTAAACTTATTGATTGTTCTAACTCAGATCTTCATTTGGCACTGGTTTTGCCTA	ACTGGCCGCTTCACTGACACCTTCACTAGACATGGGCTCCTCACTTTTCCCAAGGGTCTTTAGTCATTTCTTATACACATTGTTTTCTTGGAAGCATTGATTGTATCATAAATATTATATTATTAATTTTCTGTTTTTTAAACTTATTGATTGTTCTAACTCAGATCTTCATTTGGCACTGGTTTTGCCTAGGTACCTCTAGATCCAAGCCAAAGATCGGAAGAGCGTCG	_XbaI-25-30	chr1_157627913_T_C-REF-posStrand-bc3
TCGTAACAGT	Genetic variant	chr1_157627913_T_C	REF	pos	bc4	ACACCTTCTCTAGACATGGGCTCCTCACTTTTCCCAAGGGTCTTTAGTCATTTCTTATACACATTGTTTTCTTGGAAGCATTGATTGTATCATAAATATTATATTATTAATTTTCTGTTTTTTAAACTTATTGATTGTTCTAACTCAGATCTTCATTTGGCACTGGTTTTGCCTA	ACTGGCCGCTTCACTGACACCTTCACTAGACATGGGCTCCTCACTTTTCCCAAGGGTCTTTAGTCATTTCTTATACACATTGTTTTCTTGGAAGCATTGATTGTATCATAAATATTATATTATTAATTTTCTGTTTTTTAAACTTATTGATTGTTCTAACTCAGATCTTCATTTGGCACTGGTTTTGCCTAGGTACCTCTAGATCGTAACAGTAGATCGGAAGAGCGTCG	_XbaI-25-30	chr1_157627913_T_C-REF-posStrand-bc4
GGTTGGGTGA	Genetic variant	chr1_157627913_T_C	REF	pos	bc5	ACACCTTCTCTAGACATGGGCTCCTCACTTTTCCCAAGGGTCTTTAGTCATTTCTTATACACATTGTTTTCTTGGAAGCATTGATTGTATCATAAATATTATATTATTAATTTTCTGTTTTTTAAACTTATTGATTGTTCTAACTCAGATCTTCATTTGGCACTGGTTTTGCCTA	ACTGGCCGCTTCACTGACACCTTCACTAGACATGGGCTCCTCACTTTTCCCAAGGGTCTTTAGTCATTTCTTATACACATTGTTTTCTTGGAAGCATTGATTGTATCATAAATATTATATTATTAATTTTCTGTTTTTTAAACTTATTGATTGTTCTAACTCAGATCTTCATTTGGCACTGGTTTTGCCTAGGTACCTCTAGAGGTTGGGTGAAGATCGGAAGAGCGTCG	_XbaI-25-30	chr1_157627913_T_C-REF-posStrand-bc5
GCAACCAAGT	Genetic variant	chr1_157627913_T_C	REF	pos	bc6	ACACCTTCTCTAGACATGGGCTCCTCACTTTTCCCAAGGGTCTTTAGTCATTTCTTATACACATTGTTTTCTTGGAAGCATTGATTGTATCATAAATATTATATTATTAATTTTCTGTTTTTTAAACTTATTGATTGTTCTAACTCAGATCTTCATTTGGCACTGGTTTTGCCTA	ACTGGCCGCTTCACTGACACCTTCACTAGACATGGGCTCCTCACTTTTCCCAAGGGTCTTTAGTCATTTCTTATACACATTGTTTTCTTGGAAGCATTGATTGTATCATAAATATTATATTATTAATTTTCTGTTTTTTAAACTTATTGATTGTTCTAACTCAGATCTTCATTTGGCACTGGTTTTGCCTAGGTACCTCTAGAGCAACCAAGTAGATCGGAAGAGCGTCG	_XbaI-25-30	chr1_157627913_T_C-REF-posStrand-bc6
ACTGGAAGAC	Genetic variant	chr1_157627913_T_C	ALT	pos	bc1	ACACCTTCTCTAGACATGGGCTCCTCACTTTTCCCAAGGGTCTTTAGTCATTTCTTATACACATTGTTTTCTTGGAAGCATTGATTGCATCATAAATATTATATTATTAATTTTCTGTTTTTTAAACTTATTGATTGTTCTAACTCAGATCTTCATTTGGCACTGGTTTTGCCTA	ACTGGCCGCTTCACTGACACCTTCACTAGACATGGGCTCCTCACTTTTCCCAAGGGTCTTTAGTCATTTCTTATACACATTGTTTTCTTGGAAGCATTGATTGCATCATAAATATTATATTATTAATTTTCTGTTTTTTAAACTTATTGATTGTTCTAACTCAGATCTTCATTTGGCACTGGTTTTGCCTAGGTACCTCTAGAACTGGAAGACAGATCGGAAGAGCGTCG	_XbaI-25-30	chr1_157627913_T_C-ALT-posStrand-bc1
TACGGACGCA	Genetic variant	chr1_157627913_T_C	ALT	pos	bc2	ACACCTTCTCTAGACATGGGCTCCTCACTTTTCCCAAGGGTCTTTAGTCATTTCTTATACACATTGTTTTCTTGGAAGCATTGATTGCATCATAAATATTATATTATTAATTTTCTGTTTTTTAAACTTATTGATTGTTCTAACTCAGATCTTCATTTGGCACTGGTTTTGCCTA	ACTGGCCGCTTCACTGACACCTTCACTAGACATGGGCTCCTCACTTTTCCCAAGGGTCTTTAGTCATTTCTTATACACATTGTTTTCTTGGAAGCATTGATTGCATCATAAATATTATATTATTAATTTTCTGTTTTTTAAACTTATTGATTGTTCTAACTCAGATCTTCATTTGGCACTGGTTTTGCCTAGGTACCTCTAGATACGGACGCAAGATCGGAAGAGCGTCG	_XbaI-25-30	chr1_157627913_T_C-ALT-posStrand-bc2
CGGGTTGTTA	Genetic variant	chr1_157627913_T_C	ALT	pos	bc3	ACACCTTCTCTAGACATGGGCTCCTCACTTTTCCCAAGGGTCTTTAGTCATTTCTTATACACATTGTTTTCTTGGAAGCATTGATTGCATCATAAATATTATATTATTAATTTTCTGTTTTTTAAACTTATTGATTGTTCTAACTCAGATCTTCATTTGGCACTGGTTTTGCCTA	ACTGGCCGCTTCACTGACACCTTCACTAGACATGGGCTCCTCACTTTTCCCAAGGGTCTTTAGTCATTTCTTATACACATTGTTTTCTTGGAAGCATTGATTGCATCATAAATATTATATTATTAATTTTCTGTTTTTTAAACTTATTGATTGTTCTAACTCAGATCTTCATTTGGCACTGGTTTTGCCTAGGTACCTCTAGACGGGTTGTTAAGATCGGAAGAGCGTCG	_XbaI-25-30	chr1_157627913_T_C-ALT-posStrand-bc3
TGGATTCTTA	Genetic variant	chr1_157627913_T_C	ALT	pos	bc4	ACACCTTCTCTAGACATGGGCTCCTCACTTTTCCCAAGGGTCTTTAGTCATTTCTTATACACATTGTTTTCTTGGAAGCATTGATTGCATCATAAATATTATATTATTAATTTTCTGTTTTTTAAACTTATTGATTGTTCTAACTCAGATCTTCATTTGGCACTGGTTTTGCCTA	ACTGGCCGCTTCACTGACACCTTCACTAGACATGGGCTCCTCACTTTTCCCAAGGGTCTTTAGTCATTTCTTATACACATTGTTTTCTTGGAAGCATTGATTGCATCATAAATATTATATTATTAATTTTCTGTTTTTTAAACTTATTGATTGTTCTAACTCAGATCTTCATTTGGCACTGGTTTTGCCTAGGTACCTCTAGATGGATTCTTAAGATCGGAAGAGCGTCG	_XbaI-25-30	chr1_157627913_T_C-ALT-posStrand-bc4
GTTAGAGCGG	Genetic variant	chr1_157627913_T_C	ALT	pos	bc5	ACACCTTCTCTAGACATGGGCTCCTCACTTTTCCCAAGGGTCTTTAGTCATTTCTTATACACATTGTTTTCTTGGAAGCATTGATTGCATCATAAATATTATATTATTAATTTTCTGTTTTTTAAACTTATTGATTGTTCTAACTCAGATCTTCATTTGGCACTGGTTTTGCCTA	ACTGGCCGCTTCACTGACACCTTCACTAGACATGGGCTCCTCACTTTTCCCAAGGGTCTTTAGTCATTTCTTATACACATTGTTTTCTTGGAAGCATTGATTGCATCATAAATATTATATTATTAATTTTCTGTTTTTTAAACTTATTGATTGTTCTAACTCAGATCTTCATTTGGCACTGGTTTTGCCTAGGTACCTCTAGAGTTAGAGCGGAGATCGGAAGAGCGTCG	_XbaI-25-30	chr1_157627913_T_C-ALT-posStrand-bc5
TGCACAGCTC	Genetic variant	chr1_157627913_T_C	ALT	pos	bc6	ACACCTTCTCTAGACATGGGCTCCTCACTTTTCCCAAGGGTCTTTAGTCATTTCTTATACACATTGTTTTCTTGGAAGCATTGATTGCATCATAAATATTATATTATTAATTTTCTGTTTTTTAAACTTATTGATTGTTCTAACTCAGATCTTCATTTGGCACTGGTTTTGCCTA	ACTGGCCGCTTCACTGACACCTTCACTAGACATGGGCTCCTCACTTTTCCCAAGGGTCTTTAGTCATTTCTTATACACATTGTTTTCTTGGAAGCATTGATTGCATCATAAATATTATATTATTAATTTTCTGTTTTTTAAACTTATTGATTGTTCTAACTCAGATCTTCATTTGGCACTGGTTTTGCCTAGGTACCTCTAGATGCACAGCTCAGATCGGAAGAGCGTCG	_XbaI-25-30	chr1_157627913_T_C-ALT-posStrand-bc6
CTACACACGA	Genetic variant	chr1_158690655_T_G	REF	pos	bc1	CTCCTGACTCAGCCCCCCTAGTAGCTGGGATTACAGGCATGCACCACCATACCCGGCTAATTTTGTATTTTTAGTAGAGACAGGGTTTCATCATGTTGGCCAGGCTGGTTTCGAACTCCTGACCTCAGGTGATCCACCTGCCTCTGCCTCCCAAAGTGCTGGGATTACAGGATTG	ACTGGCCGCTTCACTGCTCCTGACTCAGCCCCCCTAGTAGCTGGGATTACAGGCATGCACCACCATACCCGGCTAATTTTGTATTTTTAGTAGAGACAGGGTTTCATCATGTTGGCCAGGCTGGTTTCGAACTCCTGACCTCAGGTGATCCACCTGCCTCTGCCTCCCAAAGTGCTGGGATTACAGGATTGGGTACCTCTAGACTACACACGAAGATCGGAAGAGCGTCG	none	chr1_158690655_T_G-REF-posStrand-bc1
ATAGTCGTCA	Genetic variant	chr1_158690655_T_G	REF	pos	bc2	CTCCTGACTCAGCCCCCCTAGTAGCTGGGATTACAGGCATGCACCACCATACCCGGCTAATTTTGTATTTTTAGTAGAGACAGGGTTTCATCATGTTGGCCAGGCTGGTTTCGAACTCCTGACCTCAGGTGATCCACCTGCCTCTGCCTCCCAAAGTGCTGGGATTACAGGATTG	ACTGGCCGCTTCACTGCTCCTGACTCAGCCCCCCTAGTAGCTGGGATTACAGGCATGCACCACCATACCCGGCTAATTTTGTATTTTTAGTAGAGACAGGGTTTCATCATGTTGGCCAGGCTGGTTTCGAACTCCTGACCTCAGGTGATCCACCTGCCTCTGCCTCCCAAAGTGCTGGGATTACAGGATTGGGTACCTCTAGAATAGTCGTCAAGATCGGAAGAGCGTCG	none	chr1_158690655_T_G-REF-posStrand-bc2
TAGATCAGCA	Genetic variant	chr1_158690655_T_G	REF	pos	bc3	CTCCTGACTCAGCCCCCCTAGTAGCTGGGATTACAGGCATGCACCACCATACCCGGCTAATTTTGTATTTTTAGTAGAGACAGGGTTTCATCATGTTGGCCAGGCTGGTTTCGAACTCCTGACCTCAGGTGATCCACCTGCCTCTGCCTCCCAAAGTGCTGGGATTACAGGATTG	ACTGGCCGCTTCACTGCTCCTGACTCAGCCCCCCTAGTAGCTGGGATTACAGGCATGCACCACCATACCCGGCTAATTTTGTATTTTTAGTAGAGACAGGGTTTCATCATGTTGGCCAGGCTGGTTTCGAACTCCTGACCTCAGGTGATCCACCTGCCTCTGCCTCCCAAAGTGCTGGGATTACAGGATTGGGTACCTCTAGATAGATCAGCAAGATCGGAAGAGCGTCG	none	chr1_158690655_T_G-REF-posStrand-bc3
AAATCGTCTA	Genetic variant	chr1_158690655_T_G	REF	pos	bc4	CTCCTGACTCAGCCCCCCTAGTAGCTGGGATTACAGGCATGCACCACCATACCCGGCTAATTTTGTATTTTTAGTAGAGACAGGGTTTCATCATGTTGGCCAGGCTGGTTTCGAACTCCTGACCTCAGGTGATCCACCTGCCTCTGCCTCCCAAAGTGCTGGGATTACAGGATTG	ACTGGCCGCTTCACTGCTCCTGACTCAGCCCCCCTAGTAGCTGGGATTACAGGCATGCACCACCATACCCGGCTAATTTTGTATTTTTAGTAGAGACAGGGTTTCATCATGTTGGCCAGGCTGGTTTCGAACTCCTGACCTCAGGTGATCCACCTGCCTCTGCCTCCCAAAGTGCTGGGATTACAGGATTGGGTACCTCTAGAAAATCGTCTAAGATCGGAAGAGCGTCG	none	chr1_158690655_T_G-REF-posStrand-bc4
TCGCAACGAT	Genetic variant	chr1_158690655_T_G	REF	pos	bc5	CTCCTGACTCAGCCCCCCTAGTAGCTGGGATTACAGGCATGCACCACCATACCCGGCTAATTTTGTATTTTTAGTAGAGACAGGGTTTCATCATGTTGGCCAGGCTGGTTTCGAACTCCTGACCTCAGGTGATCCACCTGCCTCTGCCTCCCAAAGTGCTGGGATTACAGGATTG	ACTGGCCGCTTCACTGCTCCTGACTCAGCCCCCCTAGTAGCTGGGATTACAGGCATGCACCACCATACCCGGCTAATTTTGTATTTTTAGTAGAGACAGGGTTTCATCATGTTGGCCAGGCTGGTTTCGAACTCCTGACCTCAGGTGATCCACCTGCCTCTGCCTCCCAAAGTGCTGGGATTACAGGATTGGGTACCTCTAGATCGCAACGATAGATCGGAAGAGCGTCG	none	chr1_158690655_T_G-REF-posStrand-bc5
CTACTAACAT	Genetic variant	chr1_158690655_T_G	REF	pos	bc6	CTCCTGACTCAGCCCCCCTAGTAGCTGGGATTACAGGCATGCACCACCATACCCGGCTAATTTTGTATTTTTAGTAGAGACAGGGTTTCATCATGTTGGCCAGGCTGGTTTCGAACTCCTGACCTCAGGTGATCCACCTGCCTCTGCCTCCCAAAGTGCTGGGATTACAGGATTG	ACTGGCCGCTTCACTGCTCCTGACTCAGCCCCCCTAGTAGCTGGGATTACAGGCATGCACCACCATACCCGGCTAATTTTGTATTTTTAGTAGAGACAGGGTTTCATCATGTTGGCCAGGCTGGTTTCGAACTCCTGACCTCAGGTGATCCACCTGCCTCTGCCTCCCAAAGTGCTGGGATTACAGGATTGGGTACCTCTAGACTACTAACATAGATCGGAAGAGCGTCG	none	chr1_158690655_T_G-REF-posStrand-bc6
ATCCGGACAG	Genetic variant	chr1_158690655_T_G	ALT	pos	bc1	CTCCTGACTCAGCCCCCCTAGTAGCTGGGATTACAGGCATGCACCACCATACCCGGCTAATTTTGTATTTTTAGTAGAGACAGGGTTGCATCATGTTGGCCAGGCTGGTTTCGAACTCCTGACCTCAGGTGATCCACCTGCCTCTGCCTCCCAAAGTGCTGGGATTACAGGATTG	ACTGGCCGCTTCACTGCTCCTGACTCAGCCCCCCTAGTAGCTGGGATTACAGGCATGCACCACCATACCCGGCTAATTTTGTATTTTTAGTAGAGACAGGGTTGCATCATGTTGGCCAGGCTGGTTTCGAACTCCTGACCTCAGGTGATCCACCTGCCTCTGCCTCCCAAAGTGCTGGGATTACAGGATTGGGTACCTCTAGAATCCGGACAGAGATCGGAAGAGCGTCG	none	chr1_158690655_T_G-ALT-posStrand-bc1
GTTATCGGAC	Genetic variant	chr1_158690655_T_G	ALT	pos	bc2	CTCCTGACTCAGCCCCCCTAGTAGCTGGGATTACAGGCATGCACCACCATACCCGGCTAATTTTGTATTTTTAGTAGAGACAGGGTTGCATCATGTTGGCCAGGCTGGTTTCGAACTCCTGACCTCAGGTGATCCACCTGCCTCTGCCTCCCAAAGTGCTGGGATTACAGGATTG	ACTGGCCGCTTCACTGCTCCTGACTCAGCCCCCCTAGTAGCTGGGATTACAGGCATGCACCACCATACCCGGCTAATTTTGTATTTTTAGTAGAGACAGGGTTGCATCATGTTGGCCAGGCTGGTTTCGAACTCCTGACCTCAGGTGATCCACCTGCCTCTGCCTCCCAAAGTGCTGGGATTACAGGATTGGGTACCTCTAGAGTTATCGGACAGATCGGAAGAGCGTCG	none	chr1_158690655_T_G-ALT-posStrand-bc2
CGGTGTGGAT	Genetic variant	chr1_158690655_T_G	ALT	pos	bc3	CTCCTGACTCAGCCCCCCTAGTAGCTGGGATTACAGGCATGCACCACCATACCCGGCTAATTTTGTATTTTTAGTAGAGACAGGGTTGCATCATGTTGGCCAGGCTGGTTTCGAACTCCTGACCTCAGGTGATCCACCTGCCTCTGCCTCCCAAAGTGCTGGGATTACAGGATTG	ACTGGCCGCTTCACTGCTCCTGACTCAGCCCCCCTAGTAGCTGGGATTACAGGCATGCACCACCATACCCGGCTAATTTTGTATTTTTAGTAGAGACAGGGTTGCATCATGTTGGCCAGGCTGGTTTCGAACTCCTGACCTCAGGTGATCCACCTGCCTCTGCCTCCCAAAGTGCTGGGATTACAGGATTGGGTACCTCTAGACGGTGTGGATAGATCGGAAGAGCGTCG	none	chr1_158690655_T_G-ALT-posStrand-bc3
GAGATCTAAC	Genetic variant	chr1_158690655_T_G	ALT	pos	bc4	CTCCTGACTCAGCCCCCCTAGTAGCTGGGATTACAGGCATGCACCACCATACCCGGCTAATTTTGTATTTTTAGTAGAGACAGGGTTGCATCATGTTGGCCAGGCTGGTTTCGAACTCCTGACCTCAGGTGATCCACCTGCCTCTGCCTCCCAAAGTGCTGGGATTACAGGATTG	ACTGGCCGCTTCACTGCTCCTGACTCAGCCCCCCTAGTAGCTGGGATTACAGGCATGCACCACCATACCCGGCTAATTTTGTATTTTTAGTAGAGACAGGGTTGCATCATGTTGGCCAGGCTGGTTTCGAACTCCTGACCTCAGGTGATCCACCTGCCTCTGCCTCCCAAAGTGCTGGGATTACAGGATTGGGTACCTCTAGAGAGATCTAACAGATCGGAAGAGCGTCG	none	chr1_158690655_T_G-ALT-posStrand-bc4
GAACTCACCG	Genetic variant	chr1_158690655_T_G	ALT	pos	bc5	CTCCTGACTCAGCCCCCCTAGTAGCTGGGATTACAGGCATGCACCACCATACCCGGCTAATTTTGTATTTTTAGTAGAGACAGGGTTGCATCATGTTGGCCAGGCTGGTTTCGAACTCCTGACCTCAGGTGATCCACCTGCCTCTGCCTCCCAAAGTGCTGGGATTACAGGATTG	ACTGGCCGCTTCACTGCTCCTGACTCAGCCCCCCTAGTAGCTGGGATTACAGGCATGCACCACCATACCCGGCTAATTTTGTATTTTTAGTAGAGACAGGGTTGCATCATGTTGGCCAGGCTGGTTTCGAACTCCTGACCTCAGGTGATCCACCTGCCTCTGCCTCCCAAAGTGCTGGGATTACAGGATTGGGTACCTCTAGAGAACTCACCGAGATCGGAAGAGCGTCG	none	chr1_158690655_T_G-ALT-posStrand-bc5
TCGTCTCTGG	Genetic variant	chr1_158690655_T_G	ALT	pos	bc6	CTCCTGACTCAGCCCCCCTAGTAGCTGGGATTACAGGCATGCACCACCATACCCGGCTAATTTTGTATTTTTAGTAGAGACAGGGTTGCATCATGTTGGCCAGGCTGGTTTCGAACTCCTGACCTCAGGTGATCCACCTGCCTCTGCCTCCCAAAGTGCTGGGATTACAGGATTG	ACTGGCCGCTTCACTGCTCCTGACTCAGCCCCCCTAGTAGCTGGGATTACAGGCATGCACCACCATACCCGGCTAATTTTGTATTTTTAGTAGAGACAGGGTTGCATCATGTTGGCCAGGCTGGTTTCGAACTCCTGACCTCAGGTGATCCACCTGCCTCTGCCTCCCAAAGTGCTGGGATTACAGGATTGGGTACCTCTAGATCGTCTCTGGAGATCGGAAGAGCGTCG	none	chr1_158690655_T_G-ALT-posStrand-bc6
GAATCAGGTT	Genetic variant	chr1_158690656_C_A	REF	pos	bc1	TCCTGACTCAGCCCCCCTAGTAGCTGGGATTACAGGCATGCACCACCATACCCGGCTAATTTTGTATTTTTAGTAGAGACAGGGTTTCATCATGTTGGCCAGGCTGGTTTCGAACTCCTGACCTCAGGTGATCCACCTGCCTCTGCCTCCCAAAGTGCTGGGATTACAGGATTGA	ACTGGCCGCTTCACTGTCCTGACTCAGCCCCCCTAGTAGCTGGGATTACAGGCATGCACCACCATACCCGGCTAATTTTGTATTTTTAGTAGAGACAGGGTTTCATCATGTTGGCCAGGCTGGTTTCGAACTCCTGACCTCAGGTGATCCACCTGCCTCTGCCTCCCAAAGTGCTGGGATTACAGGATTGAGGTACCTCTAGAGAATCAGGTTAGATCGGAAGAGCGTCG	none	chr1_158690656_C_A-REF-posStrand-bc1
CCAGATCCTC	Genetic variant	chr1_158690656_C_A	REF	pos	bc2	TCCTGACTCAGCCCCCCTAGTAGCTGGGATTACAGGCATGCACCACCATACCCGGCTAATTTTGTATTTTTAGTAGAGACAGGGTTTCATCATGTTGGCCAGGCTGGTTTCGAACTCCTGACCTCAGGTGATCCACCTGCCTCTGCCTCCCAAAGTGCTGGGATTACAGGATTGA	ACTGGCCGCTTCACTGTCCTGACTCAGCCCCCCTAGTAGCTGGGATTACAGGCATGCACCACCATACCCGGCTAATTTTGTATTTTTAGTAGAGACAGGGTTTCATCATGTTGGCCAGGCTGGTTTCGAACTCCTGACCTCAGGTGATCCACCTGCCTCTGCCTCCCAAAGTGCTGGGATTACAGGATTGAGGTACCTCTAGACCAGATCCTCAGATCGGAAGAGCGTCG	none	chr1_158690656_C_A-REF-posStrand-bc2
TCACAGCAAA	Genetic variant	chr1_158690656_C_A	REF	pos	bc3	TCCTGACTCAGCCCCCCTAGTAGCTGGGATTACAGGCATGCACCACCATACCCGGCTAATTTTGTATTTTTAGTAGAGACAGGGTTTCATCATGTTGGCCAGGCTGGTTTCGAACTCCTGACCTCAGGTGATCCACCTGCCTCTGCCTCCCAAAGTGCTGGGATTACAGGATTGA	ACTGGCCGCTTCACTGTCCTGACTCAGCCCCCCTAGTAGCTGGGATTACAGGCATGCACCACCATACCCGGCTAATTTTGTATTTTTAGTAGAGACAGGGTTTCATCATGTTGGCCAGGCTGGTTTCGAACTCCTGACCTCAGGTGATCCACCTGCCTCTGCCTCCCAAAGTGCTGGGATTACAGGATTGAGGTACCTCTAGATCACAGCAAAAGATCGGAAGAGCGTCG	none	chr1_158690656_C_A-REF-posStrand-bc3
ACTCGTAGGG	Genetic variant	chr1_158690656_C_A	REF	pos	bc4	TCCTGACTCAGCCCCCCTAGTAGCTGGGATTACAGGCATGCACCACCATACCCGGCTAATTTTGTATTTTTAGTAGAGACAGGGTTTCATCATGTTGGCCAGGCTGGTTTCGAACTCCTGACCTCAGGTGATCCACCTGCCTCTGCCTCCCAAAGTGCTGGGATTACAGGATTGA	ACTGGCCGCTTCACTGTCCTGACTCAGCCCCCCTAGTAGCTGGGATTACAGGCATGCACCACCATACCCGGCTAATTTTGTATTTTTAGTAGAGACAGGGTTTCATCATGTTGGCCAGGCTGGTTTCGAACTCCTGACCTCAGGTGATCCACCTGCCTCTGCCTCCCAAAGTGCTGGGATTACAGGATTGAGGTACCTCTAGAACTCGTAGGGAGATCGGAAGAGCGTCG	none	chr1_158690656_C_A-REF-posStrand-bc4
AGACCTGTAC	Genetic variant	chr1_158690656_C_A	REF	pos	bc5	TCCTGACTCAGCCCCCCTAGTAGCTGGGATTACAGGCATGCACCACCATACCCGGCTAATTTTGTATTTTTAGTAGAGACAGGGTTTCATCATGTTGGCCAGGCTGGTTTCGAACTCCTGACCTCAGGTGATCCACCTGCCTCTGCCTCCCAAAGTGCTGGGATTACAGGATTGA	ACTGGCCGCTTCACTGTCCTGACTCAGCCCCCCTAGTAGCTGGGATTACAGGCATGCACCACCATACCCGGCTAATTTTGTATTTTTAGTAGAGACAGGGTTTCATCATGTTGGCCAGGCTGGTTTCGAACTCCTGACCTCAGGTGATCCACCTGCCTCTGCCTCCCAAAGTGCTGGGATTACAGGATTGAGGTACCTCTAGAAGACCTGTACAGATCGGAAGAGCGTCG	none	chr1_158690656_C_A-REF-posStrand-bc5
ACAGATAGAC	Genetic variant	chr1_158690656_C_A	REF	pos	bc6	TCCTGACTCAGCCCCCCTAGTAGCTGGGATTACAGGCATGCACCACCATACCCGGCTAATTTTGTATTTTTAGTAGAGACAGGGTTTCATCATGTTGGCCAGGCTGGTTTCGAACTCCTGACCTCAGGTGATCCACCTGCCTCTGCCTCCCAAAGTGCTGGGATTACAGGATTGA	ACTGGCCGCTTCACTGTCCTGACTCAGCCCCCCTAGTAGCTGGGATTACAGGCATGCACCACCATACCCGGCTAATTTTGTATTTTTAGTAGAGACAGGGTTTCATCATGTTGGCCAGGCTGGTTTCGAACTCCTGACCTCAGGTGATCCACCTGCCTCTGCCTCCCAAAGTGCTGGGATTACAGGATTGAGGTACCTCTAGAACAGATAGACAGATCGGAAGAGCGTCG	none	chr1_158690656_C_A-REF-posStrand-bc6
GACACTCGCA	Genetic variant	chr1_158690656_C_A	ALT	pos	bc1	TCCTGACTCAGCCCCCCTAGTAGCTGGGATTACAGGCATGCACCACCATACCCGGCTAATTTTGTATTTTTAGTAGAGACAGGGTTTAATCATGTTGGCCAGGCTGGTTTCGAACTCCTGACCTCAGGTGATCCACCTGCCTCTGCCTCCCAAAGTGCTGGGATTACAGGATTGA	ACTGGCCGCTTCACTGTCCTGACTCAGCCCCCCTAGTAGCTGGGATTACAGGCATGCACCACCATACCCGGCTAATTTTGTATTTTTAGTAGAGACAGGGTTTAATCATGTTGGCCAGGCTGGTTTCGAACTCCTGACCTCAGGTGATCCACCTGCCTCTGCCTCCCAAAGTGCTGGGATTACAGGATTGAGGTACCTCTAGAGACACTCGCAAGATCGGAAGAGCGTCG	none	chr1_158690656_C_A-ALT-posStrand-bc1
AGATCGTTAG	Genetic variant	chr1_158690656_C_A	ALT	pos	bc2	TCCTGACTCAGCCCCCCTAGTAGCTGGGATTACAGGCATGCACCACCATACCCGGCTAATTTTGTATTTTTAGTAGAGACAGGGTTTAATCATGTTGGCCAGGCTGGTTTCGAACTCCTGACCTCAGGTGATCCACCTGCCTCTGCCTCCCAAAGTGCTGGGATTACAGGATTGA	ACTGGCCGCTTCACTGTCCTGACTCAGCCCCCCTAGTAGCTGGGATTACAGGCATGCACCACCATACCCGGCTAATTTTGTATTTTTAGTAGAGACAGGGTTTAATCATGTTGGCCAGGCTGGTTTCGAACTCCTGACCTCAGGTGATCCACCTGCCTCTGCCTCCCAAAGTGCTGGGATTACAGGATTGAGGTACCTCTAGAAGATCGTTAGAGATCGGAAGAGCGTCG	none	chr1_158690656_C_A-ALT-posStrand-bc2
ACTTAACTAC	Genetic variant	chr1_158690656_C_A	ALT	pos	bc3	TCCTGACTCAGCCCCCCTAGTAGCTGGGATTACAGGCATGCACCACCATACCCGGCTAATTTTGTATTTTTAGTAGAGACAGGGTTTAATCATGTTGGCCAGGCTGGTTTCGAACTCCTGACCTCAGGTGATCCACCTGCCTCTGCCTCCCAAAGTGCTGGGATTACAGGATTGA	ACTGGCCGCTTCACTGTCCTGACTCAGCCCCCCTAGTAGCTGGGATTACAGGCATGCACCACCATACCCGGCTAATTTTGTATTTTTAGTAGAGACAGGGTTTAATCATGTTGGCCAGGCTGGTTTCGAACTCCTGACCTCAGGTGATCCACCTGCCTCTGCCTCCCAAAGTGCTGGGATTACAGGATTGAGGTACCTCTAGAACTTAACTACAGATCGGAAGAGCGTCG	none	chr1_158690656_C_A-ALT-posStrand-bc3
AAACTTCCTT	Genetic variant	chr1_158690656_C_A	ALT	pos	bc4	TCCTGACTCAGCCCCCCTAGTAGCTGGGATTACAGGCATGCACCACCATACCCGGCTAATTTTGTATTTTTAGTAGAGACAGGGTTTAATCATGTTGGCCAGGCTGGTTTCGAACTCCTGACCTCAGGTGATCCACCTGCCTCTGCCTCCCAAAGTGCTGGGATTACAGGATTGA	ACTGGCCGCTTCACTGTCCTGACTCAGCCCCCCTAGTAGCTGGGATTACAGGCATGCACCACCATACCCGGCTAATTTTGTATTTTTAGTAGAGACAGGGTTTAATCATGTTGGCCAGGCTGGTTTCGAACTCCTGACCTCAGGTGATCCACCTGCCTCTGCCTCCCAAAGTGCTGGGATTACAGGATTGAGGTACCTCTAGAAAACTTCCTTAGATCGGAAGAGCGTCG	none	chr1_158690656_C_A-ALT-posStrand-bc4
AGCTTATATC	Genetic variant	chr1_158690656_C_A	ALT	pos	bc5	TCCTGACTCAGCCCCCCTAGTAGCTGGGATTACAGGCATGCACCACCATACCCGGCTAATTTTGTATTTTTAGTAGAGACAGGGTTTAATCATGTTGGCCAGGCTGGTTTCGAACTCCTGACCTCAGGTGATCCACCTGCCTCTGCCTCCCAAAGTGCTGGGATTACAGGATTGA	ACTGGCCGCTTCACTGTCCTGACTCAGCCCCCCTAGTAGCTGGGATTACAGGCATGCACCACCATACCCGGCTAATTTTGTATTTTTAGTAGAGACAGGGTTTAATCATGTTGGCCAGGCTGGTTTCGAACTCCTGACCTCAGGTGATCCACCTGCCTCTGCCTCCCAAAGTGCTGGGATTACAGGATTGAGGTACCTCTAGAAGCTTATATCAGATCGGAAGAGCGTCG	none	chr1_158690656_C_A-ALT-posStrand-bc5
TACAGAGGTA	Genetic variant	chr1_158690656_C_A	ALT	pos	bc6	TCCTGACTCAGCCCCCCTAGTAGCTGGGATTACAGGCATGCACCACCATACCCGGCTAATTTTGTATTTTTAGTAGAGACAGGGTTTAATCATGTTGGCCAGGCTGGTTTCGAACTCCTGACCTCAGGTGATCCACCTGCCTCTGCCTCCCAAAGTGCTGGGATTACAGGATTGA	ACTGGCCGCTTCACTGTCCTGACTCAGCCCCCCTAGTAGCTGGGATTACAGGCATGCACCACCATACCCGGCTAATTTTGTATTTTTAGTAGAGACAGGGTTTAATCATGTTGGCCAGGCTGGTTTCGAACTCCTGACCTCAGGTGATCCACCTGCCTCTGCCTCCCAAAGTGCTGGGATTACAGGATTGAGGTACCTCTAGATACAGAGGTAAGATCGGAAGAGCGTCG	none	chr1_158690656_C_A-ALT-posStrand-bc6
ACCAGCCGAT	Genetic variant	chr1_159636786_C_T	REF	pos	bc1	AGTGTATATGATGCAACCTTTTTGATTCCAGATGGCTACCCAGATGTCTGACTATTCTTCCTTTCCACTACTGTTTTAAAATGATGCCTTCATCAGACCCTAAATTCCCATATGCATTTAGGTCCATGTCTGGACTCTATTCTGATACATTGGTCTGTTTATGTGCTATCATACT	ACTGGCCGCTTCACTGAGTGTATATGATGCAACCTTTTTGATTCCAGATGGCTACCCAGATGTCTGACTATTCTTCCTTTCCACTACTGTTTTAAAATGATGCCTTCATCAGACCCTAAATTCCCATATGCATTTAGGTCCATGTCTGGACTCTATTCTGATACATTGGTCTGTTTATGTGCTATCATACTGGTACCTCTAGAACCAGCCGATAGATCGGAAGAGCGTCG	none	chr1_159636786_C_T-REF-posStrand-bc1
CCAAACCAAA	Genetic variant	chr1_159636786_C_T	REF	pos	bc2	AGTGTATATGATGCAACCTTTTTGATTCCAGATGGCTACCCAGATGTCTGACTATTCTTCCTTTCCACTACTGTTTTAAAATGATGCCTTCATCAGACCCTAAATTCCCATATGCATTTAGGTCCATGTCTGGACTCTATTCTGATACATTGGTCTGTTTATGTGCTATCATACT	ACTGGCCGCTTCACTGAGTGTATATGATGCAACCTTTTTGATTCCAGATGGCTACCCAGATGTCTGACTATTCTTCCTTTCCACTACTGTTTTAAAATGATGCCTTCATCAGACCCTAAATTCCCATATGCATTTAGGTCCATGTCTGGACTCTATTCTGATACATTGGTCTGTTTATGTGCTATCATACTGGTACCTCTAGACCAAACCAAAAGATCGGAAGAGCGTCG	none	chr1_159636786_C_T-REF-posStrand-bc2
ACGTTGGCGT	Genetic variant	chr1_159636786_C_T	REF	pos	bc3	AGTGTATATGATGCAACCTTTTTGATTCCAGATGGCTACCCAGATGTCTGACTATTCTTCCTTTCCACTACTGTTTTAAAATGATGCCTTCATCAGACCCTAAATTCCCATATGCATTTAGGTCCATGTCTGGACTCTATTCTGATACATTGGTCTGTTTATGTGCTATCATACT	ACTGGCCGCTTCACTGAGTGTATATGATGCAACCTTTTTGATTCCAGATGGCTACCCAGATGTCTGACTATTCTTCCTTTCCACTACTGTTTTAAAATGATGCCTTCATCAGACCCTAAATTCCCATATGCATTTAGGTCCATGTCTGGACTCTATTCTGATACATTGGTCTGTTTATGTGCTATCATACTGGTACCTCTAGAACGTTGGCGTAGATCGGAAGAGCGTCG	none	chr1_159636786_C_T-REF-posStrand-bc3
ATAGGAGCGA	Genetic variant	chr1_159636786_C_T	REF	pos	bc4	AGTGTATATGATGCAACCTTTTTGATTCCAGATGGCTACCCAGATGTCTGACTATTCTTCCTTTCCACTACTGTTTTAAAATGATGCCTTCATCAGACCCTAAATTCCCATATGCATTTAGGTCCATGTCTGGACTCTATTCTGATACATTGGTCTGTTTATGTGCTATCATACT	ACTGGCCGCTTCACTGAGTGTATATGATGCAACCTTTTTGATTCCAGATGGCTACCCAGATGTCTGACTATTCTTCCTTTCCACTACTGTTTTAAAATGATGCCTTCATCAGACCCTAAATTCCCATATGCATTTAGGTCCATGTCTGGACTCTATTCTGATACATTGGTCTGTTTATGTGCTATCATACTGGTACCTCTAGAATAGGAGCGAAGATCGGAAGAGCGTCG	none	chr1_159636786_C_T-REF-posStrand-bc4
CTCCGTTAAA	Genetic variant	chr1_159636786_C_T	REF	pos	bc5	AGTGTATATGATGCAACCTTTTTGATTCCAGATGGCTACCCAGATGTCTGACTATTCTTCCTTTCCACTACTGTTTTAAAATGATGCCTTCATCAGACCCTAAATTCCCATATGCATTTAGGTCCATGTCTGGACTCTATTCTGATACATTGGTCTGTTTATGTGCTATCATACT	ACTGGCCGCTTCACTGAGTGTATATGATGCAACCTTTTTGATTCCAGATGGCTACCCAGATGTCTGACTATTCTTCCTTTCCACTACTGTTTTAAAATGATGCCTTCATCAGACCCTAAATTCCCATATGCATTTAGGTCCATGTCTGGACTCTATTCTGATACATTGGTCTGTTTATGTGCTATCATACTGGTACCTCTAGACTCCGTTAAAAGATCGGAAGAGCGTCG	none	chr1_159636786_C_T-REF-posStrand-bc5
TCCTCACGGA	Genetic variant	chr1_159636786_C_T	REF	pos	bc6	AGTGTATATGATGCAACCTTTTTGATTCCAGATGGCTACCCAGATGTCTGACTATTCTTCCTTTCCACTACTGTTTTAAAATGATGCCTTCATCAGACCCTAAATTCCCATATGCATTTAGGTCCATGTCTGGACTCTATTCTGATACATTGGTCTGTTTATGTGCTATCATACT	ACTGGCCGCTTCACTGAGTGTATATGATGCAACCTTTTTGATTCCAGATGGCTACCCAGATGTCTGACTATTCTTCCTTTCCACTACTGTTTTAAAATGATGCCTTCATCAGACCCTAAATTCCCATATGCATTTAGGTCCATGTCTGGACTCTATTCTGATACATTGGTCTGTTTATGTGCTATCATACTGGTACCTCTAGATCCTCACGGAAGATCGGAAGAGCGTCG	none	chr1_159636786_C_T-REF-posStrand-bc6
GCCTTGAACC	Genetic variant	chr1_159636786_C_T	ALT	pos	bc1	AGTGTATATGATGCAACCTTTTTGATTCCAGATGGCTACCCAGATGTCTGACTATTCTTCCTTTCCACTACTGTTTTAAAATGATGCTTTCATCAGACCCTAAATTCCCATATGCATTTAGGTCCATGTCTGGACTCTATTCTGATACATTGGTCTGTTTATGTGCTATCATACT	ACTGGCCGCTTCACTGAGTGTATATGATGCAACCTTTTTGATTCCAGATGGCTACCCAGATGTCTGACTATTCTTCCTTTCCACTACTGTTTTAAAATGATGCTTTCATCAGACCCTAAATTCCCATATGCATTTAGGTCCATGTCTGGACTCTATTCTGATACATTGGTCTGTTTATGTGCTATCATACTGGTACCTCTAGAGCCTTGAACCAGATCGGAAGAGCGTCG	none	chr1_159636786_C_T-ALT-posStrand-bc1
GCAAGAACCG	Genetic variant	chr1_159636786_C_T	ALT	pos	bc2	AGTGTATATGATGCAACCTTTTTGATTCCAGATGGCTACCCAGATGTCTGACTATTCTTCCTTTCCACTACTGTTTTAAAATGATGCTTTCATCAGACCCTAAATTCCCATATGCATTTAGGTCCATGTCTGGACTCTATTCTGATACATTGGTCTGTTTATGTGCTATCATACT	ACTGGCCGCTTCACTGAGTGTATATGATGCAACCTTTTTGATTCCAGATGGCTACCCAGATGTCTGACTATTCTTCCTTTCCACTACTGTTTTAAAATGATGCTTTCATCAGACCCTAAATTCCCATATGCATTTAGGTCCATGTCTGGACTCTATTCTGATACATTGGTCTGTTTATGTGCTATCATACTGGTACCTCTAGAGCAAGAACCGAGATCGGAAGAGCGTCG	none	chr1_159636786_C_T-ALT-posStrand-bc2
CTCTTAGTGG	Genetic variant	chr1_159636786_C_T	ALT	pos	bc3	AGTGTATATGATGCAACCTTTTTGATTCCAGATGGCTACCCAGATGTCTGACTATTCTTCCTTTCCACTACTGTTTTAAAATGATGCTTTCATCAGACCCTAAATTCCCATATGCATTTAGGTCCATGTCTGGACTCTATTCTGATACATTGGTCTGTTTATGTGCTATCATACT	ACTGGCCGCTTCACTGAGTGTATATGATGCAACCTTTTTGATTCCAGATGGCTACCCAGATGTCTGACTATTCTTCCTTTCCACTACTGTTTTAAAATGATGCTTTCATCAGACCCTAAATTCCCATATGCATTTAGGTCCATGTCTGGACTCTATTCTGATACATTGGTCTGTTTATGTGCTATCATACTGGTACCTCTAGACTCTTAGTGGAGATCGGAAGAGCGTCG	none	chr1_159636786_C_T-ALT-posStrand-bc3
CATACACGAG	Genetic variant	chr1_159636786_C_T	ALT	pos	bc4	AGTGTATATGATGCAACCTTTTTGATTCCAGATGGCTACCCAGATGTCTGACTATTCTTCCTTTCCACTACTGTTTTAAAATGATGCTTTCATCAGACCCTAAATTCCCATATGCATTTAGGTCCATGTCTGGACTCTATTCTGATACATTGGTCTGTTTATGTGCTATCATACT	ACTGGCCGCTTCACTGAGTGTATATGATGCAACCTTTTTGATTCCAGATGGCTACCCAGATGTCTGACTATTCTTCCTTTCCACTACTGTTTTAAAATGATGCTTTCATCAGACCCTAAATTCCCATATGCATTTAGGTCCATGTCTGGACTCTATTCTGATACATTGGTCTGTTTATGTGCTATCATACTGGTACCTCTAGACATACACGAGAGATCGGAAGAGCGTCG	none	chr1_159636786_C_T-ALT-posStrand-bc4
AGGGCATACG	Genetic variant	chr1_159636786_C_T	ALT	pos	bc5	AGTGTATATGATGCAACCTTTTTGATTCCAGATGGCTACCCAGATGTCTGACTATTCTTCCTTTCCACTACTGTTTTAAAATGATGCTTTCATCAGACCCTAAATTCCCATATGCATTTAGGTCCATGTCTGGACTCTATTCTGATACATTGGTCTGTTTATGTGCTATCATACT	ACTGGCCGCTTCACTGAGTGTATATGATGCAACCTTTTTGATTCCAGATGGCTACCCAGATGTCTGACTATTCTTCCTTTCCACTACTGTTTTAAAATGATGCTTTCATCAGACCCTAAATTCCCATATGCATTTAGGTCCATGTCTGGACTCTATTCTGATACATTGGTCTGTTTATGTGCTATCATACTGGTACCTCTAGAAGGGCATACGAGATCGGAAGAGCGTCG	none	chr1_159636786_C_T-ALT-posStrand-bc5
TACATCATGG	Genetic variant	chr1_159636786_C_T	ALT	pos	bc6	AGTGTATATGATGCAACCTTTTTGATTCCAGATGGCTACCCAGATGTCTGACTATTCTTCCTTTCCACTACTGTTTTAAAATGATGCTTTCATCAGACCCTAAATTCCCATATGCATTTAGGTCCATGTCTGGACTCTATTCTGATACATTGGTCTGTTTATGTGCTATCATACT	ACTGGCCGCTTCACTGAGTGTATATGATGCAACCTTTTTGATTCCAGATGGCTACCCAGATGTCTGACTATTCTTCCTTTCCACTACTGTTTTAAAATGATGCTTTCATCAGACCCTAAATTCCCATATGCATTTAGGTCCATGTCTGGACTCTATTCTGATACATTGGTCTGTTTATGTGCTATCATACTGGTACCTCTAGATACATCATGGAGATCGGAAGAGCGTCG	none	chr1_159636786_C_T-ALT-posStrand-bc6
TCGGTACAAA	Genetic variant	chr1_161707114_T_C	REF	pos	bc1	TAAATTCTTGAACAGCTGAGAGTGCTACCATTTTGTCATAGCCCTAAGGGTGCAGATGATGCTGAAAGCGTGTTGGCCAAATCTGAATGATGAAAGCCAATTACAAACTAGAAAATGAAAACAGACCCCAGATGCAAGGAGATGAGACAGTTAAATTTACTTCCTCTTTTCTAAT	ACTGGCCGCTTCACTGTAAATTCTTGAACAGCTGAGAGTGCTACCATTTTGTCATAGCCCTAAGGGTGCAGATGATGCTGAAAGCGTGTTGGCCAAATCTGAATGATGAAAGCCAATTACAAACTAGAAAATGAAAACAGACCCCAGATGCAAGGAGATGAGACAGTTAAATTTACTTCCTCTTTTCTAATGGTACCTCTAGATCGGTACAAAAGATCGGAAGAGCGTCG	none	chr1_161707114_T_C-REF-posStrand-bc1
CGTACTACTA	Genetic variant	chr1_161707114_T_C	REF	pos	bc2	TAAATTCTTGAACAGCTGAGAGTGCTACCATTTTGTCATAGCCCTAAGGGTGCAGATGATGCTGAAAGCGTGTTGGCCAAATCTGAATGATGAAAGCCAATTACAAACTAGAAAATGAAAACAGACCCCAGATGCAAGGAGATGAGACAGTTAAATTTACTTCCTCTTTTCTAAT	ACTGGCCGCTTCACTGTAAATTCTTGAACAGCTGAGAGTGCTACCATTTTGTCATAGCCCTAAGGGTGCAGATGATGCTGAAAGCGTGTTGGCCAAATCTGAATGATGAAAGCCAATTACAAACTAGAAAATGAAAACAGACCCCAGATGCAAGGAGATGAGACAGTTAAATTTACTTCCTCTTTTCTAATGGTACCTCTAGACGTACTACTAAGATCGGAAGAGCGTCG	none	chr1_161707114_T_C-REF-posStrand-bc2
CGCAATCGGA	Genetic variant	chr1_161707114_T_C	REF	pos	bc3	TAAATTCTTGAACAGCTGAGAGTGCTACCATTTTGTCATAGCCCTAAGGGTGCAGATGATGCTGAAAGCGTGTTGGCCAAATCTGAATGATGAAAGCCAATTACAAACTAGAAAATGAAAACAGACCCCAGATGCAAGGAGATGAGACAGTTAAATTTACTTCCTCTTTTCTAAT	ACTGGCCGCTTCACTGTAAATTCTTGAACAGCTGAGAGTGCTACCATTTTGTCATAGCCCTAAGGGTGCAGATGATGCTGAAAGCGTGTTGGCCAAATCTGAATGATGAAAGCCAATTACAAACTAGAAAATGAAAACAGACCCCAGATGCAAGGAGATGAGACAGTTAAATTTACTTCCTCTTTTCTAATGGTACCTCTAGACGCAATCGGAAGATCGGAAGAGCGTCG	none	chr1_161707114_T_C-REF-posStrand-bc3
GAAGGAGGTA	Genetic variant	chr1_161707114_T_C	REF	pos	bc4	TAAATTCTTGAACAGCTGAGAGTGCTACCATTTTGTCATAGCCCTAAGGGTGCAGATGATGCTGAAAGCGTGTTGGCCAAATCTGAATGATGAAAGCCAATTACAAACTAGAAAATGAAAACAGACCCCAGATGCAAGGAGATGAGACAGTTAAATTTACTTCCTCTTTTCTAAT	ACTGGCCGCTTCACTGTAAATTCTTGAACAGCTGAGAGTGCTACCATTTTGTCATAGCCCTAAGGGTGCAGATGATGCTGAAAGCGTGTTGGCCAAATCTGAATGATGAAAGCCAATTACAAACTAGAAAATGAAAACAGACCCCAGATGCAAGGAGATGAGACAGTTAAATTTACTTCCTCTTTTCTAATGGTACCTCTAGAGAAGGAGGTAAGATCGGAAGAGCGTCG	none	chr1_161707114_T_C-REF-posStrand-bc4
GTGACTTTGA	Genetic variant	chr1_161707114_T_C	REF	pos	bc5	TAAATTCTTGAACAGCTGAGAGTGCTACCATTTTGTCATAGCCCTAAGGGTGCAGATGATGCTGAAAGCGTGTTGGCCAAATCTGAATGATGAAAGCCAATTACAAACTAGAAAATGAAAACAGACCCCAGATGCAAGGAGATGAGACAGTTAAATTTACTTCCTCTTTTCTAAT	ACTGGCCGCTTCACTGTAAATTCTTGAACAGCTGAGAGTGCTACCATTTTGTCATAGCCCTAAGGGTGCAGATGATGCTGAAAGCGTGTTGGCCAAATCTGAATGATGAAAGCCAATTACAAACTAGAAAATGAAAACAGACCCCAGATGCAAGGAGATGAGACAGTTAAATTTACTTCCTCTTTTCTAATGGTACCTCTAGAGTGACTTTGAAGATCGGAAGAGCGTCG	none	chr1_161707114_T_C-REF-posStrand-bc5
CGTCCTGACT	Genetic variant	chr1_161707114_T_C	REF	pos	bc6	TAAATTCTTGAACAGCTGAGAGTGCTACCATTTTGTCATAGCCCTAAGGGTGCAGATGATGCTGAAAGCGTGTTGGCCAAATCTGAATGATGAAAGCCAATTACAAACTAGAAAATGAAAACAGACCCCAGATGCAAGGAGATGAGACAGTTAAATTTACTTCCTCTTTTCTAAT	ACTGGCCGCTTCACTGTAAATTCTTGAACAGCTGAGAGTGCTACCATTTTGTCATAGCCCTAAGGGTGCAGATGATGCTGAAAGCGTGTTGGCCAAATCTGAATGATGAAAGCCAATTACAAACTAGAAAATGAAAACAGACCCCAGATGCAAGGAGATGAGACAGTTAAATTTACTTCCTCTTTTCTAATGGTACCTCTAGACGTCCTGACTAGATCGGAAGAGCGTCG	none	chr1_161707114_T_C-REF-posStrand-bc6
CTAGTCACAC	Genetic variant	chr1_161707114_T_C	ALT	pos	bc1	TAAATTCTTGAACAGCTGAGAGTGCTACCATTTTGTCATAGCCCTAAGGGTGCAGATGATGCTGAAAGCGTGTTGGCCAAATCTGAACGATGAAAGCCAATTACAAACTAGAAAATGAAAACAGACCCCAGATGCAAGGAGATGAGACAGTTAAATTTACTTCCTCTTTTCTAAT	ACTGGCCGCTTCACTGTAAATTCTTGAACAGCTGAGAGTGCTACCATTTTGTCATAGCCCTAAGGGTGCAGATGATGCTGAAAGCGTGTTGGCCAAATCTGAACGATGAAAGCCAATTACAAACTAGAAAATGAAAACAGACCCCAGATGCAAGGAGATGAGACAGTTAAATTTACTTCCTCTTTTCTAATGGTACCTCTAGACTAGTCACACAGATCGGAAGAGCGTCG	none	chr1_161707114_T_C-ALT-posStrand-bc1
TGGTGGTCAC	Genetic variant	chr1_161707114_T_C	ALT	pos	bc2	TAAATTCTTGAACAGCTGAGAGTGCTACCATTTTGTCATAGCCCTAAGGGTGCAGATGATGCTGAAAGCGTGTTGGCCAAATCTGAACGATGAAAGCCAATTACAAACTAGAAAATGAAAACAGACCCCAGATGCAAGGAGATGAGACAGTTAAATTTACTTCCTCTTTTCTAAT	ACTGGCCGCTTCACTGTAAATTCTTGAACAGCTGAGAGTGCTACCATTTTGTCATAGCCCTAAGGGTGCAGATGATGCTGAAAGCGTGTTGGCCAAATCTGAACGATGAAAGCCAATTACAAACTAGAAAATGAAAACAGACCCCAGATGCAAGGAGATGAGACAGTTAAATTTACTTCCTCTTTTCTAATGGTACCTCTAGATGGTGGTCACAGATCGGAAGAGCGTCG	none	chr1_161707114_T_C-ALT-posStrand-bc2
GATGATATAG	Genetic variant	chr1_161707114_T_C	ALT	pos	bc3	TAAATTCTTGAACAGCTGAGAGTGCTACCATTTTGTCATAGCCCTAAGGGTGCAGATGATGCTGAAAGCGTGTTGGCCAAATCTGAACGATGAAAGCCAATTACAAACTAGAAAATGAAAACAGACCCCAGATGCAAGGAGATGAGACAGTTAAATTTACTTCCTCTTTTCTAAT	ACTGGCCGCTTCACTGTAAATTCTTGAACAGCTGAGAGTGCTACCATTTTGTCATAGCCCTAAGGGTGCAGATGATGCTGAAAGCGTGTTGGCCAAATCTGAACGATGAAAGCCAATTACAAACTAGAAAATGAAAACAGACCCCAGATGCAAGGAGATGAGACAGTTAAATTTACTTCCTCTTTTCTAATGGTACCTCTAGAGATGATATAGAGATCGGAAGAGCGTCG	none	chr1_161707114_T_C-ALT-posStrand-bc3
CCAAGGCAAG	Genetic variant	chr1_161707114_T_C	ALT	pos	bc4	TAAATTCTTGAACAGCTGAGAGTGCTACCATTTTGTCATAGCCCTAAGGGTGCAGATGATGCTGAAAGCGTGTTGGCCAAATCTGAACGATGAAAGCCAATTACAAACTAGAAAATGAAAACAGACCCCAGATGCAAGGAGATGAGACAGTTAAATTTACTTCCTCTTTTCTAAT	ACTGGCCGCTTCACTGTAAATTCTTGAACAGCTGAGAGTGCTACCATTTTGTCATAGCCCTAAGGGTGCAGATGATGCTGAAAGCGTGTTGGCCAAATCTGAACGATGAAAGCCAATTACAAACTAGAAAATGAAAACAGACCCCAGATGCAAGGAGATGAGACAGTTAAATTTACTTCCTCTTTTCTAATGGTACCTCTAGACCAAGGCAAGAGATCGGAAGAGCGTCG	none	chr1_161707114_T_C-ALT-posStrand-bc4
TCAAACAACA	Genetic variant	chr1_161707114_T_C	ALT	pos	bc5	TAAATTCTTGAACAGCTGAGAGTGCTACCATTTTGTCATAGCCCTAAGGGTGCAGATGATGCTGAAAGCGTGTTGGCCAAATCTGAACGATGAAAGCCAATTACAAACTAGAAAATGAAAACAGACCCCAGATGCAAGGAGATGAGACAGTTAAATTTACTTCCTCTTTTCTAAT	ACTGGCCGCTTCACTGTAAATTCTTGAACAGCTGAGAGTGCTACCATTTTGTCATAGCCCTAAGGGTGCAGATGATGCTGAAAGCGTGTTGGCCAAATCTGAACGATGAAAGCCAATTACAAACTAGAAAATGAAAACAGACCCCAGATGCAAGGAGATGAGACAGTTAAATTTACTTCCTCTTTTCTAATGGTACCTCTAGATCAAACAACAAGATCGGAAGAGCGTCG	none	chr1_161707114_T_C-ALT-posStrand-bc5
GACCCAGAAG	Genetic variant	chr1_161707114_T_C	ALT	pos	bc6	TAAATTCTTGAACAGCTGAGAGTGCTACCATTTTGTCATAGCCCTAAGGGTGCAGATGATGCTGAAAGCGTGTTGGCCAAATCTGAACGATGAAAGCCAATTACAAACTAGAAAATGAAAACAGACCCCAGATGCAAGGAGATGAGACAGTTAAATTTACTTCCTCTTTTCTAAT	ACTGGCCGCTTCACTGTAAATTCTTGAACAGCTGAGAGTGCTACCATTTTGTCATAGCCCTAAGGGTGCAGATGATGCTGAAAGCGTGTTGGCCAAATCTGAACGATGAAAGCCAATTACAAACTAGAAAATGAAAACAGACCCCAGATGCAAGGAGATGAGACAGTTAAATTTACTTCCTCTTTTCTAATGGTACCTCTAGAGACCCAGAAGAGATCGGAAGAGCGTCG	none	chr1_161707114_T_C-ALT-posStrand-bc6
TTTCGCTCCG	Genetic variant	chr1_169300453_G_A	REF	pos	bc1	TTCTTACATACAAATTTTTTTAAAAACCCACTACTCAGTGCAGGATATCAAATAACATGTCTACTGTGGCCATTTAGTTTGGCTGATGTAACATTCTTTCTTATTAGAAGTGTAAACAGTCTTTGGCAACAGTAATAATAATATGAGCATGCAAAATATTCACTTAAATTTAATT	ACTGGCCGCTTCACTGTTCTTACATACAAATTTTTTTAAAAACCCACTACTCAGTGCAGGATATCAAATAACATGTCTACTGTGGCCATTTAGTTTGGCTGATGTAACATTCTTTCTTATTAGAAGTGTAAACAGTCTTTGGCAACAGTAATAATAATATGAGCATGCAAAATATTCACTTAAATTTAATTGGTACCTCTAGATTTCGCTCCGAGATCGGAAGAGCGTCG	none	chr1_169300453_G_A-REF-posStrand-bc1
CGCTCAACTA	Genetic variant	chr1_169300453_G_A	REF	pos	bc2	TTCTTACATACAAATTTTTTTAAAAACCCACTACTCAGTGCAGGATATCAAATAACATGTCTACTGTGGCCATTTAGTTTGGCTGATGTAACATTCTTTCTTATTAGAAGTGTAAACAGTCTTTGGCAACAGTAATAATAATATGAGCATGCAAAATATTCACTTAAATTTAATT	ACTGGCCGCTTCACTGTTCTTACATACAAATTTTTTTAAAAACCCACTACTCAGTGCAGGATATCAAATAACATGTCTACTGTGGCCATTTAGTTTGGCTGATGTAACATTCTTTCTTATTAGAAGTGTAAACAGTCTTTGGCAACAGTAATAATAATATGAGCATGCAAAATATTCACTTAAATTTAATTGGTACCTCTAGACGCTCAACTAAGATCGGAAGAGCGTCG	none	chr1_169300453_G_A-REF-posStrand-bc2
GATGGAAGTT	Genetic variant	chr1_169300453_G_A	REF	pos	bc3	TTCTTACATACAAATTTTTTTAAAAACCCACTACTCAGTGCAGGATATCAAATAACATGTCTACTGTGGCCATTTAGTTTGGCTGATGTAACATTCTTTCTTATTAGAAGTGTAAACAGTCTTTGGCAACAGTAATAATAATATGAGCATGCAAAATATTCACTTAAATTTAATT	ACTGGCCGCTTCACTGTTCTTACATACAAATTTTTTTAAAAACCCACTACTCAGTGCAGGATATCAAATAACATGTCTACTGTGGCCATTTAGTTTGGCTGATGTAACATTCTTTCTTATTAGAAGTGTAAACAGTCTTTGGCAACAGTAATAATAATATGAGCATGCAAAATATTCACTTAAATTTAATTGGTACCTCTAGAGATGGAAGTTAGATCGGAAGAGCGTCG	none	chr1_169300453_G_A-REF-posStrand-bc3
TGGATAGTTT	Genetic variant	chr1_169300453_G_A	REF	pos	bc4	TTCTTACATACAAATTTTTTTAAAAACCCACTACTCAGTGCAGGATATCAAATAACATGTCTACTGTGGCCATTTAGTTTGGCTGATGTAACATTCTTTCTTATTAGAAGTGTAAACAGTCTTTGGCAACAGTAATAATAATATGAGCATGCAAAATATTCACTTAAATTTAATT	ACTGGCCGCTTCACTGTTCTTACATACAAATTTTTTTAAAAACCCACTACTCAGTGCAGGATATCAAATAACATGTCTACTGTGGCCATTTAGTTTGGCTGATGTAACATTCTTTCTTATTAGAAGTGTAAACAGTCTTTGGCAACAGTAATAATAATATGAGCATGCAAAATATTCACTTAAATTTAATTGGTACCTCTAGATGGATAGTTTAGATCGGAAGAGCGTCG	none	chr1_169300453_G_A-REF-posStrand-bc4
CGGAAAGATC	Genetic variant	chr1_169300453_G_A	REF	pos	bc5	TTCTTACATACAAATTTTTTTAAAAACCCACTACTCAGTGCAGGATATCAAATAACATGTCTACTGTGGCCATTTAGTTTGGCTGATGTAACATTCTTTCTTATTAGAAGTGTAAACAGTCTTTGGCAACAGTAATAATAATATGAGCATGCAAAATATTCACTTAAATTTAATT	ACTGGCCGCTTCACTGTTCTTACATACAAATTTTTTTAAAAACCCACTACTCAGTGCAGGATATCAAATAACATGTCTACTGTGGCCATTTAGTTTGGCTGATGTAACATTCTTTCTTATTAGAAGTGTAAACAGTCTTTGGCAACAGTAATAATAATATGAGCATGCAAAATATTCACTTAAATTTAATTGGTACCTCTAGACGGAAAGATCAGATCGGAAGAGCGTCG	none	chr1_169300453_G_A-REF-posStrand-bc5
GTCGCTGTAG	Genetic variant	chr1_169300453_G_A	REF	pos	bc6	TTCTTACATACAAATTTTTTTAAAAACCCACTACTCAGTGCAGGATATCAAATAACATGTCTACTGTGGCCATTTAGTTTGGCTGATGTAACATTCTTTCTTATTAGAAGTGTAAACAGTCTTTGGCAACAGTAATAATAATATGAGCATGCAAAATATTCACTTAAATTTAATT	ACTGGCCGCTTCACTGTTCTTACATACAAATTTTTTTAAAAACCCACTACTCAGTGCAGGATATCAAATAACATGTCTACTGTGGCCATTTAGTTTGGCTGATGTAACATTCTTTCTTATTAGAAGTGTAAACAGTCTTTGGCAACAGTAATAATAATATGAGCATGCAAAATATTCACTTAAATTTAATTGGTACCTCTAGAGTCGCTGTAGAGATCGGAAGAGCGTCG	none	chr1_169300453_G_A-REF-posStrand-bc6
TGAGCATCTT	Genetic variant	chr1_169300453_G_A	ALT	pos	bc1	TTCTTACATACAAATTTTTTTAAAAACCCACTACTCAGTGCAGGATATCAAATAACATGTCTACTGTGGCCATTTAGTTTGGCTGATATAACATTCTTTCTTATTAGAAGTGTAAACAGTCTTTGGCAACAGTAATAATAATATGAGCATGCAAAATATTCACTTAAATTTAATT	ACTGGCCGCTTCACTGTTCTTACATACAAATTTTTTTAAAAACCCACTACTCAGTGCAGGATATCAAATAACATGTCTACTGTGGCCATTTAGTTTGGCTGATATAACATTCTTTCTTATTAGAAGTGTAAACAGTCTTTGGCAACAGTAATAATAATATGAGCATGCAAAATATTCACTTAAATTTAATTGGTACCTCTAGATGAGCATCTTAGATCGGAAGAGCGTCG	none	chr1_169300453_G_A-ALT-posStrand-bc1
GAACAAGCTG	Genetic variant	chr1_169300453_G_A	ALT	pos	bc2	TTCTTACATACAAATTTTTTTAAAAACCCACTACTCAGTGCAGGATATCAAATAACATGTCTACTGTGGCCATTTAGTTTGGCTGATATAACATTCTTTCTTATTAGAAGTGTAAACAGTCTTTGGCAACAGTAATAATAATATGAGCATGCAAAATATTCACTTAAATTTAATT	ACTGGCCGCTTCACTGTTCTTACATACAAATTTTTTTAAAAACCCACTACTCAGTGCAGGATATCAAATAACATGTCTACTGTGGCCATTTAGTTTGGCTGATATAACATTCTTTCTTATTAGAAGTGTAAACAGTCTTTGGCAACAGTAATAATAATATGAGCATGCAAAATATTCACTTAAATTTAATTGGTACCTCTAGAGAACAAGCTGAGATCGGAAGAGCGTCG	none	chr1_169300453_G_A-ALT-posStrand-bc2
CGACACAGCA	Genetic variant	chr1_169300453_G_A	ALT	pos	bc3	TTCTTACATACAAATTTTTTTAAAAACCCACTACTCAGTGCAGGATATCAAATAACATGTCTACTGTGGCCATTTAGTTTGGCTGATATAACATTCTTTCTTATTAGAAGTGTAAACAGTCTTTGGCAACAGTAATAATAATATGAGCATGCAAAATATTCACTTAAATTTAATT	ACTGGCCGCTTCACTGTTCTTACATACAAATTTTTTTAAAAACCCACTACTCAGTGCAGGATATCAAATAACATGTCTACTGTGGCCATTTAGTTTGGCTGATATAACATTCTTTCTTATTAGAAGTGTAAACAGTCTTTGGCAACAGTAATAATAATATGAGCATGCAAAATATTCACTTAAATTTAATTGGTACCTCTAGACGACACAGCAAGATCGGAAGAGCGTCG	none	chr1_169300453_G_A-ALT-posStrand-bc3
AAGGTTCCCG	Genetic variant	chr1_169300453_G_A	ALT	pos	bc4	TTCTTACATACAAATTTTTTTAAAAACCCACTACTCAGTGCAGGATATCAAATAACATGTCTACTGTGGCCATTTAGTTTGGCTGATATAACATTCTTTCTTATTAGAAGTGTAAACAGTCTTTGGCAACAGTAATAATAATATGAGCATGCAAAATATTCACTTAAATTTAATT	ACTGGCCGCTTCACTGTTCTTACATACAAATTTTTTTAAAAACCCACTACTCAGTGCAGGATATCAAATAACATGTCTACTGTGGCCATTTAGTTTGGCTGATATAACATTCTTTCTTATTAGAAGTGTAAACAGTCTTTGGCAACAGTAATAATAATATGAGCATGCAAAATATTCACTTAAATTTAATTGGTACCTCTAGAAAGGTTCCCGAGATCGGAAGAGCGTCG	none	chr1_169300453_G_A-ALT-posStrand-bc4
GACCTAAGTT	Genetic variant	chr1_169300453_G_A	ALT	pos	bc5	TTCTTACATACAAATTTTTTTAAAAACCCACTACTCAGTGCAGGATATCAAATAACATGTCTACTGTGGCCATTTAGTTTGGCTGATATAACATTCTTTCTTATTAGAAGTGTAAACAGTCTTTGGCAACAGTAATAATAATATGAGCATGCAAAATATTCACTTAAATTTAATT	ACTGGCCGCTTCACTGTTCTTACATACAAATTTTTTTAAAAACCCACTACTCAGTGCAGGATATCAAATAACATGTCTACTGTGGCCATTTAGTTTGGCTGATATAACATTCTTTCTTATTAGAAGTGTAAACAGTCTTTGGCAACAGTAATAATAATATGAGCATGCAAAATATTCACTTAAATTTAATTGGTACCTCTAGAGACCTAAGTTAGATCGGAAGAGCGTCG	none	chr1_169300453_G_A-ALT-posStrand-bc5
AAGCAAGCAA	Genetic variant	chr1_169300453_G_A	ALT	pos	bc6	TTCTTACATACAAATTTTTTTAAAAACCCACTACTCAGTGCAGGATATCAAATAACATGTCTACTGTGGCCATTTAGTTTGGCTGATATAACATTCTTTCTTATTAGAAGTGTAAACAGTCTTTGGCAACAGTAATAATAATATGAGCATGCAAAATATTCACTTAAATTTAATT	ACTGGCCGCTTCACTGTTCTTACATACAAATTTTTTTAAAAACCCACTACTCAGTGCAGGATATCAAATAACATGTCTACTGTGGCCATTTAGTTTGGCTGATATAACATTCTTTCTTATTAGAAGTGTAAACAGTCTTTGGCAACAGTAATAATAATATGAGCATGCAAAATATTCACTTAAATTTAATTGGTACCTCTAGAAAGCAAGCAAAGATCGGAAGAGCGTCG	none	chr1_169300453_G_A-ALT-posStrand-bc6
CATATCAGGG	Genetic variant	chr1_169507007_A_C	REF	pos	bc1	GGCCCCAGCAATCCCATTACTGGGTATATATCCAAAGGAATATAAATCATTCTACTATAAAGACACATGCACATATATGTTTATTGCATCACTATTTACAATAGCAAAGACTTGGAACCAACACAAATGCCCATCAATGATAGACTGGATAAAGAAAATGTGGCACATGTGCACC	ACTGGCCGCTTCACTGGGCCCCAGCAATCCCATTACTGGGTATATATCCAAAGGAATATAAATCATTCTACTATAAAGACACATGCACATATATGTTTATTGCATCACTATTTACAATAGCAAAGACTTGGAACCAACACAAATGCCCATCAATGATAGACTGGATAAAGAAAATGTGGCACATGTGCACCGGTACCTCTAGACATATCAGGGAGATCGGAAGAGCGTCG	none	chr1_169507007_A_C-REF-posStrand-bc1
CGGTTCGTAA	Genetic variant	chr1_169507007_A_C	REF	pos	bc2	GGCCCCAGCAATCCCATTACTGGGTATATATCCAAAGGAATATAAATCATTCTACTATAAAGACACATGCACATATATGTTTATTGCATCACTATTTACAATAGCAAAGACTTGGAACCAACACAAATGCCCATCAATGATAGACTGGATAAAGAAAATGTGGCACATGTGCACC	ACTGGCCGCTTCACTGGGCCCCAGCAATCCCATTACTGGGTATATATCCAAAGGAATATAAATCATTCTACTATAAAGACACATGCACATATATGTTTATTGCATCACTATTTACAATAGCAAAGACTTGGAACCAACACAAATGCCCATCAATGATAGACTGGATAAAGAAAATGTGGCACATGTGCACCGGTACCTCTAGACGGTTCGTAAAGATCGGAAGAGCGTCG	none	chr1_169507007_A_C-REF-posStrand-bc2
GTGACTTCAG	Genetic variant	chr1_169507007_A_C	REF	pos	bc3	GGCCCCAGCAATCCCATTACTGGGTATATATCCAAAGGAATATAAATCATTCTACTATAAAGACACATGCACATATATGTTTATTGCATCACTATTTACAATAGCAAAGACTTGGAACCAACACAAATGCCCATCAATGATAGACTGGATAAAGAAAATGTGGCACATGTGCACC	ACTGGCCGCTTCACTGGGCCCCAGCAATCCCATTACTGGGTATATATCCAAAGGAATATAAATCATTCTACTATAAAGACACATGCACATATATGTTTATTGCATCACTATTTACAATAGCAAAGACTTGGAACCAACACAAATGCCCATCAATGATAGACTGGATAAAGAAAATGTGGCACATGTGCACCGGTACCTCTAGAGTGACTTCAGAGATCGGAAGAGCGTCG	none	chr1_169507007_A_C-REF-posStrand-bc3
AGTATTCCTG	Genetic variant	chr1_169507007_A_C	REF	pos	bc4	GGCCCCAGCAATCCCATTACTGGGTATATATCCAAAGGAATATAAATCATTCTACTATAAAGACACATGCACATATATGTTTATTGCATCACTATTTACAATAGCAAAGACTTGGAACCAACACAAATGCCCATCAATGATAGACTGGATAAAGAAAATGTGGCACATGTGCACC	ACTGGCCGCTTCACTGGGCCCCAGCAATCCCATTACTGGGTATATATCCAAAGGAATATAAATCATTCTACTATAAAGACACATGCACATATATGTTTATTGCATCACTATTTACAATAGCAAAGACTTGGAACCAACACAAATGCCCATCAATGATAGACTGGATAAAGAAAATGTGGCACATGTGCACCGGTACCTCTAGAAGTATTCCTGAGATCGGAAGAGCGTCG	none	chr1_169507007_A_C-REF-posStrand-bc4
GAACGGCGAT	Genetic variant	chr1_169507007_A_C	REF	pos	bc5	GGCCCCAGCAATCCCATTACTGGGTATATATCCAAAGGAATATAAATCATTCTACTATAAAGACACATGCACATATATGTTTATTGCATCACTATTTACAATAGCAAAGACTTGGAACCAACACAAATGCCCATCAATGATAGACTGGATAAAGAAAATGTGGCACATGTGCACC	ACTGGCCGCTTCACTGGGCCCCAGCAATCCCATTACTGGGTATATATCCAAAGGAATATAAATCATTCTACTATAAAGACACATGCACATATATGTTTATTGCATCACTATTTACAATAGCAAAGACTTGGAACCAACACAAATGCCCATCAATGATAGACTGGATAAAGAAAATGTGGCACATGTGCACCGGTACCTCTAGAGAACGGCGATAGATCGGAAGAGCGTCG	none	chr1_169507007_A_C-REF-posStrand-bc5
CCTTGCTATA	Genetic variant	chr1_169507007_A_C	REF	pos	bc6	GGCCCCAGCAATCCCATTACTGGGTATATATCCAAAGGAATATAAATCATTCTACTATAAAGACACATGCACATATATGTTTATTGCATCACTATTTACAATAGCAAAGACTTGGAACCAACACAAATGCCCATCAATGATAGACTGGATAAAGAAAATGTGGCACATGTGCACC	ACTGGCCGCTTCACTGGGCCCCAGCAATCCCATTACTGGGTATATATCCAAAGGAATATAAATCATTCTACTATAAAGACACATGCACATATATGTTTATTGCATCACTATTTACAATAGCAAAGACTTGGAACCAACACAAATGCCCATCAATGATAGACTGGATAAAGAAAATGTGGCACATGTGCACCGGTACCTCTAGACCTTGCTATAAGATCGGAAGAGCGTCG	none	chr1_169507007_A_C-REF-posStrand-bc6
CGAAACACGC	Genetic variant	chr1_169507007_A_C	ALT	pos	bc1	GGCCCCAGCAATCCCATTACTGGGTATATATCCAAAGGAATATAAATCATTCTACTATAAAGACACATGCACATATATGTTTATTGCCTCACTATTTACAATAGCAAAGACTTGGAACCAACACAAATGCCCATCAATGATAGACTGGATAAAGAAAATGTGGCACATGTGCACC	ACTGGCCGCTTCACTGGGCCCCAGCAATCCCATTACTGGGTATATATCCAAAGGAATATAAATCATTCTACTATAAAGACACATGCACATATATGTTTATTGCCTCACTATTTACAATAGCAAAGACTTGGAACCAACACAAATGCCCATCAATGATAGACTGGATAAAGAAAATGTGGCACATGTGCACCGGTACCTCTAGACGAAACACGCAGATCGGAAGAGCGTCG	none	chr1_169507007_A_C-ALT-posStrand-bc1
CATATCTTCG	Genetic variant	chr1_169507007_A_C	ALT	pos	bc2	GGCCCCAGCAATCCCATTACTGGGTATATATCCAAAGGAATATAAATCATTCTACTATAAAGACACATGCACATATATGTTTATTGCCTCACTATTTACAATAGCAAAGACTTGGAACCAACACAAATGCCCATCAATGATAGACTGGATAAAGAAAATGTGGCACATGTGCACC	ACTGGCCGCTTCACTGGGCCCCAGCAATCCCATTACTGGGTATATATCCAAAGGAATATAAATCATTCTACTATAAAGACACATGCACATATATGTTTATTGCCTCACTATTTACAATAGCAAAGACTTGGAACCAACACAAATGCCCATCAATGATAGACTGGATAAAGAAAATGTGGCACATGTGCACCGGTACCTCTAGACATATCTTCGAGATCGGAAGAGCGTCG	none	chr1_169507007_A_C-ALT-posStrand-bc2
AAAGTATACG	Genetic variant	chr1_169507007_A_C	ALT	pos	bc3	GGCCCCAGCAATCCCATTACTGGGTATATATCCAAAGGAATATAAATCATTCTACTATAAAGACACATGCACATATATGTTTATTGCCTCACTATTTACAATAGCAAAGACTTGGAACCAACACAAATGCCCATCAATGATAGACTGGATAAAGAAAATGTGGCACATGTGCACC	ACTGGCCGCTTCACTGGGCCCCAGCAATCCCATTACTGGGTATATATCCAAAGGAATATAAATCATTCTACTATAAAGACACATGCACATATATGTTTATTGCCTCACTATTTACAATAGCAAAGACTTGGAACCAACACAAATGCCCATCAATGATAGACTGGATAAAGAAAATGTGGCACATGTGCACCGGTACCTCTAGAAAAGTATACGAGATCGGAAGAGCGTCG	none	chr1_169507007_A_C-ALT-posStrand-bc3
GTTGACGGAG	Genetic variant	chr1_169507007_A_C	ALT	pos	bc4	GGCCCCAGCAATCCCATTACTGGGTATATATCCAAAGGAATATAAATCATTCTACTATAAAGACACATGCACATATATGTTTATTGCCTCACTATTTACAATAGCAAAGACTTGGAACCAACACAAATGCCCATCAATGATAGACTGGATAAAGAAAATGTGGCACATGTGCACC	ACTGGCCGCTTCACTGGGCCCCAGCAATCCCATTACTGGGTATATATCCAAAGGAATATAAATCATTCTACTATAAAGACACATGCACATATATGTTTATTGCCTCACTATTTACAATAGCAAAGACTTGGAACCAACACAAATGCCCATCAATGATAGACTGGATAAAGAAAATGTGGCACATGTGCACCGGTACCTCTAGAGTTGACGGAGAGATCGGAAGAGCGTCG	none	chr1_169507007_A_C-ALT-posStrand-bc4
ATGAGAGTAA	Genetic variant	chr1_169507007_A_C	ALT	pos	bc5	GGCCCCAGCAATCCCATTACTGGGTATATATCCAAAGGAATATAAATCATTCTACTATAAAGACACATGCACATATATGTTTATTGCCTCACTATTTACAATAGCAAAGACTTGGAACCAACACAAATGCCCATCAATGATAGACTGGATAAAGAAAATGTGGCACATGTGCACC	ACTGGCCGCTTCACTGGGCCCCAGCAATCCCATTACTGGGTATATATCCAAAGGAATATAAATCATTCTACTATAAAGACACATGCACATATATGTTTATTGCCTCACTATTTACAATAGCAAAGACTTGGAACCAACACAAATGCCCATCAATGATAGACTGGATAAAGAAAATGTGGCACATGTGCACCGGTACCTCTAGAATGAGAGTAAAGATCGGAAGAGCGTCG	none	chr1_169507007_A_C-ALT-posStrand-bc5
TCAACGCGAC	Genetic variant	chr1_169507007_A_C	ALT	pos	bc6	GGCCCCAGCAATCCCATTACTGGGTATATATCCAAAGGAATATAAATCATTCTACTATAAAGACACATGCACATATATGTTTATTGCCTCACTATTTACAATAGCAAAGACTTGGAACCAACACAAATGCCCATCAATGATAGACTGGATAAAGAAAATGTGGCACATGTGCACC	ACTGGCCGCTTCACTGGGCCCCAGCAATCCCATTACTGGGTATATATCCAAAGGAATATAAATCATTCTACTATAAAGACACATGCACATATATGTTTATTGCCTCACTATTTACAATAGCAAAGACTTGGAACCAACACAAATGCCCATCAATGATAGACTGGATAAAGAAAATGTGGCACATGTGCACCGGTACCTCTAGATCAACGCGACAGATCGGAAGAGCGTCG	none	chr1_169507007_A_C-ALT-posStrand-bc6
CCGCAACAAG	Genetic variant	chr1_169546298_C_T	REF	pos	bc1	TTGGAATAGAAGATCAAACGCATTTCTAAGGATGTGAGCCTTTGACCTCTTGCTTAAAAATGTTGCTATGATGTCACCCACGGATTTCATCACCAAGTCTTTGGACTGGAAGTGAGGATTGGAGGTGCCCCTTAGCGAGTAGATTTTAATCCATGTCTCTGACTCTAGGCACAGT	ACTGGCCGCTTCACTGTTGGAATAGAAGATCAAACGCATTTCTAAGGATGTGAGCCTTTGACCTCTTGCTTAAAAATGTTGCTATGATGTCACCCACGGATTTCATCACCAAGTCTTTGGACTGGAAGTGAGGATTGGAGGTGCCCCTTAGCGAGTAGATTTTAATCCATGTCTCTGACTCTAGGCACAGTGGTACCTCTAGACCGCAACAAGAGATCGGAAGAGCGTCG	none	chr1_169546298_C_T-REF-posStrand-bc1
CGTAGTTAGA	Genetic variant	chr1_169546298_C_T	REF	pos	bc2	TTGGAATAGAAGATCAAACGCATTTCTAAGGATGTGAGCCTTTGACCTCTTGCTTAAAAATGTTGCTATGATGTCACCCACGGATTTCATCACCAAGTCTTTGGACTGGAAGTGAGGATTGGAGGTGCCCCTTAGCGAGTAGATTTTAATCCATGTCTCTGACTCTAGGCACAGT	ACTGGCCGCTTCACTGTTGGAATAGAAGATCAAACGCATTTCTAAGGATGTGAGCCTTTGACCTCTTGCTTAAAAATGTTGCTATGATGTCACCCACGGATTTCATCACCAAGTCTTTGGACTGGAAGTGAGGATTGGAGGTGCCCCTTAGCGAGTAGATTTTAATCCATGTCTCTGACTCTAGGCACAGTGGTACCTCTAGACGTAGTTAGAAGATCGGAAGAGCGTCG	none	chr1_169546298_C_T-REF-posStrand-bc2
TCTAATGTAG	Genetic variant	chr1_169546298_C_T	REF	pos	bc3	TTGGAATAGAAGATCAAACGCATTTCTAAGGATGTGAGCCTTTGACCTCTTGCTTAAAAATGTTGCTATGATGTCACCCACGGATTTCATCACCAAGTCTTTGGACTGGAAGTGAGGATTGGAGGTGCCCCTTAGCGAGTAGATTTTAATCCATGTCTCTGACTCTAGGCACAGT	ACTGGCCGCTTCACTGTTGGAATAGAAGATCAAACGCATTTCTAAGGATGTGAGCCTTTGACCTCTTGCTTAAAAATGTTGCTATGATGTCACCCACGGATTTCATCACCAAGTCTTTGGACTGGAAGTGAGGATTGGAGGTGCCCCTTAGCGAGTAGATTTTAATCCATGTCTCTGACTCTAGGCACAGTGGTACCTCTAGATCTAATGTAGAGATCGGAAGAGCGTCG	none	chr1_169546298_C_T-REF-posStrand-bc3
TTCATACACA	Genetic variant	chr1_169546298_C_T	REF	pos	bc4	TTGGAATAGAAGATCAAACGCATTTCTAAGGATGTGAGCCTTTGACCTCTTGCTTAAAAATGTTGCTATGATGTCACCCACGGATTTCATCACCAAGTCTTTGGACTGGAAGTGAGGATTGGAGGTGCCCCTTAGCGAGTAGATTTTAATCCATGTCTCTGACTCTAGGCACAGT	ACTGGCCGCTTCACTGTTGGAATAGAAGATCAAACGCATTTCTAAGGATGTGAGCCTTTGACCTCTTGCTTAAAAATGTTGCTATGATGTCACCCACGGATTTCATCACCAAGTCTTTGGACTGGAAGTGAGGATTGGAGGTGCCCCTTAGCGAGTAGATTTTAATCCATGTCTCTGACTCTAGGCACAGTGGTACCTCTAGATTCATACACAAGATCGGAAGAGCGTCG	none	chr1_169546298_C_T-REF-posStrand-bc4
GGGCTAAAGC	Genetic variant	chr1_169546298_C_T	REF	pos	bc5	TTGGAATAGAAGATCAAACGCATTTCTAAGGATGTGAGCCTTTGACCTCTTGCTTAAAAATGTTGCTATGATGTCACCCACGGATTTCATCACCAAGTCTTTGGACTGGAAGTGAGGATTGGAGGTGCCCCTTAGCGAGTAGATTTTAATCCATGTCTCTGACTCTAGGCACAGT	ACTGGCCGCTTCACTGTTGGAATAGAAGATCAAACGCATTTCTAAGGATGTGAGCCTTTGACCTCTTGCTTAAAAATGTTGCTATGATGTCACCCACGGATTTCATCACCAAGTCTTTGGACTGGAAGTGAGGATTGGAGGTGCCCCTTAGCGAGTAGATTTTAATCCATGTCTCTGACTCTAGGCACAGTGGTACCTCTAGAGGGCTAAAGCAGATCGGAAGAGCGTCG	none	chr1_169546298_C_T-REF-posStrand-bc5
CCACGGGAAA	Genetic variant	chr1_169546298_C_T	REF	pos	bc6	TTGGAATAGAAGATCAAACGCATTTCTAAGGATGTGAGCCTTTGACCTCTTGCTTAAAAATGTTGCTATGATGTCACCCACGGATTTCATCACCAAGTCTTTGGACTGGAAGTGAGGATTGGAGGTGCCCCTTAGCGAGTAGATTTTAATCCATGTCTCTGACTCTAGGCACAGT	ACTGGCCGCTTCACTGTTGGAATAGAAGATCAAACGCATTTCTAAGGATGTGAGCCTTTGACCTCTTGCTTAAAAATGTTGCTATGATGTCACCCACGGATTTCATCACCAAGTCTTTGGACTGGAAGTGAGGATTGGAGGTGCCCCTTAGCGAGTAGATTTTAATCCATGTCTCTGACTCTAGGCACAGTGGTACCTCTAGACCACGGGAAAAGATCGGAAGAGCGTCG	none	chr1_169546298_C_T-REF-posStrand-bc6
AGGATACACA	Genetic variant	chr1_169546298_C_T	ALT	pos	bc1	TTGGAATAGAAGATCAAACGCATTTCTAAGGATGTGAGCCTTTGACCTCTTGCTTAAAAATGTTGCTATGATGTCACCCACGGATTTTATCACCAAGTCTTTGGACTGGAAGTGAGGATTGGAGGTGCCCCTTAGCGAGTAGATTTTAATCCATGTCTCTGACTCTAGGCACAGT	ACTGGCCGCTTCACTGTTGGAATAGAAGATCAAACGCATTTCTAAGGATGTGAGCCTTTGACCTCTTGCTTAAAAATGTTGCTATGATGTCACCCACGGATTTTATCACCAAGTCTTTGGACTGGAAGTGAGGATTGGAGGTGCCCCTTAGCGAGTAGATTTTAATCCATGTCTCTGACTCTAGGCACAGTGGTACCTCTAGAAGGATACACAAGATCGGAAGAGCGTCG	none	chr1_169546298_C_T-ALT-posStrand-bc1
TCTATCCGCT	Genetic variant	chr1_169546298_C_T	ALT	pos	bc2	TTGGAATAGAAGATCAAACGCATTTCTAAGGATGTGAGCCTTTGACCTCTTGCTTAAAAATGTTGCTATGATGTCACCCACGGATTTTATCACCAAGTCTTTGGACTGGAAGTGAGGATTGGAGGTGCCCCTTAGCGAGTAGATTTTAATCCATGTCTCTGACTCTAGGCACAGT	ACTGGCCGCTTCACTGTTGGAATAGAAGATCAAACGCATTTCTAAGGATGTGAGCCTTTGACCTCTTGCTTAAAAATGTTGCTATGATGTCACCCACGGATTTTATCACCAAGTCTTTGGACTGGAAGTGAGGATTGGAGGTGCCCCTTAGCGAGTAGATTTTAATCCATGTCTCTGACTCTAGGCACAGTGGTACCTCTAGATCTATCCGCTAGATCGGAAGAGCGTCG	none	chr1_169546298_C_T-ALT-posStrand-bc2
TTCAAGAGAC	Genetic variant	chr1_169546298_C_T	ALT	pos	bc3	TTGGAATAGAAGATCAAACGCATTTCTAAGGATGTGAGCCTTTGACCTCTTGCTTAAAAATGTTGCTATGATGTCACCCACGGATTTTATCACCAAGTCTTTGGACTGGAAGTGAGGATTGGAGGTGCCCCTTAGCGAGTAGATTTTAATCCATGTCTCTGACTCTAGGCACAGT	ACTGGCCGCTTCACTGTTGGAATAGAAGATCAAACGCATTTCTAAGGATGTGAGCCTTTGACCTCTTGCTTAAAAATGTTGCTATGATGTCACCCACGGATTTTATCACCAAGTCTTTGGACTGGAAGTGAGGATTGGAGGTGCCCCTTAGCGAGTAGATTTTAATCCATGTCTCTGACTCTAGGCACAGTGGTACCTCTAGATTCAAGAGACAGATCGGAAGAGCGTCG	none	chr1_169546298_C_T-ALT-posStrand-bc3
CTTGTAGAAT	Genetic variant	chr1_169546298_C_T	ALT	pos	bc4	TTGGAATAGAAGATCAAACGCATTTCTAAGGATGTGAGCCTTTGACCTCTTGCTTAAAAATGTTGCTATGATGTCACCCACGGATTTTATCACCAAGTCTTTGGACTGGAAGTGAGGATTGGAGGTGCCCCTTAGCGAGTAGATTTTAATCCATGTCTCTGACTCTAGGCACAGT	ACTGGCCGCTTCACTGTTGGAATAGAAGATCAAACGCATTTCTAAGGATGTGAGCCTTTGACCTCTTGCTTAAAAATGTTGCTATGATGTCACCCACGGATTTTATCACCAAGTCTTTGGACTGGAAGTGAGGATTGGAGGTGCCCCTTAGCGAGTAGATTTTAATCCATGTCTCTGACTCTAGGCACAGTGGTACCTCTAGACTTGTAGAATAGATCGGAAGAGCGTCG	none	chr1_169546298_C_T-ALT-posStrand-bc4
AGGCGGTAAT	Genetic variant	chr1_169546298_C_T	ALT	pos	bc5	TTGGAATAGAAGATCAAACGCATTTCTAAGGATGTGAGCCTTTGACCTCTTGCTTAAAAATGTTGCTATGATGTCACCCACGGATTTTATCACCAAGTCTTTGGACTGGAAGTGAGGATTGGAGGTGCCCCTTAGCGAGTAGATTTTAATCCATGTCTCTGACTCTAGGCACAGT	ACTGGCCGCTTCACTGTTGGAATAGAAGATCAAACGCATTTCTAAGGATGTGAGCCTTTGACCTCTTGCTTAAAAATGTTGCTATGATGTCACCCACGGATTTTATCACCAAGTCTTTGGACTGGAAGTGAGGATTGGAGGTGCCCCTTAGCGAGTAGATTTTAATCCATGTCTCTGACTCTAGGCACAGTGGTACCTCTAGAAGGCGGTAATAGATCGGAAGAGCGTCG	none	chr1_169546298_C_T-ALT-posStrand-bc5
GCAAACCACG	Genetic variant	chr1_169546298_C_T	ALT	pos	bc6	TTGGAATAGAAGATCAAACGCATTTCTAAGGATGTGAGCCTTTGACCTCTTGCTTAAAAATGTTGCTATGATGTCACCCACGGATTTTATCACCAAGTCTTTGGACTGGAAGTGAGGATTGGAGGTGCCCCTTAGCGAGTAGATTTTAATCCATGTCTCTGACTCTAGGCACAGT	ACTGGCCGCTTCACTGTTGGAATAGAAGATCAAACGCATTTCTAAGGATGTGAGCCTTTGACCTCTTGCTTAAAAATGTTGCTATGATGTCACCCACGGATTTTATCACCAAGTCTTTGGACTGGAAGTGAGGATTGGAGGTGCCCCTTAGCGAGTAGATTTTAATCCATGTCTCTGACTCTAGGCACAGTGGTACCTCTAGAGCAAACCACGAGATCGGAAGAGCGTCG	none	chr1_169546298_C_T-ALT-posStrand-bc6
CATCCCGAGT	Genetic variant	chr1_171480481_A_G	REF	pos	bc1	TAGTTTCTCCTGTCAGCTAAGAAAACTCTGGGAAAATTTTTGGTGGACAGTAAATGCCAGGTAATCCAAACTTCATTAATTTATGACATAACAAATAAATACAACTTTTAGCCAAACTGTCCCCTTTATTCAATTATAAAAAGTGTTTGCTAAGTCAATAAACAGACTGGTAATT	ACTGGCCGCTTCACTGTAGTTTCTCCTGTCAGCTAAGAAAACTCTGGGAAAATTTTTGGTGGACAGTAAATGCCAGGTAATCCAAACTTCATTAATTTATGACATAACAAATAAATACAACTTTTAGCCAAACTGTCCCCTTTATTCAATTATAAAAAGTGTTTGCTAAGTCAATAAACAGACTGGTAATTGGTACCTCTAGACATCCCGAGTAGATCGGAAGAGCGTCG	none	chr1_171480481_A_G-REF-posStrand-bc1
AGTACCTTCG	Genetic variant	chr1_171480481_A_G	REF	pos	bc2	TAGTTTCTCCTGTCAGCTAAGAAAACTCTGGGAAAATTTTTGGTGGACAGTAAATGCCAGGTAATCCAAACTTCATTAATTTATGACATAACAAATAAATACAACTTTTAGCCAAACTGTCCCCTTTATTCAATTATAAAAAGTGTTTGCTAAGTCAATAAACAGACTGGTAATT	ACTGGCCGCTTCACTGTAGTTTCTCCTGTCAGCTAAGAAAACTCTGGGAAAATTTTTGGTGGACAGTAAATGCCAGGTAATCCAAACTTCATTAATTTATGACATAACAAATAAATACAACTTTTAGCCAAACTGTCCCCTTTATTCAATTATAAAAAGTGTTTGCTAAGTCAATAAACAGACTGGTAATTGGTACCTCTAGAAGTACCTTCGAGATCGGAAGAGCGTCG	none	chr1_171480481_A_G-REF-posStrand-bc2
AAGCATAAGA	Genetic variant	chr1_171480481_A_G	REF	pos	bc3	TAGTTTCTCCTGTCAGCTAAGAAAACTCTGGGAAAATTTTTGGTGGACAGTAAATGCCAGGTAATCCAAACTTCATTAATTTATGACATAACAAATAAATACAACTTTTAGCCAAACTGTCCCCTTTATTCAATTATAAAAAGTGTTTGCTAAGTCAATAAACAGACTGGTAATT	ACTGGCCGCTTCACTGTAGTTTCTCCTGTCAGCTAAGAAAACTCTGGGAAAATTTTTGGTGGACAGTAAATGCCAGGTAATCCAAACTTCATTAATTTATGACATAACAAATAAATACAACTTTTAGCCAAACTGTCCCCTTTATTCAATTATAAAAAGTGTTTGCTAAGTCAATAAACAGACTGGTAATTGGTACCTCTAGAAAGCATAAGAAGATCGGAAGAGCGTCG	none	chr1_171480481_A_G-REF-posStrand-bc3
TTGGAAAGCA	Genetic variant	chr1_171480481_A_G	REF	pos	bc4	TAGTTTCTCCTGTCAGCTAAGAAAACTCTGGGAAAATTTTTGGTGGACAGTAAATGCCAGGTAATCCAAACTTCATTAATTTATGACATAACAAATAAATACAACTTTTAGCCAAACTGTCCCCTTTATTCAATTATAAAAAGTGTTTGCTAAGTCAATAAACAGACTGGTAATT	ACTGGCCGCTTCACTGTAGTTTCTCCTGTCAGCTAAGAAAACTCTGGGAAAATTTTTGGTGGACAGTAAATGCCAGGTAATCCAAACTTCATTAATTTATGACATAACAAATAAATACAACTTTTAGCCAAACTGTCCCCTTTATTCAATTATAAAAAGTGTTTGCTAAGTCAATAAACAGACTGGTAATTGGTACCTCTAGATTGGAAAGCAAGATCGGAAGAGCGTCG	none	chr1_171480481_A_G-REF-posStrand-bc4
TCCCTGTAGA	Genetic variant	chr1_171480481_A_G	REF	pos	bc5	TAGTTTCTCCTGTCAGCTAAGAAAACTCTGGGAAAATTTTTGGTGGACAGTAAATGCCAGGTAATCCAAACTTCATTAATTTATGACATAACAAATAAATACAACTTTTAGCCAAACTGTCCCCTTTATTCAATTATAAAAAGTGTTTGCTAAGTCAATAAACAGACTGGTAATT	ACTGGCCGCTTCACTGTAGTTTCTCCTGTCAGCTAAGAAAACTCTGGGAAAATTTTTGGTGGACAGTAAATGCCAGGTAATCCAAACTTCATTAATTTATGACATAACAAATAAATACAACTTTTAGCCAAACTGTCCCCTTTATTCAATTATAAAAAGTGTTTGCTAAGTCAATAAACAGACTGGTAATTGGTACCTCTAGATCCCTGTAGAAGATCGGAAGAGCGTCG	none	chr1_171480481_A_G-REF-posStrand-bc5
CTAAATCTGG	Genetic variant	chr1_171480481_A_G	REF	pos	bc6	TAGTTTCTCCTGTCAGCTAAGAAAACTCTGGGAAAATTTTTGGTGGACAGTAAATGCCAGGTAATCCAAACTTCATTAATTTATGACATAACAAATAAATACAACTTTTAGCCAAACTGTCCCCTTTATTCAATTATAAAAAGTGTTTGCTAAGTCAATAAACAGACTGGTAATT	ACTGGCCGCTTCACTGTAGTTTCTCCTGTCAGCTAAGAAAACTCTGGGAAAATTTTTGGTGGACAGTAAATGCCAGGTAATCCAAACTTCATTAATTTATGACATAACAAATAAATACAACTTTTAGCCAAACTGTCCCCTTTATTCAATTATAAAAAGTGTTTGCTAAGTCAATAAACAGACTGGTAATTGGTACCTCTAGACTAAATCTGGAGATCGGAAGAGCGTCG	none	chr1_171480481_A_G-REF-posStrand-bc6
GAGTCTCGGA	Genetic variant	chr1_171480481_A_G	ALT	pos	bc1	TAGTTTCTCCTGTCAGCTAAGAAAACTCTGGGAAAATTTTTGGTGGACAGTAAATGCCAGGTAATCCAAACTTCATTAATTTATGACGTAACAAATAAATACAACTTTTAGCCAAACTGTCCCCTTTATTCAATTATAAAAAGTGTTTGCTAAGTCAATAAACAGACTGGTAATT	ACTGGCCGCTTCACTGTAGTTTCTCCTGTCAGCTAAGAAAACTCTGGGAAAATTTTTGGTGGACAGTAAATGCCAGGTAATCCAAACTTCATTAATTTATGACGTAACAAATAAATACAACTTTTAGCCAAACTGTCCCCTTTATTCAATTATAAAAAGTGTTTGCTAAGTCAATAAACAGACTGGTAATTGGTACCTCTAGAGAGTCTCGGAAGATCGGAAGAGCGTCG	none	chr1_171480481_A_G-ALT-posStrand-bc1
TCCGGAGATC	Genetic variant	chr1_171480481_A_G	ALT	pos	bc2	TAGTTTCTCCTGTCAGCTAAGAAAACTCTGGGAAAATTTTTGGTGGACAGTAAATGCCAGGTAATCCAAACTTCATTAATTTATGACGTAACAAATAAATACAACTTTTAGCCAAACTGTCCCCTTTATTCAATTATAAAAAGTGTTTGCTAAGTCAATAAACAGACTGGTAATT	ACTGGCCGCTTCACTGTAGTTTCTCCTGTCAGCTAAGAAAACTCTGGGAAAATTTTTGGTGGACAGTAAATGCCAGGTAATCCAAACTTCATTAATTTATGACGTAACAAATAAATACAACTTTTAGCCAAACTGTCCCCTTTATTCAATTATAAAAAGTGTTTGCTAAGTCAATAAACAGACTGGTAATTGGTACCTCTAGATCCGGAGATCAGATCGGAAGAGCGTCG	none	chr1_171480481_A_G-ALT-posStrand-bc2
ATTCGGAAGG	Genetic variant	chr1_171480481_A_G	ALT	pos	bc3	TAGTTTCTCCTGTCAGCTAAGAAAACTCTGGGAAAATTTTTGGTGGACAGTAAATGCCAGGTAATCCAAACTTCATTAATTTATGACGTAACAAATAAATACAACTTTTAGCCAAACTGTCCCCTTTATTCAATTATAAAAAGTGTTTGCTAAGTCAATAAACAGACTGGTAATT	ACTGGCCGCTTCACTGTAGTTTCTCCTGTCAGCTAAGAAAACTCTGGGAAAATTTTTGGTGGACAGTAAATGCCAGGTAATCCAAACTTCATTAATTTATGACGTAACAAATAAATACAACTTTTAGCCAAACTGTCCCCTTTATTCAATTATAAAAAGTGTTTGCTAAGTCAATAAACAGACTGGTAATTGGTACCTCTAGAATTCGGAAGGAGATCGGAAGAGCGTCG	none	chr1_171480481_A_G-ALT-posStrand-bc3
ATGAGCTACG	Genetic variant	chr1_171480481_A_G	ALT	pos	bc4	TAGTTTCTCCTGTCAGCTAAGAAAACTCTGGGAAAATTTTTGGTGGACAGTAAATGCCAGGTAATCCAAACTTCATTAATTTATGACGTAACAAATAAATACAACTTTTAGCCAAACTGTCCCCTTTATTCAATTATAAAAAGTGTTTGCTAAGTCAATAAACAGACTGGTAATT	ACTGGCCGCTTCACTGTAGTTTCTCCTGTCAGCTAAGAAAACTCTGGGAAAATTTTTGGTGGACAGTAAATGCCAGGTAATCCAAACTTCATTAATTTATGACGTAACAAATAAATACAACTTTTAGCCAAACTGTCCCCTTTATTCAATTATAAAAAGTGTTTGCTAAGTCAATAAACAGACTGGTAATTGGTACCTCTAGAATGAGCTACGAGATCGGAAGAGCGTCG	none	chr1_171480481_A_G-ALT-posStrand-bc4
GAACCCGAGA	Genetic variant	chr1_171480481_A_G	ALT	pos	bc5	TAGTTTCTCCTGTCAGCTAAGAAAACTCTGGGAAAATTTTTGGTGGACAGTAAATGCCAGGTAATCCAAACTTCATTAATTTATGACGTAACAAATAAATACAACTTTTAGCCAAACTGTCCCCTTTATTCAATTATAAAAAGTGTTTGCTAAGTCAATAAACAGACTGGTAATT	ACTGGCCGCTTCACTGTAGTTTCTCCTGTCAGCTAAGAAAACTCTGGGAAAATTTTTGGTGGACAGTAAATGCCAGGTAATCCAAACTTCATTAATTTATGACGTAACAAATAAATACAACTTTTAGCCAAACTGTCCCCTTTATTCAATTATAAAAAGTGTTTGCTAAGTCAATAAACAGACTGGTAATTGGTACCTCTAGAGAACCCGAGAAGATCGGAAGAGCGTCG	none	chr1_171480481_A_G-ALT-posStrand-bc5
TGCATACTAT	Genetic variant	chr1_171480481_A_G	ALT	pos	bc6	TAGTTTCTCCTGTCAGCTAAGAAAACTCTGGGAAAATTTTTGGTGGACAGTAAATGCCAGGTAATCCAAACTTCATTAATTTATGACGTAACAAATAAATACAACTTTTAGCCAAACTGTCCCCTTTATTCAATTATAAAAAGTGTTTGCTAAGTCAATAAACAGACTGGTAATT	ACTGGCCGCTTCACTGTAGTTTCTCCTGTCAGCTAAGAAAACTCTGGGAAAATTTTTGGTGGACAGTAAATGCCAGGTAATCCAAACTTCATTAATTTATGACGTAACAAATAAATACAACTTTTAGCCAAACTGTCCCCTTTATTCAATTATAAAAAGTGTTTGCTAAGTCAATAAACAGACTGGTAATTGGTACCTCTAGATGCATACTATAGATCGGAAGAGCGTCG	none	chr1_171480481_A_G-ALT-posStrand-bc6
GAACGAAATT	Genetic variant	chr1_173364310_A_T	REF	pos	bc1	AGGTATATATATATATATATGTACTGATGTGGAATGGGGTTCATAACATATTGTTCAAAAAAATAAAAAGAAAAAAGTAAGTATTTCATCATCTTGTTTTTAAGTTTATTTTTTAACTTTAAATGGATGTATGTGTACATATATATTGGGGTGTATGTGTATATATATATATATA	ACTGGCCGCTTCACTGAGGTATATATATATATATATGTACTGATGTGGAATGGGGTTCATAACATATTGTTCAAAAAAATAAAAAGAAAAAAGTAAGTATTTCATCATCTTGTTTTTAAGTTTATTTTTTAACTTTAAATGGATGTATGTGTACATATATATTGGGGTGTATGTGTATATATATATATATAGGTACCTCTAGAGAACGAAATTAGATCGGAAGAGCGTCG	none	chr1_173364310_A_T-REF-posStrand-bc1
TACTGGTAGA	Genetic variant	chr1_173364310_A_T	REF	pos	bc2	AGGTATATATATATATATATGTACTGATGTGGAATGGGGTTCATAACATATTGTTCAAAAAAATAAAAAGAAAAAAGTAAGTATTTCATCATCTTGTTTTTAAGTTTATTTTTTAACTTTAAATGGATGTATGTGTACATATATATTGGGGTGTATGTGTATATATATATATATA	ACTGGCCGCTTCACTGAGGTATATATATATATATATGTACTGATGTGGAATGGGGTTCATAACATATTGTTCAAAAAAATAAAAAGAAAAAAGTAAGTATTTCATCATCTTGTTTTTAAGTTTATTTTTTAACTTTAAATGGATGTATGTGTACATATATATTGGGGTGTATGTGTATATATATATATATAGGTACCTCTAGATACTGGTAGAAGATCGGAAGAGCGTCG	none	chr1_173364310_A_T-REF-posStrand-bc2
TGTAGATTGT	Genetic variant	chr1_173364310_A_T	REF	pos	bc3	AGGTATATATATATATATATGTACTGATGTGGAATGGGGTTCATAACATATTGTTCAAAAAAATAAAAAGAAAAAAGTAAGTATTTCATCATCTTGTTTTTAAGTTTATTTTTTAACTTTAAATGGATGTATGTGTACATATATATTGGGGTGTATGTGTATATATATATATATA	ACTGGCCGCTTCACTGAGGTATATATATATATATATGTACTGATGTGGAATGGGGTTCATAACATATTGTTCAAAAAAATAAAAAGAAAAAAGTAAGTATTTCATCATCTTGTTTTTAAGTTTATTTTTTAACTTTAAATGGATGTATGTGTACATATATATTGGGGTGTATGTGTATATATATATATATAGGTACCTCTAGATGTAGATTGTAGATCGGAAGAGCGTCG	none	chr1_173364310_A_T-REF-posStrand-bc3
ATGACTGGTG	Genetic variant	chr1_173364310_A_T	REF	pos	bc4	AGGTATATATATATATATATGTACTGATGTGGAATGGGGTTCATAACATATTGTTCAAAAAAATAAAAAGAAAAAAGTAAGTATTTCATCATCTTGTTTTTAAGTTTATTTTTTAACTTTAAATGGATGTATGTGTACATATATATTGGGGTGTATGTGTATATATATATATATA	ACTGGCCGCTTCACTGAGGTATATATATATATATATGTACTGATGTGGAATGGGGTTCATAACATATTGTTCAAAAAAATAAAAAGAAAAAAGTAAGTATTTCATCATCTTGTTTTTAAGTTTATTTTTTAACTTTAAATGGATGTATGTGTACATATATATTGGGGTGTATGTGTATATATATATATATAGGTACCTCTAGAATGACTGGTGAGATCGGAAGAGCGTCG	none	chr1_173364310_A_T-REF-posStrand-bc4
GGCAGGTAGT	Genetic variant	chr1_173364310_A_T	REF	pos	bc5	AGGTATATATATATATATATGTACTGATGTGGAATGGGGTTCATAACATATTGTTCAAAAAAATAAAAAGAAAAAAGTAAGTATTTCATCATCTTGTTTTTAAGTTTATTTTTTAACTTTAAATGGATGTATGTGTACATATATATTGGGGTGTATGTGTATATATATATATATA	ACTGGCCGCTTCACTGAGGTATATATATATATATATGTACTGATGTGGAATGGGGTTCATAACATATTGTTCAAAAAAATAAAAAGAAAAAAGTAAGTATTTCATCATCTTGTTTTTAAGTTTATTTTTTAACTTTAAATGGATGTATGTGTACATATATATTGGGGTGTATGTGTATATATATATATATAGGTACCTCTAGAGGCAGGTAGTAGATCGGAAGAGCGTCG	none	chr1_173364310_A_T-REF-posStrand-bc5
TAGCCCATAC	Genetic variant	chr1_173364310_A_T	REF	pos	bc6	AGGTATATATATATATATATGTACTGATGTGGAATGGGGTTCATAACATATTGTTCAAAAAAATAAAAAGAAAAAAGTAAGTATTTCATCATCTTGTTTTTAAGTTTATTTTTTAACTTTAAATGGATGTATGTGTACATATATATTGGGGTGTATGTGTATATATATATATATA	ACTGGCCGCTTCACTGAGGTATATATATATATATATGTACTGATGTGGAATGGGGTTCATAACATATTGTTCAAAAAAATAAAAAGAAAAAAGTAAGTATTTCATCATCTTGTTTTTAAGTTTATTTTTTAACTTTAAATGGATGTATGTGTACATATATATTGGGGTGTATGTGTATATATATATATATAGGTACCTCTAGATAGCCCATACAGATCGGAAGAGCGTCG	none	chr1_173364310_A_T-REF-posStrand-bc6
AGATACAACG	Genetic variant	chr1_173364310_A_T	ALT	pos	bc1	AGGTATATATATATATATATGTACTGATGTGGAATGGGGTTCATAACATATTGTTCAAAAAAATAAAAAGAAAAAAGTAAGTATTTCTTCATCTTGTTTTTAAGTTTATTTTTTAACTTTAAATGGATGTATGTGTACATATATATTGGGGTGTATGTGTATATATATATATATA	ACTGGCCGCTTCACTGAGGTATATATATATATATATGTACTGATGTGGAATGGGGTTCATAACATATTGTTCAAAAAAATAAAAAGAAAAAAGTAAGTATTTCTTCATCTTGTTTTTAAGTTTATTTTTTAACTTTAAATGGATGTATGTGTACATATATATTGGGGTGTATGTGTATATATATATATATAGGTACCTCTAGAAGATACAACGAGATCGGAAGAGCGTCG	none	chr1_173364310_A_T-ALT-posStrand-bc1
ACGGCAGCAA	Genetic variant	chr1_173364310_A_T	ALT	pos	bc2	AGGTATATATATATATATATGTACTGATGTGGAATGGGGTTCATAACATATTGTTCAAAAAAATAAAAAGAAAAAAGTAAGTATTTCTTCATCTTGTTTTTAAGTTTATTTTTTAACTTTAAATGGATGTATGTGTACATATATATTGGGGTGTATGTGTATATATATATATATA	ACTGGCCGCTTCACTGAGGTATATATATATATATATGTACTGATGTGGAATGGGGTTCATAACATATTGTTCAAAAAAATAAAAAGAAAAAAGTAAGTATTTCTTCATCTTGTTTTTAAGTTTATTTTTTAACTTTAAATGGATGTATGTGTACATATATATTGGGGTGTATGTGTATATATATATATATAGGTACCTCTAGAACGGCAGCAAAGATCGGAAGAGCGTCG	none	chr1_173364310_A_T-ALT-posStrand-bc2
TTGTCGTGGA	Genetic variant	chr1_173364310_A_T	ALT	pos	bc3	AGGTATATATATATATATATGTACTGATGTGGAATGGGGTTCATAACATATTGTTCAAAAAAATAAAAAGAAAAAAGTAAGTATTTCTTCATCTTGTTTTTAAGTTTATTTTTTAACTTTAAATGGATGTATGTGTACATATATATTGGGGTGTATGTGTATATATATATATATA	ACTGGCCGCTTCACTGAGGTATATATATATATATATGTACTGATGTGGAATGGGGTTCATAACATATTGTTCAAAAAAATAAAAAGAAAAAAGTAAGTATTTCTTCATCTTGTTTTTAAGTTTATTTTTTAACTTTAAATGGATGTATGTGTACATATATATTGGGGTGTATGTGTATATATATATATATAGGTACCTCTAGATTGTCGTGGAAGATCGGAAGAGCGTCG	none	chr1_173364310_A_T-ALT-posStrand-bc3
GTAGAAGGCA	Genetic variant	chr1_173364310_A_T	ALT	pos	bc4	AGGTATATATATATATATATGTACTGATGTGGAATGGGGTTCATAACATATTGTTCAAAAAAATAAAAAGAAAAAAGTAAGTATTTCTTCATCTTGTTTTTAAGTTTATTTTTTAACTTTAAATGGATGTATGTGTACATATATATTGGGGTGTATGTGTATATATATATATATA	ACTGGCCGCTTCACTGAGGTATATATATATATATATGTACTGATGTGGAATGGGGTTCATAACATATTGTTCAAAAAAATAAAAAGAAAAAAGTAAGTATTTCTTCATCTTGTTTTTAAGTTTATTTTTTAACTTTAAATGGATGTATGTGTACATATATATTGGGGTGTATGTGTATATATATATATATAGGTACCTCTAGAGTAGAAGGCAAGATCGGAAGAGCGTCG	none	chr1_173364310_A_T-ALT-posStrand-bc4
CGGGAGACAT	Genetic variant	chr1_173364310_A_T	ALT	pos	bc5	AGGTATATATATATATATATGTACTGATGTGGAATGGGGTTCATAACATATTGTTCAAAAAAATAAAAAGAAAAAAGTAAGTATTTCTTCATCTTGTTTTTAAGTTTATTTTTTAACTTTAAATGGATGTATGTGTACATATATATTGGGGTGTATGTGTATATATATATATATA	ACTGGCCGCTTCACTGAGGTATATATATATATATATGTACTGATGTGGAATGGGGTTCATAACATATTGTTCAAAAAAATAAAAAGAAAAAAGTAAGTATTTCTTCATCTTGTTTTTAAGTTTATTTTTTAACTTTAAATGGATGTATGTGTACATATATATTGGGGTGTATGTGTATATATATATATATAGGTACCTCTAGACGGGAGACATAGATCGGAAGAGCGTCG	none	chr1_173364310_A_T-ALT-posStrand-bc5
GGTTCGTTTG	Genetic variant	chr1_173364310_A_T	ALT	pos	bc6	AGGTATATATATATATATATGTACTGATGTGGAATGGGGTTCATAACATATTGTTCAAAAAAATAAAAAGAAAAAAGTAAGTATTTCTTCATCTTGTTTTTAAGTTTATTTTTTAACTTTAAATGGATGTATGTGTACATATATATTGGGGTGTATGTGTATATATATATATATA	ACTGGCCGCTTCACTGAGGTATATATATATATATATGTACTGATGTGGAATGGGGTTCATAACATATTGTTCAAAAAAATAAAAAGAAAAAAGTAAGTATTTCTTCATCTTGTTTTTAAGTTTATTTTTTAACTTTAAATGGATGTATGTGTACATATATATTGGGGTGTATGTGTATATATATATATATAGGTACCTCTAGAGGTTCGTTTGAGATCGGAAGAGCGTCG	none	chr1_173364310_A_T-ALT-posStrand-bc6
CTCTAGCGAC	Genetic variant	chr1_173595739_A_C	REF	pos	bc1	TAGAAGGAACAAAGGGGATAAAGAAAACTGAATTCAATTAATTCAGAAAAGGAAGAATGAGAAAAAGCATGTAAATAAAATGATGAAATAATATGTGAGAAAAAGTCAAAATATATTTCTTTTAAAAACTTTATTTTCAATTTATAAACAGTAAAATCTACTCTTTTGGTGTACA	ACTGGCCGCTTCACTGTAGAAGGAACAAAGGGGATAAAGAAAACTGAATTCAATTAATTCAGAAAAGGAAGAATGAGAAAAAGCATGTAAATAAAATGATGAAATAATATGTGAGAAAAAGTCAAAATATATTTCTTTTAAAAACTTTATTTTCAATTTATAAACAGTAAAATCTACTCTTTTGGTGTACAGGTACCTCTAGACTCTAGCGACAGATCGGAAGAGCGTCG	none	chr1_173595739_A_C-REF-posStrand-bc1
CAGCGGTCAA	Genetic variant	chr1_173595739_A_C	REF	pos	bc2	TAGAAGGAACAAAGGGGATAAAGAAAACTGAATTCAATTAATTCAGAAAAGGAAGAATGAGAAAAAGCATGTAAATAAAATGATGAAATAATATGTGAGAAAAAGTCAAAATATATTTCTTTTAAAAACTTTATTTTCAATTTATAAACAGTAAAATCTACTCTTTTGGTGTACA	ACTGGCCGCTTCACTGTAGAAGGAACAAAGGGGATAAAGAAAACTGAATTCAATTAATTCAGAAAAGGAAGAATGAGAAAAAGCATGTAAATAAAATGATGAAATAATATGTGAGAAAAAGTCAAAATATATTTCTTTTAAAAACTTTATTTTCAATTTATAAACAGTAAAATCTACTCTTTTGGTGTACAGGTACCTCTAGACAGCGGTCAAAGATCGGAAGAGCGTCG	none	chr1_173595739_A_C-REF-posStrand-bc2
CGTACCAACG	Genetic variant	chr1_173595739_A_C	REF	pos	bc3	TAGAAGGAACAAAGGGGATAAAGAAAACTGAATTCAATTAATTCAGAAAAGGAAGAATGAGAAAAAGCATGTAAATAAAATGATGAAATAATATGTGAGAAAAAGTCAAAATATATTTCTTTTAAAAACTTTATTTTCAATTTATAAACAGTAAAATCTACTCTTTTGGTGTACA	ACTGGCCGCTTCACTGTAGAAGGAACAAAGGGGATAAAGAAAACTGAATTCAATTAATTCAGAAAAGGAAGAATGAGAAAAAGCATGTAAATAAAATGATGAAATAATATGTGAGAAAAAGTCAAAATATATTTCTTTTAAAAACTTTATTTTCAATTTATAAACAGTAAAATCTACTCTTTTGGTGTACAGGTACCTCTAGACGTACCAACGAGATCGGAAGAGCGTCG	none	chr1_173595739_A_C-REF-posStrand-bc3
TTCGCGTTTC	Genetic variant	chr1_173595739_A_C	REF	pos	bc4	TAGAAGGAACAAAGGGGATAAAGAAAACTGAATTCAATTAATTCAGAAAAGGAAGAATGAGAAAAAGCATGTAAATAAAATGATGAAATAATATGTGAGAAAAAGTCAAAATATATTTCTTTTAAAAACTTTATTTTCAATTTATAAACAGTAAAATCTACTCTTTTGGTGTACA	ACTGGCCGCTTCACTGTAGAAGGAACAAAGGGGATAAAGAAAACTGAATTCAATTAATTCAGAAAAGGAAGAATGAGAAAAAGCATGTAAATAAAATGATGAAATAATATGTGAGAAAAAGTCAAAATATATTTCTTTTAAAAACTTTATTTTCAATTTATAAACAGTAAAATCTACTCTTTTGGTGTACAGGTACCTCTAGATTCGCGTTTCAGATCGGAAGAGCGTCG	none	chr1_173595739_A_C-REF-posStrand-bc4
AAGACATCAT	Genetic variant	chr1_173595739_A_C	REF	pos	bc5	TAGAAGGAACAAAGGGGATAAAGAAAACTGAATTCAATTAATTCAGAAAAGGAAGAATGAGAAAAAGCATGTAAATAAAATGATGAAATAATATGTGAGAAAAAGTCAAAATATATTTCTTTTAAAAACTTTATTTTCAATTTATAAACAGTAAAATCTACTCTTTTGGTGTACA	ACTGGCCGCTTCACTGTAGAAGGAACAAAGGGGATAAAGAAAACTGAATTCAATTAATTCAGAAAAGGAAGAATGAGAAAAAGCATGTAAATAAAATGATGAAATAATATGTGAGAAAAAGTCAAAATATATTTCTTTTAAAAACTTTATTTTCAATTTATAAACAGTAAAATCTACTCTTTTGGTGTACAGGTACCTCTAGAAAGACATCATAGATCGGAAGAGCGTCG	none	chr1_173595739_A_C-REF-posStrand-bc5
ATAAAGCGTG	Genetic variant	chr1_173595739_A_C	REF	pos	bc6	TAGAAGGAACAAAGGGGATAAAGAAAACTGAATTCAATTAATTCAGAAAAGGAAGAATGAGAAAAAGCATGTAAATAAAATGATGAAATAATATGTGAGAAAAAGTCAAAATATATTTCTTTTAAAAACTTTATTTTCAATTTATAAACAGTAAAATCTACTCTTTTGGTGTACA	ACTGGCCGCTTCACTGTAGAAGGAACAAAGGGGATAAAGAAAACTGAATTCAATTAATTCAGAAAAGGAAGAATGAGAAAAAGCATGTAAATAAAATGATGAAATAATATGTGAGAAAAAGTCAAAATATATTTCTTTTAAAAACTTTATTTTCAATTTATAAACAGTAAAATCTACTCTTTTGGTGTACAGGTACCTCTAGAATAAAGCGTGAGATCGGAAGAGCGTCG	none	chr1_173595739_A_C-REF-posStrand-bc6
GAATCCGGAG	Genetic variant	chr1_173595739_A_C	ALT	pos	bc1	TAGAAGGAACAAAGGGGATAAAGAAAACTGAATTCAATTAATTCAGAAAAGGAAGAATGAGAAAAAGCATGTAAATAAAATGATGAACTAATATGTGAGAAAAAGTCAAAATATATTTCTTTTAAAAACTTTATTTTCAATTTATAAACAGTAAAATCTACTCTTTTGGTGTACA	ACTGGCCGCTTCACTGTAGAAGGAACAAAGGGGATAAAGAAAACTGAATTCAATTAATTCAGAAAAGGAAGAATGAGAAAAAGCATGTAAATAAAATGATGAACTAATATGTGAGAAAAAGTCAAAATATATTTCTTTTAAAAACTTTATTTTCAATTTATAAACAGTAAAATCTACTCTTTTGGTGTACAGGTACCTCTAGAGAATCCGGAGAGATCGGAAGAGCGTCG	none	chr1_173595739_A_C-ALT-posStrand-bc1
GACGTTATTA	Genetic variant	chr1_173595739_A_C	ALT	pos	bc2	TAGAAGGAACAAAGGGGATAAAGAAAACTGAATTCAATTAATTCAGAAAAGGAAGAATGAGAAAAAGCATGTAAATAAAATGATGAACTAATATGTGAGAAAAAGTCAAAATATATTTCTTTTAAAAACTTTATTTTCAATTTATAAACAGTAAAATCTACTCTTTTGGTGTACA	ACTGGCCGCTTCACTGTAGAAGGAACAAAGGGGATAAAGAAAACTGAATTCAATTAATTCAGAAAAGGAAGAATGAGAAAAAGCATGTAAATAAAATGATGAACTAATATGTGAGAAAAAGTCAAAATATATTTCTTTTAAAAACTTTATTTTCAATTTATAAACAGTAAAATCTACTCTTTTGGTGTACAGGTACCTCTAGAGACGTTATTAAGATCGGAAGAGCGTCG	none	chr1_173595739_A_C-ALT-posStrand-bc2
GAAACCTATG	Genetic variant	chr1_173595739_A_C	ALT	pos	bc3	TAGAAGGAACAAAGGGGATAAAGAAAACTGAATTCAATTAATTCAGAAAAGGAAGAATGAGAAAAAGCATGTAAATAAAATGATGAACTAATATGTGAGAAAAAGTCAAAATATATTTCTTTTAAAAACTTTATTTTCAATTTATAAACAGTAAAATCTACTCTTTTGGTGTACA	ACTGGCCGCTTCACTGTAGAAGGAACAAAGGGGATAAAGAAAACTGAATTCAATTAATTCAGAAAAGGAAGAATGAGAAAAAGCATGTAAATAAAATGATGAACTAATATGTGAGAAAAAGTCAAAATATATTTCTTTTAAAAACTTTATTTTCAATTTATAAACAGTAAAATCTACTCTTTTGGTGTACAGGTACCTCTAGAGAAACCTATGAGATCGGAAGAGCGTCG	none	chr1_173595739_A_C-ALT-posStrand-bc3
CTGCTACGAC	Genetic variant	chr1_173595739_A_C	ALT	pos	bc4	TAGAAGGAACAAAGGGGATAAAGAAAACTGAATTCAATTAATTCAGAAAAGGAAGAATGAGAAAAAGCATGTAAATAAAATGATGAACTAATATGTGAGAAAAAGTCAAAATATATTTCTTTTAAAAACTTTATTTTCAATTTATAAACAGTAAAATCTACTCTTTTGGTGTACA	ACTGGCCGCTTCACTGTAGAAGGAACAAAGGGGATAAAGAAAACTGAATTCAATTAATTCAGAAAAGGAAGAATGAGAAAAAGCATGTAAATAAAATGATGAACTAATATGTGAGAAAAAGTCAAAATATATTTCTTTTAAAAACTTTATTTTCAATTTATAAACAGTAAAATCTACTCTTTTGGTGTACAGGTACCTCTAGACTGCTACGACAGATCGGAAGAGCGTCG	none	chr1_173595739_A_C-ALT-posStrand-bc4
ACAGTGGGCT	Genetic variant	chr1_173595739_A_C	ALT	pos	bc5	TAGAAGGAACAAAGGGGATAAAGAAAACTGAATTCAATTAATTCAGAAAAGGAAGAATGAGAAAAAGCATGTAAATAAAATGATGAACTAATATGTGAGAAAAAGTCAAAATATATTTCTTTTAAAAACTTTATTTTCAATTTATAAACAGTAAAATCTACTCTTTTGGTGTACA	ACTGGCCGCTTCACTGTAGAAGGAACAAAGGGGATAAAGAAAACTGAATTCAATTAATTCAGAAAAGGAAGAATGAGAAAAAGCATGTAAATAAAATGATGAACTAATATGTGAGAAAAAGTCAAAATATATTTCTTTTAAAAACTTTATTTTCAATTTATAAACAGTAAAATCTACTCTTTTGGTGTACAGGTACCTCTAGAACAGTGGGCTAGATCGGAAGAGCGTCG	none	chr1_173595739_A_C-ALT-posStrand-bc5
CTCGGTGTAT	Genetic variant	chr1_173595739_A_C	ALT	pos	bc6	TAGAAGGAACAAAGGGGATAAAGAAAACTGAATTCAATTAATTCAGAAAAGGAAGAATGAGAAAAAGCATGTAAATAAAATGATGAACTAATATGTGAGAAAAAGTCAAAATATATTTCTTTTAAAAACTTTATTTTCAATTTATAAACAGTAAAATCTACTCTTTTGGTGTACA	ACTGGCCGCTTCACTGTAGAAGGAACAAAGGGGATAAAGAAAACTGAATTCAATTAATTCAGAAAAGGAAGAATGAGAAAAAGCATGTAAATAAAATGATGAACTAATATGTGAGAAAAAGTCAAAATATATTTCTTTTAAAAACTTTATTTTCAATTTATAAACAGTAAAATCTACTCTTTTGGTGTACAGGTACCTCTAGACTCGGTGTATAGATCGGAAGAGCGTCG	none	chr1_173595739_A_C-ALT-posStrand-bc6
CCCGAAGATG	Genetic variant	chr1_173960597_G_A	REF	pos	bc1	AACTTAAACTGGCCACATATTACATGTTCAACAGCCACATGTGGCTAGTGGCTACCATACTGGACAGCACAGATTTACAGATCTGATGTAATCCTAATCAAAATTGAAGCAGATATTTTTGTGGAAATCAACGTGCTGATTCTTGAAAAATAACAATACTAGAAAATATAACCAC	ACTGGCCGCTTCACTGAACTTAAACTGGCCACATATTACATGTTCAACAGCCACATGTGGCTAGTGGCTACCATACTGGACAGCACAGATTTACAGATCTGATGTAATCCTAATCAAAATTGAAGCAGATATTTTTGTGGAAATCAACGTGCTGATTCTTGAAAAATAACAATACTAGAAAATATAACCACGGTACCTCTAGACCCGAAGATGAGATCGGAAGAGCGTCG	none	chr1_173960597_G_A-REF-posStrand-bc1
GTTCCGCTCA	Genetic variant	chr1_173960597_G_A	REF	pos	bc2	AACTTAAACTGGCCACATATTACATGTTCAACAGCCACATGTGGCTAGTGGCTACCATACTGGACAGCACAGATTTACAGATCTGATGTAATCCTAATCAAAATTGAAGCAGATATTTTTGTGGAAATCAACGTGCTGATTCTTGAAAAATAACAATACTAGAAAATATAACCAC	ACTGGCCGCTTCACTGAACTTAAACTGGCCACATATTACATGTTCAACAGCCACATGTGGCTAGTGGCTACCATACTGGACAGCACAGATTTACAGATCTGATGTAATCCTAATCAAAATTGAAGCAGATATTTTTGTGGAAATCAACGTGCTGATTCTTGAAAAATAACAATACTAGAAAATATAACCACGGTACCTCTAGAGTTCCGCTCAAGATCGGAAGAGCGTCG	none	chr1_173960597_G_A-REF-posStrand-bc2
ACTGGTGGAG	Genetic variant	chr1_173960597_G_A	REF	pos	bc3	AACTTAAACTGGCCACATATTACATGTTCAACAGCCACATGTGGCTAGTGGCTACCATACTGGACAGCACAGATTTACAGATCTGATGTAATCCTAATCAAAATTGAAGCAGATATTTTTGTGGAAATCAACGTGCTGATTCTTGAAAAATAACAATACTAGAAAATATAACCAC	ACTGGCCGCTTCACTGAACTTAAACTGGCCACATATTACATGTTCAACAGCCACATGTGGCTAGTGGCTACCATACTGGACAGCACAGATTTACAGATCTGATGTAATCCTAATCAAAATTGAAGCAGATATTTTTGTGGAAATCAACGTGCTGATTCTTGAAAAATAACAATACTAGAAAATATAACCACGGTACCTCTAGAACTGGTGGAGAGATCGGAAGAGCGTCG	none	chr1_173960597_G_A-REF-posStrand-bc3
ACCCAACGTG	Genetic variant	chr1_173960597_G_A	REF	pos	bc4	AACTTAAACTGGCCACATATTACATGTTCAACAGCCACATGTGGCTAGTGGCTACCATACTGGACAGCACAGATTTACAGATCTGATGTAATCCTAATCAAAATTGAAGCAGATATTTTTGTGGAAATCAACGTGCTGATTCTTGAAAAATAACAATACTAGAAAATATAACCAC	ACTGGCCGCTTCACTGAACTTAAACTGGCCACATATTACATGTTCAACAGCCACATGTGGCTAGTGGCTACCATACTGGACAGCACAGATTTACAGATCTGATGTAATCCTAATCAAAATTGAAGCAGATATTTTTGTGGAAATCAACGTGCTGATTCTTGAAAAATAACAATACTAGAAAATATAACCACGGTACCTCTAGAACCCAACGTGAGATCGGAAGAGCGTCG	none	chr1_173960597_G_A-REF-posStrand-bc4
GGAATTGCGG	Genetic variant	chr1_173960597_G_A	REF	pos	bc5	AACTTAAACTGGCCACATATTACATGTTCAACAGCCACATGTGGCTAGTGGCTACCATACTGGACAGCACAGATTTACAGATCTGATGTAATCCTAATCAAAATTGAAGCAGATATTTTTGTGGAAATCAACGTGCTGATTCTTGAAAAATAACAATACTAGAAAATATAACCAC	ACTGGCCGCTTCACTGAACTTAAACTGGCCACATATTACATGTTCAACAGCCACATGTGGCTAGTGGCTACCATACTGGACAGCACAGATTTACAGATCTGATGTAATCCTAATCAAAATTGAAGCAGATATTTTTGTGGAAATCAACGTGCTGATTCTTGAAAAATAACAATACTAGAAAATATAACCACGGTACCTCTAGAGGAATTGCGGAGATCGGAAGAGCGTCG	none	chr1_173960597_G_A-REF-posStrand-bc5
TTTAGTAGCC	Genetic variant	chr1_173960597_G_A	REF	pos	bc6	AACTTAAACTGGCCACATATTACATGTTCAACAGCCACATGTGGCTAGTGGCTACCATACTGGACAGCACAGATTTACAGATCTGATGTAATCCTAATCAAAATTGAAGCAGATATTTTTGTGGAAATCAACGTGCTGATTCTTGAAAAATAACAATACTAGAAAATATAACCAC	ACTGGCCGCTTCACTGAACTTAAACTGGCCACATATTACATGTTCAACAGCCACATGTGGCTAGTGGCTACCATACTGGACAGCACAGATTTACAGATCTGATGTAATCCTAATCAAAATTGAAGCAGATATTTTTGTGGAAATCAACGTGCTGATTCTTGAAAAATAACAATACTAGAAAATATAACCACGGTACCTCTAGATTTAGTAGCCAGATCGGAAGAGCGTCG	none	chr1_173960597_G_A-REF-posStrand-bc6
AATGCACCGG	Genetic variant	chr1_173960597_G_A	ALT	pos	bc1	AACTTAAACTGGCCACATATTACATGTTCAACAGCCACATGTGGCTAGTGGCTACCATACTGGACAGCACAGATTTACAGATCTGATATAATCCTAATCAAAATTGAAGCAGATATTTTTGTGGAAATCAACGTGCTGATTCTTGAAAAATAACAATACTAGAAAATATAACCAC	ACTGGCCGCTTCACTGAACTTAAACTGGCCACATATTACATGTTCAACAGCCACATGTGGCTAGTGGCTACCATACTGGACAGCACAGATTTACAGATCTGATATAATCCTAATCAAAATTGAAGCAGATATTTTTGTGGAAATCAACGTGCTGATTCTTGAAAAATAACAATACTAGAAAATATAACCACGGTACCTCTAGAAATGCACCGGAGATCGGAAGAGCGTCG	none	chr1_173960597_G_A-ALT-posStrand-bc1
CAAGACCTGC	Genetic variant	chr1_173960597_G_A	ALT	pos	bc2	AACTTAAACTGGCCACATATTACATGTTCAACAGCCACATGTGGCTAGTGGCTACCATACTGGACAGCACAGATTTACAGATCTGATATAATCCTAATCAAAATTGAAGCAGATATTTTTGTGGAAATCAACGTGCTGATTCTTGAAAAATAACAATACTAGAAAATATAACCAC	ACTGGCCGCTTCACTGAACTTAAACTGGCCACATATTACATGTTCAACAGCCACATGTGGCTAGTGGCTACCATACTGGACAGCACAGATTTACAGATCTGATATAATCCTAATCAAAATTGAAGCAGATATTTTTGTGGAAATCAACGTGCTGATTCTTGAAAAATAACAATACTAGAAAATATAACCACGGTACCTCTAGACAAGACCTGCAGATCGGAAGAGCGTCG	none	chr1_173960597_G_A-ALT-posStrand-bc2
CTTTGCGGCT	Genetic variant	chr1_173960597_G_A	ALT	pos	bc3	AACTTAAACTGGCCACATATTACATGTTCAACAGCCACATGTGGCTAGTGGCTACCATACTGGACAGCACAGATTTACAGATCTGATATAATCCTAATCAAAATTGAAGCAGATATTTTTGTGGAAATCAACGTGCTGATTCTTGAAAAATAACAATACTAGAAAATATAACCAC	ACTGGCCGCTTCACTGAACTTAAACTGGCCACATATTACATGTTCAACAGCCACATGTGGCTAGTGGCTACCATACTGGACAGCACAGATTTACAGATCTGATATAATCCTAATCAAAATTGAAGCAGATATTTTTGTGGAAATCAACGTGCTGATTCTTGAAAAATAACAATACTAGAAAATATAACCACGGTACCTCTAGACTTTGCGGCTAGATCGGAAGAGCGTCG	none	chr1_173960597_G_A-ALT-posStrand-bc3
AACAACGCCA	Genetic variant	chr1_173960597_G_A	ALT	pos	bc4	AACTTAAACTGGCCACATATTACATGTTCAACAGCCACATGTGGCTAGTGGCTACCATACTGGACAGCACAGATTTACAGATCTGATATAATCCTAATCAAAATTGAAGCAGATATTTTTGTGGAAATCAACGTGCTGATTCTTGAAAAATAACAATACTAGAAAATATAACCAC	ACTGGCCGCTTCACTGAACTTAAACTGGCCACATATTACATGTTCAACAGCCACATGTGGCTAGTGGCTACCATACTGGACAGCACAGATTTACAGATCTGATATAATCCTAATCAAAATTGAAGCAGATATTTTTGTGGAAATCAACGTGCTGATTCTTGAAAAATAACAATACTAGAAAATATAACCACGGTACCTCTAGAAACAACGCCAAGATCGGAAGAGCGTCG	none	chr1_173960597_G_A-ALT-posStrand-bc4
TCCACGGATC	Genetic variant	chr1_173960597_G_A	ALT	pos	bc5	AACTTAAACTGGCCACATATTACATGTTCAACAGCCACATGTGGCTAGTGGCTACCATACTGGACAGCACAGATTTACAGATCTGATATAATCCTAATCAAAATTGAAGCAGATATTTTTGTGGAAATCAACGTGCTGATTCTTGAAAAATAACAATACTAGAAAATATAACCAC	ACTGGCCGCTTCACTGAACTTAAACTGGCCACATATTACATGTTCAACAGCCACATGTGGCTAGTGGCTACCATACTGGACAGCACAGATTTACAGATCTGATATAATCCTAATCAAAATTGAAGCAGATATTTTTGTGGAAATCAACGTGCTGATTCTTGAAAAATAACAATACTAGAAAATATAACCACGGTACCTCTAGATCCACGGATCAGATCGGAAGAGCGTCG	none	chr1_173960597_G_A-ALT-posStrand-bc5
GCCAAAGAAG	Genetic variant	chr1_173960597_G_A	ALT	pos	bc6	AACTTAAACTGGCCACATATTACATGTTCAACAGCCACATGTGGCTAGTGGCTACCATACTGGACAGCACAGATTTACAGATCTGATATAATCCTAATCAAAATTGAAGCAGATATTTTTGTGGAAATCAACGTGCTGATTCTTGAAAAATAACAATACTAGAAAATATAACCAC	ACTGGCCGCTTCACTGAACTTAAACTGGCCACATATTACATGTTCAACAGCCACATGTGGCTAGTGGCTACCATACTGGACAGCACAGATTTACAGATCTGATATAATCCTAATCAAAATTGAAGCAGATATTTTTGTGGAAATCAACGTGCTGATTCTTGAAAAATAACAATACTAGAAAATATAACCACGGTACCTCTAGAGCCAAAGAAGAGATCGGAAGAGCGTCG	none	chr1_173960597_G_A-ALT-posStrand-bc6
AGACGCTTTG	Genetic variant	chr1_179137764_A_G	REF	pos	bc1	TACCTTACTTTGTGAAACTCAGTATATTAAATTTTAAAGTTTACAAAACAGTAATTTGATCACCCTGAGGGTGAGGACAGTGATGCAATATTGAGCAGCTTCCTGGGCTCACACAATCAGGAGCTGGCCAAGAACTGGATTTCCACAGTGGACATAAGGGGCGCCACGGGCACTG	ACTGGCCGCTTCACTGTACCTTACTTTGTGAAACTCAGTATATTAAATTTTAAAGTTTACAAAACAGTAATTTGATCACCCTGAGGGTGAGGACAGTGATGCAATATTGAGCAGCTTCCTGGGCTCACACAATCAGGAGCTGGCCAAGAACTGGATTTCCACAGTGGACATAAGGGGCGCCACGGGCACTGGGTACCTCTAGAAGACGCTTTGAGATCGGAAGAGCGTCG	none	chr1_179137764_A_G-REF-posStrand-bc1
TATAAACGTC	Genetic variant	chr1_179137764_A_G	REF	pos	bc2	TACCTTACTTTGTGAAACTCAGTATATTAAATTTTAAAGTTTACAAAACAGTAATTTGATCACCCTGAGGGTGAGGACAGTGATGCAATATTGAGCAGCTTCCTGGGCTCACACAATCAGGAGCTGGCCAAGAACTGGATTTCCACAGTGGACATAAGGGGCGCCACGGGCACTG	ACTGGCCGCTTCACTGTACCTTACTTTGTGAAACTCAGTATATTAAATTTTAAAGTTTACAAAACAGTAATTTGATCACCCTGAGGGTGAGGACAGTGATGCAATATTGAGCAGCTTCCTGGGCTCACACAATCAGGAGCTGGCCAAGAACTGGATTTCCACAGTGGACATAAGGGGCGCCACGGGCACTGGGTACCTCTAGATATAAACGTCAGATCGGAAGAGCGTCG	none	chr1_179137764_A_G-REF-posStrand-bc2
CATGTAGGGA	Genetic variant	chr1_179137764_A_G	REF	pos	bc3	TACCTTACTTTGTGAAACTCAGTATATTAAATTTTAAAGTTTACAAAACAGTAATTTGATCACCCTGAGGGTGAGGACAGTGATGCAATATTGAGCAGCTTCCTGGGCTCACACAATCAGGAGCTGGCCAAGAACTGGATTTCCACAGTGGACATAAGGGGCGCCACGGGCACTG	ACTGGCCGCTTCACTGTACCTTACTTTGTGAAACTCAGTATATTAAATTTTAAAGTTTACAAAACAGTAATTTGATCACCCTGAGGGTGAGGACAGTGATGCAATATTGAGCAGCTTCCTGGGCTCACACAATCAGGAGCTGGCCAAGAACTGGATTTCCACAGTGGACATAAGGGGCGCCACGGGCACTGGGTACCTCTAGACATGTAGGGAAGATCGGAAGAGCGTCG	none	chr1_179137764_A_G-REF-posStrand-bc3
AGCAAATTTG	Genetic variant	chr1_179137764_A_G	REF	pos	bc4	TACCTTACTTTGTGAAACTCAGTATATTAAATTTTAAAGTTTACAAAACAGTAATTTGATCACCCTGAGGGTGAGGACAGTGATGCAATATTGAGCAGCTTCCTGGGCTCACACAATCAGGAGCTGGCCAAGAACTGGATTTCCACAGTGGACATAAGGGGCGCCACGGGCACTG	ACTGGCCGCTTCACTGTACCTTACTTTGTGAAACTCAGTATATTAAATTTTAAAGTTTACAAAACAGTAATTTGATCACCCTGAGGGTGAGGACAGTGATGCAATATTGAGCAGCTTCCTGGGCTCACACAATCAGGAGCTGGCCAAGAACTGGATTTCCACAGTGGACATAAGGGGCGCCACGGGCACTGGGTACCTCTAGAAGCAAATTTGAGATCGGAAGAGCGTCG	none	chr1_179137764_A_G-REF-posStrand-bc4
CCCAAGACCA	Genetic variant	chr1_179137764_A_G	REF	pos	bc5	TACCTTACTTTGTGAAACTCAGTATATTAAATTTTAAAGTTTACAAAACAGTAATTTGATCACCCTGAGGGTGAGGACAGTGATGCAATATTGAGCAGCTTCCTGGGCTCACACAATCAGGAGCTGGCCAAGAACTGGATTTCCACAGTGGACATAAGGGGCGCCACGGGCACTG	ACTGGCCGCTTCACTGTACCTTACTTTGTGAAACTCAGTATATTAAATTTTAAAGTTTACAAAACAGTAATTTGATCACCCTGAGGGTGAGGACAGTGATGCAATATTGAGCAGCTTCCTGGGCTCACACAATCAGGAGCTGGCCAAGAACTGGATTTCCACAGTGGACATAAGGGGCGCCACGGGCACTGGGTACCTCTAGACCCAAGACCAAGATCGGAAGAGCGTCG	none	chr1_179137764_A_G-REF-posStrand-bc5
GACCGTAGAC	Genetic variant	chr1_179137764_A_G	REF	pos	bc6	TACCTTACTTTGTGAAACTCAGTATATTAAATTTTAAAGTTTACAAAACAGTAATTTGATCACCCTGAGGGTGAGGACAGTGATGCAATATTGAGCAGCTTCCTGGGCTCACACAATCAGGAGCTGGCCAAGAACTGGATTTCCACAGTGGACATAAGGGGCGCCACGGGCACTG	ACTGGCCGCTTCACTGTACCTTACTTTGTGAAACTCAGTATATTAAATTTTAAAGTTTACAAAACAGTAATTTGATCACCCTGAGGGTGAGGACAGTGATGCAATATTGAGCAGCTTCCTGGGCTCACACAATCAGGAGCTGGCCAAGAACTGGATTTCCACAGTGGACATAAGGGGCGCCACGGGCACTGGGTACCTCTAGAGACCGTAGACAGATCGGAAGAGCGTCG	none	chr1_179137764_A_G-REF-posStrand-bc6
TCCTCGGCTA	Genetic variant	chr1_179137764_A_G	ALT	pos	bc1	TACCTTACTTTGTGAAACTCAGTATATTAAATTTTAAAGTTTACAAAACAGTAATTTGATCACCCTGAGGGTGAGGACAGTGATGCAGTATTGAGCAGCTTCCTGGGCTCACACAATCAGGAGCTGGCCAAGAACTGGATTTCCACAGTGGACATAAGGGGCGCCACGGGCACTG	ACTGGCCGCTTCACTGTACCTTACTTTGTGAAACTCAGTATATTAAATTTTAAAGTTTACAAAACAGTAATTTGATCACCCTGAGGGTGAGGACAGTGATGCAGTATTGAGCAGCTTCCTGGGCTCACACAATCAGGAGCTGGCCAAGAACTGGATTTCCACAGTGGACATAAGGGGCGCCACGGGCACTGGGTACCTCTAGATCCTCGGCTAAGATCGGAAGAGCGTCG	none	chr1_179137764_A_G-ALT-posStrand-bc1
TGGATTCCCT	Genetic variant	chr1_179137764_A_G	ALT	pos	bc2	TACCTTACTTTGTGAAACTCAGTATATTAAATTTTAAAGTTTACAAAACAGTAATTTGATCACCCTGAGGGTGAGGACAGTGATGCAGTATTGAGCAGCTTCCTGGGCTCACACAATCAGGAGCTGGCCAAGAACTGGATTTCCACAGTGGACATAAGGGGCGCCACGGGCACTG	ACTGGCCGCTTCACTGTACCTTACTTTGTGAAACTCAGTATATTAAATTTTAAAGTTTACAAAACAGTAATTTGATCACCCTGAGGGTGAGGACAGTGATGCAGTATTGAGCAGCTTCCTGGGCTCACACAATCAGGAGCTGGCCAAGAACTGGATTTCCACAGTGGACATAAGGGGCGCCACGGGCACTGGGTACCTCTAGATGGATTCCCTAGATCGGAAGAGCGTCG	none	chr1_179137764_A_G-ALT-posStrand-bc2
TCATTCCTTT	Genetic variant	chr1_179137764_A_G	ALT	pos	bc3	TACCTTACTTTGTGAAACTCAGTATATTAAATTTTAAAGTTTACAAAACAGTAATTTGATCACCCTGAGGGTGAGGACAGTGATGCAGTATTGAGCAGCTTCCTGGGCTCACACAATCAGGAGCTGGCCAAGAACTGGATTTCCACAGTGGACATAAGGGGCGCCACGGGCACTG	ACTGGCCGCTTCACTGTACCTTACTTTGTGAAACTCAGTATATTAAATTTTAAAGTTTACAAAACAGTAATTTGATCACCCTGAGGGTGAGGACAGTGATGCAGTATTGAGCAGCTTCCTGGGCTCACACAATCAGGAGCTGGCCAAGAACTGGATTTCCACAGTGGACATAAGGGGCGCCACGGGCACTGGGTACCTCTAGATCATTCCTTTAGATCGGAAGAGCGTCG	none	chr1_179137764_A_G-ALT-posStrand-bc3
GCTACTCGGA	Genetic variant	chr1_179137764_A_G	ALT	pos	bc4	TACCTTACTTTGTGAAACTCAGTATATTAAATTTTAAAGTTTACAAAACAGTAATTTGATCACCCTGAGGGTGAGGACAGTGATGCAGTATTGAGCAGCTTCCTGGGCTCACACAATCAGGAGCTGGCCAAGAACTGGATTTCCACAGTGGACATAAGGGGCGCCACGGGCACTG	ACTGGCCGCTTCACTGTACCTTACTTTGTGAAACTCAGTATATTAAATTTTAAAGTTTACAAAACAGTAATTTGATCACCCTGAGGGTGAGGACAGTGATGCAGTATTGAGCAGCTTCCTGGGCTCACACAATCAGGAGCTGGCCAAGAACTGGATTTCCACAGTGGACATAAGGGGCGCCACGGGCACTGGGTACCTCTAGAGCTACTCGGAAGATCGGAAGAGCGTCG	none	chr1_179137764_A_G-ALT-posStrand-bc4
GAAGGAGTAG	Genetic variant	chr1_179137764_A_G	ALT	pos	bc5	TACCTTACTTTGTGAAACTCAGTATATTAAATTTTAAAGTTTACAAAACAGTAATTTGATCACCCTGAGGGTGAGGACAGTGATGCAGTATTGAGCAGCTTCCTGGGCTCACACAATCAGGAGCTGGCCAAGAACTGGATTTCCACAGTGGACATAAGGGGCGCCACGGGCACTG	ACTGGCCGCTTCACTGTACCTTACTTTGTGAAACTCAGTATATTAAATTTTAAAGTTTACAAAACAGTAATTTGATCACCCTGAGGGTGAGGACAGTGATGCAGTATTGAGCAGCTTCCTGGGCTCACACAATCAGGAGCTGGCCAAGAACTGGATTTCCACAGTGGACATAAGGGGCGCCACGGGCACTGGGTACCTCTAGAGAAGGAGTAGAGATCGGAAGAGCGTCG	none	chr1_179137764_A_G-ALT-posStrand-bc5
CCACTATGTT	Genetic variant	chr1_179137764_A_G	ALT	pos	bc6	TACCTTACTTTGTGAAACTCAGTATATTAAATTTTAAAGTTTACAAAACAGTAATTTGATCACCCTGAGGGTGAGGACAGTGATGCAGTATTGAGCAGCTTCCTGGGCTCACACAATCAGGAGCTGGCCAAGAACTGGATTTCCACAGTGGACATAAGGGGCGCCACGGGCACTG	ACTGGCCGCTTCACTGTACCTTACTTTGTGAAACTCAGTATATTAAATTTTAAAGTTTACAAAACAGTAATTTGATCACCCTGAGGGTGAGGACAGTGATGCAGTATTGAGCAGCTTCCTGGGCTCACACAATCAGGAGCTGGCCAAGAACTGGATTTCCACAGTGGACATAAGGGGCGCCACGGGCACTGGGTACCTCTAGACCACTATGTTAGATCGGAAGAGCGTCG	none	chr1_179137764_A_G-ALT-posStrand-bc6
GCAAAGAGGG	Genetic variant	chr1_179202578_C_T	REF	pos	bc1	ACAAGAATATTTTACCTCAGCTTAAAAAATAGGAAAGGAGCCTAAATACCTGTATACAAATGTGTACTTCCTTAGTTTTTGGTTACACCAGCAAATTAAGTAACACTGGACTGTAAGTGAATCAGTGATTGATCTGTACCCTGAAATAACTGCTGAAATGTCTTCTGCCTTTTTC	ACTGGCCGCTTCACTGACAAGAATATTTTACCTCAGCTTAAAAAATAGGAAAGGAGCCTAAATACCTGTATACAAATGTGTACTTCCTTAGTTTTTGGTTACACCAGCAAATTAAGTAACACTGGACTGTAAGTGAATCAGTGATTGATCTGTACCCTGAAATAACTGCTGAAATGTCTTCTGCCTTTTTCGGTACCTCTAGAGCAAAGAGGGAGATCGGAAGAGCGTCG	none	chr1_179202578_C_T-REF-posStrand-bc1
ATCAAATGCT	Genetic variant	chr1_179202578_C_T	REF	pos	bc2	ACAAGAATATTTTACCTCAGCTTAAAAAATAGGAAAGGAGCCTAAATACCTGTATACAAATGTGTACTTCCTTAGTTTTTGGTTACACCAGCAAATTAAGTAACACTGGACTGTAAGTGAATCAGTGATTGATCTGTACCCTGAAATAACTGCTGAAATGTCTTCTGCCTTTTTC	ACTGGCCGCTTCACTGACAAGAATATTTTACCTCAGCTTAAAAAATAGGAAAGGAGCCTAAATACCTGTATACAAATGTGTACTTCCTTAGTTTTTGGTTACACCAGCAAATTAAGTAACACTGGACTGTAAGTGAATCAGTGATTGATCTGTACCCTGAAATAACTGCTGAAATGTCTTCTGCCTTTTTCGGTACCTCTAGAATCAAATGCTAGATCGGAAGAGCGTCG	none	chr1_179202578_C_T-REF-posStrand-bc2
AAGTATCTGC	Genetic variant	chr1_179202578_C_T	REF	pos	bc3	ACAAGAATATTTTACCTCAGCTTAAAAAATAGGAAAGGAGCCTAAATACCTGTATACAAATGTGTACTTCCTTAGTTTTTGGTTACACCAGCAAATTAAGTAACACTGGACTGTAAGTGAATCAGTGATTGATCTGTACCCTGAAATAACTGCTGAAATGTCTTCTGCCTTTTTC	ACTGGCCGCTTCACTGACAAGAATATTTTACCTCAGCTTAAAAAATAGGAAAGGAGCCTAAATACCTGTATACAAATGTGTACTTCCTTAGTTTTTGGTTACACCAGCAAATTAAGTAACACTGGACTGTAAGTGAATCAGTGATTGATCTGTACCCTGAAATAACTGCTGAAATGTCTTCTGCCTTTTTCGGTACCTCTAGAAAGTATCTGCAGATCGGAAGAGCGTCG	none	chr1_179202578_C_T-REF-posStrand-bc3
AAACTCACAC	Genetic variant	chr1_179202578_C_T	REF	pos	bc4	ACAAGAATATTTTACCTCAGCTTAAAAAATAGGAAAGGAGCCTAAATACCTGTATACAAATGTGTACTTCCTTAGTTTTTGGTTACACCAGCAAATTAAGTAACACTGGACTGTAAGTGAATCAGTGATTGATCTGTACCCTGAAATAACTGCTGAAATGTCTTCTGCCTTTTTC	ACTGGCCGCTTCACTGACAAGAATATTTTACCTCAGCTTAAAAAATAGGAAAGGAGCCTAAATACCTGTATACAAATGTGTACTTCCTTAGTTTTTGGTTACACCAGCAAATTAAGTAACACTGGACTGTAAGTGAATCAGTGATTGATCTGTACCCTGAAATAACTGCTGAAATGTCTTCTGCCTTTTTCGGTACCTCTAGAAAACTCACACAGATCGGAAGAGCGTCG	none	chr1_179202578_C_T-REF-posStrand-bc4
CAATATTTGG	Genetic variant	chr1_179202578_C_T	REF	pos	bc5	ACAAGAATATTTTACCTCAGCTTAAAAAATAGGAAAGGAGCCTAAATACCTGTATACAAATGTGTACTTCCTTAGTTTTTGGTTACACCAGCAAATTAAGTAACACTGGACTGTAAGTGAATCAGTGATTGATCTGTACCCTGAAATAACTGCTGAAATGTCTTCTGCCTTTTTC	ACTGGCCGCTTCACTGACAAGAATATTTTACCTCAGCTTAAAAAATAGGAAAGGAGCCTAAATACCTGTATACAAATGTGTACTTCCTTAGTTTTTGGTTACACCAGCAAATTAAGTAACACTGGACTGTAAGTGAATCAGTGATTGATCTGTACCCTGAAATAACTGCTGAAATGTCTTCTGCCTTTTTCGGTACCTCTAGACAATATTTGGAGATCGGAAGAGCGTCG	none	chr1_179202578_C_T-REF-posStrand-bc5
CATTTGGCAT	Genetic variant	chr1_179202578_C_T	REF	pos	bc6	ACAAGAATATTTTACCTCAGCTTAAAAAATAGGAAAGGAGCCTAAATACCTGTATACAAATGTGTACTTCCTTAGTTTTTGGTTACACCAGCAAATTAAGTAACACTGGACTGTAAGTGAATCAGTGATTGATCTGTACCCTGAAATAACTGCTGAAATGTCTTCTGCCTTTTTC	ACTGGCCGCTTCACTGACAAGAATATTTTACCTCAGCTTAAAAAATAGGAAAGGAGCCTAAATACCTGTATACAAATGTGTACTTCCTTAGTTTTTGGTTACACCAGCAAATTAAGTAACACTGGACTGTAAGTGAATCAGTGATTGATCTGTACCCTGAAATAACTGCTGAAATGTCTTCTGCCTTTTTCGGTACCTCTAGACATTTGGCATAGATCGGAAGAGCGTCG	none	chr1_179202578_C_T-REF-posStrand-bc6
AATTGGAGGT	Genetic variant	chr1_179202578_C_T	ALT	pos	bc1	ACAAGAATATTTTACCTCAGCTTAAAAAATAGGAAAGGAGCCTAAATACCTGTATACAAATGTGTACTTCCTTAGTTTTTGGTTACATCAGCAAATTAAGTAACACTGGACTGTAAGTGAATCAGTGATTGATCTGTACCCTGAAATAACTGCTGAAATGTCTTCTGCCTTTTTC	ACTGGCCGCTTCACTGACAAGAATATTTTACCTCAGCTTAAAAAATAGGAAAGGAGCCTAAATACCTGTATACAAATGTGTACTTCCTTAGTTTTTGGTTACATCAGCAAATTAAGTAACACTGGACTGTAAGTGAATCAGTGATTGATCTGTACCCTGAAATAACTGCTGAAATGTCTTCTGCCTTTTTCGGTACCTCTAGAAATTGGAGGTAGATCGGAAGAGCGTCG	none	chr1_179202578_C_T-ALT-posStrand-bc1
CTCGCATTAA	Genetic variant	chr1_179202578_C_T	ALT	pos	bc2	ACAAGAATATTTTACCTCAGCTTAAAAAATAGGAAAGGAGCCTAAATACCTGTATACAAATGTGTACTTCCTTAGTTTTTGGTTACATCAGCAAATTAAGTAACACTGGACTGTAAGTGAATCAGTGATTGATCTGTACCCTGAAATAACTGCTGAAATGTCTTCTGCCTTTTTC	ACTGGCCGCTTCACTGACAAGAATATTTTACCTCAGCTTAAAAAATAGGAAAGGAGCCTAAATACCTGTATACAAATGTGTACTTCCTTAGTTTTTGGTTACATCAGCAAATTAAGTAACACTGGACTGTAAGTGAATCAGTGATTGATCTGTACCCTGAAATAACTGCTGAAATGTCTTCTGCCTTTTTCGGTACCTCTAGACTCGCATTAAAGATCGGAAGAGCGTCG	none	chr1_179202578_C_T-ALT-posStrand-bc2
TGGCTGGTAG	Genetic variant	chr1_179202578_C_T	ALT	pos	bc3	ACAAGAATATTTTACCTCAGCTTAAAAAATAGGAAAGGAGCCTAAATACCTGTATACAAATGTGTACTTCCTTAGTTTTTGGTTACATCAGCAAATTAAGTAACACTGGACTGTAAGTGAATCAGTGATTGATCTGTACCCTGAAATAACTGCTGAAATGTCTTCTGCCTTTTTC	ACTGGCCGCTTCACTGACAAGAATATTTTACCTCAGCTTAAAAAATAGGAAAGGAGCCTAAATACCTGTATACAAATGTGTACTTCCTTAGTTTTTGGTTACATCAGCAAATTAAGTAACACTGGACTGTAAGTGAATCAGTGATTGATCTGTACCCTGAAATAACTGCTGAAATGTCTTCTGCCTTTTTCGGTACCTCTAGATGGCTGGTAGAGATCGGAAGAGCGTCG	none	chr1_179202578_C_T-ALT-posStrand-bc3
GAGTCTATCC	Genetic variant	chr1_179202578_C_T	ALT	pos	bc4	ACAAGAATATTTTACCTCAGCTTAAAAAATAGGAAAGGAGCCTAAATACCTGTATACAAATGTGTACTTCCTTAGTTTTTGGTTACATCAGCAAATTAAGTAACACTGGACTGTAAGTGAATCAGTGATTGATCTGTACCCTGAAATAACTGCTGAAATGTCTTCTGCCTTTTTC	ACTGGCCGCTTCACTGACAAGAATATTTTACCTCAGCTTAAAAAATAGGAAAGGAGCCTAAATACCTGTATACAAATGTGTACTTCCTTAGTTTTTGGTTACATCAGCAAATTAAGTAACACTGGACTGTAAGTGAATCAGTGATTGATCTGTACCCTGAAATAACTGCTGAAATGTCTTCTGCCTTTTTCGGTACCTCTAGAGAGTCTATCCAGATCGGAAGAGCGTCG	none	chr1_179202578_C_T-ALT-posStrand-bc4
AGCCAAACAG	Genetic variant	chr1_179202578_C_T	ALT	pos	bc5	ACAAGAATATTTTACCTCAGCTTAAAAAATAGGAAAGGAGCCTAAATACCTGTATACAAATGTGTACTTCCTTAGTTTTTGGTTACATCAGCAAATTAAGTAACACTGGACTGTAAGTGAATCAGTGATTGATCTGTACCCTGAAATAACTGCTGAAATGTCTTCTGCCTTTTTC	ACTGGCCGCTTCACTGACAAGAATATTTTACCTCAGCTTAAAAAATAGGAAAGGAGCCTAAATACCTGTATACAAATGTGTACTTCCTTAGTTTTTGGTTACATCAGCAAATTAAGTAACACTGGACTGTAAGTGAATCAGTGATTGATCTGTACCCTGAAATAACTGCTGAAATGTCTTCTGCCTTTTTCGGTACCTCTAGAAGCCAAACAGAGATCGGAAGAGCGTCG	none	chr1_179202578_C_T-ALT-posStrand-bc5
GATACGGACA	Genetic variant	chr1_179202578_C_T	ALT	pos	bc6	ACAAGAATATTTTACCTCAGCTTAAAAAATAGGAAAGGAGCCTAAATACCTGTATACAAATGTGTACTTCCTTAGTTTTTGGTTACATCAGCAAATTAAGTAACACTGGACTGTAAGTGAATCAGTGATTGATCTGTACCCTGAAATAACTGCTGAAATGTCTTCTGCCTTTTTC	ACTGGCCGCTTCACTGACAAGAATATTTTACCTCAGCTTAAAAAATAGGAAAGGAGCCTAAATACCTGTATACAAATGTGTACTTCCTTAGTTTTTGGTTACATCAGCAAATTAAGTAACACTGGACTGTAAGTGAATCAGTGATTGATCTGTACCCTGAAATAACTGCTGAAATGTCTTCTGCCTTTTTCGGTACCTCTAGAGATACGGACAAGATCGGAAGAGCGTCG	none	chr1_179202578_C_T-ALT-posStrand-bc6
TACATCCCGA	Genetic variant	chr1_183596854_T_C	REF	pos	bc1	ACATTTCTCTGCAGATCCAAATCCTGTCCATCTGTCCATCTGTAAAAGCTCAGCTTAGACTCACATCCTACGTAAAGTCTTCCCTGATGTAAGTTAGTCTCAGTAATTTTTTTCTCTGAATTCCTATAGCATTTTATGATCAAACCCCAAAACACAAGCACTCTATCACATTATC	ACTGGCCGCTTCACTGACATTTCTCTGCAGATCCAAATCCTGTCCATCTGTCCATCTGTAAAAGCTCAGCTTAGACTCACATCCTACGTAAAGTCTTCCCTGATGTAAGTTAGTCTCAGTAATTTTTTTCTCTGAATTCCTATAGCATTTTATGATCAAACCCCAAAACACAAGCACTCTATCACATTATCGGTACCTCTAGATACATCCCGAAGATCGGAAGAGCGTCG	none	chr1_183596854_T_C-REF-posStrand-bc1
GTAAGCCGAT	Genetic variant	chr1_183596854_T_C	REF	pos	bc2	ACATTTCTCTGCAGATCCAAATCCTGTCCATCTGTCCATCTGTAAAAGCTCAGCTTAGACTCACATCCTACGTAAAGTCTTCCCTGATGTAAGTTAGTCTCAGTAATTTTTTTCTCTGAATTCCTATAGCATTTTATGATCAAACCCCAAAACACAAGCACTCTATCACATTATC	ACTGGCCGCTTCACTGACATTTCTCTGCAGATCCAAATCCTGTCCATCTGTCCATCTGTAAAAGCTCAGCTTAGACTCACATCCTACGTAAAGTCTTCCCTGATGTAAGTTAGTCTCAGTAATTTTTTTCTCTGAATTCCTATAGCATTTTATGATCAAACCCCAAAACACAAGCACTCTATCACATTATCGGTACCTCTAGAGTAAGCCGATAGATCGGAAGAGCGTCG	none	chr1_183596854_T_C-REF-posStrand-bc2
CTCAGTAGCT	Genetic variant	chr1_183596854_T_C	REF	pos	bc3	ACATTTCTCTGCAGATCCAAATCCTGTCCATCTGTCCATCTGTAAAAGCTCAGCTTAGACTCACATCCTACGTAAAGTCTTCCCTGATGTAAGTTAGTCTCAGTAATTTTTTTCTCTGAATTCCTATAGCATTTTATGATCAAACCCCAAAACACAAGCACTCTATCACATTATC	ACTGGCCGCTTCACTGACATTTCTCTGCAGATCCAAATCCTGTCCATCTGTCCATCTGTAAAAGCTCAGCTTAGACTCACATCCTACGTAAAGTCTTCCCTGATGTAAGTTAGTCTCAGTAATTTTTTTCTCTGAATTCCTATAGCATTTTATGATCAAACCCCAAAACACAAGCACTCTATCACATTATCGGTACCTCTAGACTCAGTAGCTAGATCGGAAGAGCGTCG	none	chr1_183596854_T_C-REF-posStrand-bc3
ACACCACCTT	Genetic variant	chr1_183596854_T_C	REF	pos	bc4	ACATTTCTCTGCAGATCCAAATCCTGTCCATCTGTCCATCTGTAAAAGCTCAGCTTAGACTCACATCCTACGTAAAGTCTTCCCTGATGTAAGTTAGTCTCAGTAATTTTTTTCTCTGAATTCCTATAGCATTTTATGATCAAACCCCAAAACACAAGCACTCTATCACATTATC	ACTGGCCGCTTCACTGACATTTCTCTGCAGATCCAAATCCTGTCCATCTGTCCATCTGTAAAAGCTCAGCTTAGACTCACATCCTACGTAAAGTCTTCCCTGATGTAAGTTAGTCTCAGTAATTTTTTTCTCTGAATTCCTATAGCATTTTATGATCAAACCCCAAAACACAAGCACTCTATCACATTATCGGTACCTCTAGAACACCACCTTAGATCGGAAGAGCGTCG	none	chr1_183596854_T_C-REF-posStrand-bc4
ATGCGCGATG	Genetic variant	chr1_183596854_T_C	REF	pos	bc5	ACATTTCTCTGCAGATCCAAATCCTGTCCATCTGTCCATCTGTAAAAGCTCAGCTTAGACTCACATCCTACGTAAAGTCTTCCCTGATGTAAGTTAGTCTCAGTAATTTTTTTCTCTGAATTCCTATAGCATTTTATGATCAAACCCCAAAACACAAGCACTCTATCACATTATC	ACTGGCCGCTTCACTGACATTTCTCTGCAGATCCAAATCCTGTCCATCTGTCCATCTGTAAAAGCTCAGCTTAGACTCACATCCTACGTAAAGTCTTCCCTGATGTAAGTTAGTCTCAGTAATTTTTTTCTCTGAATTCCTATAGCATTTTATGATCAAACCCCAAAACACAAGCACTCTATCACATTATCGGTACCTCTAGAATGCGCGATGAGATCGGAAGAGCGTCG	none	chr1_183596854_T_C-REF-posStrand-bc5
AATGGGAAGA	Genetic variant	chr1_183596854_T_C	REF	pos	bc6	ACATTTCTCTGCAGATCCAAATCCTGTCCATCTGTCCATCTGTAAAAGCTCAGCTTAGACTCACATCCTACGTAAAGTCTTCCCTGATGTAAGTTAGTCTCAGTAATTTTTTTCTCTGAATTCCTATAGCATTTTATGATCAAACCCCAAAACACAAGCACTCTATCACATTATC	ACTGGCCGCTTCACTGACATTTCTCTGCAGATCCAAATCCTGTCCATCTGTCCATCTGTAAAAGCTCAGCTTAGACTCACATCCTACGTAAAGTCTTCCCTGATGTAAGTTAGTCTCAGTAATTTTTTTCTCTGAATTCCTATAGCATTTTATGATCAAACCCCAAAACACAAGCACTCTATCACATTATCGGTACCTCTAGAAATGGGAAGAAGATCGGAAGAGCGTCG	none	chr1_183596854_T_C-REF-posStrand-bc6
ACGGTCGGAA	Genetic variant	chr1_183596854_T_C	ALT	pos	bc1	ACATTTCTCTGCAGATCCAAATCCTGTCCATCTGTCCATCTGTAAAAGCTCAGCTTAGACTCACATCCTACGTAAAGTCTTCCCTGACGTAAGTTAGTCTCAGTAATTTTTTTCTCTGAATTCCTATAGCATTTTATGATCAAACCCCAAAACACAAGCACTCTATCACATTATC	ACTGGCCGCTTCACTGACATTTCTCTGCAGATCCAAATCCTGTCCATCTGTCCATCTGTAAAAGCTCAGCTTAGACTCACATCCTACGTAAAGTCTTCCCTGACGTAAGTTAGTCTCAGTAATTTTTTTCTCTGAATTCCTATAGCATTTTATGATCAAACCCCAAAACACAAGCACTCTATCACATTATCGGTACCTCTAGAACGGTCGGAAAGATCGGAAGAGCGTCG	none	chr1_183596854_T_C-ALT-posStrand-bc1
GAACGCGGAA	Genetic variant	chr1_183596854_T_C	ALT	pos	bc2	ACATTTCTCTGCAGATCCAAATCCTGTCCATCTGTCCATCTGTAAAAGCTCAGCTTAGACTCACATCCTACGTAAAGTCTTCCCTGACGTAAGTTAGTCTCAGTAATTTTTTTCTCTGAATTCCTATAGCATTTTATGATCAAACCCCAAAACACAAGCACTCTATCACATTATC	ACTGGCCGCTTCACTGACATTTCTCTGCAGATCCAAATCCTGTCCATCTGTCCATCTGTAAAAGCTCAGCTTAGACTCACATCCTACGTAAAGTCTTCCCTGACGTAAGTTAGTCTCAGTAATTTTTTTCTCTGAATTCCTATAGCATTTTATGATCAAACCCCAAAACACAAGCACTCTATCACATTATCGGTACCTCTAGAGAACGCGGAAAGATCGGAAGAGCGTCG	none	chr1_183596854_T_C-ALT-posStrand-bc2
CTACGGCTAG	Genetic variant	chr1_183596854_T_C	ALT	pos	bc3	ACATTTCTCTGCAGATCCAAATCCTGTCCATCTGTCCATCTGTAAAAGCTCAGCTTAGACTCACATCCTACGTAAAGTCTTCCCTGACGTAAGTTAGTCTCAGTAATTTTTTTCTCTGAATTCCTATAGCATTTTATGATCAAACCCCAAAACACAAGCACTCTATCACATTATC	ACTGGCCGCTTCACTGACATTTCTCTGCAGATCCAAATCCTGTCCATCTGTCCATCTGTAAAAGCTCAGCTTAGACTCACATCCTACGTAAAGTCTTCCCTGACGTAAGTTAGTCTCAGTAATTTTTTTCTCTGAATTCCTATAGCATTTTATGATCAAACCCCAAAACACAAGCACTCTATCACATTATCGGTACCTCTAGACTACGGCTAGAGATCGGAAGAGCGTCG	none	chr1_183596854_T_C-ALT-posStrand-bc3
GTATGTGGAC	Genetic variant	chr1_183596854_T_C	ALT	pos	bc4	ACATTTCTCTGCAGATCCAAATCCTGTCCATCTGTCCATCTGTAAAAGCTCAGCTTAGACTCACATCCTACGTAAAGTCTTCCCTGACGTAAGTTAGTCTCAGTAATTTTTTTCTCTGAATTCCTATAGCATTTTATGATCAAACCCCAAAACACAAGCACTCTATCACATTATC	ACTGGCCGCTTCACTGACATTTCTCTGCAGATCCAAATCCTGTCCATCTGTCCATCTGTAAAAGCTCAGCTTAGACTCACATCCTACGTAAAGTCTTCCCTGACGTAAGTTAGTCTCAGTAATTTTTTTCTCTGAATTCCTATAGCATTTTATGATCAAACCCCAAAACACAAGCACTCTATCACATTATCGGTACCTCTAGAGTATGTGGACAGATCGGAAGAGCGTCG	none	chr1_183596854_T_C-ALT-posStrand-bc4
AGCGCATCAC	Genetic variant	chr1_183596854_T_C	ALT	pos	bc5	ACATTTCTCTGCAGATCCAAATCCTGTCCATCTGTCCATCTGTAAAAGCTCAGCTTAGACTCACATCCTACGTAAAGTCTTCCCTGACGTAAGTTAGTCTCAGTAATTTTTTTCTCTGAATTCCTATAGCATTTTATGATCAAACCCCAAAACACAAGCACTCTATCACATTATC	ACTGGCCGCTTCACTGACATTTCTCTGCAGATCCAAATCCTGTCCATCTGTCCATCTGTAAAAGCTCAGCTTAGACTCACATCCTACGTAAAGTCTTCCCTGACGTAAGTTAGTCTCAGTAATTTTTTTCTCTGAATTCCTATAGCATTTTATGATCAAACCCCAAAACACAAGCACTCTATCACATTATCGGTACCTCTAGAAGCGCATCACAGATCGGAAGAGCGTCG	none	chr1_183596854_T_C-ALT-posStrand-bc5
AGCGCAAATA	Genetic variant	chr1_183596854_T_C	ALT	pos	bc6	ACATTTCTCTGCAGATCCAAATCCTGTCCATCTGTCCATCTGTAAAAGCTCAGCTTAGACTCACATCCTACGTAAAGTCTTCCCTGACGTAAGTTAGTCTCAGTAATTTTTTTCTCTGAATTCCTATAGCATTTTATGATCAAACCCCAAAACACAAGCACTCTATCACATTATC	ACTGGCCGCTTCACTGACATTTCTCTGCAGATCCAAATCCTGTCCATCTGTCCATCTGTAAAAGCTCAGCTTAGACTCACATCCTACGTAAAGTCTTCCCTGACGTAAGTTAGTCTCAGTAATTTTTTTCTCTGAATTCCTATAGCATTTTATGATCAAACCCCAAAACACAAGCACTCTATCACATTATCGGTACCTCTAGAAGCGCAAATAAGATCGGAAGAGCGTCG	none	chr1_183596854_T_C-ALT-posStrand-bc6
AATTCGGTCA	Genetic variant	chr1_183881767_A_G	REF	pos	bc1	CATCAGCTCCAAAGAAAATAGACCTAAATTCCAAACAATACCTGCTGAATTTCTTATGGATGGGGGTCCCAGAGAGAGGGAAATGCAATTGCATCATTGGAAGCTGACTGCCAAATACTCTATATCTCAGATGACTTCATCTGCCAGGAATGTTTGAATACCAGGGGCACTCCTC	ACTGGCCGCTTCACTGCATCAGCTCCAAAGAAAATAGACCTAAATTCCAAACAATACCTGCTGAATTTCTTATGGATGGGGGTCCCAGAGAGAGGGAAATGCAATTGCATCATTGGAAGCTGACTGCCAAATACTCTATATCTCAGATGACTTCATCTGCCAGGAATGTTTGAATACCAGGGGCACTCCTCGGTACCTCTAGAAATTCGGTCAAGATCGGAAGAGCGTCG	none	chr1_183881767_A_G-REF-posStrand-bc1
ATACCTGAAA	Genetic variant	chr1_183881767_A_G	REF	pos	bc2	CATCAGCTCCAAAGAAAATAGACCTAAATTCCAAACAATACCTGCTGAATTTCTTATGGATGGGGGTCCCAGAGAGAGGGAAATGCAATTGCATCATTGGAAGCTGACTGCCAAATACTCTATATCTCAGATGACTTCATCTGCCAGGAATGTTTGAATACCAGGGGCACTCCTC	ACTGGCCGCTTCACTGCATCAGCTCCAAAGAAAATAGACCTAAATTCCAAACAATACCTGCTGAATTTCTTATGGATGGGGGTCCCAGAGAGAGGGAAATGCAATTGCATCATTGGAAGCTGACTGCCAAATACTCTATATCTCAGATGACTTCATCTGCCAGGAATGTTTGAATACCAGGGGCACTCCTCGGTACCTCTAGAATACCTGAAAAGATCGGAAGAGCGTCG	none	chr1_183881767_A_G-REF-posStrand-bc2
TGGAAGTACT	Genetic variant	chr1_183881767_A_G	REF	pos	bc3	CATCAGCTCCAAAGAAAATAGACCTAAATTCCAAACAATACCTGCTGAATTTCTTATGGATGGGGGTCCCAGAGAGAGGGAAATGCAATTGCATCATTGGAAGCTGACTGCCAAATACTCTATATCTCAGATGACTTCATCTGCCAGGAATGTTTGAATACCAGGGGCACTCCTC	ACTGGCCGCTTCACTGCATCAGCTCCAAAGAAAATAGACCTAAATTCCAAACAATACCTGCTGAATTTCTTATGGATGGGGGTCCCAGAGAGAGGGAAATGCAATTGCATCATTGGAAGCTGACTGCCAAATACTCTATATCTCAGATGACTTCATCTGCCAGGAATGTTTGAATACCAGGGGCACTCCTCGGTACCTCTAGATGGAAGTACTAGATCGGAAGAGCGTCG	none	chr1_183881767_A_G-REF-posStrand-bc3
CGATTGAGTG	Genetic variant	chr1_183881767_A_G	REF	pos	bc4	CATCAGCTCCAAAGAAAATAGACCTAAATTCCAAACAATACCTGCTGAATTTCTTATGGATGGGGGTCCCAGAGAGAGGGAAATGCAATTGCATCATTGGAAGCTGACTGCCAAATACTCTATATCTCAGATGACTTCATCTGCCAGGAATGTTTGAATACCAGGGGCACTCCTC	ACTGGCCGCTTCACTGCATCAGCTCCAAAGAAAATAGACCTAAATTCCAAACAATACCTGCTGAATTTCTTATGGATGGGGGTCCCAGAGAGAGGGAAATGCAATTGCATCATTGGAAGCTGACTGCCAAATACTCTATATCTCAGATGACTTCATCTGCCAGGAATGTTTGAATACCAGGGGCACTCCTCGGTACCTCTAGACGATTGAGTGAGATCGGAAGAGCGTCG	none	chr1_183881767_A_G-REF-posStrand-bc4
CACAGCTTGA	Genetic variant	chr1_183881767_A_G	REF	pos	bc5	CATCAGCTCCAAAGAAAATAGACCTAAATTCCAAACAATACCTGCTGAATTTCTTATGGATGGGGGTCCCAGAGAGAGGGAAATGCAATTGCATCATTGGAAGCTGACTGCCAAATACTCTATATCTCAGATGACTTCATCTGCCAGGAATGTTTGAATACCAGGGGCACTCCTC	ACTGGCCGCTTCACTGCATCAGCTCCAAAGAAAATAGACCTAAATTCCAAACAATACCTGCTGAATTTCTTATGGATGGGGGTCCCAGAGAGAGGGAAATGCAATTGCATCATTGGAAGCTGACTGCCAAATACTCTATATCTCAGATGACTTCATCTGCCAGGAATGTTTGAATACCAGGGGCACTCCTCGGTACCTCTAGACACAGCTTGAAGATCGGAAGAGCGTCG	none	chr1_183881767_A_G-REF-posStrand-bc5
AAAGGCGCCT	Genetic variant	chr1_183881767_A_G	REF	pos	bc6	CATCAGCTCCAAAGAAAATAGACCTAAATTCCAAACAATACCTGCTGAATTTCTTATGGATGGGGGTCCCAGAGAGAGGGAAATGCAATTGCATCATTGGAAGCTGACTGCCAAATACTCTATATCTCAGATGACTTCATCTGCCAGGAATGTTTGAATACCAGGGGCACTCCTC	ACTGGCCGCTTCACTGCATCAGCTCCAAAGAAAATAGACCTAAATTCCAAACAATACCTGCTGAATTTCTTATGGATGGGGGTCCCAGAGAGAGGGAAATGCAATTGCATCATTGGAAGCTGACTGCCAAATACTCTATATCTCAGATGACTTCATCTGCCAGGAATGTTTGAATACCAGGGGCACTCCTCGGTACCTCTAGAAAAGGCGCCTAGATCGGAAGAGCGTCG	none	chr1_183881767_A_G-REF-posStrand-bc6
TGCCAGTAGC	Genetic variant	chr1_183881767_A_G	ALT	pos	bc1	CATCAGCTCCAAAGAAAATAGACCTAAATTCCAAACAATACCTGCTGAATTTCTTATGGATGGGGGTCCCAGAGAGAGGGAAATGCAGTTGCATCATTGGAAGCTGACTGCCAAATACTCTATATCTCAGATGACTTCATCTGCCAGGAATGTTTGAATACCAGGGGCACTCCTC	ACTGGCCGCTTCACTGCATCAGCTCCAAAGAAAATAGACCTAAATTCCAAACAATACCTGCTGAATTTCTTATGGATGGGGGTCCCAGAGAGAGGGAAATGCAGTTGCATCATTGGAAGCTGACTGCCAAATACTCTATATCTCAGATGACTTCATCTGCCAGGAATGTTTGAATACCAGGGGCACTCCTCGGTACCTCTAGATGCCAGTAGCAGATCGGAAGAGCGTCG	none	chr1_183881767_A_G-ALT-posStrand-bc1
AAATAGTGGA	Genetic variant	chr1_183881767_A_G	ALT	pos	bc2	CATCAGCTCCAAAGAAAATAGACCTAAATTCCAAACAATACCTGCTGAATTTCTTATGGATGGGGGTCCCAGAGAGAGGGAAATGCAGTTGCATCATTGGAAGCTGACTGCCAAATACTCTATATCTCAGATGACTTCATCTGCCAGGAATGTTTGAATACCAGGGGCACTCCTC	ACTGGCCGCTTCACTGCATCAGCTCCAAAGAAAATAGACCTAAATTCCAAACAATACCTGCTGAATTTCTTATGGATGGGGGTCCCAGAGAGAGGGAAATGCAGTTGCATCATTGGAAGCTGACTGCCAAATACTCTATATCTCAGATGACTTCATCTGCCAGGAATGTTTGAATACCAGGGGCACTCCTCGGTACCTCTAGAAAATAGTGGAAGATCGGAAGAGCGTCG	none	chr1_183881767_A_G-ALT-posStrand-bc2
CTTGCGAGGT	Genetic variant	chr1_183881767_A_G	ALT	pos	bc3	CATCAGCTCCAAAGAAAATAGACCTAAATTCCAAACAATACCTGCTGAATTTCTTATGGATGGGGGTCCCAGAGAGAGGGAAATGCAGTTGCATCATTGGAAGCTGACTGCCAAATACTCTATATCTCAGATGACTTCATCTGCCAGGAATGTTTGAATACCAGGGGCACTCCTC	ACTGGCCGCTTCACTGCATCAGCTCCAAAGAAAATAGACCTAAATTCCAAACAATACCTGCTGAATTTCTTATGGATGGGGGTCCCAGAGAGAGGGAAATGCAGTTGCATCATTGGAAGCTGACTGCCAAATACTCTATATCTCAGATGACTTCATCTGCCAGGAATGTTTGAATACCAGGGGCACTCCTCGGTACCTCTAGACTTGCGAGGTAGATCGGAAGAGCGTCG	none	chr1_183881767_A_G-ALT-posStrand-bc3
AGACGGAAAG	Genetic variant	chr1_183881767_A_G	ALT	pos	bc4	CATCAGCTCCAAAGAAAATAGACCTAAATTCCAAACAATACCTGCTGAATTTCTTATGGATGGGGGTCCCAGAGAGAGGGAAATGCAGTTGCATCATTGGAAGCTGACTGCCAAATACTCTATATCTCAGATGACTTCATCTGCCAGGAATGTTTGAATACCAGGGGCACTCCTC	ACTGGCCGCTTCACTGCATCAGCTCCAAAGAAAATAGACCTAAATTCCAAACAATACCTGCTGAATTTCTTATGGATGGGGGTCCCAGAGAGAGGGAAATGCAGTTGCATCATTGGAAGCTGACTGCCAAATACTCTATATCTCAGATGACTTCATCTGCCAGGAATGTTTGAATACCAGGGGCACTCCTCGGTACCTCTAGAAGACGGAAAGAGATCGGAAGAGCGTCG	none	chr1_183881767_A_G-ALT-posStrand-bc4
TGAGGTCTGA	Genetic variant	chr1_183881767_A_G	ALT	pos	bc5	CATCAGCTCCAAAGAAAATAGACCTAAATTCCAAACAATACCTGCTGAATTTCTTATGGATGGGGGTCCCAGAGAGAGGGAAATGCAGTTGCATCATTGGAAGCTGACTGCCAAATACTCTATATCTCAGATGACTTCATCTGCCAGGAATGTTTGAATACCAGGGGCACTCCTC	ACTGGCCGCTTCACTGCATCAGCTCCAAAGAAAATAGACCTAAATTCCAAACAATACCTGCTGAATTTCTTATGGATGGGGGTCCCAGAGAGAGGGAAATGCAGTTGCATCATTGGAAGCTGACTGCCAAATACTCTATATCTCAGATGACTTCATCTGCCAGGAATGTTTGAATACCAGGGGCACTCCTCGGTACCTCTAGATGAGGTCTGAAGATCGGAAGAGCGTCG	none	chr1_183881767_A_G-ALT-posStrand-bc5
GAACCGATGA	Genetic variant	chr1_183881767_A_G	ALT	pos	bc6	CATCAGCTCCAAAGAAAATAGACCTAAATTCCAAACAATACCTGCTGAATTTCTTATGGATGGGGGTCCCAGAGAGAGGGAAATGCAGTTGCATCATTGGAAGCTGACTGCCAAATACTCTATATCTCAGATGACTTCATCTGCCAGGAATGTTTGAATACCAGGGGCACTCCTC	ACTGGCCGCTTCACTGCATCAGCTCCAAAGAAAATAGACCTAAATTCCAAACAATACCTGCTGAATTTCTTATGGATGGGGGTCCCAGAGAGAGGGAAATGCAGTTGCATCATTGGAAGCTGACTGCCAAATACTCTATATCTCAGATGACTTCATCTGCCAGGAATGTTTGAATACCAGGGGCACTCCTCGGTACCTCTAGAGAACCGATGAAGATCGGAAGAGCGTCG	none	chr1_183881767_A_G-ALT-posStrand-bc6
GAACGACCAA	Genetic variant	chr1_186244962_T_C	REF	pos	bc1	GTAAGTCCAAAATCCGTCTGGGCAGTCATTAAATCTTAAAGTTCCAAAATATCCCTTTTGACTCCATGTCTCACATCCAGGTCACGTTGATGCAAGAGATGGGCTCCTACAGCTTTGGGCAGCTCCACCCTGTGGCTTTGCAGGGTACAGCTCCACTCCCCGCTGCTTTCACCGG	ACTGGCCGCTTCACTGGTAAGTCCAAAATCCGTCTGGGCAGTCATTAAATCTTAAAGTTCCAAAATATCCCTTTTGACTCCATGTCTCACATCCAGGTCACGTTGATGCAAGAGATGGGCTCCTACAGCTTTGGGCAGCTCCACCCTGTGGCTTTGCAGGGTACAGCTCCACTCCCCGCTGCTTTCACCGGGGTACCTCTAGAGAACGACCAAAGATCGGAAGAGCGTCG	none	chr1_186244962_T_C-REF-posStrand-bc1
TGAGCATAGG	Genetic variant	chr1_186244962_T_C	REF	pos	bc2	GTAAGTCCAAAATCCGTCTGGGCAGTCATTAAATCTTAAAGTTCCAAAATATCCCTTTTGACTCCATGTCTCACATCCAGGTCACGTTGATGCAAGAGATGGGCTCCTACAGCTTTGGGCAGCTCCACCCTGTGGCTTTGCAGGGTACAGCTCCACTCCCCGCTGCTTTCACCGG	ACTGGCCGCTTCACTGGTAAGTCCAAAATCCGTCTGGGCAGTCATTAAATCTTAAAGTTCCAAAATATCCCTTTTGACTCCATGTCTCACATCCAGGTCACGTTGATGCAAGAGATGGGCTCCTACAGCTTTGGGCAGCTCCACCCTGTGGCTTTGCAGGGTACAGCTCCACTCCCCGCTGCTTTCACCGGGGTACCTCTAGATGAGCATAGGAGATCGGAAGAGCGTCG	none	chr1_186244962_T_C-REF-posStrand-bc2
GATCTTACTA	Genetic variant	chr1_186244962_T_C	REF	pos	bc3	GTAAGTCCAAAATCCGTCTGGGCAGTCATTAAATCTTAAAGTTCCAAAATATCCCTTTTGACTCCATGTCTCACATCCAGGTCACGTTGATGCAAGAGATGGGCTCCTACAGCTTTGGGCAGCTCCACCCTGTGGCTTTGCAGGGTACAGCTCCACTCCCCGCTGCTTTCACCGG	ACTGGCCGCTTCACTGGTAAGTCCAAAATCCGTCTGGGCAGTCATTAAATCTTAAAGTTCCAAAATATCCCTTTTGACTCCATGTCTCACATCCAGGTCACGTTGATGCAAGAGATGGGCTCCTACAGCTTTGGGCAGCTCCACCCTGTGGCTTTGCAGGGTACAGCTCCACTCCCCGCTGCTTTCACCGGGGTACCTCTAGAGATCTTACTAAGATCGGAAGAGCGTCG	none	chr1_186244962_T_C-REF-posStrand-bc3
GTCCACTAGC	Genetic variant	chr1_186244962_T_C	REF	pos	bc4	GTAAGTCCAAAATCCGTCTGGGCAGTCATTAAATCTTAAAGTTCCAAAATATCCCTTTTGACTCCATGTCTCACATCCAGGTCACGTTGATGCAAGAGATGGGCTCCTACAGCTTTGGGCAGCTCCACCCTGTGGCTTTGCAGGGTACAGCTCCACTCCCCGCTGCTTTCACCGG	ACTGGCCGCTTCACTGGTAAGTCCAAAATCCGTCTGGGCAGTCATTAAATCTTAAAGTTCCAAAATATCCCTTTTGACTCCATGTCTCACATCCAGGTCACGTTGATGCAAGAGATGGGCTCCTACAGCTTTGGGCAGCTCCACCCTGTGGCTTTGCAGGGTACAGCTCCACTCCCCGCTGCTTTCACCGGGGTACCTCTAGAGTCCACTAGCAGATCGGAAGAGCGTCG	none	chr1_186244962_T_C-REF-posStrand-bc4
AATCGACAGG	Genetic variant	chr1_186244962_T_C	REF	pos	bc5	GTAAGTCCAAAATCCGTCTGGGCAGTCATTAAATCTTAAAGTTCCAAAATATCCCTTTTGACTCCATGTCTCACATCCAGGTCACGTTGATGCAAGAGATGGGCTCCTACAGCTTTGGGCAGCTCCACCCTGTGGCTTTGCAGGGTACAGCTCCACTCCCCGCTGCTTTCACCGG	ACTGGCCGCTTCACTGGTAAGTCCAAAATCCGTCTGGGCAGTCATTAAATCTTAAAGTTCCAAAATATCCCTTTTGACTCCATGTCTCACATCCAGGTCACGTTGATGCAAGAGATGGGCTCCTACAGCTTTGGGCAGCTCCACCCTGTGGCTTTGCAGGGTACAGCTCCACTCCCCGCTGCTTTCACCGGGGTACCTCTAGAAATCGACAGGAGATCGGAAGAGCGTCG	none	chr1_186244962_T_C-REF-posStrand-bc5
AGTGTTGGAA	Genetic variant	chr1_186244962_T_C	REF	pos	bc6	GTAAGTCCAAAATCCGTCTGGGCAGTCATTAAATCTTAAAGTTCCAAAATATCCCTTTTGACTCCATGTCTCACATCCAGGTCACGTTGATGCAAGAGATGGGCTCCTACAGCTTTGGGCAGCTCCACCCTGTGGCTTTGCAGGGTACAGCTCCACTCCCCGCTGCTTTCACCGG	ACTGGCCGCTTCACTGGTAAGTCCAAAATCCGTCTGGGCAGTCATTAAATCTTAAAGTTCCAAAATATCCCTTTTGACTCCATGTCTCACATCCAGGTCACGTTGATGCAAGAGATGGGCTCCTACAGCTTTGGGCAGCTCCACCCTGTGGCTTTGCAGGGTACAGCTCCACTCCCCGCTGCTTTCACCGGGGTACCTCTAGAAGTGTTGGAAAGATCGGAAGAGCGTCG	none	chr1_186244962_T_C-REF-posStrand-bc6
TTTAGCCGGG	Genetic variant	chr1_186244962_T_C	ALT	pos	bc1	GTAAGTCCAAAATCCGTCTGGGCAGTCATTAAATCTTAAAGTTCCAAAATATCCCTTTTGACTCCATGTCTCACATCCAGGTCACGTCGATGCAAGAGATGGGCTCCTACAGCTTTGGGCAGCTCCACCCTGTGGCTTTGCAGGGTACAGCTCCACTCCCCGCTGCTTTCACCGG	ACTGGCCGCTTCACTGGTAAGTCCAAAATCCGTCTGGGCAGTCATTAAATCTTAAAGTTCCAAAATATCCCTTTTGACTCCATGTCTCACATCCAGGTCACGTCGATGCAAGAGATGGGCTCCTACAGCTTTGGGCAGCTCCACCCTGTGGCTTTGCAGGGTACAGCTCCACTCCCCGCTGCTTTCACCGGGGTACCTCTAGATTTAGCCGGGAGATCGGAAGAGCGTCG	none	chr1_186244962_T_C-ALT-posStrand-bc1
GGTACTTGGG	Genetic variant	chr1_186244962_T_C	ALT	pos	bc2	GTAAGTCCAAAATCCGTCTGGGCAGTCATTAAATCTTAAAGTTCCAAAATATCCCTTTTGACTCCATGTCTCACATCCAGGTCACGTCGATGCAAGAGATGGGCTCCTACAGCTTTGGGCAGCTCCACCCTGTGGCTTTGCAGGGTACAGCTCCACTCCCCGCTGCTTTCACCGG	ACTGGCCGCTTCACTGGTAAGTCCAAAATCCGTCTGGGCAGTCATTAAATCTTAAAGTTCCAAAATATCCCTTTTGACTCCATGTCTCACATCCAGGTCACGTCGATGCAAGAGATGGGCTCCTACAGCTTTGGGCAGCTCCACCCTGTGGCTTTGCAGGGTACAGCTCCACTCCCCGCTGCTTTCACCGGGGTACCTCTAGAGGTACTTGGGAGATCGGAAGAGCGTCG	none	chr1_186244962_T_C-ALT-posStrand-bc2
GCGGCTTTCA	Genetic variant	chr1_186244962_T_C	ALT	pos	bc3	GTAAGTCCAAAATCCGTCTGGGCAGTCATTAAATCTTAAAGTTCCAAAATATCCCTTTTGACTCCATGTCTCACATCCAGGTCACGTCGATGCAAGAGATGGGCTCCTACAGCTTTGGGCAGCTCCACCCTGTGGCTTTGCAGGGTACAGCTCCACTCCCCGCTGCTTTCACCGG	ACTGGCCGCTTCACTGGTAAGTCCAAAATCCGTCTGGGCAGTCATTAAATCTTAAAGTTCCAAAATATCCCTTTTGACTCCATGTCTCACATCCAGGTCACGTCGATGCAAGAGATGGGCTCCTACAGCTTTGGGCAGCTCCACCCTGTGGCTTTGCAGGGTACAGCTCCACTCCCCGCTGCTTTCACCGGGGTACCTCTAGAGCGGCTTTCAAGATCGGAAGAGCGTCG	none	chr1_186244962_T_C-ALT-posStrand-bc3
TAGTACGAAA	Genetic variant	chr1_186244962_T_C	ALT	pos	bc4	GTAAGTCCAAAATCCGTCTGGGCAGTCATTAAATCTTAAAGTTCCAAAATATCCCTTTTGACTCCATGTCTCACATCCAGGTCACGTCGATGCAAGAGATGGGCTCCTACAGCTTTGGGCAGCTCCACCCTGTGGCTTTGCAGGGTACAGCTCCACTCCCCGCTGCTTTCACCGG	ACTGGCCGCTTCACTGGTAAGTCCAAAATCCGTCTGGGCAGTCATTAAATCTTAAAGTTCCAAAATATCCCTTTTGACTCCATGTCTCACATCCAGGTCACGTCGATGCAAGAGATGGGCTCCTACAGCTTTGGGCAGCTCCACCCTGTGGCTTTGCAGGGTACAGCTCCACTCCCCGCTGCTTTCACCGGGGTACCTCTAGATAGTACGAAAAGATCGGAAGAGCGTCG	none	chr1_186244962_T_C-ALT-posStrand-bc4
TGGCTAACCT	Genetic variant	chr1_186244962_T_C	ALT	pos	bc5	GTAAGTCCAAAATCCGTCTGGGCAGTCATTAAATCTTAAAGTTCCAAAATATCCCTTTTGACTCCATGTCTCACATCCAGGTCACGTCGATGCAAGAGATGGGCTCCTACAGCTTTGGGCAGCTCCACCCTGTGGCTTTGCAGGGTACAGCTCCACTCCCCGCTGCTTTCACCGG	ACTGGCCGCTTCACTGGTAAGTCCAAAATCCGTCTGGGCAGTCATTAAATCTTAAAGTTCCAAAATATCCCTTTTGACTCCATGTCTCACATCCAGGTCACGTCGATGCAAGAGATGGGCTCCTACAGCTTTGGGCAGCTCCACCCTGTGGCTTTGCAGGGTACAGCTCCACTCCCCGCTGCTTTCACCGGGGTACCTCTAGATGGCTAACCTAGATCGGAAGAGCGTCG	none	chr1_186244962_T_C-ALT-posStrand-bc5
GCTAAAGGCG	Genetic variant	chr1_186244962_T_C	ALT	pos	bc6	GTAAGTCCAAAATCCGTCTGGGCAGTCATTAAATCTTAAAGTTCCAAAATATCCCTTTTGACTCCATGTCTCACATCCAGGTCACGTCGATGCAAGAGATGGGCTCCTACAGCTTTGGGCAGCTCCACCCTGTGGCTTTGCAGGGTACAGCTCCACTCCCCGCTGCTTTCACCGG	ACTGGCCGCTTCACTGGTAAGTCCAAAATCCGTCTGGGCAGTCATTAAATCTTAAAGTTCCAAAATATCCCTTTTGACTCCATGTCTCACATCCAGGTCACGTCGATGCAAGAGATGGGCTCCTACAGCTTTGGGCAGCTCCACCCTGTGGCTTTGCAGGGTACAGCTCCACTCCCCGCTGCTTTCACCGGGGTACCTCTAGAGCTAAAGGCGAGATCGGAAGAGCGTCG	none	chr1_186244962_T_C-ALT-posStrand-bc6
AAGATCGAAA	Genetic variant	chr1_195159402_C_G	REF	pos	bc1	CACTATTCCAATGATAGCAACTTAACTTTCTATCTGAAGTTAAATTATGTGTCTAGGTAAATTGCTGGAAAAGATAGAAGTATGATGCAACGACTAATCTCTGCTCTATTGTTTTCAAGTCCTATCCCACATTATTTTTTTTTTCAAGATATATATGGAAACTTCCAATTTTCTT	ACTGGCCGCTTCACTGCACTATTCCAATGATAGCAACTTAACTTTCTATCTGAAGTTAAATTATGTGTCTAGGTAAATTGCTGGAAAAGATAGAAGTATGATGCAACGACTAATCTCTGCTCTATTGTTTTCAAGTCCTATCCCACATTATTTTTTTTTTCAAGATATATATGGAAACTTCCAATTTTCTTGGTACCTCTAGAAAGATCGAAAAGATCGGAAGAGCGTCG	none	chr1_195159402_C_G-REF-posStrand-bc1
CGGCAAGAAA	Genetic variant	chr1_195159402_C_G	REF	pos	bc2	CACTATTCCAATGATAGCAACTTAACTTTCTATCTGAAGTTAAATTATGTGTCTAGGTAAATTGCTGGAAAAGATAGAAGTATGATGCAACGACTAATCTCTGCTCTATTGTTTTCAAGTCCTATCCCACATTATTTTTTTTTTCAAGATATATATGGAAACTTCCAATTTTCTT	ACTGGCCGCTTCACTGCACTATTCCAATGATAGCAACTTAACTTTCTATCTGAAGTTAAATTATGTGTCTAGGTAAATTGCTGGAAAAGATAGAAGTATGATGCAACGACTAATCTCTGCTCTATTGTTTTCAAGTCCTATCCCACATTATTTTTTTTTTCAAGATATATATGGAAACTTCCAATTTTCTTGGTACCTCTAGACGGCAAGAAAAGATCGGAAGAGCGTCG	none	chr1_195159402_C_G-REF-posStrand-bc2
CATCATAGTT	Genetic variant	chr1_195159402_C_G	REF	pos	bc3	CACTATTCCAATGATAGCAACTTAACTTTCTATCTGAAGTTAAATTATGTGTCTAGGTAAATTGCTGGAAAAGATAGAAGTATGATGCAACGACTAATCTCTGCTCTATTGTTTTCAAGTCCTATCCCACATTATTTTTTTTTTCAAGATATATATGGAAACTTCCAATTTTCTT	ACTGGCCGCTTCACTGCACTATTCCAATGATAGCAACTTAACTTTCTATCTGAAGTTAAATTATGTGTCTAGGTAAATTGCTGGAAAAGATAGAAGTATGATGCAACGACTAATCTCTGCTCTATTGTTTTCAAGTCCTATCCCACATTATTTTTTTTTTCAAGATATATATGGAAACTTCCAATTTTCTTGGTACCTCTAGACATCATAGTTAGATCGGAAGAGCGTCG	none	chr1_195159402_C_G-REF-posStrand-bc3
CTCGTTTGCT	Genetic variant	chr1_195159402_C_G	REF	pos	bc4	CACTATTCCAATGATAGCAACTTAACTTTCTATCTGAAGTTAAATTATGTGTCTAGGTAAATTGCTGGAAAAGATAGAAGTATGATGCAACGACTAATCTCTGCTCTATTGTTTTCAAGTCCTATCCCACATTATTTTTTTTTTCAAGATATATATGGAAACTTCCAATTTTCTT	ACTGGCCGCTTCACTGCACTATTCCAATGATAGCAACTTAACTTTCTATCTGAAGTTAAATTATGTGTCTAGGTAAATTGCTGGAAAAGATAGAAGTATGATGCAACGACTAATCTCTGCTCTATTGTTTTCAAGTCCTATCCCACATTATTTTTTTTTTCAAGATATATATGGAAACTTCCAATTTTCTTGGTACCTCTAGACTCGTTTGCTAGATCGGAAGAGCGTCG	none	chr1_195159402_C_G-REF-posStrand-bc4
TGCGTACCTA	Genetic variant	chr1_195159402_C_G	REF	pos	bc5	CACTATTCCAATGATAGCAACTTAACTTTCTATCTGAAGTTAAATTATGTGTCTAGGTAAATTGCTGGAAAAGATAGAAGTATGATGCAACGACTAATCTCTGCTCTATTGTTTTCAAGTCCTATCCCACATTATTTTTTTTTTCAAGATATATATGGAAACTTCCAATTTTCTT	ACTGGCCGCTTCACTGCACTATTCCAATGATAGCAACTTAACTTTCTATCTGAAGTTAAATTATGTGTCTAGGTAAATTGCTGGAAAAGATAGAAGTATGATGCAACGACTAATCTCTGCTCTATTGTTTTCAAGTCCTATCCCACATTATTTTTTTTTTCAAGATATATATGGAAACTTCCAATTTTCTTGGTACCTCTAGATGCGTACCTAAGATCGGAAGAGCGTCG	none	chr1_195159402_C_G-REF-posStrand-bc5
TCCTGACGAC	Genetic variant	chr1_195159402_C_G	REF	pos	bc6	CACTATTCCAATGATAGCAACTTAACTTTCTATCTGAAGTTAAATTATGTGTCTAGGTAAATTGCTGGAAAAGATAGAAGTATGATGCAACGACTAATCTCTGCTCTATTGTTTTCAAGTCCTATCCCACATTATTTTTTTTTTCAAGATATATATGGAAACTTCCAATTTTCTT	ACTGGCCGCTTCACTGCACTATTCCAATGATAGCAACTTAACTTTCTATCTGAAGTTAAATTATGTGTCTAGGTAAATTGCTGGAAAAGATAGAAGTATGATGCAACGACTAATCTCTGCTCTATTGTTTTCAAGTCCTATCCCACATTATTTTTTTTTTCAAGATATATATGGAAACTTCCAATTTTCTTGGTACCTCTAGATCCTGACGACAGATCGGAAGAGCGTCG	none	chr1_195159402_C_G-REF-posStrand-bc6
TTGCACAGCG	Genetic variant	chr1_195159402_C_G	ALT	pos	bc1	CACTATTCCAATGATAGCAACTTAACTTTCTATCTGAAGTTAAATTATGTGTCTAGGTAAATTGCTGGAAAAGATAGAAGTATGATGGAACGACTAATCTCTGCTCTATTGTTTTCAAGTCCTATCCCACATTATTTTTTTTTTCAAGATATATATGGAAACTTCCAATTTTCTT	ACTGGCCGCTTCACTGCACTATTCCAATGATAGCAACTTAACTTTCTATCTGAAGTTAAATTATGTGTCTAGGTAAATTGCTGGAAAAGATAGAAGTATGATGGAACGACTAATCTCTGCTCTATTGTTTTCAAGTCCTATCCCACATTATTTTTTTTTTCAAGATATATATGGAAACTTCCAATTTTCTTGGTACCTCTAGATTGCACAGCGAGATCGGAAGAGCGTCG	none	chr1_195159402_C_G-ALT-posStrand-bc1
TTACTATGCT	Genetic variant	chr1_195159402_C_G	ALT	pos	bc2	CACTATTCCAATGATAGCAACTTAACTTTCTATCTGAAGTTAAATTATGTGTCTAGGTAAATTGCTGGAAAAGATAGAAGTATGATGGAACGACTAATCTCTGCTCTATTGTTTTCAAGTCCTATCCCACATTATTTTTTTTTTCAAGATATATATGGAAACTTCCAATTTTCTT	ACTGGCCGCTTCACTGCACTATTCCAATGATAGCAACTTAACTTTCTATCTGAAGTTAAATTATGTGTCTAGGTAAATTGCTGGAAAAGATAGAAGTATGATGGAACGACTAATCTCTGCTCTATTGTTTTCAAGTCCTATCCCACATTATTTTTTTTTTCAAGATATATATGGAAACTTCCAATTTTCTTGGTACCTCTAGATTACTATGCTAGATCGGAAGAGCGTCG	none	chr1_195159402_C_G-ALT-posStrand-bc2
TCCATGCTTG	Genetic variant	chr1_195159402_C_G	ALT	pos	bc3	CACTATTCCAATGATAGCAACTTAACTTTCTATCTGAAGTTAAATTATGTGTCTAGGTAAATTGCTGGAAAAGATAGAAGTATGATGGAACGACTAATCTCTGCTCTATTGTTTTCAAGTCCTATCCCACATTATTTTTTTTTTCAAGATATATATGGAAACTTCCAATTTTCTT	ACTGGCCGCTTCACTGCACTATTCCAATGATAGCAACTTAACTTTCTATCTGAAGTTAAATTATGTGTCTAGGTAAATTGCTGGAAAAGATAGAAGTATGATGGAACGACTAATCTCTGCTCTATTGTTTTCAAGTCCTATCCCACATTATTTTTTTTTTCAAGATATATATGGAAACTTCCAATTTTCTTGGTACCTCTAGATCCATGCTTGAGATCGGAAGAGCGTCG	none	chr1_195159402_C_G-ALT-posStrand-bc3
ACGACTCTGC	Genetic variant	chr1_195159402_C_G	ALT	pos	bc4	CACTATTCCAATGATAGCAACTTAACTTTCTATCTGAAGTTAAATTATGTGTCTAGGTAAATTGCTGGAAAAGATAGAAGTATGATGGAACGACTAATCTCTGCTCTATTGTTTTCAAGTCCTATCCCACATTATTTTTTTTTTCAAGATATATATGGAAACTTCCAATTTTCTT	ACTGGCCGCTTCACTGCACTATTCCAATGATAGCAACTTAACTTTCTATCTGAAGTTAAATTATGTGTCTAGGTAAATTGCTGGAAAAGATAGAAGTATGATGGAACGACTAATCTCTGCTCTATTGTTTTCAAGTCCTATCCCACATTATTTTTTTTTTCAAGATATATATGGAAACTTCCAATTTTCTTGGTACCTCTAGAACGACTCTGCAGATCGGAAGAGCGTCG	none	chr1_195159402_C_G-ALT-posStrand-bc4
GAAGGACCTT	Genetic variant	chr1_195159402_C_G	ALT	pos	bc5	CACTATTCCAATGATAGCAACTTAACTTTCTATCTGAAGTTAAATTATGTGTCTAGGTAAATTGCTGGAAAAGATAGAAGTATGATGGAACGACTAATCTCTGCTCTATTGTTTTCAAGTCCTATCCCACATTATTTTTTTTTTCAAGATATATATGGAAACTTCCAATTTTCTT	ACTGGCCGCTTCACTGCACTATTCCAATGATAGCAACTTAACTTTCTATCTGAAGTTAAATTATGTGTCTAGGTAAATTGCTGGAAAAGATAGAAGTATGATGGAACGACTAATCTCTGCTCTATTGTTTTCAAGTCCTATCCCACATTATTTTTTTTTTCAAGATATATATGGAAACTTCCAATTTTCTTGGTACCTCTAGAGAAGGACCTTAGATCGGAAGAGCGTCG	none	chr1_195159402_C_G-ALT-posStrand-bc5
GTTCGACATG	Genetic variant	chr1_195159402_C_G	ALT	pos	bc6	CACTATTCCAATGATAGCAACTTAACTTTCTATCTGAAGTTAAATTATGTGTCTAGGTAAATTGCTGGAAAAGATAGAAGTATGATGGAACGACTAATCTCTGCTCTATTGTTTTCAAGTCCTATCCCACATTATTTTTTTTTTCAAGATATATATGGAAACTTCCAATTTTCTT	ACTGGCCGCTTCACTGCACTATTCCAATGATAGCAACTTAACTTTCTATCTGAAGTTAAATTATGTGTCTAGGTAAATTGCTGGAAAAGATAGAAGTATGATGGAACGACTAATCTCTGCTCTATTGTTTTCAAGTCCTATCCCACATTATTTTTTTTTTCAAGATATATATGGAAACTTCCAATTTTCTTGGTACCTCTAGAGTTCGACATGAGATCGGAAGAGCGTCG	none	chr1_195159402_C_G-ALT-posStrand-bc6
AAGAGTGTAC	Genetic variant	chr1_195159405_C_T	REF	pos	bc1	TATTCCAATGATAGCAACTTAACTTTCTATCTGAAGTTAAATTATGTGTCTAGGTAAATTGCTGGAAAAGATAGAAGTATGATGCAACGACTAATCTCTGCTCTATTGTTTTCAAGTCCTATCCCACATTATTTTTTTTTTCAAGATATATATGGAAACTTCCAATTTTCTTCAA	ACTGGCCGCTTCACTGTATTCCAATGATAGCAACTTAACTTTCTATCTGAAGTTAAATTATGTGTCTAGGTAAATTGCTGGAAAAGATAGAAGTATGATGCAACGACTAATCTCTGCTCTATTGTTTTCAAGTCCTATCCCACATTATTTTTTTTTTCAAGATATATATGGAAACTTCCAATTTTCTTCAAGGTACCTCTAGAAAGAGTGTACAGATCGGAAGAGCGTCG	none	chr1_195159405_C_T-REF-posStrand-bc1
GATCGCTTGG	Genetic variant	chr1_195159405_C_T	REF	pos	bc2	TATTCCAATGATAGCAACTTAACTTTCTATCTGAAGTTAAATTATGTGTCTAGGTAAATTGCTGGAAAAGATAGAAGTATGATGCAACGACTAATCTCTGCTCTATTGTTTTCAAGTCCTATCCCACATTATTTTTTTTTTCAAGATATATATGGAAACTTCCAATTTTCTTCAA	ACTGGCCGCTTCACTGTATTCCAATGATAGCAACTTAACTTTCTATCTGAAGTTAAATTATGTGTCTAGGTAAATTGCTGGAAAAGATAGAAGTATGATGCAACGACTAATCTCTGCTCTATTGTTTTCAAGTCCTATCCCACATTATTTTTTTTTTCAAGATATATATGGAAACTTCCAATTTTCTTCAAGGTACCTCTAGAGATCGCTTGGAGATCGGAAGAGCGTCG	none	chr1_195159405_C_T-REF-posStrand-bc2
CATCGGCGTT	Genetic variant	chr1_195159405_C_T	REF	pos	bc3	TATTCCAATGATAGCAACTTAACTTTCTATCTGAAGTTAAATTATGTGTCTAGGTAAATTGCTGGAAAAGATAGAAGTATGATGCAACGACTAATCTCTGCTCTATTGTTTTCAAGTCCTATCCCACATTATTTTTTTTTTCAAGATATATATGGAAACTTCCAATTTTCTTCAA	ACTGGCCGCTTCACTGTATTCCAATGATAGCAACTTAACTTTCTATCTGAAGTTAAATTATGTGTCTAGGTAAATTGCTGGAAAAGATAGAAGTATGATGCAACGACTAATCTCTGCTCTATTGTTTTCAAGTCCTATCCCACATTATTTTTTTTTTCAAGATATATATGGAAACTTCCAATTTTCTTCAAGGTACCTCTAGACATCGGCGTTAGATCGGAAGAGCGTCG	none	chr1_195159405_C_T-REF-posStrand-bc3
CCGTAAGTAA	Genetic variant	chr1_195159405_C_T	REF	pos	bc4	TATTCCAATGATAGCAACTTAACTTTCTATCTGAAGTTAAATTATGTGTCTAGGTAAATTGCTGGAAAAGATAGAAGTATGATGCAACGACTAATCTCTGCTCTATTGTTTTCAAGTCCTATCCCACATTATTTTTTTTTTCAAGATATATATGGAAACTTCCAATTTTCTTCAA	ACTGGCCGCTTCACTGTATTCCAATGATAGCAACTTAACTTTCTATCTGAAGTTAAATTATGTGTCTAGGTAAATTGCTGGAAAAGATAGAAGTATGATGCAACGACTAATCTCTGCTCTATTGTTTTCAAGTCCTATCCCACATTATTTTTTTTTTCAAGATATATATGGAAACTTCCAATTTTCTTCAAGGTACCTCTAGACCGTAAGTAAAGATCGGAAGAGCGTCG	none	chr1_195159405_C_T-REF-posStrand-bc4
CCGATACGAG	Genetic variant	chr1_195159405_C_T	REF	pos	bc5	TATTCCAATGATAGCAACTTAACTTTCTATCTGAAGTTAAATTATGTGTCTAGGTAAATTGCTGGAAAAGATAGAAGTATGATGCAACGACTAATCTCTGCTCTATTGTTTTCAAGTCCTATCCCACATTATTTTTTTTTTCAAGATATATATGGAAACTTCCAATTTTCTTCAA	ACTGGCCGCTTCACTGTATTCCAATGATAGCAACTTAACTTTCTATCTGAAGTTAAATTATGTGTCTAGGTAAATTGCTGGAAAAGATAGAAGTATGATGCAACGACTAATCTCTGCTCTATTGTTTTCAAGTCCTATCCCACATTATTTTTTTTTTCAAGATATATATGGAAACTTCCAATTTTCTTCAAGGTACCTCTAGACCGATACGAGAGATCGGAAGAGCGTCG	none	chr1_195159405_C_T-REF-posStrand-bc5
ATCGCCACGT	Genetic variant	chr1_195159405_C_T	REF	pos	bc6	TATTCCAATGATAGCAACTTAACTTTCTATCTGAAGTTAAATTATGTGTCTAGGTAAATTGCTGGAAAAGATAGAAGTATGATGCAACGACTAATCTCTGCTCTATTGTTTTCAAGTCCTATCCCACATTATTTTTTTTTTCAAGATATATATGGAAACTTCCAATTTTCTTCAA	ACTGGCCGCTTCACTGTATTCCAATGATAGCAACTTAACTTTCTATCTGAAGTTAAATTATGTGTCTAGGTAAATTGCTGGAAAAGATAGAAGTATGATGCAACGACTAATCTCTGCTCTATTGTTTTCAAGTCCTATCCCACATTATTTTTTTTTTCAAGATATATATGGAAACTTCCAATTTTCTTCAAGGTACCTCTAGAATCGCCACGTAGATCGGAAGAGCGTCG	none	chr1_195159405_C_T-REF-posStrand-bc6
GTAAGCTTGT	Genetic variant	chr1_195159405_C_T	ALT	pos	bc1	TATTCCAATGATAGCAACTTAACTTTCTATCTGAAGTTAAATTATGTGTCTAGGTAAATTGCTGGAAAAGATAGAAGTATGATGCAATGACTAATCTCTGCTCTATTGTTTTCAAGTCCTATCCCACATTATTTTTTTTTTCAAGATATATATGGAAACTTCCAATTTTCTTCAA	ACTGGCCGCTTCACTGTATTCCAATGATAGCAACTTAACTTTCTATCTGAAGTTAAATTATGTGTCTAGGTAAATTGCTGGAAAAGATAGAAGTATGATGCAATGACTAATCTCTGCTCTATTGTTTTCAAGTCCTATCCCACATTATTTTTTTTTTCAAGATATATATGGAAACTTCCAATTTTCTTCAAGGTACCTCTAGAGTAAGCTTGTAGATCGGAAGAGCGTCG	none	chr1_195159405_C_T-ALT-posStrand-bc1
AGACGACTGA	Genetic variant	chr1_195159405_C_T	ALT	pos	bc2	TATTCCAATGATAGCAACTTAACTTTCTATCTGAAGTTAAATTATGTGTCTAGGTAAATTGCTGGAAAAGATAGAAGTATGATGCAATGACTAATCTCTGCTCTATTGTTTTCAAGTCCTATCCCACATTATTTTTTTTTTCAAGATATATATGGAAACTTCCAATTTTCTTCAA	ACTGGCCGCTTCACTGTATTCCAATGATAGCAACTTAACTTTCTATCTGAAGTTAAATTATGTGTCTAGGTAAATTGCTGGAAAAGATAGAAGTATGATGCAATGACTAATCTCTGCTCTATTGTTTTCAAGTCCTATCCCACATTATTTTTTTTTTCAAGATATATATGGAAACTTCCAATTTTCTTCAAGGTACCTCTAGAAGACGACTGAAGATCGGAAGAGCGTCG	none	chr1_195159405_C_T-ALT-posStrand-bc2
TTTGCGCGAC	Genetic variant	chr1_195159405_C_T	ALT	pos	bc3	TATTCCAATGATAGCAACTTAACTTTCTATCTGAAGTTAAATTATGTGTCTAGGTAAATTGCTGGAAAAGATAGAAGTATGATGCAATGACTAATCTCTGCTCTATTGTTTTCAAGTCCTATCCCACATTATTTTTTTTTTCAAGATATATATGGAAACTTCCAATTTTCTTCAA	ACTGGCCGCTTCACTGTATTCCAATGATAGCAACTTAACTTTCTATCTGAAGTTAAATTATGTGTCTAGGTAAATTGCTGGAAAAGATAGAAGTATGATGCAATGACTAATCTCTGCTCTATTGTTTTCAAGTCCTATCCCACATTATTTTTTTTTTCAAGATATATATGGAAACTTCCAATTTTCTTCAAGGTACCTCTAGATTTGCGCGACAGATCGGAAGAGCGTCG	none	chr1_195159405_C_T-ALT-posStrand-bc3
ATAATAAGGC	Genetic variant	chr1_195159405_C_T	ALT	pos	bc4	TATTCCAATGATAGCAACTTAACTTTCTATCTGAAGTTAAATTATGTGTCTAGGTAAATTGCTGGAAAAGATAGAAGTATGATGCAATGACTAATCTCTGCTCTATTGTTTTCAAGTCCTATCCCACATTATTTTTTTTTTCAAGATATATATGGAAACTTCCAATTTTCTTCAA	ACTGGCCGCTTCACTGTATTCCAATGATAGCAACTTAACTTTCTATCTGAAGTTAAATTATGTGTCTAGGTAAATTGCTGGAAAAGATAGAAGTATGATGCAATGACTAATCTCTGCTCTATTGTTTTCAAGTCCTATCCCACATTATTTTTTTTTTCAAGATATATATGGAAACTTCCAATTTTCTTCAAGGTACCTCTAGAATAATAAGGCAGATCGGAAGAGCGTCG	none	chr1_195159405_C_T-ALT-posStrand-bc4
CTAATAGTAC	Genetic variant	chr1_195159405_C_T	ALT	pos	bc5	TATTCCAATGATAGCAACTTAACTTTCTATCTGAAGTTAAATTATGTGTCTAGGTAAATTGCTGGAAAAGATAGAAGTATGATGCAATGACTAATCTCTGCTCTATTGTTTTCAAGTCCTATCCCACATTATTTTTTTTTTCAAGATATATATGGAAACTTCCAATTTTCTTCAA	ACTGGCCGCTTCACTGTATTCCAATGATAGCAACTTAACTTTCTATCTGAAGTTAAATTATGTGTCTAGGTAAATTGCTGGAAAAGATAGAAGTATGATGCAATGACTAATCTCTGCTCTATTGTTTTCAAGTCCTATCCCACATTATTTTTTTTTTCAAGATATATATGGAAACTTCCAATTTTCTTCAAGGTACCTCTAGACTAATAGTACAGATCGGAAGAGCGTCG	none	chr1_195159405_C_T-ALT-posStrand-bc5
CGAATACGTC	Genetic variant	chr1_195159405_C_T	ALT	pos	bc6	TATTCCAATGATAGCAACTTAACTTTCTATCTGAAGTTAAATTATGTGTCTAGGTAAATTGCTGGAAAAGATAGAAGTATGATGCAATGACTAATCTCTGCTCTATTGTTTTCAAGTCCTATCCCACATTATTTTTTTTTTCAAGATATATATGGAAACTTCCAATTTTCTTCAA	ACTGGCCGCTTCACTGTATTCCAATGATAGCAACTTAACTTTCTATCTGAAGTTAAATTATGTGTCTAGGTAAATTGCTGGAAAAGATAGAAGTATGATGCAATGACTAATCTCTGCTCTATTGTTTTCAAGTCCTATCCCACATTATTTTTTTTTTCAAGATATATATGGAAACTTCCAATTTTCTTCAAGGTACCTCTAGACGAATACGTCAGATCGGAAGAGCGTCG	none	chr1_195159405_C_T-ALT-posStrand-bc6
GCGCAAGTCA	Genetic variant	chr1_20840609_T_A	REF	pos	bc1	AAGAACATTTGGGGATCACATGTAAATGGGCTGCTAAAGGCCTCAGAGTTTCCCTGAGGCTAAGGGGTCTCTGTTACCTTACTTACATCATGATAGAGATCTAACAATAATATTCAGAAAACCAAAAGATAACCTTTATGCCCTAGCACAATCTATAAAATGCCATCACATCAAC	ACTGGCCGCTTCACTGAAGAACATTTGGGGATCACATGTAAATGGGCTGCTAAAGGCCTCAGAGTTTCCCTGAGGCTAAGGGGTCTCTGTTACCTTACTTACATCATGATAGAGATCTAACAATAATATTCAGAAAACCAAAAGATAACCTTTATGCCCTAGCACAATCTATAAAATGCCATCACATCAACGGTACCTCTAGAGCGCAAGTCAAGATCGGAAGAGCGTCG	none	chr1_20840609_T_A-REF-posStrand-bc1
TATGGTACGT	Genetic variant	chr1_20840609_T_A	REF	pos	bc2	AAGAACATTTGGGGATCACATGTAAATGGGCTGCTAAAGGCCTCAGAGTTTCCCTGAGGCTAAGGGGTCTCTGTTACCTTACTTACATCATGATAGAGATCTAACAATAATATTCAGAAAACCAAAAGATAACCTTTATGCCCTAGCACAATCTATAAAATGCCATCACATCAAC	ACTGGCCGCTTCACTGAAGAACATTTGGGGATCACATGTAAATGGGCTGCTAAAGGCCTCAGAGTTTCCCTGAGGCTAAGGGGTCTCTGTTACCTTACTTACATCATGATAGAGATCTAACAATAATATTCAGAAAACCAAAAGATAACCTTTATGCCCTAGCACAATCTATAAAATGCCATCACATCAACGGTACCTCTAGATATGGTACGTAGATCGGAAGAGCGTCG	none	chr1_20840609_T_A-REF-posStrand-bc2
AGCAGAAATC	Genetic variant	chr1_20840609_T_A	REF	pos	bc3	AAGAACATTTGGGGATCACATGTAAATGGGCTGCTAAAGGCCTCAGAGTTTCCCTGAGGCTAAGGGGTCTCTGTTACCTTACTTACATCATGATAGAGATCTAACAATAATATTCAGAAAACCAAAAGATAACCTTTATGCCCTAGCACAATCTATAAAATGCCATCACATCAAC	ACTGGCCGCTTCACTGAAGAACATTTGGGGATCACATGTAAATGGGCTGCTAAAGGCCTCAGAGTTTCCCTGAGGCTAAGGGGTCTCTGTTACCTTACTTACATCATGATAGAGATCTAACAATAATATTCAGAAAACCAAAAGATAACCTTTATGCCCTAGCACAATCTATAAAATGCCATCACATCAACGGTACCTCTAGAAGCAGAAATCAGATCGGAAGAGCGTCG	none	chr1_20840609_T_A-REF-posStrand-bc3
TCACGCTTGT	Genetic variant	chr1_20840609_T_A	REF	pos	bc4	AAGAACATTTGGGGATCACATGTAAATGGGCTGCTAAAGGCCTCAGAGTTTCCCTGAGGCTAAGGGGTCTCTGTTACCTTACTTACATCATGATAGAGATCTAACAATAATATTCAGAAAACCAAAAGATAACCTTTATGCCCTAGCACAATCTATAAAATGCCATCACATCAAC	ACTGGCCGCTTCACTGAAGAACATTTGGGGATCACATGTAAATGGGCTGCTAAAGGCCTCAGAGTTTCCCTGAGGCTAAGGGGTCTCTGTTACCTTACTTACATCATGATAGAGATCTAACAATAATATTCAGAAAACCAAAAGATAACCTTTATGCCCTAGCACAATCTATAAAATGCCATCACATCAACGGTACCTCTAGATCACGCTTGTAGATCGGAAGAGCGTCG	none	chr1_20840609_T_A-REF-posStrand-bc4
GATACCAACC	Genetic variant	chr1_20840609_T_A	REF	pos	bc5	AAGAACATTTGGGGATCACATGTAAATGGGCTGCTAAAGGCCTCAGAGTTTCCCTGAGGCTAAGGGGTCTCTGTTACCTTACTTACATCATGATAGAGATCTAACAATAATATTCAGAAAACCAAAAGATAACCTTTATGCCCTAGCACAATCTATAAAATGCCATCACATCAAC	ACTGGCCGCTTCACTGAAGAACATTTGGGGATCACATGTAAATGGGCTGCTAAAGGCCTCAGAGTTTCCCTGAGGCTAAGGGGTCTCTGTTACCTTACTTACATCATGATAGAGATCTAACAATAATATTCAGAAAACCAAAAGATAACCTTTATGCCCTAGCACAATCTATAAAATGCCATCACATCAACGGTACCTCTAGAGATACCAACCAGATCGGAAGAGCGTCG	none	chr1_20840609_T_A-REF-posStrand-bc5
GAAACATGCG	Genetic variant	chr1_20840609_T_A	REF	pos	bc6	AAGAACATTTGGGGATCACATGTAAATGGGCTGCTAAAGGCCTCAGAGTTTCCCTGAGGCTAAGGGGTCTCTGTTACCTTACTTACATCATGATAGAGATCTAACAATAATATTCAGAAAACCAAAAGATAACCTTTATGCCCTAGCACAATCTATAAAATGCCATCACATCAAC	ACTGGCCGCTTCACTGAAGAACATTTGGGGATCACATGTAAATGGGCTGCTAAAGGCCTCAGAGTTTCCCTGAGGCTAAGGGGTCTCTGTTACCTTACTTACATCATGATAGAGATCTAACAATAATATTCAGAAAACCAAAAGATAACCTTTATGCCCTAGCACAATCTATAAAATGCCATCACATCAACGGTACCTCTAGAGAAACATGCGAGATCGGAAGAGCGTCG	none	chr1_20840609_T_A-REF-posStrand-bc6
GATGTCGAGC	Genetic variant	chr1_20840609_T_A	ALT	pos	bc1	AAGAACATTTGGGGATCACATGTAAATGGGCTGCTAAAGGCCTCAGAGTTTCCCTGAGGCTAAGGGGTCTCTGTTACCTTACTTACAACATGATAGAGATCTAACAATAATATTCAGAAAACCAAAAGATAACCTTTATGCCCTAGCACAATCTATAAAATGCCATCACATCAAC	ACTGGCCGCTTCACTGAAGAACATTTGGGGATCACATGTAAATGGGCTGCTAAAGGCCTCAGAGTTTCCCTGAGGCTAAGGGGTCTCTGTTACCTTACTTACAACATGATAGAGATCTAACAATAATATTCAGAAAACCAAAAGATAACCTTTATGCCCTAGCACAATCTATAAAATGCCATCACATCAACGGTACCTCTAGAGATGTCGAGCAGATCGGAAGAGCGTCG	none	chr1_20840609_T_A-ALT-posStrand-bc1
AGTACAATAG	Genetic variant	chr1_20840609_T_A	ALT	pos	bc2	AAGAACATTTGGGGATCACATGTAAATGGGCTGCTAAAGGCCTCAGAGTTTCCCTGAGGCTAAGGGGTCTCTGTTACCTTACTTACAACATGATAGAGATCTAACAATAATATTCAGAAAACCAAAAGATAACCTTTATGCCCTAGCACAATCTATAAAATGCCATCACATCAAC	ACTGGCCGCTTCACTGAAGAACATTTGGGGATCACATGTAAATGGGCTGCTAAAGGCCTCAGAGTTTCCCTGAGGCTAAGGGGTCTCTGTTACCTTACTTACAACATGATAGAGATCTAACAATAATATTCAGAAAACCAAAAGATAACCTTTATGCCCTAGCACAATCTATAAAATGCCATCACATCAACGGTACCTCTAGAAGTACAATAGAGATCGGAAGAGCGTCG	none	chr1_20840609_T_A-ALT-posStrand-bc2
AAACGAACGT	Genetic variant	chr1_20840609_T_A	ALT	pos	bc3	AAGAACATTTGGGGATCACATGTAAATGGGCTGCTAAAGGCCTCAGAGTTTCCCTGAGGCTAAGGGGTCTCTGTTACCTTACTTACAACATGATAGAGATCTAACAATAATATTCAGAAAACCAAAAGATAACCTTTATGCCCTAGCACAATCTATAAAATGCCATCACATCAAC	ACTGGCCGCTTCACTGAAGAACATTTGGGGATCACATGTAAATGGGCTGCTAAAGGCCTCAGAGTTTCCCTGAGGCTAAGGGGTCTCTGTTACCTTACTTACAACATGATAGAGATCTAACAATAATATTCAGAAAACCAAAAGATAACCTTTATGCCCTAGCACAATCTATAAAATGCCATCACATCAACGGTACCTCTAGAAAACGAACGTAGATCGGAAGAGCGTCG	none	chr1_20840609_T_A-ALT-posStrand-bc3
AGCGACACCA	Genetic variant	chr1_20840609_T_A	ALT	pos	bc4	AAGAACATTTGGGGATCACATGTAAATGGGCTGCTAAAGGCCTCAGAGTTTCCCTGAGGCTAAGGGGTCTCTGTTACCTTACTTACAACATGATAGAGATCTAACAATAATATTCAGAAAACCAAAAGATAACCTTTATGCCCTAGCACAATCTATAAAATGCCATCACATCAAC	ACTGGCCGCTTCACTGAAGAACATTTGGGGATCACATGTAAATGGGCTGCTAAAGGCCTCAGAGTTTCCCTGAGGCTAAGGGGTCTCTGTTACCTTACTTACAACATGATAGAGATCTAACAATAATATTCAGAAAACCAAAAGATAACCTTTATGCCCTAGCACAATCTATAAAATGCCATCACATCAACGGTACCTCTAGAAGCGACACCAAGATCGGAAGAGCGTCG	none	chr1_20840609_T_A-ALT-posStrand-bc4
TCTGGAGGGT	Genetic variant	chr1_20840609_T_A	ALT	pos	bc5	AAGAACATTTGGGGATCACATGTAAATGGGCTGCTAAAGGCCTCAGAGTTTCCCTGAGGCTAAGGGGTCTCTGTTACCTTACTTACAACATGATAGAGATCTAACAATAATATTCAGAAAACCAAAAGATAACCTTTATGCCCTAGCACAATCTATAAAATGCCATCACATCAAC	ACTGGCCGCTTCACTGAAGAACATTTGGGGATCACATGTAAATGGGCTGCTAAAGGCCTCAGAGTTTCCCTGAGGCTAAGGGGTCTCTGTTACCTTACTTACAACATGATAGAGATCTAACAATAATATTCAGAAAACCAAAAGATAACCTTTATGCCCTAGCACAATCTATAAAATGCCATCACATCAACGGTACCTCTAGATCTGGAGGGTAGATCGGAAGAGCGTCG	none	chr1_20840609_T_A-ALT-posStrand-bc5
CATGTATTTG	Genetic variant	chr1_20840609_T_A	ALT	pos	bc6	AAGAACATTTGGGGATCACATGTAAATGGGCTGCTAAAGGCCTCAGAGTTTCCCTGAGGCTAAGGGGTCTCTGTTACCTTACTTACAACATGATAGAGATCTAACAATAATATTCAGAAAACCAAAAGATAACCTTTATGCCCTAGCACAATCTATAAAATGCCATCACATCAAC	ACTGGCCGCTTCACTGAAGAACATTTGGGGATCACATGTAAATGGGCTGCTAAAGGCCTCAGAGTTTCCCTGAGGCTAAGGGGTCTCTGTTACCTTACTTACAACATGATAGAGATCTAACAATAATATTCAGAAAACCAAAAGATAACCTTTATGCCCTAGCACAATCTATAAAATGCCATCACATCAACGGTACCTCTAGACATGTATTTGAGATCGGAAGAGCGTCG	none	chr1_20840609_T_A-ALT-posStrand-bc6
CCAAGACCAA	Genetic variant	chr1_21262110_C_G	REF	pos	bc1	CCCCGAGAGCTCCCTGCCCCCCGATCCTCACCATAAATAGCACCATGGCTTTCACTGATCAGAGCATCGAGCCCCGGTCTTGCTGACCTCAGGGTGATGGCCCTGAAAGGGGGACGGGACCAGCTTGGGGCTAGTCTGAAGGAAGACACAGAGACAAGAGAGCCCCTTGAGAGAC	ACTGGCCGCTTCACTGCCCCGAGAGCTCCCTGCCCCCCGATCCTCACCATAAATAGCACCATGGCTTTCACTGATCAGAGCATCGAGCCCCGGTCTTGCTGACCTCAGGGTGATGGCCCTGAAAGGGGGACGGGACCAGCTTGGGGCTAGTCTGAAGGAAGACACAGAGACAAGAGAGCCCCTTGAGAGACGGTACCTCTAGACCAAGACCAAAGATCGGAAGAGCGTCG	none	chr1_21262110_C_G-REF-posStrand-bc1
CCCGAGTTTG	Genetic variant	chr1_21262110_C_G	REF	pos	bc2	CCCCGAGAGCTCCCTGCCCCCCGATCCTCACCATAAATAGCACCATGGCTTTCACTGATCAGAGCATCGAGCCCCGGTCTTGCTGACCTCAGGGTGATGGCCCTGAAAGGGGGACGGGACCAGCTTGGGGCTAGTCTGAAGGAAGACACAGAGACAAGAGAGCCCCTTGAGAGAC	ACTGGCCGCTTCACTGCCCCGAGAGCTCCCTGCCCCCCGATCCTCACCATAAATAGCACCATGGCTTTCACTGATCAGAGCATCGAGCCCCGGTCTTGCTGACCTCAGGGTGATGGCCCTGAAAGGGGGACGGGACCAGCTTGGGGCTAGTCTGAAGGAAGACACAGAGACAAGAGAGCCCCTTGAGAGACGGTACCTCTAGACCCGAGTTTGAGATCGGAAGAGCGTCG	none	chr1_21262110_C_G-REF-posStrand-bc2
AATATTCGAC	Genetic variant	chr1_21262110_C_G	REF	pos	bc3	CCCCGAGAGCTCCCTGCCCCCCGATCCTCACCATAAATAGCACCATGGCTTTCACTGATCAGAGCATCGAGCCCCGGTCTTGCTGACCTCAGGGTGATGGCCCTGAAAGGGGGACGGGACCAGCTTGGGGCTAGTCTGAAGGAAGACACAGAGACAAGAGAGCCCCTTGAGAGAC	ACTGGCCGCTTCACTGCCCCGAGAGCTCCCTGCCCCCCGATCCTCACCATAAATAGCACCATGGCTTTCACTGATCAGAGCATCGAGCCCCGGTCTTGCTGACCTCAGGGTGATGGCCCTGAAAGGGGGACGGGACCAGCTTGGGGCTAGTCTGAAGGAAGACACAGAGACAAGAGAGCCCCTTGAGAGACGGTACCTCTAGAAATATTCGACAGATCGGAAGAGCGTCG	none	chr1_21262110_C_G-REF-posStrand-bc3
TCGTTCACCG	Genetic variant	chr1_21262110_C_G	REF	pos	bc4	CCCCGAGAGCTCCCTGCCCCCCGATCCTCACCATAAATAGCACCATGGCTTTCACTGATCAGAGCATCGAGCCCCGGTCTTGCTGACCTCAGGGTGATGGCCCTGAAAGGGGGACGGGACCAGCTTGGGGCTAGTCTGAAGGAAGACACAGAGACAAGAGAGCCCCTTGAGAGAC	ACTGGCCGCTTCACTGCCCCGAGAGCTCCCTGCCCCCCGATCCTCACCATAAATAGCACCATGGCTTTCACTGATCAGAGCATCGAGCCCCGGTCTTGCTGACCTCAGGGTGATGGCCCTGAAAGGGGGACGGGACCAGCTTGGGGCTAGTCTGAAGGAAGACACAGAGACAAGAGAGCCCCTTGAGAGACGGTACCTCTAGATCGTTCACCGAGATCGGAAGAGCGTCG	none	chr1_21262110_C_G-REF-posStrand-bc4
TTCGTGGAAG	Genetic variant	chr1_21262110_C_G	REF	pos	bc5	CCCCGAGAGCTCCCTGCCCCCCGATCCTCACCATAAATAGCACCATGGCTTTCACTGATCAGAGCATCGAGCCCCGGTCTTGCTGACCTCAGGGTGATGGCCCTGAAAGGGGGACGGGACCAGCTTGGGGCTAGTCTGAAGGAAGACACAGAGACAAGAGAGCCCCTTGAGAGAC	ACTGGCCGCTTCACTGCCCCGAGAGCTCCCTGCCCCCCGATCCTCACCATAAATAGCACCATGGCTTTCACTGATCAGAGCATCGAGCCCCGGTCTTGCTGACCTCAGGGTGATGGCCCTGAAAGGGGGACGGGACCAGCTTGGGGCTAGTCTGAAGGAAGACACAGAGACAAGAGAGCCCCTTGAGAGACGGTACCTCTAGATTCGTGGAAGAGATCGGAAGAGCGTCG	none	chr1_21262110_C_G-REF-posStrand-bc5
GACCTGCTTC	Genetic variant	chr1_21262110_C_G	REF	pos	bc6	CCCCGAGAGCTCCCTGCCCCCCGATCCTCACCATAAATAGCACCATGGCTTTCACTGATCAGAGCATCGAGCCCCGGTCTTGCTGACCTCAGGGTGATGGCCCTGAAAGGGGGACGGGACCAGCTTGGGGCTAGTCTGAAGGAAGACACAGAGACAAGAGAGCCCCTTGAGAGAC	ACTGGCCGCTTCACTGCCCCGAGAGCTCCCTGCCCCCCGATCCTCACCATAAATAGCACCATGGCTTTCACTGATCAGAGCATCGAGCCCCGGTCTTGCTGACCTCAGGGTGATGGCCCTGAAAGGGGGACGGGACCAGCTTGGGGCTAGTCTGAAGGAAGACACAGAGACAAGAGAGCCCCTTGAGAGACGGTACCTCTAGAGACCTGCTTCAGATCGGAAGAGCGTCG	none	chr1_21262110_C_G-REF-posStrand-bc6
GACGGGAGAT	Genetic variant	chr1_21262110_C_G	ALT	pos	bc1	CCCCGAGAGCTCCCTGCCCCCCGATCCTCACCATAAATAGCACCATGGCTTTCACTGATCAGAGCATCGAGCCCCGGTCTTGCTGACGTCAGGGTGATGGCCCTGAAAGGGGGACGGGACCAGCTTGGGGCTAGTCTGAAGGAAGACACAGAGACAAGAGAGCCCCTTGAGAGAC	ACTGGCCGCTTCACTGCCCCGAGAGCTCCCTGCCCCCCGATCCTCACCATAAATAGCACCATGGCTTTCACTGATCAGAGCATCGAGCCCCGGTCTTGCTGACGTCAGGGTGATGGCCCTGAAAGGGGGACGGGACCAGCTTGGGGCTAGTCTGAAGGAAGACACAGAGACAAGAGAGCCCCTTGAGAGACGGTACCTCTAGAGACGGGAGATAGATCGGAAGAGCGTCG	none	chr1_21262110_C_G-ALT-posStrand-bc1
GAGACTCGAC	Genetic variant	chr1_21262110_C_G	ALT	pos	bc2	CCCCGAGAGCTCCCTGCCCCCCGATCCTCACCATAAATAGCACCATGGCTTTCACTGATCAGAGCATCGAGCCCCGGTCTTGCTGACGTCAGGGTGATGGCCCTGAAAGGGGGACGGGACCAGCTTGGGGCTAGTCTGAAGGAAGACACAGAGACAAGAGAGCCCCTTGAGAGAC	ACTGGCCGCTTCACTGCCCCGAGAGCTCCCTGCCCCCCGATCCTCACCATAAATAGCACCATGGCTTTCACTGATCAGAGCATCGAGCCCCGGTCTTGCTGACGTCAGGGTGATGGCCCTGAAAGGGGGACGGGACCAGCTTGGGGCTAGTCTGAAGGAAGACACAGAGACAAGAGAGCCCCTTGAGAGACGGTACCTCTAGAGAGACTCGACAGATCGGAAGAGCGTCG	none	chr1_21262110_C_G-ALT-posStrand-bc2
AGTGTAAGGA	Genetic variant	chr1_21262110_C_G	ALT	pos	bc3	CCCCGAGAGCTCCCTGCCCCCCGATCCTCACCATAAATAGCACCATGGCTTTCACTGATCAGAGCATCGAGCCCCGGTCTTGCTGACGTCAGGGTGATGGCCCTGAAAGGGGGACGGGACCAGCTTGGGGCTAGTCTGAAGGAAGACACAGAGACAAGAGAGCCCCTTGAGAGAC	ACTGGCCGCTTCACTGCCCCGAGAGCTCCCTGCCCCCCGATCCTCACCATAAATAGCACCATGGCTTTCACTGATCAGAGCATCGAGCCCCGGTCTTGCTGACGTCAGGGTGATGGCCCTGAAAGGGGGACGGGACCAGCTTGGGGCTAGTCTGAAGGAAGACACAGAGACAAGAGAGCCCCTTGAGAGACGGTACCTCTAGAAGTGTAAGGAAGATCGGAAGAGCGTCG	none	chr1_21262110_C_G-ALT-posStrand-bc3
ACGAACTAGC	Genetic variant	chr1_21262110_C_G	ALT	pos	bc4	CCCCGAGAGCTCCCTGCCCCCCGATCCTCACCATAAATAGCACCATGGCTTTCACTGATCAGAGCATCGAGCCCCGGTCTTGCTGACGTCAGGGTGATGGCCCTGAAAGGGGGACGGGACCAGCTTGGGGCTAGTCTGAAGGAAGACACAGAGACAAGAGAGCCCCTTGAGAGAC	ACTGGCCGCTTCACTGCCCCGAGAGCTCCCTGCCCCCCGATCCTCACCATAAATAGCACCATGGCTTTCACTGATCAGAGCATCGAGCCCCGGTCTTGCTGACGTCAGGGTGATGGCCCTGAAAGGGGGACGGGACCAGCTTGGGGCTAGTCTGAAGGAAGACACAGAGACAAGAGAGCCCCTTGAGAGACGGTACCTCTAGAACGAACTAGCAGATCGGAAGAGCGTCG	none	chr1_21262110_C_G-ALT-posStrand-bc4
AAGCTGACGG	Genetic variant	chr1_21262110_C_G	ALT	pos	bc5	CCCCGAGAGCTCCCTGCCCCCCGATCCTCACCATAAATAGCACCATGGCTTTCACTGATCAGAGCATCGAGCCCCGGTCTTGCTGACGTCAGGGTGATGGCCCTGAAAGGGGGACGGGACCAGCTTGGGGCTAGTCTGAAGGAAGACACAGAGACAAGAGAGCCCCTTGAGAGAC	ACTGGCCGCTTCACTGCCCCGAGAGCTCCCTGCCCCCCGATCCTCACCATAAATAGCACCATGGCTTTCACTGATCAGAGCATCGAGCCCCGGTCTTGCTGACGTCAGGGTGATGGCCCTGAAAGGGGGACGGGACCAGCTTGGGGCTAGTCTGAAGGAAGACACAGAGACAAGAGAGCCCCTTGAGAGACGGTACCTCTAGAAAGCTGACGGAGATCGGAAGAGCGTCG	none	chr1_21262110_C_G-ALT-posStrand-bc5
CCACGTACAG	Genetic variant	chr1_21262110_C_G	ALT	pos	bc6	CCCCGAGAGCTCCCTGCCCCCCGATCCTCACCATAAATAGCACCATGGCTTTCACTGATCAGAGCATCGAGCCCCGGTCTTGCTGACGTCAGGGTGATGGCCCTGAAAGGGGGACGGGACCAGCTTGGGGCTAGTCTGAAGGAAGACACAGAGACAAGAGAGCCCCTTGAGAGAC	ACTGGCCGCTTCACTGCCCCGAGAGCTCCCTGCCCCCCGATCCTCACCATAAATAGCACCATGGCTTTCACTGATCAGAGCATCGAGCCCCGGTCTTGCTGACGTCAGGGTGATGGCCCTGAAAGGGGGACGGGACCAGCTTGGGGCTAGTCTGAAGGAAGACACAGAGACAAGAGAGCCCCTTGAGAGACGGTACCTCTAGACCACGTACAGAGATCGGAAGAGCGTCG	none	chr1_21262110_C_G-ALT-posStrand-bc6
CCCAGAAGAG	Genetic variant	chr1_214970234_T_C	REF	pos	bc1	AGTGAATAAGTTTCATCAGATCTTTCAGATCTCTAGCTGTTTTTGGCTCTTAACTATCCAGCTAGAATCTTATTACTAGGGTTTCATTATCCTAATTCAGGCAGACAATGAGTAACCAGAAGGAGACTCTTACTGATGAAATCAAACCTGAAAAGCTGCCATCTTGAAAGCTAGC	ACTGGCCGCTTCACTGAGTGAATAAGTTTCATCAGATCTTTCAGATCTCTAGCTGTTTTTGGCTCTTAACTATCCAGCTAGAATCTTATTACTAGGGTTTCATTATCCTAATTCAGGCAGACAATGAGTAACCAGAAGGAGACTCTTACTGATGAAATCAAACCTGAAAAGCTGCCATCTTGAAAGCTAGCGGTACCTCTAGACCCAGAAGAGAGATCGGAAGAGCGTCG	none	chr1_214970234_T_C-REF-posStrand-bc1
GTAACACTGA	Genetic variant	chr1_214970234_T_C	REF	pos	bc2	AGTGAATAAGTTTCATCAGATCTTTCAGATCTCTAGCTGTTTTTGGCTCTTAACTATCCAGCTAGAATCTTATTACTAGGGTTTCATTATCCTAATTCAGGCAGACAATGAGTAACCAGAAGGAGACTCTTACTGATGAAATCAAACCTGAAAAGCTGCCATCTTGAAAGCTAGC	ACTGGCCGCTTCACTGAGTGAATAAGTTTCATCAGATCTTTCAGATCTCTAGCTGTTTTTGGCTCTTAACTATCCAGCTAGAATCTTATTACTAGGGTTTCATTATCCTAATTCAGGCAGACAATGAGTAACCAGAAGGAGACTCTTACTGATGAAATCAAACCTGAAAAGCTGCCATCTTGAAAGCTAGCGGTACCTCTAGAGTAACACTGAAGATCGGAAGAGCGTCG	none	chr1_214970234_T_C-REF-posStrand-bc2
TCGTGTTCAG	Genetic variant	chr1_214970234_T_C	REF	pos	bc3	AGTGAATAAGTTTCATCAGATCTTTCAGATCTCTAGCTGTTTTTGGCTCTTAACTATCCAGCTAGAATCTTATTACTAGGGTTTCATTATCCTAATTCAGGCAGACAATGAGTAACCAGAAGGAGACTCTTACTGATGAAATCAAACCTGAAAAGCTGCCATCTTGAAAGCTAGC	ACTGGCCGCTTCACTGAGTGAATAAGTTTCATCAGATCTTTCAGATCTCTAGCTGTTTTTGGCTCTTAACTATCCAGCTAGAATCTTATTACTAGGGTTTCATTATCCTAATTCAGGCAGACAATGAGTAACCAGAAGGAGACTCTTACTGATGAAATCAAACCTGAAAAGCTGCCATCTTGAAAGCTAGCGGTACCTCTAGATCGTGTTCAGAGATCGGAAGAGCGTCG	none	chr1_214970234_T_C-REF-posStrand-bc3
AAGAATCGCA	Genetic variant	chr1_214970234_T_C	REF	pos	bc4	AGTGAATAAGTTTCATCAGATCTTTCAGATCTCTAGCTGTTTTTGGCTCTTAACTATCCAGCTAGAATCTTATTACTAGGGTTTCATTATCCTAATTCAGGCAGACAATGAGTAACCAGAAGGAGACTCTTACTGATGAAATCAAACCTGAAAAGCTGCCATCTTGAAAGCTAGC	ACTGGCCGCTTCACTGAGTGAATAAGTTTCATCAGATCTTTCAGATCTCTAGCTGTTTTTGGCTCTTAACTATCCAGCTAGAATCTTATTACTAGGGTTTCATTATCCTAATTCAGGCAGACAATGAGTAACCAGAAGGAGACTCTTACTGATGAAATCAAACCTGAAAAGCTGCCATCTTGAAAGCTAGCGGTACCTCTAGAAAGAATCGCAAGATCGGAAGAGCGTCG	none	chr1_214970234_T_C-REF-posStrand-bc4
TCTTCCAAAT	Genetic variant	chr1_214970234_T_C	REF	pos	bc5	AGTGAATAAGTTTCATCAGATCTTTCAGATCTCTAGCTGTTTTTGGCTCTTAACTATCCAGCTAGAATCTTATTACTAGGGTTTCATTATCCTAATTCAGGCAGACAATGAGTAACCAGAAGGAGACTCTTACTGATGAAATCAAACCTGAAAAGCTGCCATCTTGAAAGCTAGC	ACTGGCCGCTTCACTGAGTGAATAAGTTTCATCAGATCTTTCAGATCTCTAGCTGTTTTTGGCTCTTAACTATCCAGCTAGAATCTTATTACTAGGGTTTCATTATCCTAATTCAGGCAGACAATGAGTAACCAGAAGGAGACTCTTACTGATGAAATCAAACCTGAAAAGCTGCCATCTTGAAAGCTAGCGGTACCTCTAGATCTTCCAAATAGATCGGAAGAGCGTCG	none	chr1_214970234_T_C-REF-posStrand-bc5
GCAGGTTACG	Genetic variant	chr1_214970234_T_C	REF	pos	bc6	AGTGAATAAGTTTCATCAGATCTTTCAGATCTCTAGCTGTTTTTGGCTCTTAACTATCCAGCTAGAATCTTATTACTAGGGTTTCATTATCCTAATTCAGGCAGACAATGAGTAACCAGAAGGAGACTCTTACTGATGAAATCAAACCTGAAAAGCTGCCATCTTGAAAGCTAGC	ACTGGCCGCTTCACTGAGTGAATAAGTTTCATCAGATCTTTCAGATCTCTAGCTGTTTTTGGCTCTTAACTATCCAGCTAGAATCTTATTACTAGGGTTTCATTATCCTAATTCAGGCAGACAATGAGTAACCAGAAGGAGACTCTTACTGATGAAATCAAACCTGAAAAGCTGCCATCTTGAAAGCTAGCGGTACCTCTAGAGCAGGTTACGAGATCGGAAGAGCGTCG	none	chr1_214970234_T_C-REF-posStrand-bc6
ATACCGGAGC	Genetic variant	chr1_214970234_T_C	ALT	pos	bc1	AGTGAATAAGTTTCATCAGATCTTTCAGATCTCTAGCTGTTTTTGGCTCTTAACTATCCAGCTAGAATCTTATTACTAGGGTTTCATCATCCTAATTCAGGCAGACAATGAGTAACCAGAAGGAGACTCTTACTGATGAAATCAAACCTGAAAAGCTGCCATCTTGAAAGCTAGC	ACTGGCCGCTTCACTGAGTGAATAAGTTTCATCAGATCTTTCAGATCTCTAGCTGTTTTTGGCTCTTAACTATCCAGCTAGAATCTTATTACTAGGGTTTCATCATCCTAATTCAGGCAGACAATGAGTAACCAGAAGGAGACTCTTACTGATGAAATCAAACCTGAAAAGCTGCCATCTTGAAAGCTAGCGGTACCTCTAGAATACCGGAGCAGATCGGAAGAGCGTCG	none	chr1_214970234_T_C-ALT-posStrand-bc1
CTCAATTCAA	Genetic variant	chr1_214970234_T_C	ALT	pos	bc2	AGTGAATAAGTTTCATCAGATCTTTCAGATCTCTAGCTGTTTTTGGCTCTTAACTATCCAGCTAGAATCTTATTACTAGGGTTTCATCATCCTAATTCAGGCAGACAATGAGTAACCAGAAGGAGACTCTTACTGATGAAATCAAACCTGAAAAGCTGCCATCTTGAAAGCTAGC	ACTGGCCGCTTCACTGAGTGAATAAGTTTCATCAGATCTTTCAGATCTCTAGCTGTTTTTGGCTCTTAACTATCCAGCTAGAATCTTATTACTAGGGTTTCATCATCCTAATTCAGGCAGACAATGAGTAACCAGAAGGAGACTCTTACTGATGAAATCAAACCTGAAAAGCTGCCATCTTGAAAGCTAGCGGTACCTCTAGACTCAATTCAAAGATCGGAAGAGCGTCG	none	chr1_214970234_T_C-ALT-posStrand-bc2
TAGGTTCGCA	Genetic variant	chr1_214970234_T_C	ALT	pos	bc3	AGTGAATAAGTTTCATCAGATCTTTCAGATCTCTAGCTGTTTTTGGCTCTTAACTATCCAGCTAGAATCTTATTACTAGGGTTTCATCATCCTAATTCAGGCAGACAATGAGTAACCAGAAGGAGACTCTTACTGATGAAATCAAACCTGAAAAGCTGCCATCTTGAAAGCTAGC	ACTGGCCGCTTCACTGAGTGAATAAGTTTCATCAGATCTTTCAGATCTCTAGCTGTTTTTGGCTCTTAACTATCCAGCTAGAATCTTATTACTAGGGTTTCATCATCCTAATTCAGGCAGACAATGAGTAACCAGAAGGAGACTCTTACTGATGAAATCAAACCTGAAAAGCTGCCATCTTGAAAGCTAGCGGTACCTCTAGATAGGTTCGCAAGATCGGAAGAGCGTCG	none	chr1_214970234_T_C-ALT-posStrand-bc3
GAGTCCTTAC	Genetic variant	chr1_214970234_T_C	ALT	pos	bc4	AGTGAATAAGTTTCATCAGATCTTTCAGATCTCTAGCTGTTTTTGGCTCTTAACTATCCAGCTAGAATCTTATTACTAGGGTTTCATCATCCTAATTCAGGCAGACAATGAGTAACCAGAAGGAGACTCTTACTGATGAAATCAAACCTGAAAAGCTGCCATCTTGAAAGCTAGC	ACTGGCCGCTTCACTGAGTGAATAAGTTTCATCAGATCTTTCAGATCTCTAGCTGTTTTTGGCTCTTAACTATCCAGCTAGAATCTTATTACTAGGGTTTCATCATCCTAATTCAGGCAGACAATGAGTAACCAGAAGGAGACTCTTACTGATGAAATCAAACCTGAAAAGCTGCCATCTTGAAAGCTAGCGGTACCTCTAGAGAGTCCTTACAGATCGGAAGAGCGTCG	none	chr1_214970234_T_C-ALT-posStrand-bc4
GTCGTTCACC	Genetic variant	chr1_214970234_T_C	ALT	pos	bc5	AGTGAATAAGTTTCATCAGATCTTTCAGATCTCTAGCTGTTTTTGGCTCTTAACTATCCAGCTAGAATCTTATTACTAGGGTTTCATCATCCTAATTCAGGCAGACAATGAGTAACCAGAAGGAGACTCTTACTGATGAAATCAAACCTGAAAAGCTGCCATCTTGAAAGCTAGC	ACTGGCCGCTTCACTGAGTGAATAAGTTTCATCAGATCTTTCAGATCTCTAGCTGTTTTTGGCTCTTAACTATCCAGCTAGAATCTTATTACTAGGGTTTCATCATCCTAATTCAGGCAGACAATGAGTAACCAGAAGGAGACTCTTACTGATGAAATCAAACCTGAAAAGCTGCCATCTTGAAAGCTAGCGGTACCTCTAGAGTCGTTCACCAGATCGGAAGAGCGTCG	none	chr1_214970234_T_C-ALT-posStrand-bc5
CCCATGGAGT	Genetic variant	chr1_214970234_T_C	ALT	pos	bc6	AGTGAATAAGTTTCATCAGATCTTTCAGATCTCTAGCTGTTTTTGGCTCTTAACTATCCAGCTAGAATCTTATTACTAGGGTTTCATCATCCTAATTCAGGCAGACAATGAGTAACCAGAAGGAGACTCTTACTGATGAAATCAAACCTGAAAAGCTGCCATCTTGAAAGCTAGC	ACTGGCCGCTTCACTGAGTGAATAAGTTTCATCAGATCTTTCAGATCTCTAGCTGTTTTTGGCTCTTAACTATCCAGCTAGAATCTTATTACTAGGGTTTCATCATCCTAATTCAGGCAGACAATGAGTAACCAGAAGGAGACTCTTACTGATGAAATCAAACCTGAAAAGCTGCCATCTTGAAAGCTAGCGGTACCTCTAGACCCATGGAGTAGATCGGAAGAGCGTCG	none	chr1_214970234_T_C-ALT-posStrand-bc6
GAATACGAAT	Genetic variant	chr1_227270686_T_C	REF	pos	bc1	TGCCATTTTAACTATTGTTAAGTGTACATCAGTAGCTTTAGTTACATTCATAATGTTGTACAAACATTAGGATCACTATTTCTACAATTTCATCACCCCACACAGAACTCTGTAAACATTAAGCAATAATTCCCCATCCCCTCCCCGACCCACCACCACATCCCATGCCTGGTAA	ACTGGCCGCTTCACTGTGCCATTTTAACTATTGTTAAGTGTACATCAGTAGCTTTAGTTACATTCATAATGTTGTACAAACATTAGGATCACTATTTCTACAATTTCATCACCCCACACAGAACTCTGTAAACATTAAGCAATAATTCCCCATCCCCTCCCCGACCCACCACCACATCCCATGCCTGGTAAGGTACCTCTAGAGAATACGAATAGATCGGAAGAGCGTCG	none	chr1_227270686_T_C-REF-posStrand-bc1
AATAGGACGC	Genetic variant	chr1_227270686_T_C	REF	pos	bc2	TGCCATTTTAACTATTGTTAAGTGTACATCAGTAGCTTTAGTTACATTCATAATGTTGTACAAACATTAGGATCACTATTTCTACAATTTCATCACCCCACACAGAACTCTGTAAACATTAAGCAATAATTCCCCATCCCCTCCCCGACCCACCACCACATCCCATGCCTGGTAA	ACTGGCCGCTTCACTGTGCCATTTTAACTATTGTTAAGTGTACATCAGTAGCTTTAGTTACATTCATAATGTTGTACAAACATTAGGATCACTATTTCTACAATTTCATCACCCCACACAGAACTCTGTAAACATTAAGCAATAATTCCCCATCCCCTCCCCGACCCACCACCACATCCCATGCCTGGTAAGGTACCTCTAGAAATAGGACGCAGATCGGAAGAGCGTCG	none	chr1_227270686_T_C-REF-posStrand-bc2
ACGCGAACAG	Genetic variant	chr1_227270686_T_C	REF	pos	bc3	TGCCATTTTAACTATTGTTAAGTGTACATCAGTAGCTTTAGTTACATTCATAATGTTGTACAAACATTAGGATCACTATTTCTACAATTTCATCACCCCACACAGAACTCTGTAAACATTAAGCAATAATTCCCCATCCCCTCCCCGACCCACCACCACATCCCATGCCTGGTAA	ACTGGCCGCTTCACTGTGCCATTTTAACTATTGTTAAGTGTACATCAGTAGCTTTAGTTACATTCATAATGTTGTACAAACATTAGGATCACTATTTCTACAATTTCATCACCCCACACAGAACTCTGTAAACATTAAGCAATAATTCCCCATCCCCTCCCCGACCCACCACCACATCCCATGCCTGGTAAGGTACCTCTAGAACGCGAACAGAGATCGGAAGAGCGTCG	none	chr1_227270686_T_C-REF-posStrand-bc3
GCTCGTTAGG	Genetic variant	chr1_227270686_T_C	REF	pos	bc4	TGCCATTTTAACTATTGTTAAGTGTACATCAGTAGCTTTAGTTACATTCATAATGTTGTACAAACATTAGGATCACTATTTCTACAATTTCATCACCCCACACAGAACTCTGTAAACATTAAGCAATAATTCCCCATCCCCTCCCCGACCCACCACCACATCCCATGCCTGGTAA	ACTGGCCGCTTCACTGTGCCATTTTAACTATTGTTAAGTGTACATCAGTAGCTTTAGTTACATTCATAATGTTGTACAAACATTAGGATCACTATTTCTACAATTTCATCACCCCACACAGAACTCTGTAAACATTAAGCAATAATTCCCCATCCCCTCCCCGACCCACCACCACATCCCATGCCTGGTAAGGTACCTCTAGAGCTCGTTAGGAGATCGGAAGAGCGTCG	none	chr1_227270686_T_C-REF-posStrand-bc4
ATAGTGACTT	Genetic variant	chr1_227270686_T_C	REF	pos	bc5	TGCCATTTTAACTATTGTTAAGTGTACATCAGTAGCTTTAGTTACATTCATAATGTTGTACAAACATTAGGATCACTATTTCTACAATTTCATCACCCCACACAGAACTCTGTAAACATTAAGCAATAATTCCCCATCCCCTCCCCGACCCACCACCACATCCCATGCCTGGTAA	ACTGGCCGCTTCACTGTGCCATTTTAACTATTGTTAAGTGTACATCAGTAGCTTTAGTTACATTCATAATGTTGTACAAACATTAGGATCACTATTTCTACAATTTCATCACCCCACACAGAACTCTGTAAACATTAAGCAATAATTCCCCATCCCCTCCCCGACCCACCACCACATCCCATGCCTGGTAAGGTACCTCTAGAATAGTGACTTAGATCGGAAGAGCGTCG	none	chr1_227270686_T_C-REF-posStrand-bc5
GGTTGTCGGA	Genetic variant	chr1_227270686_T_C	REF	pos	bc6	TGCCATTTTAACTATTGTTAAGTGTACATCAGTAGCTTTAGTTACATTCATAATGTTGTACAAACATTAGGATCACTATTTCTACAATTTCATCACCCCACACAGAACTCTGTAAACATTAAGCAATAATTCCCCATCCCCTCCCCGACCCACCACCACATCCCATGCCTGGTAA	ACTGGCCGCTTCACTGTGCCATTTTAACTATTGTTAAGTGTACATCAGTAGCTTTAGTTACATTCATAATGTTGTACAAACATTAGGATCACTATTTCTACAATTTCATCACCCCACACAGAACTCTGTAAACATTAAGCAATAATTCCCCATCCCCTCCCCGACCCACCACCACATCCCATGCCTGGTAAGGTACCTCTAGAGGTTGTCGGAAGATCGGAAGAGCGTCG	none	chr1_227270686_T_C-REF-posStrand-bc6
TCTTCCAGCG	Genetic variant	chr1_227270686_T_C	ALT	pos	bc1	TGCCATTTTAACTATTGTTAAGTGTACATCAGTAGCTTTAGTTACATTCATAATGTTGTACAAACATTAGGATCACTATTTCTACAACTTCATCACCCCACACAGAACTCTGTAAACATTAAGCAATAATTCCCCATCCCCTCCCCGACCCACCACCACATCCCATGCCTGGTAA	ACTGGCCGCTTCACTGTGCCATTTTAACTATTGTTAAGTGTACATCAGTAGCTTTAGTTACATTCATAATGTTGTACAAACATTAGGATCACTATTTCTACAACTTCATCACCCCACACAGAACTCTGTAAACATTAAGCAATAATTCCCCATCCCCTCCCCGACCCACCACCACATCCCATGCCTGGTAAGGTACCTCTAGATCTTCCAGCGAGATCGGAAGAGCGTCG	none	chr1_227270686_T_C-ALT-posStrand-bc1
AAATGTGTTG	Genetic variant	chr1_227270686_T_C	ALT	pos	bc2	TGCCATTTTAACTATTGTTAAGTGTACATCAGTAGCTTTAGTTACATTCATAATGTTGTACAAACATTAGGATCACTATTTCTACAACTTCATCACCCCACACAGAACTCTGTAAACATTAAGCAATAATTCCCCATCCCCTCCCCGACCCACCACCACATCCCATGCCTGGTAA	ACTGGCCGCTTCACTGTGCCATTTTAACTATTGTTAAGTGTACATCAGTAGCTTTAGTTACATTCATAATGTTGTACAAACATTAGGATCACTATTTCTACAACTTCATCACCCCACACAGAACTCTGTAAACATTAAGCAATAATTCCCCATCCCCTCCCCGACCCACCACCACATCCCATGCCTGGTAAGGTACCTCTAGAAAATGTGTTGAGATCGGAAGAGCGTCG	none	chr1_227270686_T_C-ALT-posStrand-bc2
TCAAGCCGGT	Genetic variant	chr1_227270686_T_C	ALT	pos	bc3	TGCCATTTTAACTATTGTTAAGTGTACATCAGTAGCTTTAGTTACATTCATAATGTTGTACAAACATTAGGATCACTATTTCTACAACTTCATCACCCCACACAGAACTCTGTAAACATTAAGCAATAATTCCCCATCCCCTCCCCGACCCACCACCACATCCCATGCCTGGTAA	ACTGGCCGCTTCACTGTGCCATTTTAACTATTGTTAAGTGTACATCAGTAGCTTTAGTTACATTCATAATGTTGTACAAACATTAGGATCACTATTTCTACAACTTCATCACCCCACACAGAACTCTGTAAACATTAAGCAATAATTCCCCATCCCCTCCCCGACCCACCACCACATCCCATGCCTGGTAAGGTACCTCTAGATCAAGCCGGTAGATCGGAAGAGCGTCG	none	chr1_227270686_T_C-ALT-posStrand-bc3
GAGATGCCGA	Genetic variant	chr1_227270686_T_C	ALT	pos	bc4	TGCCATTTTAACTATTGTTAAGTGTACATCAGTAGCTTTAGTTACATTCATAATGTTGTACAAACATTAGGATCACTATTTCTACAACTTCATCACCCCACACAGAACTCTGTAAACATTAAGCAATAATTCCCCATCCCCTCCCCGACCCACCACCACATCCCATGCCTGGTAA	ACTGGCCGCTTCACTGTGCCATTTTAACTATTGTTAAGTGTACATCAGTAGCTTTAGTTACATTCATAATGTTGTACAAACATTAGGATCACTATTTCTACAACTTCATCACCCCACACAGAACTCTGTAAACATTAAGCAATAATTCCCCATCCCCTCCCCGACCCACCACCACATCCCATGCCTGGTAAGGTACCTCTAGAGAGATGCCGAAGATCGGAAGAGCGTCG	none	chr1_227270686_T_C-ALT-posStrand-bc4
AGCTCGGACA	Genetic variant	chr1_227270686_T_C	ALT	pos	bc5	TGCCATTTTAACTATTGTTAAGTGTACATCAGTAGCTTTAGTTACATTCATAATGTTGTACAAACATTAGGATCACTATTTCTACAACTTCATCACCCCACACAGAACTCTGTAAACATTAAGCAATAATTCCCCATCCCCTCCCCGACCCACCACCACATCCCATGCCTGGTAA	ACTGGCCGCTTCACTGTGCCATTTTAACTATTGTTAAGTGTACATCAGTAGCTTTAGTTACATTCATAATGTTGTACAAACATTAGGATCACTATTTCTACAACTTCATCACCCCACACAGAACTCTGTAAACATTAAGCAATAATTCCCCATCCCCTCCCCGACCCACCACCACATCCCATGCCTGGTAAGGTACCTCTAGAAGCTCGGACAAGATCGGAAGAGCGTCG	none	chr1_227270686_T_C-ALT-posStrand-bc5
ACTAACCAAG	Genetic variant	chr1_227270686_T_C	ALT	pos	bc6	TGCCATTTTAACTATTGTTAAGTGTACATCAGTAGCTTTAGTTACATTCATAATGTTGTACAAACATTAGGATCACTATTTCTACAACTTCATCACCCCACACAGAACTCTGTAAACATTAAGCAATAATTCCCCATCCCCTCCCCGACCCACCACCACATCCCATGCCTGGTAA	ACTGGCCGCTTCACTGTGCCATTTTAACTATTGTTAAGTGTACATCAGTAGCTTTAGTTACATTCATAATGTTGTACAAACATTAGGATCACTATTTCTACAACTTCATCACCCCACACAGAACTCTGTAAACATTAAGCAATAATTCCCCATCCCCTCCCCGACCCACCACCACATCCCATGCCTGGTAAGGTACCTCTAGAACTAACCAAGAGATCGGAAGAGCGTCG	none	chr1_227270686_T_C-ALT-posStrand-bc6
AAATGCGGGA	Genetic variant	chr1_227526776_A_G	REF	pos	bc1	ATTCTTATGCCTTTGAGTCCTCATAGCTTATCTCCCACATATCAGTGAAAACATATGATGTTGAATTTTCCATTCCTGAGTTACATCACTTAGAATAATAGTCTCCAATTTCATCCAGTTCACTTCAAATGCTGTTAACTAATTCCTCTCTATGGCTGCGTAGTATTCCATCATA	ACTGGCCGCTTCACTGATTCTTATGCCTTTGAGTCCTCATAGCTTATCTCCCACATATCAGTGAAAACATATGATGTTGAATTTTCCATTCCTGAGTTACATCACTTAGAATAATAGTCTCCAATTTCATCCAGTTCACTTCAAATGCTGTTAACTAATTCCTCTCTATGGCTGCGTAGTATTCCATCATAGGTACCTCTAGAAAATGCGGGAAGATCGGAAGAGCGTCG	none	chr1_227526776_A_G-REF-posStrand-bc1
CCAATGTGGA	Genetic variant	chr1_227526776_A_G	REF	pos	bc2	ATTCTTATGCCTTTGAGTCCTCATAGCTTATCTCCCACATATCAGTGAAAACATATGATGTTGAATTTTCCATTCCTGAGTTACATCACTTAGAATAATAGTCTCCAATTTCATCCAGTTCACTTCAAATGCTGTTAACTAATTCCTCTCTATGGCTGCGTAGTATTCCATCATA	ACTGGCCGCTTCACTGATTCTTATGCCTTTGAGTCCTCATAGCTTATCTCCCACATATCAGTGAAAACATATGATGTTGAATTTTCCATTCCTGAGTTACATCACTTAGAATAATAGTCTCCAATTTCATCCAGTTCACTTCAAATGCTGTTAACTAATTCCTCTCTATGGCTGCGTAGTATTCCATCATAGGTACCTCTAGACCAATGTGGAAGATCGGAAGAGCGTCG	none	chr1_227526776_A_G-REF-posStrand-bc2
ACTATGGCCG	Genetic variant	chr1_227526776_A_G	REF	pos	bc3	ATTCTTATGCCTTTGAGTCCTCATAGCTTATCTCCCACATATCAGTGAAAACATATGATGTTGAATTTTCCATTCCTGAGTTACATCACTTAGAATAATAGTCTCCAATTTCATCCAGTTCACTTCAAATGCTGTTAACTAATTCCTCTCTATGGCTGCGTAGTATTCCATCATA	ACTGGCCGCTTCACTGATTCTTATGCCTTTGAGTCCTCATAGCTTATCTCCCACATATCAGTGAAAACATATGATGTTGAATTTTCCATTCCTGAGTTACATCACTTAGAATAATAGTCTCCAATTTCATCCAGTTCACTTCAAATGCTGTTAACTAATTCCTCTCTATGGCTGCGTAGTATTCCATCATAGGTACCTCTAGAACTATGGCCGAGATCGGAAGAGCGTCG	none	chr1_227526776_A_G-REF-posStrand-bc3
AATGTGTGCA	Genetic variant	chr1_227526776_A_G	REF	pos	bc4	ATTCTTATGCCTTTGAGTCCTCATAGCTTATCTCCCACATATCAGTGAAAACATATGATGTTGAATTTTCCATTCCTGAGTTACATCACTTAGAATAATAGTCTCCAATTTCATCCAGTTCACTTCAAATGCTGTTAACTAATTCCTCTCTATGGCTGCGTAGTATTCCATCATA	ACTGGCCGCTTCACTGATTCTTATGCCTTTGAGTCCTCATAGCTTATCTCCCACATATCAGTGAAAACATATGATGTTGAATTTTCCATTCCTGAGTTACATCACTTAGAATAATAGTCTCCAATTTCATCCAGTTCACTTCAAATGCTGTTAACTAATTCCTCTCTATGGCTGCGTAGTATTCCATCATAGGTACCTCTAGAAATGTGTGCAAGATCGGAAGAGCGTCG	none	chr1_227526776_A_G-REF-posStrand-bc4
AAGGTTATGA	Genetic variant	chr1_227526776_A_G	REF	pos	bc5	ATTCTTATGCCTTTGAGTCCTCATAGCTTATCTCCCACATATCAGTGAAAACATATGATGTTGAATTTTCCATTCCTGAGTTACATCACTTAGAATAATAGTCTCCAATTTCATCCAGTTCACTTCAAATGCTGTTAACTAATTCCTCTCTATGGCTGCGTAGTATTCCATCATA	ACTGGCCGCTTCACTGATTCTTATGCCTTTGAGTCCTCATAGCTTATCTCCCACATATCAGTGAAAACATATGATGTTGAATTTTCCATTCCTGAGTTACATCACTTAGAATAATAGTCTCCAATTTCATCCAGTTCACTTCAAATGCTGTTAACTAATTCCTCTCTATGGCTGCGTAGTATTCCATCATAGGTACCTCTAGAAAGGTTATGAAGATCGGAAGAGCGTCG	none	chr1_227526776_A_G-REF-posStrand-bc5
GTCGAAAGGC	Genetic variant	chr1_227526776_A_G	REF	pos	bc6	ATTCTTATGCCTTTGAGTCCTCATAGCTTATCTCCCACATATCAGTGAAAACATATGATGTTGAATTTTCCATTCCTGAGTTACATCACTTAGAATAATAGTCTCCAATTTCATCCAGTTCACTTCAAATGCTGTTAACTAATTCCTCTCTATGGCTGCGTAGTATTCCATCATA	ACTGGCCGCTTCACTGATTCTTATGCCTTTGAGTCCTCATAGCTTATCTCCCACATATCAGTGAAAACATATGATGTTGAATTTTCCATTCCTGAGTTACATCACTTAGAATAATAGTCTCCAATTTCATCCAGTTCACTTCAAATGCTGTTAACTAATTCCTCTCTATGGCTGCGTAGTATTCCATCATAGGTACCTCTAGAGTCGAAAGGCAGATCGGAAGAGCGTCG	none	chr1_227526776_A_G-REF-posStrand-bc6
TCACCAATAT	Genetic variant	chr1_227526776_A_G	ALT	pos	bc1	ATTCTTATGCCTTTGAGTCCTCATAGCTTATCTCCCACATATCAGTGAAAACATATGATGTTGAATTTTCCATTCCTGAGTTACATCGCTTAGAATAATAGTCTCCAATTTCATCCAGTTCACTTCAAATGCTGTTAACTAATTCCTCTCTATGGCTGCGTAGTATTCCATCATA	ACTGGCCGCTTCACTGATTCTTATGCCTTTGAGTCCTCATAGCTTATCTCCCACATATCAGTGAAAACATATGATGTTGAATTTTCCATTCCTGAGTTACATCGCTTAGAATAATAGTCTCCAATTTCATCCAGTTCACTTCAAATGCTGTTAACTAATTCCTCTCTATGGCTGCGTAGTATTCCATCATAGGTACCTCTAGATCACCAATATAGATCGGAAGAGCGTCG	none	chr1_227526776_A_G-ALT-posStrand-bc1
CGCGTATAAG	Genetic variant	chr1_227526776_A_G	ALT	pos	bc2	ATTCTTATGCCTTTGAGTCCTCATAGCTTATCTCCCACATATCAGTGAAAACATATGATGTTGAATTTTCCATTCCTGAGTTACATCGCTTAGAATAATAGTCTCCAATTTCATCCAGTTCACTTCAAATGCTGTTAACTAATTCCTCTCTATGGCTGCGTAGTATTCCATCATA	ACTGGCCGCTTCACTGATTCTTATGCCTTTGAGTCCTCATAGCTTATCTCCCACATATCAGTGAAAACATATGATGTTGAATTTTCCATTCCTGAGTTACATCGCTTAGAATAATAGTCTCCAATTTCATCCAGTTCACTTCAAATGCTGTTAACTAATTCCTCTCTATGGCTGCGTAGTATTCCATCATAGGTACCTCTAGACGCGTATAAGAGATCGGAAGAGCGTCG	none	chr1_227526776_A_G-ALT-posStrand-bc2
CTCGTGTAAA	Genetic variant	chr1_227526776_A_G	ALT	pos	bc3	ATTCTTATGCCTTTGAGTCCTCATAGCTTATCTCCCACATATCAGTGAAAACATATGATGTTGAATTTTCCATTCCTGAGTTACATCGCTTAGAATAATAGTCTCCAATTTCATCCAGTTCACTTCAAATGCTGTTAACTAATTCCTCTCTATGGCTGCGTAGTATTCCATCATA	ACTGGCCGCTTCACTGATTCTTATGCCTTTGAGTCCTCATAGCTTATCTCCCACATATCAGTGAAAACATATGATGTTGAATTTTCCATTCCTGAGTTACATCGCTTAGAATAATAGTCTCCAATTTCATCCAGTTCACTTCAAATGCTGTTAACTAATTCCTCTCTATGGCTGCGTAGTATTCCATCATAGGTACCTCTAGACTCGTGTAAAAGATCGGAAGAGCGTCG	none	chr1_227526776_A_G-ALT-posStrand-bc3
ACGGCAAGTG	Genetic variant	chr1_227526776_A_G	ALT	pos	bc4	ATTCTTATGCCTTTGAGTCCTCATAGCTTATCTCCCACATATCAGTGAAAACATATGATGTTGAATTTTCCATTCCTGAGTTACATCGCTTAGAATAATAGTCTCCAATTTCATCCAGTTCACTTCAAATGCTGTTAACTAATTCCTCTCTATGGCTGCGTAGTATTCCATCATA	ACTGGCCGCTTCACTGATTCTTATGCCTTTGAGTCCTCATAGCTTATCTCCCACATATCAGTGAAAACATATGATGTTGAATTTTCCATTCCTGAGTTACATCGCTTAGAATAATAGTCTCCAATTTCATCCAGTTCACTTCAAATGCTGTTAACTAATTCCTCTCTATGGCTGCGTAGTATTCCATCATAGGTACCTCTAGAACGGCAAGTGAGATCGGAAGAGCGTCG	none	chr1_227526776_A_G-ALT-posStrand-bc4
CCTTGTACTA	Genetic variant	chr1_227526776_A_G	ALT	pos	bc5	ATTCTTATGCCTTTGAGTCCTCATAGCTTATCTCCCACATATCAGTGAAAACATATGATGTTGAATTTTCCATTCCTGAGTTACATCGCTTAGAATAATAGTCTCCAATTTCATCCAGTTCACTTCAAATGCTGTTAACTAATTCCTCTCTATGGCTGCGTAGTATTCCATCATA	ACTGGCCGCTTCACTGATTCTTATGCCTTTGAGTCCTCATAGCTTATCTCCCACATATCAGTGAAAACATATGATGTTGAATTTTCCATTCCTGAGTTACATCGCTTAGAATAATAGTCTCCAATTTCATCCAGTTCACTTCAAATGCTGTTAACTAATTCCTCTCTATGGCTGCGTAGTATTCCATCATAGGTACCTCTAGACCTTGTACTAAGATCGGAAGAGCGTCG	none	chr1_227526776_A_G-ALT-posStrand-bc5
AGGATGACCA	Genetic variant	chr1_227526776_A_G	ALT	pos	bc6	ATTCTTATGCCTTTGAGTCCTCATAGCTTATCTCCCACATATCAGTGAAAACATATGATGTTGAATTTTCCATTCCTGAGTTACATCGCTTAGAATAATAGTCTCCAATTTCATCCAGTTCACTTCAAATGCTGTTAACTAATTCCTCTCTATGGCTGCGTAGTATTCCATCATA	ACTGGCCGCTTCACTGATTCTTATGCCTTTGAGTCCTCATAGCTTATCTCCCACATATCAGTGAAAACATATGATGTTGAATTTTCCATTCCTGAGTTACATCGCTTAGAATAATAGTCTCCAATTTCATCCAGTTCACTTCAAATGCTGTTAACTAATTCCTCTCTATGGCTGCGTAGTATTCCATCATAGGTACCTCTAGAAGGATGACCAAGATCGGAAGAGCGTCG	none	chr1_227526776_A_G-ALT-posStrand-bc6
TTCTATAGCG	Genetic variant	chr1_230101793_T_A	REF	pos	bc1	TCTGTAAATCTATGACAGATTACTGTTCCTGCTTTTGTTGTGTATAATTATTCTTGTTCCTCCTGAGAATTGCCCTCTCTTTCATCATGAAACGTATAAGATGGCCTCCTCCTCTGGTAATTTGGAGCAATTGGCCTGGGAGAGGATTGATGTGTAGTAAGGACAGTCCGTAGGA	ACTGGCCGCTTCACTGTCTGTAAATCTATGACAGATTACTGTTCCTGCTTTTGTTGTGTATAATTATTCTTGTTCCTCCTGAGAATTGCCCTCTCTTTCATCATGAAACGTATAAGATGGCCTCCTCCTCTGGTAATTTGGAGCAATTGGCCTGGGAGAGGATTGATGTGTAGTAAGGACAGTCCGTAGGAGGTACCTCTAGATTCTATAGCGAGATCGGAAGAGCGTCG	none	chr1_230101793_T_A-REF-posStrand-bc1
TATAACACTG	Genetic variant	chr1_230101793_T_A	REF	pos	bc2	TCTGTAAATCTATGACAGATTACTGTTCCTGCTTTTGTTGTGTATAATTATTCTTGTTCCTCCTGAGAATTGCCCTCTCTTTCATCATGAAACGTATAAGATGGCCTCCTCCTCTGGTAATTTGGAGCAATTGGCCTGGGAGAGGATTGATGTGTAGTAAGGACAGTCCGTAGGA	ACTGGCCGCTTCACTGTCTGTAAATCTATGACAGATTACTGTTCCTGCTTTTGTTGTGTATAATTATTCTTGTTCCTCCTGAGAATTGCCCTCTCTTTCATCATGAAACGTATAAGATGGCCTCCTCCTCTGGTAATTTGGAGCAATTGGCCTGGGAGAGGATTGATGTGTAGTAAGGACAGTCCGTAGGAGGTACCTCTAGATATAACACTGAGATCGGAAGAGCGTCG	none	chr1_230101793_T_A-REF-posStrand-bc2
TGGGATGTGG	Genetic variant	chr1_230101793_T_A	REF	pos	bc3	TCTGTAAATCTATGACAGATTACTGTTCCTGCTTTTGTTGTGTATAATTATTCTTGTTCCTCCTGAGAATTGCCCTCTCTTTCATCATGAAACGTATAAGATGGCCTCCTCCTCTGGTAATTTGGAGCAATTGGCCTGGGAGAGGATTGATGTGTAGTAAGGACAGTCCGTAGGA	ACTGGCCGCTTCACTGTCTGTAAATCTATGACAGATTACTGTTCCTGCTTTTGTTGTGTATAATTATTCTTGTTCCTCCTGAGAATTGCCCTCTCTTTCATCATGAAACGTATAAGATGGCCTCCTCCTCTGGTAATTTGGAGCAATTGGCCTGGGAGAGGATTGATGTGTAGTAAGGACAGTCCGTAGGAGGTACCTCTAGATGGGATGTGGAGATCGGAAGAGCGTCG	none	chr1_230101793_T_A-REF-posStrand-bc3
GCTTGATAGA	Genetic variant	chr1_230101793_T_A	REF	pos	bc4	TCTGTAAATCTATGACAGATTACTGTTCCTGCTTTTGTTGTGTATAATTATTCTTGTTCCTCCTGAGAATTGCCCTCTCTTTCATCATGAAACGTATAAGATGGCCTCCTCCTCTGGTAATTTGGAGCAATTGGCCTGGGAGAGGATTGATGTGTAGTAAGGACAGTCCGTAGGA	ACTGGCCGCTTCACTGTCTGTAAATCTATGACAGATTACTGTTCCTGCTTTTGTTGTGTATAATTATTCTTGTTCCTCCTGAGAATTGCCCTCTCTTTCATCATGAAACGTATAAGATGGCCTCCTCCTCTGGTAATTTGGAGCAATTGGCCTGGGAGAGGATTGATGTGTAGTAAGGACAGTCCGTAGGAGGTACCTCTAGAGCTTGATAGAAGATCGGAAGAGCGTCG	none	chr1_230101793_T_A-REF-posStrand-bc4
GACATAACTA	Genetic variant	chr1_230101793_T_A	REF	pos	bc5	TCTGTAAATCTATGACAGATTACTGTTCCTGCTTTTGTTGTGTATAATTATTCTTGTTCCTCCTGAGAATTGCCCTCTCTTTCATCATGAAACGTATAAGATGGCCTCCTCCTCTGGTAATTTGGAGCAATTGGCCTGGGAGAGGATTGATGTGTAGTAAGGACAGTCCGTAGGA	ACTGGCCGCTTCACTGTCTGTAAATCTATGACAGATTACTGTTCCTGCTTTTGTTGTGTATAATTATTCTTGTTCCTCCTGAGAATTGCCCTCTCTTTCATCATGAAACGTATAAGATGGCCTCCTCCTCTGGTAATTTGGAGCAATTGGCCTGGGAGAGGATTGATGTGTAGTAAGGACAGTCCGTAGGAGGTACCTCTAGAGACATAACTAAGATCGGAAGAGCGTCG	none	chr1_230101793_T_A-REF-posStrand-bc5
GCTTCGCTGA	Genetic variant	chr1_230101793_T_A	REF	pos	bc6	TCTGTAAATCTATGACAGATTACTGTTCCTGCTTTTGTTGTGTATAATTATTCTTGTTCCTCCTGAGAATTGCCCTCTCTTTCATCATGAAACGTATAAGATGGCCTCCTCCTCTGGTAATTTGGAGCAATTGGCCTGGGAGAGGATTGATGTGTAGTAAGGACAGTCCGTAGGA	ACTGGCCGCTTCACTGTCTGTAAATCTATGACAGATTACTGTTCCTGCTTTTGTTGTGTATAATTATTCTTGTTCCTCCTGAGAATTGCCCTCTCTTTCATCATGAAACGTATAAGATGGCCTCCTCCTCTGGTAATTTGGAGCAATTGGCCTGGGAGAGGATTGATGTGTAGTAAGGACAGTCCGTAGGAGGTACCTCTAGAGCTTCGCTGAAGATCGGAAGAGCGTCG	none	chr1_230101793_T_A-REF-posStrand-bc6
ATAAGCAAGT	Genetic variant	chr1_230101793_T_A	ALT	pos	bc1	TCTGTAAATCTATGACAGATTACTGTTCCTGCTTTTGTTGTGTATAATTATTCTTGTTCCTCCTGAGAATTGCCCTCTCTTTCATCAAGAAACGTATAAGATGGCCTCCTCCTCTGGTAATTTGGAGCAATTGGCCTGGGAGAGGATTGATGTGTAGTAAGGACAGTCCGTAGGA	ACTGGCCGCTTCACTGTCTGTAAATCTATGACAGATTACTGTTCCTGCTTTTGTTGTGTATAATTATTCTTGTTCCTCCTGAGAATTGCCCTCTCTTTCATCAAGAAACGTATAAGATGGCCTCCTCCTCTGGTAATTTGGAGCAATTGGCCTGGGAGAGGATTGATGTGTAGTAAGGACAGTCCGTAGGAGGTACCTCTAGAATAAGCAAGTAGATCGGAAGAGCGTCG	none	chr1_230101793_T_A-ALT-posStrand-bc1
ACGTTAACGA	Genetic variant	chr1_230101793_T_A	ALT	pos	bc2	TCTGTAAATCTATGACAGATTACTGTTCCTGCTTTTGTTGTGTATAATTATTCTTGTTCCTCCTGAGAATTGCCCTCTCTTTCATCAAGAAACGTATAAGATGGCCTCCTCCTCTGGTAATTTGGAGCAATTGGCCTGGGAGAGGATTGATGTGTAGTAAGGACAGTCCGTAGGA	ACTGGCCGCTTCACTGTCTGTAAATCTATGACAGATTACTGTTCCTGCTTTTGTTGTGTATAATTATTCTTGTTCCTCCTGAGAATTGCCCTCTCTTTCATCAAGAAACGTATAAGATGGCCTCCTCCTCTGGTAATTTGGAGCAATTGGCCTGGGAGAGGATTGATGTGTAGTAAGGACAGTCCGTAGGAGGTACCTCTAGAACGTTAACGAAGATCGGAAGAGCGTCG	none	chr1_230101793_T_A-ALT-posStrand-bc2
TGTCGACGAC	Genetic variant	chr1_230101793_T_A	ALT	pos	bc3	TCTGTAAATCTATGACAGATTACTGTTCCTGCTTTTGTTGTGTATAATTATTCTTGTTCCTCCTGAGAATTGCCCTCTCTTTCATCAAGAAACGTATAAGATGGCCTCCTCCTCTGGTAATTTGGAGCAATTGGCCTGGGAGAGGATTGATGTGTAGTAAGGACAGTCCGTAGGA	ACTGGCCGCTTCACTGTCTGTAAATCTATGACAGATTACTGTTCCTGCTTTTGTTGTGTATAATTATTCTTGTTCCTCCTGAGAATTGCCCTCTCTTTCATCAAGAAACGTATAAGATGGCCTCCTCCTCTGGTAATTTGGAGCAATTGGCCTGGGAGAGGATTGATGTGTAGTAAGGACAGTCCGTAGGAGGTACCTCTAGATGTCGACGACAGATCGGAAGAGCGTCG	none	chr1_230101793_T_A-ALT-posStrand-bc3
GGGATGTTAC	Genetic variant	chr1_230101793_T_A	ALT	pos	bc4	TCTGTAAATCTATGACAGATTACTGTTCCTGCTTTTGTTGTGTATAATTATTCTTGTTCCTCCTGAGAATTGCCCTCTCTTTCATCAAGAAACGTATAAGATGGCCTCCTCCTCTGGTAATTTGGAGCAATTGGCCTGGGAGAGGATTGATGTGTAGTAAGGACAGTCCGTAGGA	ACTGGCCGCTTCACTGTCTGTAAATCTATGACAGATTACTGTTCCTGCTTTTGTTGTGTATAATTATTCTTGTTCCTCCTGAGAATTGCCCTCTCTTTCATCAAGAAACGTATAAGATGGCCTCCTCCTCTGGTAATTTGGAGCAATTGGCCTGGGAGAGGATTGATGTGTAGTAAGGACAGTCCGTAGGAGGTACCTCTAGAGGGATGTTACAGATCGGAAGAGCGTCG	none	chr1_230101793_T_A-ALT-posStrand-bc4
TTCAGAACAC	Genetic variant	chr1_230101793_T_A	ALT	pos	bc5	TCTGTAAATCTATGACAGATTACTGTTCCTGCTTTTGTTGTGTATAATTATTCTTGTTCCTCCTGAGAATTGCCCTCTCTTTCATCAAGAAACGTATAAGATGGCCTCCTCCTCTGGTAATTTGGAGCAATTGGCCTGGGAGAGGATTGATGTGTAGTAAGGACAGTCCGTAGGA	ACTGGCCGCTTCACTGTCTGTAAATCTATGACAGATTACTGTTCCTGCTTTTGTTGTGTATAATTATTCTTGTTCCTCCTGAGAATTGCCCTCTCTTTCATCAAGAAACGTATAAGATGGCCTCCTCCTCTGGTAATTTGGAGCAATTGGCCTGGGAGAGGATTGATGTGTAGTAAGGACAGTCCGTAGGAGGTACCTCTAGATTCAGAACACAGATCGGAAGAGCGTCG	none	chr1_230101793_T_A-ALT-posStrand-bc5
AGAATCGGAA	Genetic variant	chr1_230101793_T_A	ALT	pos	bc6	TCTGTAAATCTATGACAGATTACTGTTCCTGCTTTTGTTGTGTATAATTATTCTTGTTCCTCCTGAGAATTGCCCTCTCTTTCATCAAGAAACGTATAAGATGGCCTCCTCCTCTGGTAATTTGGAGCAATTGGCCTGGGAGAGGATTGATGTGTAGTAAGGACAGTCCGTAGGA	ACTGGCCGCTTCACTGTCTGTAAATCTATGACAGATTACTGTTCCTGCTTTTGTTGTGTATAATTATTCTTGTTCCTCCTGAGAATTGCCCTCTCTTTCATCAAGAAACGTATAAGATGGCCTCCTCCTCTGGTAATTTGGAGCAATTGGCCTGGGAGAGGATTGATGTGTAGTAAGGACAGTCCGTAGGAGGTACCTCTAGAAGAATCGGAAAGATCGGAAGAGCGTCG	none	chr1_230101793_T_A-ALT-posStrand-bc6
CGGCATCAGA	Genetic variant	chr1_23160050_T_C	REF	pos	bc1	GCAACAAGGGTAAAATTCCGTCTCAAAAAACAAAAACAAAAACAAACCAATTACTACATTACCCTGTAATATTCTGATGTAGTTTCATCAGAAAAGCCAAAATAATCACTGATTTAAAATACACAGTAGGTACCTCCTAAAAACTAATTTAAATTTACCACTTAATTTGAAATAT	ACTGGCCGCTTCACTGGCAACAAGGGTAAAATTCCGTCTCAAAAAACAAAAACAAAAACAAACCAATTACTACATTACCCTGTAATATTCTGATGTAGTTTCATCAGAAAAGCCAAAATAATCACTGATTTAAAATACACAGTAGGTACATCCTAAAAACTAATTTAAATTTACCACTTAATTTGAAATATGGTACCTCTAGACGGCATCAGAAGATCGGAAGAGCGTCG	_KpnI-145-150	chr1_23160050_T_C-REF-posStrand-bc1
GCGACTTATC	Genetic variant	chr1_23160050_T_C	REF	pos	bc2	GCAACAAGGGTAAAATTCCGTCTCAAAAAACAAAAACAAAAACAAACCAATTACTACATTACCCTGTAATATTCTGATGTAGTTTCATCAGAAAAGCCAAAATAATCACTGATTTAAAATACACAGTAGGTACCTCCTAAAAACTAATTTAAATTTACCACTTAATTTGAAATAT	ACTGGCCGCTTCACTGGCAACAAGGGTAAAATTCCGTCTCAAAAAACAAAAACAAAAACAAACCAATTACTACATTACCCTGTAATATTCTGATGTAGTTTCATCAGAAAAGCCAAAATAATCACTGATTTAAAATACACAGTAGGTACATCCTAAAAACTAATTTAAATTTACCACTTAATTTGAAATATGGTACCTCTAGAGCGACTTATCAGATCGGAAGAGCGTCG	_KpnI-145-150	chr1_23160050_T_C-REF-posStrand-bc2
TGTAACAAGG	Genetic variant	chr1_23160050_T_C	REF	pos	bc3	GCAACAAGGGTAAAATTCCGTCTCAAAAAACAAAAACAAAAACAAACCAATTACTACATTACCCTGTAATATTCTGATGTAGTTTCATCAGAAAAGCCAAAATAATCACTGATTTAAAATACACAGTAGGTACCTCCTAAAAACTAATTTAAATTTACCACTTAATTTGAAATAT	ACTGGCCGCTTCACTGGCAACAAGGGTAAAATTCCGTCTCAAAAAACAAAAACAAAAACAAACCAATTACTACATTACCCTGTAATATTCTGATGTAGTTTCATCAGAAAAGCCAAAATAATCACTGATTTAAAATACACAGTAGGTACATCCTAAAAACTAATTTAAATTTACCACTTAATTTGAAATATGGTACCTCTAGATGTAACAAGGAGATCGGAAGAGCGTCG	_KpnI-145-150	chr1_23160050_T_C-REF-posStrand-bc3
AGCAAAGAAA	Genetic variant	chr1_23160050_T_C	REF	pos	bc4	GCAACAAGGGTAAAATTCCGTCTCAAAAAACAAAAACAAAAACAAACCAATTACTACATTACCCTGTAATATTCTGATGTAGTTTCATCAGAAAAGCCAAAATAATCACTGATTTAAAATACACAGTAGGTACCTCCTAAAAACTAATTTAAATTTACCACTTAATTTGAAATAT	ACTGGCCGCTTCACTGGCAACAAGGGTAAAATTCCGTCTCAAAAAACAAAAACAAAAACAAACCAATTACTACATTACCCTGTAATATTCTGATGTAGTTTCATCAGAAAAGCCAAAATAATCACTGATTTAAAATACACAGTAGGTACATCCTAAAAACTAATTTAAATTTACCACTTAATTTGAAATATGGTACCTCTAGAAGCAAAGAAAAGATCGGAAGAGCGTCG	_KpnI-145-150	chr1_23160050_T_C-REF-posStrand-bc4
CTCGTACGTA	Genetic variant	chr1_23160050_T_C	REF	pos	bc5	GCAACAAGGGTAAAATTCCGTCTCAAAAAACAAAAACAAAAACAAACCAATTACTACATTACCCTGTAATATTCTGATGTAGTTTCATCAGAAAAGCCAAAATAATCACTGATTTAAAATACACAGTAGGTACCTCCTAAAAACTAATTTAAATTTACCACTTAATTTGAAATAT	ACTGGCCGCTTCACTGGCAACAAGGGTAAAATTCCGTCTCAAAAAACAAAAACAAAAACAAACCAATTACTACATTACCCTGTAATATTCTGATGTAGTTTCATCAGAAAAGCCAAAATAATCACTGATTTAAAATACACAGTAGGTACATCCTAAAAACTAATTTAAATTTACCACTTAATTTGAAATATGGTACCTCTAGACTCGTACGTAAGATCGGAAGAGCGTCG	_KpnI-145-150	chr1_23160050_T_C-REF-posStrand-bc5
AGGCAATACT	Genetic variant	chr1_23160050_T_C	REF	pos	bc6	GCAACAAGGGTAAAATTCCGTCTCAAAAAACAAAAACAAAAACAAACCAATTACTACATTACCCTGTAATATTCTGATGTAGTTTCATCAGAAAAGCCAAAATAATCACTGATTTAAAATACACAGTAGGTACCTCCTAAAAACTAATTTAAATTTACCACTTAATTTGAAATAT	ACTGGCCGCTTCACTGGCAACAAGGGTAAAATTCCGTCTCAAAAAACAAAAACAAAAACAAACCAATTACTACATTACCCTGTAATATTCTGATGTAGTTTCATCAGAAAAGCCAAAATAATCACTGATTTAAAATACACAGTAGGTACATCCTAAAAACTAATTTAAATTTACCACTTAATTTGAAATATGGTACCTCTAGAAGGCAATACTAGATCGGAAGAGCGTCG	_KpnI-145-150	chr1_23160050_T_C-REF-posStrand-bc6
GAACCCAAAG	Genetic variant	chr1_23160050_T_C	ALT	pos	bc1	GCAACAAGGGTAAAATTCCGTCTCAAAAAACAAAAACAAAAACAAACCAATTACTACATTACCCTGTAATATTCTGATGTAGTTTCACCAGAAAAGCCAAAATAATCACTGATTTAAAATACACAGTAGGTACCTCCTAAAAACTAATTTAAATTTACCACTTAATTTGAAATAT	ACTGGCCGCTTCACTGGCAACAAGGGTAAAATTCCGTCTCAAAAAACAAAAACAAAAACAAACCAATTACTACATTACCCTGTAATATTCTGATGTAGTTTCACCAGAAAAGCCAAAATAATCACTGATTTAAAATACACAGTAGGTACATCCTAAAAACTAATTTAAATTTACCACTTAATTTGAAATATGGTACCTCTAGAGAACCCAAAGAGATCGGAAGAGCGTCG	_KpnI-145-150	chr1_23160050_T_C-ALT-posStrand-bc1
TCCACGAGAG	Genetic variant	chr1_23160050_T_C	ALT	pos	bc2	GCAACAAGGGTAAAATTCCGTCTCAAAAAACAAAAACAAAAACAAACCAATTACTACATTACCCTGTAATATTCTGATGTAGTTTCACCAGAAAAGCCAAAATAATCACTGATTTAAAATACACAGTAGGTACCTCCTAAAAACTAATTTAAATTTACCACTTAATTTGAAATAT	ACTGGCCGCTTCACTGGCAACAAGGGTAAAATTCCGTCTCAAAAAACAAAAACAAAAACAAACCAATTACTACATTACCCTGTAATATTCTGATGTAGTTTCACCAGAAAAGCCAAAATAATCACTGATTTAAAATACACAGTAGGTACATCCTAAAAACTAATTTAAATTTACCACTTAATTTGAAATATGGTACCTCTAGATCCACGAGAGAGATCGGAAGAGCGTCG	_KpnI-145-150	chr1_23160050_T_C-ALT-posStrand-bc2
CGATTAGGTT	Genetic variant	chr1_23160050_T_C	ALT	pos	bc3	GCAACAAGGGTAAAATTCCGTCTCAAAAAACAAAAACAAAAACAAACCAATTACTACATTACCCTGTAATATTCTGATGTAGTTTCACCAGAAAAGCCAAAATAATCACTGATTTAAAATACACAGTAGGTACCTCCTAAAAACTAATTTAAATTTACCACTTAATTTGAAATAT	ACTGGCCGCTTCACTGGCAACAAGGGTAAAATTCCGTCTCAAAAAACAAAAACAAAAACAAACCAATTACTACATTACCCTGTAATATTCTGATGTAGTTTCACCAGAAAAGCCAAAATAATCACTGATTTAAAATACACAGTAGGTACATCCTAAAAACTAATTTAAATTTACCACTTAATTTGAAATATGGTACCTCTAGACGATTAGGTTAGATCGGAAGAGCGTCG	_KpnI-145-150	chr1_23160050_T_C-ALT-posStrand-bc3
GTACGCGCAT	Genetic variant	chr1_23160050_T_C	ALT	pos	bc4	GCAACAAGGGTAAAATTCCGTCTCAAAAAACAAAAACAAAAACAAACCAATTACTACATTACCCTGTAATATTCTGATGTAGTTTCACCAGAAAAGCCAAAATAATCACTGATTTAAAATACACAGTAGGTACCTCCTAAAAACTAATTTAAATTTACCACTTAATTTGAAATAT	ACTGGCCGCTTCACTGGCAACAAGGGTAAAATTCCGTCTCAAAAAACAAAAACAAAAACAAACCAATTACTACATTACCCTGTAATATTCTGATGTAGTTTCACCAGAAAAGCCAAAATAATCACTGATTTAAAATACACAGTAGGTACATCCTAAAAACTAATTTAAATTTACCACTTAATTTGAAATATGGTACCTCTAGAGTACGCGCATAGATCGGAAGAGCGTCG	_KpnI-145-150	chr1_23160050_T_C-ALT-posStrand-bc4
AATAGCAAGG	Genetic variant	chr1_23160050_T_C	ALT	pos	bc5	GCAACAAGGGTAAAATTCCGTCTCAAAAAACAAAAACAAAAACAAACCAATTACTACATTACCCTGTAATATTCTGATGTAGTTTCACCAGAAAAGCCAAAATAATCACTGATTTAAAATACACAGTAGGTACCTCCTAAAAACTAATTTAAATTTACCACTTAATTTGAAATAT	ACTGGCCGCTTCACTGGCAACAAGGGTAAAATTCCGTCTCAAAAAACAAAAACAAAAACAAACCAATTACTACATTACCCTGTAATATTCTGATGTAGTTTCACCAGAAAAGCCAAAATAATCACTGATTTAAAATACACAGTAGGTACATCCTAAAAACTAATTTAAATTTACCACTTAATTTGAAATATGGTACCTCTAGAAATAGCAAGGAGATCGGAAGAGCGTCG	_KpnI-145-150	chr1_23160050_T_C-ALT-posStrand-bc5
CTTTGGAATA	Genetic variant	chr1_23160050_T_C	ALT	pos	bc6	GCAACAAGGGTAAAATTCCGTCTCAAAAAACAAAAACAAAAACAAACCAATTACTACATTACCCTGTAATATTCTGATGTAGTTTCACCAGAAAAGCCAAAATAATCACTGATTTAAAATACACAGTAGGTACCTCCTAAAAACTAATTTAAATTTACCACTTAATTTGAAATAT	ACTGGCCGCTTCACTGGCAACAAGGGTAAAATTCCGTCTCAAAAAACAAAAACAAAAACAAACCAATTACTACATTACCCTGTAATATTCTGATGTAGTTTCACCAGAAAAGCCAAAATAATCACTGATTTAAAATACACAGTAGGTACATCCTAAAAACTAATTTAAATTTACCACTTAATTTGAAATATGGTACCTCTAGACTTTGGAATAAGATCGGAAGAGCGTCG	_KpnI-145-150	chr1_23160050_T_C-ALT-posStrand-bc6
CCGCTGATGT	Genetic variant	chr1_232423784_C_T	REF	pos	bc1	CTGTTTCCTAATTGTGCCTTTGAACACATTAAAAAAGGATACAGTTCTCCAGTATATGACTAAACAAACTACGGTACATCTAGATGACGCAATATTATTCAGCTGTAAAAAGAAATGAGCTATCAAACCATGAAAAGACATGGAGGAAGTTGAATGCTTATTACTAAGTAGAAGA	ACTGGCCGCTTCACTGCTGTTTCCTAATTGTGCCTTTGAACACATTAAAAAAGGATACAGTTCTCCAGTATATGACTAAACAAACTACGGTACAACTAGATGACGCAATATTATTCAGCTGTAAAAAGAAATGAGCTATCAAACCATGAAAAGACATGGAGGAAGTTGAATGCTTATTACTAAGTAGAAGAGGTACCTCTAGACCGCTGATGTAGATCGGAAGAGCGTCG	_XbaI-95-100	chr1_232423784_C_T-REF-posStrand-bc1
CCTCTGTTGC	Genetic variant	chr1_232423784_C_T	REF	pos	bc2	CTGTTTCCTAATTGTGCCTTTGAACACATTAAAAAAGGATACAGTTCTCCAGTATATGACTAAACAAACTACGGTACATCTAGATGACGCAATATTATTCAGCTGTAAAAAGAAATGAGCTATCAAACCATGAAAAGACATGGAGGAAGTTGAATGCTTATTACTAAGTAGAAGA	ACTGGCCGCTTCACTGCTGTTTCCTAATTGTGCCTTTGAACACATTAAAAAAGGATACAGTTCTCCAGTATATGACTAAACAAACTACGGTACAACTAGATGACGCAATATTATTCAGCTGTAAAAAGAAATGAGCTATCAAACCATGAAAAGACATGGAGGAAGTTGAATGCTTATTACTAAGTAGAAGAGGTACCTCTAGACCTCTGTTGCAGATCGGAAGAGCGTCG	_XbaI-95-100	chr1_232423784_C_T-REF-posStrand-bc2
GATTGTAACT	Genetic variant	chr1_232423784_C_T	REF	pos	bc3	CTGTTTCCTAATTGTGCCTTTGAACACATTAAAAAAGGATACAGTTCTCCAGTATATGACTAAACAAACTACGGTACATCTAGATGACGCAATATTATTCAGCTGTAAAAAGAAATGAGCTATCAAACCATGAAAAGACATGGAGGAAGTTGAATGCTTATTACTAAGTAGAAGA	ACTGGCCGCTTCACTGCTGTTTCCTAATTGTGCCTTTGAACACATTAAAAAAGGATACAGTTCTCCAGTATATGACTAAACAAACTACGGTACAACTAGATGACGCAATATTATTCAGCTGTAAAAAGAAATGAGCTATCAAACCATGAAAAGACATGGAGGAAGTTGAATGCTTATTACTAAGTAGAAGAGGTACCTCTAGAGATTGTAACTAGATCGGAAGAGCGTCG	_XbaI-95-100	chr1_232423784_C_T-REF-posStrand-bc3
CTAAACAACG	Genetic variant	chr1_232423784_C_T	REF	pos	bc4	CTGTTTCCTAATTGTGCCTTTGAACACATTAAAAAAGGATACAGTTCTCCAGTATATGACTAAACAAACTACGGTACATCTAGATGACGCAATATTATTCAGCTGTAAAAAGAAATGAGCTATCAAACCATGAAAAGACATGGAGGAAGTTGAATGCTTATTACTAAGTAGAAGA	ACTGGCCGCTTCACTGCTGTTTCCTAATTGTGCCTTTGAACACATTAAAAAAGGATACAGTTCTCCAGTATATGACTAAACAAACTACGGTACAACTAGATGACGCAATATTATTCAGCTGTAAAAAGAAATGAGCTATCAAACCATGAAAAGACATGGAGGAAGTTGAATGCTTATTACTAAGTAGAAGAGGTACCTCTAGACTAAACAACGAGATCGGAAGAGCGTCG	_XbaI-95-100	chr1_232423784_C_T-REF-posStrand-bc4
GTCGAGGGTT	Genetic variant	chr1_232423784_C_T	REF	pos	bc5	CTGTTTCCTAATTGTGCCTTTGAACACATTAAAAAAGGATACAGTTCTCCAGTATATGACTAAACAAACTACGGTACATCTAGATGACGCAATATTATTCAGCTGTAAAAAGAAATGAGCTATCAAACCATGAAAAGACATGGAGGAAGTTGAATGCTTATTACTAAGTAGAAGA	ACTGGCCGCTTCACTGCTGTTTCCTAATTGTGCCTTTGAACACATTAAAAAAGGATACAGTTCTCCAGTATATGACTAAACAAACTACGGTACAACTAGATGACGCAATATTATTCAGCTGTAAAAAGAAATGAGCTATCAAACCATGAAAAGACATGGAGGAAGTTGAATGCTTATTACTAAGTAGAAGAGGTACCTCTAGAGTCGAGGGTTAGATCGGAAGAGCGTCG	_XbaI-95-100	chr1_232423784_C_T-REF-posStrand-bc5
TGACGCTAGA	Genetic variant	chr1_232423784_C_T	REF	pos	bc6	CTGTTTCCTAATTGTGCCTTTGAACACATTAAAAAAGGATACAGTTCTCCAGTATATGACTAAACAAACTACGGTACATCTAGATGACGCAATATTATTCAGCTGTAAAAAGAAATGAGCTATCAAACCATGAAAAGACATGGAGGAAGTTGAATGCTTATTACTAAGTAGAAGA	ACTGGCCGCTTCACTGCTGTTTCCTAATTGTGCCTTTGAACACATTAAAAAAGGATACAGTTCTCCAGTATATGACTAAACAAACTACGGTACAACTAGATGACGCAATATTATTCAGCTGTAAAAAGAAATGAGCTATCAAACCATGAAAAGACATGGAGGAAGTTGAATGCTTATTACTAAGTAGAAGAGGTACCTCTAGATGACGCTAGAAGATCGGAAGAGCGTCG	_XbaI-95-100	chr1_232423784_C_T-REF-posStrand-bc6
AGCTCAGTAT	Genetic variant	chr1_232423784_C_T	ALT	pos	bc1	CTGTTTCCTAATTGTGCCTTTGAACACATTAAAAAAGGATACAGTTCTCCAGTATATGACTAAACAAACTACGGTACATCTAGATGATGCAATATTATTCAGCTGTAAAAAGAAATGAGCTATCAAACCATGAAAAGACATGGAGGAAGTTGAATGCTTATTACTAAGTAGAAGA	ACTGGCCGCTTCACTGCTGTTTCCTAATTGTGCCTTTGAACACATTAAAAAAGGATACAGTTCTCCAGTATATGACTAAACAAACTACGGTACAACTAGATGATGCAATATTATTCAGCTGTAAAAAGAAATGAGCTATCAAACCATGAAAAGACATGGAGGAAGTTGAATGCTTATTACTAAGTAGAAGAGGTACCTCTAGAAGCTCAGTATAGATCGGAAGAGCGTCG	_XbaI-95-100	chr1_232423784_C_T-ALT-posStrand-bc1
CAAGCTCACA	Genetic variant	chr1_232423784_C_T	ALT	pos	bc2	CTGTTTCCTAATTGTGCCTTTGAACACATTAAAAAAGGATACAGTTCTCCAGTATATGACTAAACAAACTACGGTACATCTAGATGATGCAATATTATTCAGCTGTAAAAAGAAATGAGCTATCAAACCATGAAAAGACATGGAGGAAGTTGAATGCTTATTACTAAGTAGAAGA	ACTGGCCGCTTCACTGCTGTTTCCTAATTGTGCCTTTGAACACATTAAAAAAGGATACAGTTCTCCAGTATATGACTAAACAAACTACGGTACAACTAGATGATGCAATATTATTCAGCTGTAAAAAGAAATGAGCTATCAAACCATGAAAAGACATGGAGGAAGTTGAATGCTTATTACTAAGTAGAAGAGGTACCTCTAGACAAGCTCACAAGATCGGAAGAGCGTCG	_XbaI-95-100	chr1_232423784_C_T-ALT-posStrand-bc2
TCGAACCTAT	Genetic variant	chr1_232423784_C_T	ALT	pos	bc3	CTGTTTCCTAATTGTGCCTTTGAACACATTAAAAAAGGATACAGTTCTCCAGTATATGACTAAACAAACTACGGTACATCTAGATGATGCAATATTATTCAGCTGTAAAAAGAAATGAGCTATCAAACCATGAAAAGACATGGAGGAAGTTGAATGCTTATTACTAAGTAGAAGA	ACTGGCCGCTTCACTGCTGTTTCCTAATTGTGCCTTTGAACACATTAAAAAAGGATACAGTTCTCCAGTATATGACTAAACAAACTACGGTACAACTAGATGATGCAATATTATTCAGCTGTAAAAAGAAATGAGCTATCAAACCATGAAAAGACATGGAGGAAGTTGAATGCTTATTACTAAGTAGAAGAGGTACCTCTAGATCGAACCTATAGATCGGAAGAGCGTCG	_XbaI-95-100	chr1_232423784_C_T-ALT-posStrand-bc3
CTTTAGGAAT	Genetic variant	chr1_232423784_C_T	ALT	pos	bc4	CTGTTTCCTAATTGTGCCTTTGAACACATTAAAAAAGGATACAGTTCTCCAGTATATGACTAAACAAACTACGGTACATCTAGATGATGCAATATTATTCAGCTGTAAAAAGAAATGAGCTATCAAACCATGAAAAGACATGGAGGAAGTTGAATGCTTATTACTAAGTAGAAGA	ACTGGCCGCTTCACTGCTGTTTCCTAATTGTGCCTTTGAACACATTAAAAAAGGATACAGTTCTCCAGTATATGACTAAACAAACTACGGTACAACTAGATGATGCAATATTATTCAGCTGTAAAAAGAAATGAGCTATCAAACCATGAAAAGACATGGAGGAAGTTGAATGCTTATTACTAAGTAGAAGAGGTACCTCTAGACTTTAGGAATAGATCGGAAGAGCGTCG	_XbaI-95-100	chr1_232423784_C_T-ALT-posStrand-bc4
ACCCGATTCA	Genetic variant	chr1_232423784_C_T	ALT	pos	bc5	CTGTTTCCTAATTGTGCCTTTGAACACATTAAAAAAGGATACAGTTCTCCAGTATATGACTAAACAAACTACGGTACATCTAGATGATGCAATATTATTCAGCTGTAAAAAGAAATGAGCTATCAAACCATGAAAAGACATGGAGGAAGTTGAATGCTTATTACTAAGTAGAAGA	ACTGGCCGCTTCACTGCTGTTTCCTAATTGTGCCTTTGAACACATTAAAAAAGGATACAGTTCTCCAGTATATGACTAAACAAACTACGGTACAACTAGATGATGCAATATTATTCAGCTGTAAAAAGAAATGAGCTATCAAACCATGAAAAGACATGGAGGAAGTTGAATGCTTATTACTAAGTAGAAGAGGTACCTCTAGAACCCGATTCAAGATCGGAAGAGCGTCG	_XbaI-95-100	chr1_232423784_C_T-ALT-posStrand-bc5
CAACTCTTTG	Genetic variant	chr1_232423784_C_T	ALT	pos	bc6	CTGTTTCCTAATTGTGCCTTTGAACACATTAAAAAAGGATACAGTTCTCCAGTATATGACTAAACAAACTACGGTACATCTAGATGATGCAATATTATTCAGCTGTAAAAAGAAATGAGCTATCAAACCATGAAAAGACATGGAGGAAGTTGAATGCTTATTACTAAGTAGAAGA	ACTGGCCGCTTCACTGCTGTTTCCTAATTGTGCCTTTGAACACATTAAAAAAGGATACAGTTCTCCAGTATATGACTAAACAAACTACGGTACAACTAGATGATGCAATATTATTCAGCTGTAAAAAGAAATGAGCTATCAAACCATGAAAAGACATGGAGGAAGTTGAATGCTTATTACTAAGTAGAAGAGGTACCTCTAGACAACTCTTTGAGATCGGAAGAGCGTCG	_XbaI-95-100	chr1_232423784_C_T-ALT-posStrand-bc6
TTCCGACGCT	Genetic variant	chr1_235293664_A_T	REF	pos	bc1	GCAAATTGTTGCTCAAACCTAGGTTAAGTCAAGTTTGGATTTAACTATATAGAATATTCTAAAAAGCACATAAACCAAAAAAAAAAAATGATGAAAGAGAAGGTGGAAAGATGAAAGCAGGAAAGGGCCAAATACAGTCTAGCAACTCAATTCAGCAATACAGCCAGTTTGTCAC	ACTGGCCGCTTCACTGGCAAATTGTTGCTCAAACCTAGGTTAAGTCAAGTTTGGATTTAACTATATAGAATATTCTAAAAAGCACATAAACCAAAAAAAAAAAATGATGAAAGAGAAGGTGGAAAGATGAAAGCAGGAAAGGGCCAAATACAGTCTAGCAACTCAATTCAGCAATACAGCCAGTTTGTCACGGTACCTCTAGATTCCGACGCTAGATCGGAAGAGCGTCG	none	chr1_235293664_A_T-REF-posStrand-bc1
CGCATGCACT	Genetic variant	chr1_235293664_A_T	REF	pos	bc2	GCAAATTGTTGCTCAAACCTAGGTTAAGTCAAGTTTGGATTTAACTATATAGAATATTCTAAAAAGCACATAAACCAAAAAAAAAAAATGATGAAAGAGAAGGTGGAAAGATGAAAGCAGGAAAGGGCCAAATACAGTCTAGCAACTCAATTCAGCAATACAGCCAGTTTGTCAC	ACTGGCCGCTTCACTGGCAAATTGTTGCTCAAACCTAGGTTAAGTCAAGTTTGGATTTAACTATATAGAATATTCTAAAAAGCACATAAACCAAAAAAAAAAAATGATGAAAGAGAAGGTGGAAAGATGAAAGCAGGAAAGGGCCAAATACAGTCTAGCAACTCAATTCAGCAATACAGCCAGTTTGTCACGGTACCTCTAGACGCATGCACTAGATCGGAAGAGCGTCG	none	chr1_235293664_A_T-REF-posStrand-bc2
CTTATAACCC	Genetic variant	chr1_235293664_A_T	REF	pos	bc3	GCAAATTGTTGCTCAAACCTAGGTTAAGTCAAGTTTGGATTTAACTATATAGAATATTCTAAAAAGCACATAAACCAAAAAAAAAAAATGATGAAAGAGAAGGTGGAAAGATGAAAGCAGGAAAGGGCCAAATACAGTCTAGCAACTCAATTCAGCAATACAGCCAGTTTGTCAC	ACTGGCCGCTTCACTGGCAAATTGTTGCTCAAACCTAGGTTAAGTCAAGTTTGGATTTAACTATATAGAATATTCTAAAAAGCACATAAACCAAAAAAAAAAAATGATGAAAGAGAAGGTGGAAAGATGAAAGCAGGAAAGGGCCAAATACAGTCTAGCAACTCAATTCAGCAATACAGCCAGTTTGTCACGGTACCTCTAGACTTATAACCCAGATCGGAAGAGCGTCG	none	chr1_235293664_A_T-REF-posStrand-bc3
CACCATAGCG	Genetic variant	chr1_235293664_A_T	REF	pos	bc4	GCAAATTGTTGCTCAAACCTAGGTTAAGTCAAGTTTGGATTTAACTATATAGAATATTCTAAAAAGCACATAAACCAAAAAAAAAAAATGATGAAAGAGAAGGTGGAAAGATGAAAGCAGGAAAGGGCCAAATACAGTCTAGCAACTCAATTCAGCAATACAGCCAGTTTGTCAC	ACTGGCCGCTTCACTGGCAAATTGTTGCTCAAACCTAGGTTAAGTCAAGTTTGGATTTAACTATATAGAATATTCTAAAAAGCACATAAACCAAAAAAAAAAAATGATGAAAGAGAAGGTGGAAAGATGAAAGCAGGAAAGGGCCAAATACAGTCTAGCAACTCAATTCAGCAATACAGCCAGTTTGTCACGGTACCTCTAGACACCATAGCGAGATCGGAAGAGCGTCG	none	chr1_235293664_A_T-REF-posStrand-bc4
AACATGTCTC	Genetic variant	chr1_235293664_A_T	REF	pos	bc5	GCAAATTGTTGCTCAAACCTAGGTTAAGTCAAGTTTGGATTTAACTATATAGAATATTCTAAAAAGCACATAAACCAAAAAAAAAAAATGATGAAAGAGAAGGTGGAAAGATGAAAGCAGGAAAGGGCCAAATACAGTCTAGCAACTCAATTCAGCAATACAGCCAGTTTGTCAC	ACTGGCCGCTTCACTGGCAAATTGTTGCTCAAACCTAGGTTAAGTCAAGTTTGGATTTAACTATATAGAATATTCTAAAAAGCACATAAACCAAAAAAAAAAAATGATGAAAGAGAAGGTGGAAAGATGAAAGCAGGAAAGGGCCAAATACAGTCTAGCAACTCAATTCAGCAATACAGCCAGTTTGTCACGGTACCTCTAGAAACATGTCTCAGATCGGAAGAGCGTCG	none	chr1_235293664_A_T-REF-posStrand-bc5
CTTCGAGAGA	Genetic variant	chr1_235293664_A_T	REF	pos	bc6	GCAAATTGTTGCTCAAACCTAGGTTAAGTCAAGTTTGGATTTAACTATATAGAATATTCTAAAAAGCACATAAACCAAAAAAAAAAAATGATGAAAGAGAAGGTGGAAAGATGAAAGCAGGAAAGGGCCAAATACAGTCTAGCAACTCAATTCAGCAATACAGCCAGTTTGTCAC	ACTGGCCGCTTCACTGGCAAATTGTTGCTCAAACCTAGGTTAAGTCAAGTTTGGATTTAACTATATAGAATATTCTAAAAAGCACATAAACCAAAAAAAAAAAATGATGAAAGAGAAGGTGGAAAGATGAAAGCAGGAAAGGGCCAAATACAGTCTAGCAACTCAATTCAGCAATACAGCCAGTTTGTCACGGTACCTCTAGACTTCGAGAGAAGATCGGAAGAGCGTCG	none	chr1_235293664_A_T-REF-posStrand-bc6
TACAGGACCT	Genetic variant	chr1_235293664_A_T	ALT	pos	bc1	GCAAATTGTTGCTCAAACCTAGGTTAAGTCAAGTTTGGATTTAACTATATAGAATATTCTAAAAAGCACATAAACCAAAAAAAAAAATTGATGAAAGAGAAGGTGGAAAGATGAAAGCAGGAAAGGGCCAAATACAGTCTAGCAACTCAATTCAGCAATACAGCCAGTTTGTCAC	ACTGGCCGCTTCACTGGCAAATTGTTGCTCAAACCTAGGTTAAGTCAAGTTTGGATTTAACTATATAGAATATTCTAAAAAGCACATAAACCAAAAAAAAAAATTGATGAAAGAGAAGGTGGAAAGATGAAAGCAGGAAAGGGCCAAATACAGTCTAGCAACTCAATTCAGCAATACAGCCAGTTTGTCACGGTACCTCTAGATACAGGACCTAGATCGGAAGAGCGTCG	none	chr1_235293664_A_T-ALT-posStrand-bc1
TCTCAGCTTG	Genetic variant	chr1_235293664_A_T	ALT	pos	bc2	GCAAATTGTTGCTCAAACCTAGGTTAAGTCAAGTTTGGATTTAACTATATAGAATATTCTAAAAAGCACATAAACCAAAAAAAAAAATTGATGAAAGAGAAGGTGGAAAGATGAAAGCAGGAAAGGGCCAAATACAGTCTAGCAACTCAATTCAGCAATACAGCCAGTTTGTCAC	ACTGGCCGCTTCACTGGCAAATTGTTGCTCAAACCTAGGTTAAGTCAAGTTTGGATTTAACTATATAGAATATTCTAAAAAGCACATAAACCAAAAAAAAAAATTGATGAAAGAGAAGGTGGAAAGATGAAAGCAGGAAAGGGCCAAATACAGTCTAGCAACTCAATTCAGCAATACAGCCAGTTTGTCACGGTACCTCTAGATCTCAGCTTGAGATCGGAAGAGCGTCG	none	chr1_235293664_A_T-ALT-posStrand-bc2
TACCGAAGCC	Genetic variant	chr1_235293664_A_T	ALT	pos	bc3	GCAAATTGTTGCTCAAACCTAGGTTAAGTCAAGTTTGGATTTAACTATATAGAATATTCTAAAAAGCACATAAACCAAAAAAAAAAATTGATGAAAGAGAAGGTGGAAAGATGAAAGCAGGAAAGGGCCAAATACAGTCTAGCAACTCAATTCAGCAATACAGCCAGTTTGTCAC	ACTGGCCGCTTCACTGGCAAATTGTTGCTCAAACCTAGGTTAAGTCAAGTTTGGATTTAACTATATAGAATATTCTAAAAAGCACATAAACCAAAAAAAAAAATTGATGAAAGAGAAGGTGGAAAGATGAAAGCAGGAAAGGGCCAAATACAGTCTAGCAACTCAATTCAGCAATACAGCCAGTTTGTCACGGTACCTCTAGATACCGAAGCCAGATCGGAAGAGCGTCG	none	chr1_235293664_A_T-ALT-posStrand-bc3
GAGGAGTTTG	Genetic variant	chr1_235293664_A_T	ALT	pos	bc4	GCAAATTGTTGCTCAAACCTAGGTTAAGTCAAGTTTGGATTTAACTATATAGAATATTCTAAAAAGCACATAAACCAAAAAAAAAAATTGATGAAAGAGAAGGTGGAAAGATGAAAGCAGGAAAGGGCCAAATACAGTCTAGCAACTCAATTCAGCAATACAGCCAGTTTGTCAC	ACTGGCCGCTTCACTGGCAAATTGTTGCTCAAACCTAGGTTAAGTCAAGTTTGGATTTAACTATATAGAATATTCTAAAAAGCACATAAACCAAAAAAAAAAATTGATGAAAGAGAAGGTGGAAAGATGAAAGCAGGAAAGGGCCAAATACAGTCTAGCAACTCAATTCAGCAATACAGCCAGTTTGTCACGGTACCTCTAGAGAGGAGTTTGAGATCGGAAGAGCGTCG	none	chr1_235293664_A_T-ALT-posStrand-bc4
CCCGGATGAA	Genetic variant	chr1_235293664_A_T	ALT	pos	bc5	GCAAATTGTTGCTCAAACCTAGGTTAAGTCAAGTTTGGATTTAACTATATAGAATATTCTAAAAAGCACATAAACCAAAAAAAAAAATTGATGAAAGAGAAGGTGGAAAGATGAAAGCAGGAAAGGGCCAAATACAGTCTAGCAACTCAATTCAGCAATACAGCCAGTTTGTCAC	ACTGGCCGCTTCACTGGCAAATTGTTGCTCAAACCTAGGTTAAGTCAAGTTTGGATTTAACTATATAGAATATTCTAAAAAGCACATAAACCAAAAAAAAAAATTGATGAAAGAGAAGGTGGAAAGATGAAAGCAGGAAAGGGCCAAATACAGTCTAGCAACTCAATTCAGCAATACAGCCAGTTTGTCACGGTACCTCTAGACCCGGATGAAAGATCGGAAGAGCGTCG	none	chr1_235293664_A_T-ALT-posStrand-bc5
GCGTAAATTC	Genetic variant	chr1_235293664_A_T	ALT	pos	bc6	GCAAATTGTTGCTCAAACCTAGGTTAAGTCAAGTTTGGATTTAACTATATAGAATATTCTAAAAAGCACATAAACCAAAAAAAAAAATTGATGAAAGAGAAGGTGGAAAGATGAAAGCAGGAAAGGGCCAAATACAGTCTAGCAACTCAATTCAGCAATACAGCCAGTTTGTCAC	ACTGGCCGCTTCACTGGCAAATTGTTGCTCAAACCTAGGTTAAGTCAAGTTTGGATTTAACTATATAGAATATTCTAAAAAGCACATAAACCAAAAAAAAAAATTGATGAAAGAGAAGGTGGAAAGATGAAAGCAGGAAAGGGCCAAATACAGTCTAGCAACTCAATTCAGCAATACAGCCAGTTTGTCACGGTACCTCTAGAGCGTAAATTCAGATCGGAAGAGCGTCG	none	chr1_235293664_A_T-ALT-posStrand-bc6
CTGCCACATC	Genetic variant	chr1_244296942_G_A	REF	pos	bc1	GTGGCTCATGCTTGTAATCTCAGCACTTTGGGAGGCCAAGGTGGGTGGATCACTTGAGGTCAGGAGTTCGAGACCAGCCTGGCTAACGTGATGAAACCCTGCCTCTACCAAAATAATAATAATAATAATGATAATAATAATACAAAAGTTAGCCGGGTGCAGTGGCATGTTTCTG	ACTGGCCGCTTCACTGGTGGCTCATGCTTGTAATCTCAGCACTTTGGGAGGCCAAGGTGGGTGGATCACTTGAGGTCAGGAGTTCGAGACCAGCCTGGCTAACGTGATGAAACCCTGCCTCTACCAAAATAATAATAATAATAATGATAATAATAATACAAAAGTTAGCCGGGTGCAGTGGCATGTTTCTGGGTACCTCTAGACTGCCACATCAGATCGGAAGAGCGTCG	none	chr1_244296942_G_A-REF-posStrand-bc1
CCCGAACAGT	Genetic variant	chr1_244296942_G_A	REF	pos	bc2	GTGGCTCATGCTTGTAATCTCAGCACTTTGGGAGGCCAAGGTGGGTGGATCACTTGAGGTCAGGAGTTCGAGACCAGCCTGGCTAACGTGATGAAACCCTGCCTCTACCAAAATAATAATAATAATAATGATAATAATAATACAAAAGTTAGCCGGGTGCAGTGGCATGTTTCTG	ACTGGCCGCTTCACTGGTGGCTCATGCTTGTAATCTCAGCACTTTGGGAGGCCAAGGTGGGTGGATCACTTGAGGTCAGGAGTTCGAGACCAGCCTGGCTAACGTGATGAAACCCTGCCTCTACCAAAATAATAATAATAATAATGATAATAATAATACAAAAGTTAGCCGGGTGCAGTGGCATGTTTCTGGGTACCTCTAGACCCGAACAGTAGATCGGAAGAGCGTCG	none	chr1_244296942_G_A-REF-posStrand-bc2
CATTGATGTA	Genetic variant	chr1_244296942_G_A	REF	pos	bc3	GTGGCTCATGCTTGTAATCTCAGCACTTTGGGAGGCCAAGGTGGGTGGATCACTTGAGGTCAGGAGTTCGAGACCAGCCTGGCTAACGTGATGAAACCCTGCCTCTACCAAAATAATAATAATAATAATGATAATAATAATACAAAAGTTAGCCGGGTGCAGTGGCATGTTTCTG	ACTGGCCGCTTCACTGGTGGCTCATGCTTGTAATCTCAGCACTTTGGGAGGCCAAGGTGGGTGGATCACTTGAGGTCAGGAGTTCGAGACCAGCCTGGCTAACGTGATGAAACCCTGCCTCTACCAAAATAATAATAATAATAATGATAATAATAATACAAAAGTTAGCCGGGTGCAGTGGCATGTTTCTGGGTACCTCTAGACATTGATGTAAGATCGGAAGAGCGTCG	none	chr1_244296942_G_A-REF-posStrand-bc3
TGTTTCTGCT	Genetic variant	chr1_244296942_G_A	REF	pos	bc4	GTGGCTCATGCTTGTAATCTCAGCACTTTGGGAGGCCAAGGTGGGTGGATCACTTGAGGTCAGGAGTTCGAGACCAGCCTGGCTAACGTGATGAAACCCTGCCTCTACCAAAATAATAATAATAATAATGATAATAATAATACAAAAGTTAGCCGGGTGCAGTGGCATGTTTCTG	ACTGGCCGCTTCACTGGTGGCTCATGCTTGTAATCTCAGCACTTTGGGAGGCCAAGGTGGGTGGATCACTTGAGGTCAGGAGTTCGAGACCAGCCTGGCTAACGTGATGAAACCCTGCCTCTACCAAAATAATAATAATAATAATGATAATAATAATACAAAAGTTAGCCGGGTGCAGTGGCATGTTTCTGGGTACCTCTAGATGTTTCTGCTAGATCGGAAGAGCGTCG	none	chr1_244296942_G_A-REF-posStrand-bc4
ACAAGGAGAA	Genetic variant	chr1_244296942_G_A	REF	pos	bc5	GTGGCTCATGCTTGTAATCTCAGCACTTTGGGAGGCCAAGGTGGGTGGATCACTTGAGGTCAGGAGTTCGAGACCAGCCTGGCTAACGTGATGAAACCCTGCCTCTACCAAAATAATAATAATAATAATGATAATAATAATACAAAAGTTAGCCGGGTGCAGTGGCATGTTTCTG	ACTGGCCGCTTCACTGGTGGCTCATGCTTGTAATCTCAGCACTTTGGGAGGCCAAGGTGGGTGGATCACTTGAGGTCAGGAGTTCGAGACCAGCCTGGCTAACGTGATGAAACCCTGCCTCTACCAAAATAATAATAATAATAATGATAATAATAATACAAAAGTTAGCCGGGTGCAGTGGCATGTTTCTGGGTACCTCTAGAACAAGGAGAAAGATCGGAAGAGCGTCG	none	chr1_244296942_G_A-REF-posStrand-bc5
TCCTGAAACA	Genetic variant	chr1_244296942_G_A	REF	pos	bc6	GTGGCTCATGCTTGTAATCTCAGCACTTTGGGAGGCCAAGGTGGGTGGATCACTTGAGGTCAGGAGTTCGAGACCAGCCTGGCTAACGTGATGAAACCCTGCCTCTACCAAAATAATAATAATAATAATGATAATAATAATACAAAAGTTAGCCGGGTGCAGTGGCATGTTTCTG	ACTGGCCGCTTCACTGGTGGCTCATGCTTGTAATCTCAGCACTTTGGGAGGCCAAGGTGGGTGGATCACTTGAGGTCAGGAGTTCGAGACCAGCCTGGCTAACGTGATGAAACCCTGCCTCTACCAAAATAATAATAATAATAATGATAATAATAATACAAAAGTTAGCCGGGTGCAGTGGCATGTTTCTGGGTACCTCTAGATCCTGAAACAAGATCGGAAGAGCGTCG	none	chr1_244296942_G_A-REF-posStrand-bc6
GACGATGGGA	Genetic variant	chr1_244296942_G_A	ALT	pos	bc1	GTGGCTCATGCTTGTAATCTCAGCACTTTGGGAGGCCAAGGTGGGTGGATCACTTGAGGTCAGGAGTTCGAGACCAGCCTGGCTAACATGATGAAACCCTGCCTCTACCAAAATAATAATAATAATAATGATAATAATAATACAAAAGTTAGCCGGGTGCAGTGGCATGTTTCTG	ACTGGCCGCTTCACTGGTGGCTCATGCTTGTAATCTCAGCACTTTGGGAGGCCAAGGTGGGTGGATCACTTGAGGTCAGGAGTTCGAGACCAGCCTGGCTAACATGATGAAACCCTGCCTCTACCAAAATAATAATAATAATAATGATAATAATAATACAAAAGTTAGCCGGGTGCAGTGGCATGTTTCTGGGTACCTCTAGAGACGATGGGAAGATCGGAAGAGCGTCG	none	chr1_244296942_G_A-ALT-posStrand-bc1
AAATGGCACT	Genetic variant	chr1_244296942_G_A	ALT	pos	bc2	GTGGCTCATGCTTGTAATCTCAGCACTTTGGGAGGCCAAGGTGGGTGGATCACTTGAGGTCAGGAGTTCGAGACCAGCCTGGCTAACATGATGAAACCCTGCCTCTACCAAAATAATAATAATAATAATGATAATAATAATACAAAAGTTAGCCGGGTGCAGTGGCATGTTTCTG	ACTGGCCGCTTCACTGGTGGCTCATGCTTGTAATCTCAGCACTTTGGGAGGCCAAGGTGGGTGGATCACTTGAGGTCAGGAGTTCGAGACCAGCCTGGCTAACATGATGAAACCCTGCCTCTACCAAAATAATAATAATAATAATGATAATAATAATACAAAAGTTAGCCGGGTGCAGTGGCATGTTTCTGGGTACCTCTAGAAAATGGCACTAGATCGGAAGAGCGTCG	none	chr1_244296942_G_A-ALT-posStrand-bc2
CCTGATAGAA	Genetic variant	chr1_244296942_G_A	ALT	pos	bc3	GTGGCTCATGCTTGTAATCTCAGCACTTTGGGAGGCCAAGGTGGGTGGATCACTTGAGGTCAGGAGTTCGAGACCAGCCTGGCTAACATGATGAAACCCTGCCTCTACCAAAATAATAATAATAATAATGATAATAATAATACAAAAGTTAGCCGGGTGCAGTGGCATGTTTCTG	ACTGGCCGCTTCACTGGTGGCTCATGCTTGTAATCTCAGCACTTTGGGAGGCCAAGGTGGGTGGATCACTTGAGGTCAGGAGTTCGAGACCAGCCTGGCTAACATGATGAAACCCTGCCTCTACCAAAATAATAATAATAATAATGATAATAATAATACAAAAGTTAGCCGGGTGCAGTGGCATGTTTCTGGGTACCTCTAGACCTGATAGAAAGATCGGAAGAGCGTCG	none	chr1_244296942_G_A-ALT-posStrand-bc3
CGATAGACAC	Genetic variant	chr1_244296942_G_A	ALT	pos	bc4	GTGGCTCATGCTTGTAATCTCAGCACTTTGGGAGGCCAAGGTGGGTGGATCACTTGAGGTCAGGAGTTCGAGACCAGCCTGGCTAACATGATGAAACCCTGCCTCTACCAAAATAATAATAATAATAATGATAATAATAATACAAAAGTTAGCCGGGTGCAGTGGCATGTTTCTG	ACTGGCCGCTTCACTGGTGGCTCATGCTTGTAATCTCAGCACTTTGGGAGGCCAAGGTGGGTGGATCACTTGAGGTCAGGAGTTCGAGACCAGCCTGGCTAACATGATGAAACCCTGCCTCTACCAAAATAATAATAATAATAATGATAATAATAATACAAAAGTTAGCCGGGTGCAGTGGCATGTTTCTGGGTACCTCTAGACGATAGACACAGATCGGAAGAGCGTCG	none	chr1_244296942_G_A-ALT-posStrand-bc4
GTTGAGACAC	Genetic variant	chr1_244296942_G_A	ALT	pos	bc5	GTGGCTCATGCTTGTAATCTCAGCACTTTGGGAGGCCAAGGTGGGTGGATCACTTGAGGTCAGGAGTTCGAGACCAGCCTGGCTAACATGATGAAACCCTGCCTCTACCAAAATAATAATAATAATAATGATAATAATAATACAAAAGTTAGCCGGGTGCAGTGGCATGTTTCTG	ACTGGCCGCTTCACTGGTGGCTCATGCTTGTAATCTCAGCACTTTGGGAGGCCAAGGTGGGTGGATCACTTGAGGTCAGGAGTTCGAGACCAGCCTGGCTAACATGATGAAACCCTGCCTCTACCAAAATAATAATAATAATAATGATAATAATAATACAAAAGTTAGCCGGGTGCAGTGGCATGTTTCTGGGTACCTCTAGAGTTGAGACACAGATCGGAAGAGCGTCG	none	chr1_244296942_G_A-ALT-posStrand-bc5
CAAGGACGAA	Genetic variant	chr1_244296942_G_A	ALT	pos	bc6	GTGGCTCATGCTTGTAATCTCAGCACTTTGGGAGGCCAAGGTGGGTGGATCACTTGAGGTCAGGAGTTCGAGACCAGCCTGGCTAACATGATGAAACCCTGCCTCTACCAAAATAATAATAATAATAATGATAATAATAATACAAAAGTTAGCCGGGTGCAGTGGCATGTTTCTG	ACTGGCCGCTTCACTGGTGGCTCATGCTTGTAATCTCAGCACTTTGGGAGGCCAAGGTGGGTGGATCACTTGAGGTCAGGAGTTCGAGACCAGCCTGGCTAACATGATGAAACCCTGCCTCTACCAAAATAATAATAATAATAATGATAATAATAATACAAAAGTTAGCCGGGTGCAGTGGCATGTTTCTGGGTACCTCTAGACAAGGACGAAAGATCGGAAGAGCGTCG	none	chr1_244296942_G_A-ALT-posStrand-bc6
TTGCTCCTTA	Genetic variant	chr1_24727732_C_G	REF	pos	bc1	GCAGTGCTGTCTTATTTCCCAGCTGGCCGGCCCAGGAGGCCCAGCCCCAAGGACCAGACACTGTGGGTTGGCCTCGGGGACGATGATCTAAGACAGCTGGAGTGTCTTCCTGGCTGTTAGCAAAAGAGAAACCAACTAATTCACCACAAAGTCCTTAAAAAGAGAAGTAATAGGA	ACTGGCCGCTTCACTGGCAGTGCTGTCTTATTTCCCAGCTGGCCAGCCCAGGAGGCCCAGCCCCAAGGACCAGACACTGTGGGTTGGCCTCGGGGACGATGATCTAAGACAGCTGGAGTGTCTTCCTGGCTGTTAGCAAAAGAGAAACCAACTAATTCACCACAAAGTCCTTAAAAAGAGAAGTAATAGGAGGTACCTCTAGATTGCTCCTTAAGATCGGAAGAGCGTCG	_SfiI-45-57	chr1_24727732_C_G-REF-posStrand-bc1
AATCTAGCCG	Genetic variant	chr1_24727732_C_G	REF	pos	bc2	GCAGTGCTGTCTTATTTCCCAGCTGGCCGGCCCAGGAGGCCCAGCCCCAAGGACCAGACACTGTGGGTTGGCCTCGGGGACGATGATCTAAGACAGCTGGAGTGTCTTCCTGGCTGTTAGCAAAAGAGAAACCAACTAATTCACCACAAAGTCCTTAAAAAGAGAAGTAATAGGA	ACTGGCCGCTTCACTGGCAGTGCTGTCTTATTTCCCAGCTGGCCAGCCCAGGAGGCCCAGCCCCAAGGACCAGACACTGTGGGTTGGCCTCGGGGACGATGATCTAAGACAGCTGGAGTGTCTTCCTGGCTGTTAGCAAAAGAGAAACCAACTAATTCACCACAAAGTCCTTAAAAAGAGAAGTAATAGGAGGTACCTCTAGAAATCTAGCCGAGATCGGAAGAGCGTCG	_SfiI-45-57	chr1_24727732_C_G-REF-posStrand-bc2
ACCACCGCTT	Genetic variant	chr1_24727732_C_G	REF	pos	bc3	GCAGTGCTGTCTTATTTCCCAGCTGGCCGGCCCAGGAGGCCCAGCCCCAAGGACCAGACACTGTGGGTTGGCCTCGGGGACGATGATCTAAGACAGCTGGAGTGTCTTCCTGGCTGTTAGCAAAAGAGAAACCAACTAATTCACCACAAAGTCCTTAAAAAGAGAAGTAATAGGA	ACTGGCCGCTTCACTGGCAGTGCTGTCTTATTTCCCAGCTGGCCAGCCCAGGAGGCCCAGCCCCAAGGACCAGACACTGTGGGTTGGCCTCGGGGACGATGATCTAAGACAGCTGGAGTGTCTTCCTGGCTGTTAGCAAAAGAGAAACCAACTAATTCACCACAAAGTCCTTAAAAAGAGAAGTAATAGGAGGTACCTCTAGAACCACCGCTTAGATCGGAAGAGCGTCG	_SfiI-45-57	chr1_24727732_C_G-REF-posStrand-bc3
TACAATTGAG	Genetic variant	chr1_24727732_C_G	REF	pos	bc4	GCAGTGCTGTCTTATTTCCCAGCTGGCCGGCCCAGGAGGCCCAGCCCCAAGGACCAGACACTGTGGGTTGGCCTCGGGGACGATGATCTAAGACAGCTGGAGTGTCTTCCTGGCTGTTAGCAAAAGAGAAACCAACTAATTCACCACAAAGTCCTTAAAAAGAGAAGTAATAGGA	ACTGGCCGCTTCACTGGCAGTGCTGTCTTATTTCCCAGCTGGCCAGCCCAGGAGGCCCAGCCCCAAGGACCAGACACTGTGGGTTGGCCTCGGGGACGATGATCTAAGACAGCTGGAGTGTCTTCCTGGCTGTTAGCAAAAGAGAAACCAACTAATTCACCACAAAGTCCTTAAAAAGAGAAGTAATAGGAGGTACCTCTAGATACAATTGAGAGATCGGAAGAGCGTCG	_SfiI-45-57	chr1_24727732_C_G-REF-posStrand-bc4
TCGTAGCCCT	Genetic variant	chr1_24727732_C_G	REF	pos	bc5	GCAGTGCTGTCTTATTTCCCAGCTGGCCGGCCCAGGAGGCCCAGCCCCAAGGACCAGACACTGTGGGTTGGCCTCGGGGACGATGATCTAAGACAGCTGGAGTGTCTTCCTGGCTGTTAGCAAAAGAGAAACCAACTAATTCACCACAAAGTCCTTAAAAAGAGAAGTAATAGGA	ACTGGCCGCTTCACTGGCAGTGCTGTCTTATTTCCCAGCTGGCCAGCCCAGGAGGCCCAGCCCCAAGGACCAGACACTGTGGGTTGGCCTCGGGGACGATGATCTAAGACAGCTGGAGTGTCTTCCTGGCTGTTAGCAAAAGAGAAACCAACTAATTCACCACAAAGTCCTTAAAAAGAGAAGTAATAGGAGGTACCTCTAGATCGTAGCCCTAGATCGGAAGAGCGTCG	_SfiI-45-57	chr1_24727732_C_G-REF-posStrand-bc5
CGAGTGTACG	Genetic variant	chr1_24727732_C_G	REF	pos	bc6	GCAGTGCTGTCTTATTTCCCAGCTGGCCGGCCCAGGAGGCCCAGCCCCAAGGACCAGACACTGTGGGTTGGCCTCGGGGACGATGATCTAAGACAGCTGGAGTGTCTTCCTGGCTGTTAGCAAAAGAGAAACCAACTAATTCACCACAAAGTCCTTAAAAAGAGAAGTAATAGGA	ACTGGCCGCTTCACTGGCAGTGCTGTCTTATTTCCCAGCTGGCCAGCCCAGGAGGCCCAGCCCCAAGGACCAGACACTGTGGGTTGGCCTCGGGGACGATGATCTAAGACAGCTGGAGTGTCTTCCTGGCTGTTAGCAAAAGAGAAACCAACTAATTCACCACAAAGTCCTTAAAAAGAGAAGTAATAGGAGGTACCTCTAGACGAGTGTACGAGATCGGAAGAGCGTCG	_SfiI-45-57	chr1_24727732_C_G-REF-posStrand-bc6
CAGGGATTCA	Genetic variant	chr1_24727732_C_G	ALT	pos	bc1	GCAGTGCTGTCTTATTTCCCAGCTGGCCGGCCCAGGAGGCCCAGCCCCAAGGACCAGACACTGTGGGTTGGCCTCGGGGACGATGATGTAAGACAGCTGGAGTGTCTTCCTGGCTGTTAGCAAAAGAGAAACCAACTAATTCACCACAAAGTCCTTAAAAAGAGAAGTAATAGGA	ACTGGCCGCTTCACTGGCAGTGCTGTCTTATTTCCCAGCTGGCCAGCCCAGGAGGCCCAGCCCCAAGGACCAGACACTGTGGGTTGGCCTCGGGGACGATGATGTAAGACAGCTGGAGTGTCTTCCTGGCTGTTAGCAAAAGAGAAACCAACTAATTCACCACAAAGTCCTTAAAAAGAGAAGTAATAGGAGGTACCTCTAGACAGGGATTCAAGATCGGAAGAGCGTCG	_SfiI-45-57	chr1_24727732_C_G-ALT-posStrand-bc1
TGGACAAGGT	Genetic variant	chr1_24727732_C_G	ALT	pos	bc2	GCAGTGCTGTCTTATTTCCCAGCTGGCCGGCCCAGGAGGCCCAGCCCCAAGGACCAGACACTGTGGGTTGGCCTCGGGGACGATGATGTAAGACAGCTGGAGTGTCTTCCTGGCTGTTAGCAAAAGAGAAACCAACTAATTCACCACAAAGTCCTTAAAAAGAGAAGTAATAGGA	ACTGGCCGCTTCACTGGCAGTGCTGTCTTATTTCCCAGCTGGCCAGCCCAGGAGGCCCAGCCCCAAGGACCAGACACTGTGGGTTGGCCTCGGGGACGATGATGTAAGACAGCTGGAGTGTCTTCCTGGCTGTTAGCAAAAGAGAAACCAACTAATTCACCACAAAGTCCTTAAAAAGAGAAGTAATAGGAGGTACCTCTAGATGGACAAGGTAGATCGGAAGAGCGTCG	_SfiI-45-57	chr1_24727732_C_G-ALT-posStrand-bc2
GACGTCGTCA	Genetic variant	chr1_24727732_C_G	ALT	pos	bc3	GCAGTGCTGTCTTATTTCCCAGCTGGCCGGCCCAGGAGGCCCAGCCCCAAGGACCAGACACTGTGGGTTGGCCTCGGGGACGATGATGTAAGACAGCTGGAGTGTCTTCCTGGCTGTTAGCAAAAGAGAAACCAACTAATTCACCACAAAGTCCTTAAAAAGAGAAGTAATAGGA	ACTGGCCGCTTCACTGGCAGTGCTGTCTTATTTCCCAGCTGGCCAGCCCAGGAGGCCCAGCCCCAAGGACCAGACACTGTGGGTTGGCCTCGGGGACGATGATGTAAGACAGCTGGAGTGTCTTCCTGGCTGTTAGCAAAAGAGAAACCAACTAATTCACCACAAAGTCCTTAAAAAGAGAAGTAATAGGAGGTACCTCTAGAGACGTCGTCAAGATCGGAAGAGCGTCG	_SfiI-45-57	chr1_24727732_C_G-ALT-posStrand-bc3
TCTTGACTAA	Genetic variant	chr1_24727732_C_G	ALT	pos	bc4	GCAGTGCTGTCTTATTTCCCAGCTGGCCGGCCCAGGAGGCCCAGCCCCAAGGACCAGACACTGTGGGTTGGCCTCGGGGACGATGATGTAAGACAGCTGGAGTGTCTTCCTGGCTGTTAGCAAAAGAGAAACCAACTAATTCACCACAAAGTCCTTAAAAAGAGAAGTAATAGGA	ACTGGCCGCTTCACTGGCAGTGCTGTCTTATTTCCCAGCTGGCCAGCCCAGGAGGCCCAGCCCCAAGGACCAGACACTGTGGGTTGGCCTCGGGGACGATGATGTAAGACAGCTGGAGTGTCTTCCTGGCTGTTAGCAAAAGAGAAACCAACTAATTCACCACAAAGTCCTTAAAAAGAGAAGTAATAGGAGGTACCTCTAGATCTTGACTAAAGATCGGAAGAGCGTCG	_SfiI-45-57	chr1_24727732_C_G-ALT-posStrand-bc4
TGTCGCTCGT	Genetic variant	chr1_24727732_C_G	ALT	pos	bc5	GCAGTGCTGTCTTATTTCCCAGCTGGCCGGCCCAGGAGGCCCAGCCCCAAGGACCAGACACTGTGGGTTGGCCTCGGGGACGATGATGTAAGACAGCTGGAGTGTCTTCCTGGCTGTTAGCAAAAGAGAAACCAACTAATTCACCACAAAGTCCTTAAAAAGAGAAGTAATAGGA	ACTGGCCGCTTCACTGGCAGTGCTGTCTTATTTCCCAGCTGGCCAGCCCAGGAGGCCCAGCCCCAAGGACCAGACACTGTGGGTTGGCCTCGGGGACGATGATGTAAGACAGCTGGAGTGTCTTCCTGGCTGTTAGCAAAAGAGAAACCAACTAATTCACCACAAAGTCCTTAAAAAGAGAAGTAATAGGAGGTACCTCTAGATGTCGCTCGTAGATCGGAAGAGCGTCG	_SfiI-45-57	chr1_24727732_C_G-ALT-posStrand-bc5
TTTAAGGTGA	Genetic variant	chr1_24727732_C_G	ALT	pos	bc6	GCAGTGCTGTCTTATTTCCCAGCTGGCCGGCCCAGGAGGCCCAGCCCCAAGGACCAGACACTGTGGGTTGGCCTCGGGGACGATGATGTAAGACAGCTGGAGTGTCTTCCTGGCTGTTAGCAAAAGAGAAACCAACTAATTCACCACAAAGTCCTTAAAAAGAGAAGTAATAGGA	ACTGGCCGCTTCACTGGCAGTGCTGTCTTATTTCCCAGCTGGCCAGCCCAGGAGGCCCAGCCCCAAGGACCAGACACTGTGGGTTGGCCTCGGGGACGATGATGTAAGACAGCTGGAGTGTCTTCCTGGCTGTTAGCAAAAGAGAAACCAACTAATTCACCACAAAGTCCTTAAAAAGAGAAGTAATAGGAGGTACCTCTAGATTTAAGGTGAAGATCGGAAGAGCGTCG	_SfiI-45-57	chr1_24727732_C_G-ALT-posStrand-bc6
CCGCTGAAAC	Genetic variant	chr1_3055960_T_C	REF	pos	bc1	CAGCTGACATTCTTAAAGGTCGCCCCCATGTCTCAGGGACATGTCAGCGTGGTGATAAGCATGCACTCTTGTCACTATGTTCACTGCTGATGCAACACTCCATTGTAGGAAACTAACAAATTTCATTTATCAGCTGTTTCTGTGGCCAGAAGCAGGTCAAGGGGGAGGCTCTTGA	ACTGGCCGCTTCACTGCAGCTGACATTCTTAAAGGTCGCCCCCATGTCTCAGGGACATGTCAGCGTGGTGATAAGCATGCACTCTTGTCACTATGTTCACTGCTGATGCAACACTCCATTGTAGGAAACTAACAAATTTCATTTATCAGCTGTTTCTGTGGCCAGAAGCAGGTCAAGGGGGAGGCTCTTGAGGTACCTCTAGACCGCTGAAACAGATCGGAAGAGCGTCG	none	chr1_3055960_T_C-REF-posStrand-bc1
ACTAGGTAGA	Genetic variant	chr1_3055960_T_C	REF	pos	bc2	CAGCTGACATTCTTAAAGGTCGCCCCCATGTCTCAGGGACATGTCAGCGTGGTGATAAGCATGCACTCTTGTCACTATGTTCACTGCTGATGCAACACTCCATTGTAGGAAACTAACAAATTTCATTTATCAGCTGTTTCTGTGGCCAGAAGCAGGTCAAGGGGGAGGCTCTTGA	ACTGGCCGCTTCACTGCAGCTGACATTCTTAAAGGTCGCCCCCATGTCTCAGGGACATGTCAGCGTGGTGATAAGCATGCACTCTTGTCACTATGTTCACTGCTGATGCAACACTCCATTGTAGGAAACTAACAAATTTCATTTATCAGCTGTTTCTGTGGCCAGAAGCAGGTCAAGGGGGAGGCTCTTGAGGTACCTCTAGAACTAGGTAGAAGATCGGAAGAGCGTCG	none	chr1_3055960_T_C-REF-posStrand-bc2
TCAGACTTCA	Genetic variant	chr1_3055960_T_C	REF	pos	bc3	CAGCTGACATTCTTAAAGGTCGCCCCCATGTCTCAGGGACATGTCAGCGTGGTGATAAGCATGCACTCTTGTCACTATGTTCACTGCTGATGCAACACTCCATTGTAGGAAACTAACAAATTTCATTTATCAGCTGTTTCTGTGGCCAGAAGCAGGTCAAGGGGGAGGCTCTTGA	ACTGGCCGCTTCACTGCAGCTGACATTCTTAAAGGTCGCCCCCATGTCTCAGGGACATGTCAGCGTGGTGATAAGCATGCACTCTTGTCACTATGTTCACTGCTGATGCAACACTCCATTGTAGGAAACTAACAAATTTCATTTATCAGCTGTTTCTGTGGCCAGAAGCAGGTCAAGGGGGAGGCTCTTGAGGTACCTCTAGATCAGACTTCAAGATCGGAAGAGCGTCG	none	chr1_3055960_T_C-REF-posStrand-bc3
GTCCCGCAAA	Genetic variant	chr1_3055960_T_C	REF	pos	bc4	CAGCTGACATTCTTAAAGGTCGCCCCCATGTCTCAGGGACATGTCAGCGTGGTGATAAGCATGCACTCTTGTCACTATGTTCACTGCTGATGCAACACTCCATTGTAGGAAACTAACAAATTTCATTTATCAGCTGTTTCTGTGGCCAGAAGCAGGTCAAGGGGGAGGCTCTTGA	ACTGGCCGCTTCACTGCAGCTGACATTCTTAAAGGTCGCCCCCATGTCTCAGGGACATGTCAGCGTGGTGATAAGCATGCACTCTTGTCACTATGTTCACTGCTGATGCAACACTCCATTGTAGGAAACTAACAAATTTCATTTATCAGCTGTTTCTGTGGCCAGAAGCAGGTCAAGGGGGAGGCTCTTGAGGTACCTCTAGAGTCCCGCAAAAGATCGGAAGAGCGTCG	none	chr1_3055960_T_C-REF-posStrand-bc4
ACGAGCTCGA	Genetic variant	chr1_3055960_T_C	REF	pos	bc5	CAGCTGACATTCTTAAAGGTCGCCCCCATGTCTCAGGGACATGTCAGCGTGGTGATAAGCATGCACTCTTGTCACTATGTTCACTGCTGATGCAACACTCCATTGTAGGAAACTAACAAATTTCATTTATCAGCTGTTTCTGTGGCCAGAAGCAGGTCAAGGGGGAGGCTCTTGA	ACTGGCCGCTTCACTGCAGCTGACATTCTTAAAGGTCGCCCCCATGTCTCAGGGACATGTCAGCGTGGTGATAAGCATGCACTCTTGTCACTATGTTCACTGCTGATGCAACACTCCATTGTAGGAAACTAACAAATTTCATTTATCAGCTGTTTCTGTGGCCAGAAGCAGGTCAAGGGGGAGGCTCTTGAGGTACCTCTAGAACGAGCTCGAAGATCGGAAGAGCGTCG	none	chr1_3055960_T_C-REF-posStrand-bc5
TCACAAAGTC	Genetic variant	chr1_3055960_T_C	REF	pos	bc6	CAGCTGACATTCTTAAAGGTCGCCCCCATGTCTCAGGGACATGTCAGCGTGGTGATAAGCATGCACTCTTGTCACTATGTTCACTGCTGATGCAACACTCCATTGTAGGAAACTAACAAATTTCATTTATCAGCTGTTTCTGTGGCCAGAAGCAGGTCAAGGGGGAGGCTCTTGA	ACTGGCCGCTTCACTGCAGCTGACATTCTTAAAGGTCGCCCCCATGTCTCAGGGACATGTCAGCGTGGTGATAAGCATGCACTCTTGTCACTATGTTCACTGCTGATGCAACACTCCATTGTAGGAAACTAACAAATTTCATTTATCAGCTGTTTCTGTGGCCAGAAGCAGGTCAAGGGGGAGGCTCTTGAGGTACCTCTAGATCACAAAGTCAGATCGGAAGAGCGTCG	none	chr1_3055960_T_C-REF-posStrand-bc6
TTCGGACAGT	Genetic variant	chr1_3055960_T_C	ALT	pos	bc1	CAGCTGACATTCTTAAAGGTCGCCCCCATGTCTCAGGGACATGTCAGCGTGGTGATAAGCATGCACTCTTGTCACTATGTTCACTGCCGATGCAACACTCCATTGTAGGAAACTAACAAATTTCATTTATCAGCTGTTTCTGTGGCCAGAAGCAGGTCAAGGGGGAGGCTCTTGA	ACTGGCCGCTTCACTGCAGCTGACATTCTTAAAGGTCGCCCCCATGTCTCAGGGACATGTCAGCGTGGTGATAAGCATGCACTCTTGTCACTATGTTCACTGCCGATGCAACACTCCATTGTAGGAAACTAACAAATTTCATTTATCAGCTGTTTCTGTGGCCAGAAGCAGGTCAAGGGGGAGGCTCTTGAGGTACCTCTAGATTCGGACAGTAGATCGGAAGAGCGTCG	none	chr1_3055960_T_C-ALT-posStrand-bc1
CAGTGGGTTG	Genetic variant	chr1_3055960_T_C	ALT	pos	bc2	CAGCTGACATTCTTAAAGGTCGCCCCCATGTCTCAGGGACATGTCAGCGTGGTGATAAGCATGCACTCTTGTCACTATGTTCACTGCCGATGCAACACTCCATTGTAGGAAACTAACAAATTTCATTTATCAGCTGTTTCTGTGGCCAGAAGCAGGTCAAGGGGGAGGCTCTTGA	ACTGGCCGCTTCACTGCAGCTGACATTCTTAAAGGTCGCCCCCATGTCTCAGGGACATGTCAGCGTGGTGATAAGCATGCACTCTTGTCACTATGTTCACTGCCGATGCAACACTCCATTGTAGGAAACTAACAAATTTCATTTATCAGCTGTTTCTGTGGCCAGAAGCAGGTCAAGGGGGAGGCTCTTGAGGTACCTCTAGACAGTGGGTTGAGATCGGAAGAGCGTCG	none	chr1_3055960_T_C-ALT-posStrand-bc2
GACTGGTTGT	Genetic variant	chr1_3055960_T_C	ALT	pos	bc3	CAGCTGACATTCTTAAAGGTCGCCCCCATGTCTCAGGGACATGTCAGCGTGGTGATAAGCATGCACTCTTGTCACTATGTTCACTGCCGATGCAACACTCCATTGTAGGAAACTAACAAATTTCATTTATCAGCTGTTTCTGTGGCCAGAAGCAGGTCAAGGGGGAGGCTCTTGA	ACTGGCCGCTTCACTGCAGCTGACATTCTTAAAGGTCGCCCCCATGTCTCAGGGACATGTCAGCGTGGTGATAAGCATGCACTCTTGTCACTATGTTCACTGCCGATGCAACACTCCATTGTAGGAAACTAACAAATTTCATTTATCAGCTGTTTCTGTGGCCAGAAGCAGGTCAAGGGGGAGGCTCTTGAGGTACCTCTAGAGACTGGTTGTAGATCGGAAGAGCGTCG	none	chr1_3055960_T_C-ALT-posStrand-bc3
TTTACCGTAT	Genetic variant	chr1_3055960_T_C	ALT	pos	bc4	CAGCTGACATTCTTAAAGGTCGCCCCCATGTCTCAGGGACATGTCAGCGTGGTGATAAGCATGCACTCTTGTCACTATGTTCACTGCCGATGCAACACTCCATTGTAGGAAACTAACAAATTTCATTTATCAGCTGTTTCTGTGGCCAGAAGCAGGTCAAGGGGGAGGCTCTTGA	ACTGGCCGCTTCACTGCAGCTGACATTCTTAAAGGTCGCCCCCATGTCTCAGGGACATGTCAGCGTGGTGATAAGCATGCACTCTTGTCACTATGTTCACTGCCGATGCAACACTCCATTGTAGGAAACTAACAAATTTCATTTATCAGCTGTTTCTGTGGCCAGAAGCAGGTCAAGGGGGAGGCTCTTGAGGTACCTCTAGATTTACCGTATAGATCGGAAGAGCGTCG	none	chr1_3055960_T_C-ALT-posStrand-bc4
TCCGATGCGA	Genetic variant	chr1_3055960_T_C	ALT	pos	bc5	CAGCTGACATTCTTAAAGGTCGCCCCCATGTCTCAGGGACATGTCAGCGTGGTGATAAGCATGCACTCTTGTCACTATGTTCACTGCCGATGCAACACTCCATTGTAGGAAACTAACAAATTTCATTTATCAGCTGTTTCTGTGGCCAGAAGCAGGTCAAGGGGGAGGCTCTTGA	ACTGGCCGCTTCACTGCAGCTGACATTCTTAAAGGTCGCCCCCATGTCTCAGGGACATGTCAGCGTGGTGATAAGCATGCACTCTTGTCACTATGTTCACTGCCGATGCAACACTCCATTGTAGGAAACTAACAAATTTCATTTATCAGCTGTTTCTGTGGCCAGAAGCAGGTCAAGGGGGAGGCTCTTGAGGTACCTCTAGATCCGATGCGAAGATCGGAAGAGCGTCG	none	chr1_3055960_T_C-ALT-posStrand-bc5
CTACCTACGC	Genetic variant	chr1_3055960_T_C	ALT	pos	bc6	CAGCTGACATTCTTAAAGGTCGCCCCCATGTCTCAGGGACATGTCAGCGTGGTGATAAGCATGCACTCTTGTCACTATGTTCACTGCCGATGCAACACTCCATTGTAGGAAACTAACAAATTTCATTTATCAGCTGTTTCTGTGGCCAGAAGCAGGTCAAGGGGGAGGCTCTTGA	ACTGGCCGCTTCACTGCAGCTGACATTCTTAAAGGTCGCCCCCATGTCTCAGGGACATGTCAGCGTGGTGATAAGCATGCACTCTTGTCACTATGTTCACTGCCGATGCAACACTCCATTGTAGGAAACTAACAAATTTCATTTATCAGCTGTTTCTGTGGCCAGAAGCAGGTCAAGGGGGAGGCTCTTGAGGTACCTCTAGACTACCTACGCAGATCGGAAGAGCGTCG	none	chr1_3055960_T_C-ALT-posStrand-bc6
AGTTGCTCAG	Genetic variant	chr1_40335425_C_T	REF	pos	bc1	ATAGTGCACACCTGTAATCCTAGCTATTCAGGAGGCCGAGGCAGAGAATCGCTTGAACCTGGGAGGTTGCGGTGAGATGAGATTGCGCCATTGTACTCCAGCCTGAGCAACAAGAGCGAAACTCCGTCTCAAAAAACAAACAAACAAAACCACGTCTTGCTAGAGATCCTATTTG	ACTGGCCGCTTCACTGATAGTGCACACCTGTAATCCTAGCTATTCAGGAGGCCGAGGCAGAGAATCGCTTGAACCTGGGAGGTTGCGGTGAGATGAGATTGCGCCATTGTACTCCAGCCTGAGCAACAAGAGCGAAACTCCGTCTCAAAAAACAAACAAACAAAACCACGTCTTGCTAGAGATCCTATTTGGGTACCTCTAGAAGTTGCTCAGAGATCGGAAGAGCGTCG	none	chr1_40335425_C_T-REF-posStrand-bc1
ATGGACTTGC	Genetic variant	chr1_40335425_C_T	REF	pos	bc2	ATAGTGCACACCTGTAATCCTAGCTATTCAGGAGGCCGAGGCAGAGAATCGCTTGAACCTGGGAGGTTGCGGTGAGATGAGATTGCGCCATTGTACTCCAGCCTGAGCAACAAGAGCGAAACTCCGTCTCAAAAAACAAACAAACAAAACCACGTCTTGCTAGAGATCCTATTTG	ACTGGCCGCTTCACTGATAGTGCACACCTGTAATCCTAGCTATTCAGGAGGCCGAGGCAGAGAATCGCTTGAACCTGGGAGGTTGCGGTGAGATGAGATTGCGCCATTGTACTCCAGCCTGAGCAACAAGAGCGAAACTCCGTCTCAAAAAACAAACAAACAAAACCACGTCTTGCTAGAGATCCTATTTGGGTACCTCTAGAATGGACTTGCAGATCGGAAGAGCGTCG	none	chr1_40335425_C_T-REF-posStrand-bc2
CGTCCAAGAC	Genetic variant	chr1_40335425_C_T	REF	pos	bc3	ATAGTGCACACCTGTAATCCTAGCTATTCAGGAGGCCGAGGCAGAGAATCGCTTGAACCTGGGAGGTTGCGGTGAGATGAGATTGCGCCATTGTACTCCAGCCTGAGCAACAAGAGCGAAACTCCGTCTCAAAAAACAAACAAACAAAACCACGTCTTGCTAGAGATCCTATTTG	ACTGGCCGCTTCACTGATAGTGCACACCTGTAATCCTAGCTATTCAGGAGGCCGAGGCAGAGAATCGCTTGAACCTGGGAGGTTGCGGTGAGATGAGATTGCGCCATTGTACTCCAGCCTGAGCAACAAGAGCGAAACTCCGTCTCAAAAAACAAACAAACAAAACCACGTCTTGCTAGAGATCCTATTTGGGTACCTCTAGACGTCCAAGACAGATCGGAAGAGCGTCG	none	chr1_40335425_C_T-REF-posStrand-bc3
AAACGATTGC	Genetic variant	chr1_40335425_C_T	REF	pos	bc4	ATAGTGCACACCTGTAATCCTAGCTATTCAGGAGGCCGAGGCAGAGAATCGCTTGAACCTGGGAGGTTGCGGTGAGATGAGATTGCGCCATTGTACTCCAGCCTGAGCAACAAGAGCGAAACTCCGTCTCAAAAAACAAACAAACAAAACCACGTCTTGCTAGAGATCCTATTTG	ACTGGCCGCTTCACTGATAGTGCACACCTGTAATCCTAGCTATTCAGGAGGCCGAGGCAGAGAATCGCTTGAACCTGGGAGGTTGCGGTGAGATGAGATTGCGCCATTGTACTCCAGCCTGAGCAACAAGAGCGAAACTCCGTCTCAAAAAACAAACAAACAAAACCACGTCTTGCTAGAGATCCTATTTGGGTACCTCTAGAAAACGATTGCAGATCGGAAGAGCGTCG	none	chr1_40335425_C_T-REF-posStrand-bc4
CTATCATGTA	Genetic variant	chr1_40335425_C_T	REF	pos	bc5	ATAGTGCACACCTGTAATCCTAGCTATTCAGGAGGCCGAGGCAGAGAATCGCTTGAACCTGGGAGGTTGCGGTGAGATGAGATTGCGCCATTGTACTCCAGCCTGAGCAACAAGAGCGAAACTCCGTCTCAAAAAACAAACAAACAAAACCACGTCTTGCTAGAGATCCTATTTG	ACTGGCCGCTTCACTGATAGTGCACACCTGTAATCCTAGCTATTCAGGAGGCCGAGGCAGAGAATCGCTTGAACCTGGGAGGTTGCGGTGAGATGAGATTGCGCCATTGTACTCCAGCCTGAGCAACAAGAGCGAAACTCCGTCTCAAAAAACAAACAAACAAAACCACGTCTTGCTAGAGATCCTATTTGGGTACCTCTAGACTATCATGTAAGATCGGAAGAGCGTCG	none	chr1_40335425_C_T-REF-posStrand-bc5
TCCACTGAGA	Genetic variant	chr1_40335425_C_T	REF	pos	bc6	ATAGTGCACACCTGTAATCCTAGCTATTCAGGAGGCCGAGGCAGAGAATCGCTTGAACCTGGGAGGTTGCGGTGAGATGAGATTGCGCCATTGTACTCCAGCCTGAGCAACAAGAGCGAAACTCCGTCTCAAAAAACAAACAAACAAAACCACGTCTTGCTAGAGATCCTATTTG	ACTGGCCGCTTCACTGATAGTGCACACCTGTAATCCTAGCTATTCAGGAGGCCGAGGCAGAGAATCGCTTGAACCTGGGAGGTTGCGGTGAGATGAGATTGCGCCATTGTACTCCAGCCTGAGCAACAAGAGCGAAACTCCGTCTCAAAAAACAAACAAACAAAACCACGTCTTGCTAGAGATCCTATTTGGGTACCTCTAGATCCACTGAGAAGATCGGAAGAGCGTCG	none	chr1_40335425_C_T-REF-posStrand-bc6
GTAAGGCTTC	Genetic variant	chr1_40335425_C_T	ALT	pos	bc1	ATAGTGCACACCTGTAATCCTAGCTATTCAGGAGGCCGAGGCAGAGAATCGCTTGAACCTGGGAGGTTGCGGTGAGATGAGATTGCGTCATTGTACTCCAGCCTGAGCAACAAGAGCGAAACTCCGTCTCAAAAAACAAACAAACAAAACCACGTCTTGCTAGAGATCCTATTTG	ACTGGCCGCTTCACTGATAGTGCACACCTGTAATCCTAGCTATTCAGGAGGCCGAGGCAGAGAATCGCTTGAACCTGGGAGGTTGCGGTGAGATGAGATTGCGTCATTGTACTCCAGCCTGAGCAACAAGAGCGAAACTCCGTCTCAAAAAACAAACAAACAAAACCACGTCTTGCTAGAGATCCTATTTGGGTACCTCTAGAGTAAGGCTTCAGATCGGAAGAGCGTCG	none	chr1_40335425_C_T-ALT-posStrand-bc1
GGGCTACAAA	Genetic variant	chr1_40335425_C_T	ALT	pos	bc2	ATAGTGCACACCTGTAATCCTAGCTATTCAGGAGGCCGAGGCAGAGAATCGCTTGAACCTGGGAGGTTGCGGTGAGATGAGATTGCGTCATTGTACTCCAGCCTGAGCAACAAGAGCGAAACTCCGTCTCAAAAAACAAACAAACAAAACCACGTCTTGCTAGAGATCCTATTTG	ACTGGCCGCTTCACTGATAGTGCACACCTGTAATCCTAGCTATTCAGGAGGCCGAGGCAGAGAATCGCTTGAACCTGGGAGGTTGCGGTGAGATGAGATTGCGTCATTGTACTCCAGCCTGAGCAACAAGAGCGAAACTCCGTCTCAAAAAACAAACAAACAAAACCACGTCTTGCTAGAGATCCTATTTGGGTACCTCTAGAGGGCTACAAAAGATCGGAAGAGCGTCG	none	chr1_40335425_C_T-ALT-posStrand-bc2
GAAGATGAAG	Genetic variant	chr1_40335425_C_T	ALT	pos	bc3	ATAGTGCACACCTGTAATCCTAGCTATTCAGGAGGCCGAGGCAGAGAATCGCTTGAACCTGGGAGGTTGCGGTGAGATGAGATTGCGTCATTGTACTCCAGCCTGAGCAACAAGAGCGAAACTCCGTCTCAAAAAACAAACAAACAAAACCACGTCTTGCTAGAGATCCTATTTG	ACTGGCCGCTTCACTGATAGTGCACACCTGTAATCCTAGCTATTCAGGAGGCCGAGGCAGAGAATCGCTTGAACCTGGGAGGTTGCGGTGAGATGAGATTGCGTCATTGTACTCCAGCCTGAGCAACAAGAGCGAAACTCCGTCTCAAAAAACAAACAAACAAAACCACGTCTTGCTAGAGATCCTATTTGGGTACCTCTAGAGAAGATGAAGAGATCGGAAGAGCGTCG	none	chr1_40335425_C_T-ALT-posStrand-bc3
GCGATAGGCA	Genetic variant	chr1_40335425_C_T	ALT	pos	bc4	ATAGTGCACACCTGTAATCCTAGCTATTCAGGAGGCCGAGGCAGAGAATCGCTTGAACCTGGGAGGTTGCGGTGAGATGAGATTGCGTCATTGTACTCCAGCCTGAGCAACAAGAGCGAAACTCCGTCTCAAAAAACAAACAAACAAAACCACGTCTTGCTAGAGATCCTATTTG	ACTGGCCGCTTCACTGATAGTGCACACCTGTAATCCTAGCTATTCAGGAGGCCGAGGCAGAGAATCGCTTGAACCTGGGAGGTTGCGGTGAGATGAGATTGCGTCATTGTACTCCAGCCTGAGCAACAAGAGCGAAACTCCGTCTCAAAAAACAAACAAACAAAACCACGTCTTGCTAGAGATCCTATTTGGGTACCTCTAGAGCGATAGGCAAGATCGGAAGAGCGTCG	none	chr1_40335425_C_T-ALT-posStrand-bc4
TAGTGAGGGA	Genetic variant	chr1_40335425_C_T	ALT	pos	bc5	ATAGTGCACACCTGTAATCCTAGCTATTCAGGAGGCCGAGGCAGAGAATCGCTTGAACCTGGGAGGTTGCGGTGAGATGAGATTGCGTCATTGTACTCCAGCCTGAGCAACAAGAGCGAAACTCCGTCTCAAAAAACAAACAAACAAAACCACGTCTTGCTAGAGATCCTATTTG	ACTGGCCGCTTCACTGATAGTGCACACCTGTAATCCTAGCTATTCAGGAGGCCGAGGCAGAGAATCGCTTGAACCTGGGAGGTTGCGGTGAGATGAGATTGCGTCATTGTACTCCAGCCTGAGCAACAAGAGCGAAACTCCGTCTCAAAAAACAAACAAACAAAACCACGTCTTGCTAGAGATCCTATTTGGGTACCTCTAGATAGTGAGGGAAGATCGGAAGAGCGTCG	none	chr1_40335425_C_T-ALT-posStrand-bc5
GAGGTGCGTA	Genetic variant	chr1_40335425_C_T	ALT	pos	bc6	ATAGTGCACACCTGTAATCCTAGCTATTCAGGAGGCCGAGGCAGAGAATCGCTTGAACCTGGGAGGTTGCGGTGAGATGAGATTGCGTCATTGTACTCCAGCCTGAGCAACAAGAGCGAAACTCCGTCTCAAAAAACAAACAAACAAAACCACGTCTTGCTAGAGATCCTATTTG	ACTGGCCGCTTCACTGATAGTGCACACCTGTAATCCTAGCTATTCAGGAGGCCGAGGCAGAGAATCGCTTGAACCTGGGAGGTTGCGGTGAGATGAGATTGCGTCATTGTACTCCAGCCTGAGCAACAAGAGCGAAACTCCGTCTCAAAAAACAAACAAACAAAACCACGTCTTGCTAGAGATCCTATTTGGGTACCTCTAGAGAGGTGCGTAAGATCGGAAGAGCGTCG	none	chr1_40335425_C_T-ALT-posStrand-bc6
AGTAGTCGCG	Genetic variant	chr1_41152770_A_T	REF	neg	bc1	GTGGGAAAGGAACCAGTTATAAAACAGAAGCTATAAAATAAATAGAGTGTAAAGTCTTGGCATCATCTTTGGAGTGATTTAGATTTCTTCATTCAGTGACTCATTTTTATTCCCAGCATCTAGTGCTTTTTGCATGGCCCAAAGGGGCTCTGTGCTGCTCCACTACAGAGGAAAC	ACTGGCCGCTTCACTGGTGGGAAAGGAACCAGTTATAAAACAGAAGCTATAAAATAAATAGAGTGTAAAGTCTTGGCATCATCTTTGGAGTGATTTAGATTTCTTCATTCAGTGACTCATTTTTATTCCCAGCATCTAGTGCTTTTTGCATGGCCCAAAGGGGCTCTGTGCTGCTCCACTACAGAGGAAACGGTACCTCTAGAAGTAGTCGCGAGATCGGAAGAGCGTCG	none	chr1_41152770_A_T-REF-negStrand-bc1
AGTAGCGAGA	Genetic variant	chr1_41152770_A_T	REF	neg	bc2	GTGGGAAAGGAACCAGTTATAAAACAGAAGCTATAAAATAAATAGAGTGTAAAGTCTTGGCATCATCTTTGGAGTGATTTAGATTTCTTCATTCAGTGACTCATTTTTATTCCCAGCATCTAGTGCTTTTTGCATGGCCCAAAGGGGCTCTGTGCTGCTCCACTACAGAGGAAAC	ACTGGCCGCTTCACTGGTGGGAAAGGAACCAGTTATAAAACAGAAGCTATAAAATAAATAGAGTGTAAAGTCTTGGCATCATCTTTGGAGTGATTTAGATTTCTTCATTCAGTGACTCATTTTTATTCCCAGCATCTAGTGCTTTTTGCATGGCCCAAAGGGGCTCTGTGCTGCTCCACTACAGAGGAAACGGTACCTCTAGAAGTAGCGAGAAGATCGGAAGAGCGTCG	none	chr1_41152770_A_T-REF-negStrand-bc2
GTAACTTAGT	Genetic variant	chr1_41152770_A_T	REF	neg	bc3	GTGGGAAAGGAACCAGTTATAAAACAGAAGCTATAAAATAAATAGAGTGTAAAGTCTTGGCATCATCTTTGGAGTGATTTAGATTTCTTCATTCAGTGACTCATTTTTATTCCCAGCATCTAGTGCTTTTTGCATGGCCCAAAGGGGCTCTGTGCTGCTCCACTACAGAGGAAAC	ACTGGCCGCTTCACTGGTGGGAAAGGAACCAGTTATAAAACAGAAGCTATAAAATAAATAGAGTGTAAAGTCTTGGCATCATCTTTGGAGTGATTTAGATTTCTTCATTCAGTGACTCATTTTTATTCCCAGCATCTAGTGCTTTTTGCATGGCCCAAAGGGGCTCTGTGCTGCTCCACTACAGAGGAAACGGTACCTCTAGAGTAACTTAGTAGATCGGAAGAGCGTCG	none	chr1_41152770_A_T-REF-negStrand-bc3
GGATTGTCGT	Genetic variant	chr1_41152770_A_T	REF	neg	bc4	GTGGGAAAGGAACCAGTTATAAAACAGAAGCTATAAAATAAATAGAGTGTAAAGTCTTGGCATCATCTTTGGAGTGATTTAGATTTCTTCATTCAGTGACTCATTTTTATTCCCAGCATCTAGTGCTTTTTGCATGGCCCAAAGGGGCTCTGTGCTGCTCCACTACAGAGGAAAC	ACTGGCCGCTTCACTGGTGGGAAAGGAACCAGTTATAAAACAGAAGCTATAAAATAAATAGAGTGTAAAGTCTTGGCATCATCTTTGGAGTGATTTAGATTTCTTCATTCAGTGACTCATTTTTATTCCCAGCATCTAGTGCTTTTTGCATGGCCCAAAGGGGCTCTGTGCTGCTCCACTACAGAGGAAACGGTACCTCTAGAGGATTGTCGTAGATCGGAAGAGCGTCG	none	chr1_41152770_A_T-REF-negStrand-bc4
TTGGTGGGCA	Genetic variant	chr1_41152770_A_T	REF	neg	bc5	GTGGGAAAGGAACCAGTTATAAAACAGAAGCTATAAAATAAATAGAGTGTAAAGTCTTGGCATCATCTTTGGAGTGATTTAGATTTCTTCATTCAGTGACTCATTTTTATTCCCAGCATCTAGTGCTTTTTGCATGGCCCAAAGGGGCTCTGTGCTGCTCCACTACAGAGGAAAC	ACTGGCCGCTTCACTGGTGGGAAAGGAACCAGTTATAAAACAGAAGCTATAAAATAAATAGAGTGTAAAGTCTTGGCATCATCTTTGGAGTGATTTAGATTTCTTCATTCAGTGACTCATTTTTATTCCCAGCATCTAGTGCTTTTTGCATGGCCCAAAGGGGCTCTGTGCTGCTCCACTACAGAGGAAACGGTACCTCTAGATTGGTGGGCAAGATCGGAAGAGCGTCG	none	chr1_41152770_A_T-REF-negStrand-bc5
CTATGCTACC	Genetic variant	chr1_41152770_A_T	REF	neg	bc6	GTGGGAAAGGAACCAGTTATAAAACAGAAGCTATAAAATAAATAGAGTGTAAAGTCTTGGCATCATCTTTGGAGTGATTTAGATTTCTTCATTCAGTGACTCATTTTTATTCCCAGCATCTAGTGCTTTTTGCATGGCCCAAAGGGGCTCTGTGCTGCTCCACTACAGAGGAAAC	ACTGGCCGCTTCACTGGTGGGAAAGGAACCAGTTATAAAACAGAAGCTATAAAATAAATAGAGTGTAAAGTCTTGGCATCATCTTTGGAGTGATTTAGATTTCTTCATTCAGTGACTCATTTTTATTCCCAGCATCTAGTGCTTTTTGCATGGCCCAAAGGGGCTCTGTGCTGCTCCACTACAGAGGAAACGGTACCTCTAGACTATGCTACCAGATCGGAAGAGCGTCG	none	chr1_41152770_A_T-REF-negStrand-bc6
CGACATTAAA	Genetic variant	chr1_41152770_A_T	ALT	neg	bc1	GTGGGAAAGGAACCAGTTATAAAACAGAAGCTATAAAATAAATAGAGTGTAAAGTCTTGGCATCATCTTTGGAGTGATTTAGATTTCATCATTCAGTGACTCATTTTTATTCCCAGCATCTAGTGCTTTTTGCATGGCCCAAAGGGGCTCTGTGCTGCTCCACTACAGAGGAAAC	ACTGGCCGCTTCACTGGTGGGAAAGGAACCAGTTATAAAACAGAAGCTATAAAATAAATAGAGTGTAAAGTCTTGGCATCATCTTTGGAGTGATTTAGATTTCATCATTCAGTGACTCATTTTTATTCCCAGCATCTAGTGCTTTTTGCATGGCCCAAAGGGGCTCTGTGCTGCTCCACTACAGAGGAAACGGTACCTCTAGACGACATTAAAAGATCGGAAGAGCGTCG	none	chr1_41152770_A_T-ALT-negStrand-bc1
GTATACAACT	Genetic variant	chr1_41152770_A_T	ALT	neg	bc2	GTGGGAAAGGAACCAGTTATAAAACAGAAGCTATAAAATAAATAGAGTGTAAAGTCTTGGCATCATCTTTGGAGTGATTTAGATTTCATCATTCAGTGACTCATTTTTATTCCCAGCATCTAGTGCTTTTTGCATGGCCCAAAGGGGCTCTGTGCTGCTCCACTACAGAGGAAAC	ACTGGCCGCTTCACTGGTGGGAAAGGAACCAGTTATAAAACAGAAGCTATAAAATAAATAGAGTGTAAAGTCTTGGCATCATCTTTGGAGTGATTTAGATTTCATCATTCAGTGACTCATTTTTATTCCCAGCATCTAGTGCTTTTTGCATGGCCCAAAGGGGCTCTGTGCTGCTCCACTACAGAGGAAACGGTACCTCTAGAGTATACAACTAGATCGGAAGAGCGTCG	none	chr1_41152770_A_T-ALT-negStrand-bc2
CGTTAGGTCC	Genetic variant	chr1_41152770_A_T	ALT	neg	bc3	GTGGGAAAGGAACCAGTTATAAAACAGAAGCTATAAAATAAATAGAGTGTAAAGTCTTGGCATCATCTTTGGAGTGATTTAGATTTCATCATTCAGTGACTCATTTTTATTCCCAGCATCTAGTGCTTTTTGCATGGCCCAAAGGGGCTCTGTGCTGCTCCACTACAGAGGAAAC	ACTGGCCGCTTCACTGGTGGGAAAGGAACCAGTTATAAAACAGAAGCTATAAAATAAATAGAGTGTAAAGTCTTGGCATCATCTTTGGAGTGATTTAGATTTCATCATTCAGTGACTCATTTTTATTCCCAGCATCTAGTGCTTTTTGCATGGCCCAAAGGGGCTCTGTGCTGCTCCACTACAGAGGAAACGGTACCTCTAGACGTTAGGTCCAGATCGGAAGAGCGTCG	none	chr1_41152770_A_T-ALT-negStrand-bc3
CGGGAATCGT	Genetic variant	chr1_41152770_A_T	ALT	neg	bc4	GTGGGAAAGGAACCAGTTATAAAACAGAAGCTATAAAATAAATAGAGTGTAAAGTCTTGGCATCATCTTTGGAGTGATTTAGATTTCATCATTCAGTGACTCATTTTTATTCCCAGCATCTAGTGCTTTTTGCATGGCCCAAAGGGGCTCTGTGCTGCTCCACTACAGAGGAAAC	ACTGGCCGCTTCACTGGTGGGAAAGGAACCAGTTATAAAACAGAAGCTATAAAATAAATAGAGTGTAAAGTCTTGGCATCATCTTTGGAGTGATTTAGATTTCATCATTCAGTGACTCATTTTTATTCCCAGCATCTAGTGCTTTTTGCATGGCCCAAAGGGGCTCTGTGCTGCTCCACTACAGAGGAAACGGTACCTCTAGACGGGAATCGTAGATCGGAAGAGCGTCG	none	chr1_41152770_A_T-ALT-negStrand-bc4
AGTTAAACTC	Genetic variant	chr1_41152770_A_T	ALT	neg	bc5	GTGGGAAAGGAACCAGTTATAAAACAGAAGCTATAAAATAAATAGAGTGTAAAGTCTTGGCATCATCTTTGGAGTGATTTAGATTTCATCATTCAGTGACTCATTTTTATTCCCAGCATCTAGTGCTTTTTGCATGGCCCAAAGGGGCTCTGTGCTGCTCCACTACAGAGGAAAC	ACTGGCCGCTTCACTGGTGGGAAAGGAACCAGTTATAAAACAGAAGCTATAAAATAAATAGAGTGTAAAGTCTTGGCATCATCTTTGGAGTGATTTAGATTTCATCATTCAGTGACTCATTTTTATTCCCAGCATCTAGTGCTTTTTGCATGGCCCAAAGGGGCTCTGTGCTGCTCCACTACAGAGGAAACGGTACCTCTAGAAGTTAAACTCAGATCGGAAGAGCGTCG	none	chr1_41152770_A_T-ALT-negStrand-bc5
GACGCATAAA	Genetic variant	chr1_41152770_A_T	ALT	neg	bc6	GTGGGAAAGGAACCAGTTATAAAACAGAAGCTATAAAATAAATAGAGTGTAAAGTCTTGGCATCATCTTTGGAGTGATTTAGATTTCATCATTCAGTGACTCATTTTTATTCCCAGCATCTAGTGCTTTTTGCATGGCCCAAAGGGGCTCTGTGCTGCTCCACTACAGAGGAAAC	ACTGGCCGCTTCACTGGTGGGAAAGGAACCAGTTATAAAACAGAAGCTATAAAATAAATAGAGTGTAAAGTCTTGGCATCATCTTTGGAGTGATTTAGATTTCATCATTCAGTGACTCATTTTTATTCCCAGCATCTAGTGCTTTTTGCATGGCCCAAAGGGGCTCTGTGCTGCTCCACTACAGAGGAAACGGTACCTCTAGAGACGCATAAAAGATCGGAAGAGCGTCG	none	chr1_41152770_A_T-ALT-negStrand-bc6
AGTAGGATGA	Genetic variant	chr1_41155807_C_T	REF	pos	bc1	TCCTGTAATCCCAGCACTTTGGGAGGCTGAGGCGGGCAGATCACCTGAGGTCAGGAGTTCAAGACCAGCCTGGCCAACATGATGAAACCTCGTCTCTACTAAAAGAAATACAAAAATTAGCTGGGCGTGGTGGCAGGCACCTATAATCCCAGCTACTTGGGAGGCTAAGGCAGGA	ACTGGCCGCTTCACTGTCCTGTAATCCCAGCACTTTGGGAGGCTGAGGCGGGCAGATCACCTGAGGTCAGGAGTTCAAGACCAGCCTGGCCAACATGATGAAACCTCGTCTCTACTAAAAGAAATACAAAAATTAGCTGGGCGTGGTGGCAGGCACCTATAATCCCAGCTACTTGGGAGGCTAAGGCAGGAGGTACCTCTAGAAGTAGGATGAAGATCGGAAGAGCGTCG	none	chr1_41155807_C_T-REF-posStrand-bc1
TCATGGATAC	Genetic variant	chr1_41155807_C_T	REF	pos	bc2	TCCTGTAATCCCAGCACTTTGGGAGGCTGAGGCGGGCAGATCACCTGAGGTCAGGAGTTCAAGACCAGCCTGGCCAACATGATGAAACCTCGTCTCTACTAAAAGAAATACAAAAATTAGCTGGGCGTGGTGGCAGGCACCTATAATCCCAGCTACTTGGGAGGCTAAGGCAGGA	ACTGGCCGCTTCACTGTCCTGTAATCCCAGCACTTTGGGAGGCTGAGGCGGGCAGATCACCTGAGGTCAGGAGTTCAAGACCAGCCTGGCCAACATGATGAAACCTCGTCTCTACTAAAAGAAATACAAAAATTAGCTGGGCGTGGTGGCAGGCACCTATAATCCCAGCTACTTGGGAGGCTAAGGCAGGAGGTACCTCTAGATCATGGATACAGATCGGAAGAGCGTCG	none	chr1_41155807_C_T-REF-posStrand-bc2
GATAGTGCCT	Genetic variant	chr1_41155807_C_T	REF	pos	bc3	TCCTGTAATCCCAGCACTTTGGGAGGCTGAGGCGGGCAGATCACCTGAGGTCAGGAGTTCAAGACCAGCCTGGCCAACATGATGAAACCTCGTCTCTACTAAAAGAAATACAAAAATTAGCTGGGCGTGGTGGCAGGCACCTATAATCCCAGCTACTTGGGAGGCTAAGGCAGGA	ACTGGCCGCTTCACTGTCCTGTAATCCCAGCACTTTGGGAGGCTGAGGCGGGCAGATCACCTGAGGTCAGGAGTTCAAGACCAGCCTGGCCAACATGATGAAACCTCGTCTCTACTAAAAGAAATACAAAAATTAGCTGGGCGTGGTGGCAGGCACCTATAATCCCAGCTACTTGGGAGGCTAAGGCAGGAGGTACCTCTAGAGATAGTGCCTAGATCGGAAGAGCGTCG	none	chr1_41155807_C_T-REF-posStrand-bc3
GCAATGCGGT	Genetic variant	chr1_41155807_C_T	REF	pos	bc4	TCCTGTAATCCCAGCACTTTGGGAGGCTGAGGCGGGCAGATCACCTGAGGTCAGGAGTTCAAGACCAGCCTGGCCAACATGATGAAACCTCGTCTCTACTAAAAGAAATACAAAAATTAGCTGGGCGTGGTGGCAGGCACCTATAATCCCAGCTACTTGGGAGGCTAAGGCAGGA	ACTGGCCGCTTCACTGTCCTGTAATCCCAGCACTTTGGGAGGCTGAGGCGGGCAGATCACCTGAGGTCAGGAGTTCAAGACCAGCCTGGCCAACATGATGAAACCTCGTCTCTACTAAAAGAAATACAAAAATTAGCTGGGCGTGGTGGCAGGCACCTATAATCCCAGCTACTTGGGAGGCTAAGGCAGGAGGTACCTCTAGAGCAATGCGGTAGATCGGAAGAGCGTCG	none	chr1_41155807_C_T-REF-posStrand-bc4
TGTGTATGGG	Genetic variant	chr1_41155807_C_T	REF	pos	bc5	TCCTGTAATCCCAGCACTTTGGGAGGCTGAGGCGGGCAGATCACCTGAGGTCAGGAGTTCAAGACCAGCCTGGCCAACATGATGAAACCTCGTCTCTACTAAAAGAAATACAAAAATTAGCTGGGCGTGGTGGCAGGCACCTATAATCCCAGCTACTTGGGAGGCTAAGGCAGGA	ACTGGCCGCTTCACTGTCCTGTAATCCCAGCACTTTGGGAGGCTGAGGCGGGCAGATCACCTGAGGTCAGGAGTTCAAGACCAGCCTGGCCAACATGATGAAACCTCGTCTCTACTAAAAGAAATACAAAAATTAGCTGGGCGTGGTGGCAGGCACCTATAATCCCAGCTACTTGGGAGGCTAAGGCAGGAGGTACCTCTAGATGTGTATGGGAGATCGGAAGAGCGTCG	none	chr1_41155807_C_T-REF-posStrand-bc5
CGCCATTCGA	Genetic variant	chr1_41155807_C_T	REF	pos	bc6	TCCTGTAATCCCAGCACTTTGGGAGGCTGAGGCGGGCAGATCACCTGAGGTCAGGAGTTCAAGACCAGCCTGGCCAACATGATGAAACCTCGTCTCTACTAAAAGAAATACAAAAATTAGCTGGGCGTGGTGGCAGGCACCTATAATCCCAGCTACTTGGGAGGCTAAGGCAGGA	ACTGGCCGCTTCACTGTCCTGTAATCCCAGCACTTTGGGAGGCTGAGGCGGGCAGATCACCTGAGGTCAGGAGTTCAAGACCAGCCTGGCCAACATGATGAAACCTCGTCTCTACTAAAAGAAATACAAAAATTAGCTGGGCGTGGTGGCAGGCACCTATAATCCCAGCTACTTGGGAGGCTAAGGCAGGAGGTACCTCTAGACGCCATTCGAAGATCGGAAGAGCGTCG	none	chr1_41155807_C_T-REF-posStrand-bc6
ATGACGACGA	Genetic variant	chr1_41155807_C_T	ALT	pos	bc1	TCCTGTAATCCCAGCACTTTGGGAGGCTGAGGCGGGCAGATCACCTGAGGTCAGGAGTTCAAGACCAGCCTGGCCAACATGATGAAATCTCGTCTCTACTAAAAGAAATACAAAAATTAGCTGGGCGTGGTGGCAGGCACCTATAATCCCAGCTACTTGGGAGGCTAAGGCAGGA	ACTGGCCGCTTCACTGTCCTGTAATCCCAGCACTTTGGGAGGCTGAGGCGGGCAGATCACCTGAGGTCAGGAGTTCAAGACCAGCCTGGCCAACATGATGAAATCTCGTCTCTACTAAAAGAAATACAAAAATTAGCTGGGCGTGGTGGCAGGCACCTATAATCCCAGCTACTTGGGAGGCTAAGGCAGGAGGTACCTCTAGAATGACGACGAAGATCGGAAGAGCGTCG	none	chr1_41155807_C_T-ALT-posStrand-bc1
ATATGCCGGG	Genetic variant	chr1_41155807_C_T	ALT	pos	bc2	TCCTGTAATCCCAGCACTTTGGGAGGCTGAGGCGGGCAGATCACCTGAGGTCAGGAGTTCAAGACCAGCCTGGCCAACATGATGAAATCTCGTCTCTACTAAAAGAAATACAAAAATTAGCTGGGCGTGGTGGCAGGCACCTATAATCCCAGCTACTTGGGAGGCTAAGGCAGGA	ACTGGCCGCTTCACTGTCCTGTAATCCCAGCACTTTGGGAGGCTGAGGCGGGCAGATCACCTGAGGTCAGGAGTTCAAGACCAGCCTGGCCAACATGATGAAATCTCGTCTCTACTAAAAGAAATACAAAAATTAGCTGGGCGTGGTGGCAGGCACCTATAATCCCAGCTACTTGGGAGGCTAAGGCAGGAGGTACCTCTAGAATATGCCGGGAGATCGGAAGAGCGTCG	none	chr1_41155807_C_T-ALT-posStrand-bc2
CGAGACTCGA	Genetic variant	chr1_41155807_C_T	ALT	pos	bc3	TCCTGTAATCCCAGCACTTTGGGAGGCTGAGGCGGGCAGATCACCTGAGGTCAGGAGTTCAAGACCAGCCTGGCCAACATGATGAAATCTCGTCTCTACTAAAAGAAATACAAAAATTAGCTGGGCGTGGTGGCAGGCACCTATAATCCCAGCTACTTGGGAGGCTAAGGCAGGA	ACTGGCCGCTTCACTGTCCTGTAATCCCAGCACTTTGGGAGGCTGAGGCGGGCAGATCACCTGAGGTCAGGAGTTCAAGACCAGCCTGGCCAACATGATGAAATCTCGTCTCTACTAAAAGAAATACAAAAATTAGCTGGGCGTGGTGGCAGGCACCTATAATCCCAGCTACTTGGGAGGCTAAGGCAGGAGGTACCTCTAGACGAGACTCGAAGATCGGAAGAGCGTCG	none	chr1_41155807_C_T-ALT-posStrand-bc3
AACCGAGGGA	Genetic variant	chr1_41155807_C_T	ALT	pos	bc4	TCCTGTAATCCCAGCACTTTGGGAGGCTGAGGCGGGCAGATCACCTGAGGTCAGGAGTTCAAGACCAGCCTGGCCAACATGATGAAATCTCGTCTCTACTAAAAGAAATACAAAAATTAGCTGGGCGTGGTGGCAGGCACCTATAATCCCAGCTACTTGGGAGGCTAAGGCAGGA	ACTGGCCGCTTCACTGTCCTGTAATCCCAGCACTTTGGGAGGCTGAGGCGGGCAGATCACCTGAGGTCAGGAGTTCAAGACCAGCCTGGCCAACATGATGAAATCTCGTCTCTACTAAAAGAAATACAAAAATTAGCTGGGCGTGGTGGCAGGCACCTATAATCCCAGCTACTTGGGAGGCTAAGGCAGGAGGTACCTCTAGAAACCGAGGGAAGATCGGAAGAGCGTCG	none	chr1_41155807_C_T-ALT-posStrand-bc4
GTAAAGATGA	Genetic variant	chr1_41155807_C_T	ALT	pos	bc5	TCCTGTAATCCCAGCACTTTGGGAGGCTGAGGCGGGCAGATCACCTGAGGTCAGGAGTTCAAGACCAGCCTGGCCAACATGATGAAATCTCGTCTCTACTAAAAGAAATACAAAAATTAGCTGGGCGTGGTGGCAGGCACCTATAATCCCAGCTACTTGGGAGGCTAAGGCAGGA	ACTGGCCGCTTCACTGTCCTGTAATCCCAGCACTTTGGGAGGCTGAGGCGGGCAGATCACCTGAGGTCAGGAGTTCAAGACCAGCCTGGCCAACATGATGAAATCTCGTCTCTACTAAAAGAAATACAAAAATTAGCTGGGCGTGGTGGCAGGCACCTATAATCCCAGCTACTTGGGAGGCTAAGGCAGGAGGTACCTCTAGAGTAAAGATGAAGATCGGAAGAGCGTCG	none	chr1_41155807_C_T-ALT-posStrand-bc5
CAAGATCCAA	Genetic variant	chr1_41155807_C_T	ALT	pos	bc6	TCCTGTAATCCCAGCACTTTGGGAGGCTGAGGCGGGCAGATCACCTGAGGTCAGGAGTTCAAGACCAGCCTGGCCAACATGATGAAATCTCGTCTCTACTAAAAGAAATACAAAAATTAGCTGGGCGTGGTGGCAGGCACCTATAATCCCAGCTACTTGGGAGGCTAAGGCAGGA	ACTGGCCGCTTCACTGTCCTGTAATCCCAGCACTTTGGGAGGCTGAGGCGGGCAGATCACCTGAGGTCAGGAGTTCAAGACCAGCCTGGCCAACATGATGAAATCTCGTCTCTACTAAAAGAAATACAAAAATTAGCTGGGCGTGGTGGCAGGCACCTATAATCCCAGCTACTTGGGAGGCTAAGGCAGGAGGTACCTCTAGACAAGATCCAAAGATCGGAAGAGCGTCG	none	chr1_41155807_C_T-ALT-posStrand-bc6
GGCATGATCA	Genetic variant	chr1_46058562_G_A	REF	pos	bc1	ACCCTGTGAAAGCAGCCAGGAGGGAGGCTGTACCCTGCAAAGCCACAGGGGCGGAGCTGCCCCAGACCATGGGAACCCATCTCTTGCGTCAGCATGTCCTGGATGTGAGACATGGAGTCAAAGGAGACCATTTTGGAGCTTTAAGATTTGACTGTCCTGCTGGATTTCAGACTTG	ACTGGCCGCTTCACTGACCCTGTGAAAGCAGCCAGGAGGGAGGCTGTACCCTGCAAAGCCACAGGGGCGGAGCTGCCCCAGACCATGGGAACCCATCTCTTGCGTCAGCATGTCCTGGATGTGAGACATGGAGTCAAAGGAGACCATTTTGGAGCTTTAAGATTTGACTGTCCTGCTGGATTTCAGACTTGGGTACCTCTAGAGGCATGATCAAGATCGGAAGAGCGTCG	none	chr1_46058562_G_A-REF-posStrand-bc1
ACGCTACCGT	Genetic variant	chr1_46058562_G_A	REF	pos	bc2	ACCCTGTGAAAGCAGCCAGGAGGGAGGCTGTACCCTGCAAAGCCACAGGGGCGGAGCTGCCCCAGACCATGGGAACCCATCTCTTGCGTCAGCATGTCCTGGATGTGAGACATGGAGTCAAAGGAGACCATTTTGGAGCTTTAAGATTTGACTGTCCTGCTGGATTTCAGACTTG	ACTGGCCGCTTCACTGACCCTGTGAAAGCAGCCAGGAGGGAGGCTGTACCCTGCAAAGCCACAGGGGCGGAGCTGCCCCAGACCATGGGAACCCATCTCTTGCGTCAGCATGTCCTGGATGTGAGACATGGAGTCAAAGGAGACCATTTTGGAGCTTTAAGATTTGACTGTCCTGCTGGATTTCAGACTTGGGTACCTCTAGAACGCTACCGTAGATCGGAAGAGCGTCG	none	chr1_46058562_G_A-REF-posStrand-bc2
CTGATCTAAG	Genetic variant	chr1_46058562_G_A	REF	pos	bc3	ACCCTGTGAAAGCAGCCAGGAGGGAGGCTGTACCCTGCAAAGCCACAGGGGCGGAGCTGCCCCAGACCATGGGAACCCATCTCTTGCGTCAGCATGTCCTGGATGTGAGACATGGAGTCAAAGGAGACCATTTTGGAGCTTTAAGATTTGACTGTCCTGCTGGATTTCAGACTTG	ACTGGCCGCTTCACTGACCCTGTGAAAGCAGCCAGGAGGGAGGCTGTACCCTGCAAAGCCACAGGGGCGGAGCTGCCCCAGACCATGGGAACCCATCTCTTGCGTCAGCATGTCCTGGATGTGAGACATGGAGTCAAAGGAGACCATTTTGGAGCTTTAAGATTTGACTGTCCTGCTGGATTTCAGACTTGGGTACCTCTAGACTGATCTAAGAGATCGGAAGAGCGTCG	none	chr1_46058562_G_A-REF-posStrand-bc3
TGAGAGCATG	Genetic variant	chr1_46058562_G_A	REF	pos	bc4	ACCCTGTGAAAGCAGCCAGGAGGGAGGCTGTACCCTGCAAAGCCACAGGGGCGGAGCTGCCCCAGACCATGGGAACCCATCTCTTGCGTCAGCATGTCCTGGATGTGAGACATGGAGTCAAAGGAGACCATTTTGGAGCTTTAAGATTTGACTGTCCTGCTGGATTTCAGACTTG	ACTGGCCGCTTCACTGACCCTGTGAAAGCAGCCAGGAGGGAGGCTGTACCCTGCAAAGCCACAGGGGCGGAGCTGCCCCAGACCATGGGAACCCATCTCTTGCGTCAGCATGTCCTGGATGTGAGACATGGAGTCAAAGGAGACCATTTTGGAGCTTTAAGATTTGACTGTCCTGCTGGATTTCAGACTTGGGTACCTCTAGATGAGAGCATGAGATCGGAAGAGCGTCG	none	chr1_46058562_G_A-REF-posStrand-bc4
TGTCCTAGTG	Genetic variant	chr1_46058562_G_A	REF	pos	bc5	ACCCTGTGAAAGCAGCCAGGAGGGAGGCTGTACCCTGCAAAGCCACAGGGGCGGAGCTGCCCCAGACCATGGGAACCCATCTCTTGCGTCAGCATGTCCTGGATGTGAGACATGGAGTCAAAGGAGACCATTTTGGAGCTTTAAGATTTGACTGTCCTGCTGGATTTCAGACTTG	ACTGGCCGCTTCACTGACCCTGTGAAAGCAGCCAGGAGGGAGGCTGTACCCTGCAAAGCCACAGGGGCGGAGCTGCCCCAGACCATGGGAACCCATCTCTTGCGTCAGCATGTCCTGGATGTGAGACATGGAGTCAAAGGAGACCATTTTGGAGCTTTAAGATTTGACTGTCCTGCTGGATTTCAGACTTGGGTACCTCTAGATGTCCTAGTGAGATCGGAAGAGCGTCG	none	chr1_46058562_G_A-REF-posStrand-bc5
TCGCAATATT	Genetic variant	chr1_46058562_G_A	REF	pos	bc6	ACCCTGTGAAAGCAGCCAGGAGGGAGGCTGTACCCTGCAAAGCCACAGGGGCGGAGCTGCCCCAGACCATGGGAACCCATCTCTTGCGTCAGCATGTCCTGGATGTGAGACATGGAGTCAAAGGAGACCATTTTGGAGCTTTAAGATTTGACTGTCCTGCTGGATTTCAGACTTG	ACTGGCCGCTTCACTGACCCTGTGAAAGCAGCCAGGAGGGAGGCTGTACCCTGCAAAGCCACAGGGGCGGAGCTGCCCCAGACCATGGGAACCCATCTCTTGCGTCAGCATGTCCTGGATGTGAGACATGGAGTCAAAGGAGACCATTTTGGAGCTTTAAGATTTGACTGTCCTGCTGGATTTCAGACTTGGGTACCTCTAGATCGCAATATTAGATCGGAAGAGCGTCG	none	chr1_46058562_G_A-REF-posStrand-bc6
ACCTACTATC	Genetic variant	chr1_46058562_G_A	ALT	pos	bc1	ACCCTGTGAAAGCAGCCAGGAGGGAGGCTGTACCCTGCAAAGCCACAGGGGCGGAGCTGCCCCAGACCATGGGAACCCATCTCTTGCATCAGCATGTCCTGGATGTGAGACATGGAGTCAAAGGAGACCATTTTGGAGCTTTAAGATTTGACTGTCCTGCTGGATTTCAGACTTG	ACTGGCCGCTTCACTGACCCTGTGAAAGCAGCCAGGAGGGAGGCTGTACCCTGCAAAGCCACAGGGGCGGAGCTGCCCCAGACCATGGGAACCCATCTCTTGCATCAGCATGTCCTGGATGTGAGACATGGAGTCAAAGGAGACCATTTTGGAGCTTTAAGATTTGACTGTCCTGCTGGATTTCAGACTTGGGTACCTCTAGAACCTACTATCAGATCGGAAGAGCGTCG	none	chr1_46058562_G_A-ALT-posStrand-bc1
GAGTTCGAGT	Genetic variant	chr1_46058562_G_A	ALT	pos	bc2	ACCCTGTGAAAGCAGCCAGGAGGGAGGCTGTACCCTGCAAAGCCACAGGGGCGGAGCTGCCCCAGACCATGGGAACCCATCTCTTGCATCAGCATGTCCTGGATGTGAGACATGGAGTCAAAGGAGACCATTTTGGAGCTTTAAGATTTGACTGTCCTGCTGGATTTCAGACTTG	ACTGGCCGCTTCACTGACCCTGTGAAAGCAGCCAGGAGGGAGGCTGTACCCTGCAAAGCCACAGGGGCGGAGCTGCCCCAGACCATGGGAACCCATCTCTTGCATCAGCATGTCCTGGATGTGAGACATGGAGTCAAAGGAGACCATTTTGGAGCTTTAAGATTTGACTGTCCTGCTGGATTTCAGACTTGGGTACCTCTAGAGAGTTCGAGTAGATCGGAAGAGCGTCG	none	chr1_46058562_G_A-ALT-posStrand-bc2
AGTTATTACC	Genetic variant	chr1_46058562_G_A	ALT	pos	bc3	ACCCTGTGAAAGCAGCCAGGAGGGAGGCTGTACCCTGCAAAGCCACAGGGGCGGAGCTGCCCCAGACCATGGGAACCCATCTCTTGCATCAGCATGTCCTGGATGTGAGACATGGAGTCAAAGGAGACCATTTTGGAGCTTTAAGATTTGACTGTCCTGCTGGATTTCAGACTTG	ACTGGCCGCTTCACTGACCCTGTGAAAGCAGCCAGGAGGGAGGCTGTACCCTGCAAAGCCACAGGGGCGGAGCTGCCCCAGACCATGGGAACCCATCTCTTGCATCAGCATGTCCTGGATGTGAGACATGGAGTCAAAGGAGACCATTTTGGAGCTTTAAGATTTGACTGTCCTGCTGGATTTCAGACTTGGGTACCTCTAGAAGTTATTACCAGATCGGAAGAGCGTCG	none	chr1_46058562_G_A-ALT-posStrand-bc3
TATATCGCCT	Genetic variant	chr1_46058562_G_A	ALT	pos	bc4	ACCCTGTGAAAGCAGCCAGGAGGGAGGCTGTACCCTGCAAAGCCACAGGGGCGGAGCTGCCCCAGACCATGGGAACCCATCTCTTGCATCAGCATGTCCTGGATGTGAGACATGGAGTCAAAGGAGACCATTTTGGAGCTTTAAGATTTGACTGTCCTGCTGGATTTCAGACTTG	ACTGGCCGCTTCACTGACCCTGTGAAAGCAGCCAGGAGGGAGGCTGTACCCTGCAAAGCCACAGGGGCGGAGCTGCCCCAGACCATGGGAACCCATCTCTTGCATCAGCATGTCCTGGATGTGAGACATGGAGTCAAAGGAGACCATTTTGGAGCTTTAAGATTTGACTGTCCTGCTGGATTTCAGACTTGGGTACCTCTAGATATATCGCCTAGATCGGAAGAGCGTCG	none	chr1_46058562_G_A-ALT-posStrand-bc4
TGTTCGGTGG	Genetic variant	chr1_46058562_G_A	ALT	pos	bc5	ACCCTGTGAAAGCAGCCAGGAGGGAGGCTGTACCCTGCAAAGCCACAGGGGCGGAGCTGCCCCAGACCATGGGAACCCATCTCTTGCATCAGCATGTCCTGGATGTGAGACATGGAGTCAAAGGAGACCATTTTGGAGCTTTAAGATTTGACTGTCCTGCTGGATTTCAGACTTG	ACTGGCCGCTTCACTGACCCTGTGAAAGCAGCCAGGAGGGAGGCTGTACCCTGCAAAGCCACAGGGGCGGAGCTGCCCCAGACCATGGGAACCCATCTCTTGCATCAGCATGTCCTGGATGTGAGACATGGAGTCAAAGGAGACCATTTTGGAGCTTTAAGATTTGACTGTCCTGCTGGATTTCAGACTTGGGTACCTCTAGATGTTCGGTGGAGATCGGAAGAGCGTCG	none	chr1_46058562_G_A-ALT-posStrand-bc5
AATTATGGGC	Genetic variant	chr1_46058562_G_A	ALT	pos	bc6	ACCCTGTGAAAGCAGCCAGGAGGGAGGCTGTACCCTGCAAAGCCACAGGGGCGGAGCTGCCCCAGACCATGGGAACCCATCTCTTGCATCAGCATGTCCTGGATGTGAGACATGGAGTCAAAGGAGACCATTTTGGAGCTTTAAGATTTGACTGTCCTGCTGGATTTCAGACTTG	ACTGGCCGCTTCACTGACCCTGTGAAAGCAGCCAGGAGGGAGGCTGTACCCTGCAAAGCCACAGGGGCGGAGCTGCCCCAGACCATGGGAACCCATCTCTTGCATCAGCATGTCCTGGATGTGAGACATGGAGTCAAAGGAGACCATTTTGGAGCTTTAAGATTTGACTGTCCTGCTGGATTTCAGACTTGGGTACCTCTAGAAATTATGGGCAGATCGGAAGAGCGTCG	none	chr1_46058562_G_A-ALT-posStrand-bc6
TCTTGTGCTT	Genetic variant	chr1_47340415_G_A	REF	pos	bc1	GGTCTCCCTATGTTGCACAGGCTAGTCTCAAACTCCTGGATTCAAACGATCCTCCCACCTCAGTCTCCAAAGTGCTGGGATTGCATCGTAAGCCAGCGTACCCAGCCTGTCTTCCTCAGATTTCTCATGTAACACTTTTGTTTACTCTCAATGAATGAATCAATGATATGGTTGT	ACTGGCCGCTTCACTGGGTCTCCCTATGTTGCACAGGCTAGTCTCAAACTCCTGGATTCAAACGATCCTCCCACCTCAGTCTCCAAAGTGCTGGGATTGCATCGTAAGCCAGCGTACCCAGCCTGTCTTCCTCAGATTTCTCATGTAACACTTTTGTTTACTCTCAATGAATGAATCAATGATATGGTTGTGGTACCTCTAGATCTTGTGCTTAGATCGGAAGAGCGTCG	none	chr1_47340415_G_A-REF-posStrand-bc1
GAGGAATATA	Genetic variant	chr1_47340415_G_A	REF	pos	bc2	GGTCTCCCTATGTTGCACAGGCTAGTCTCAAACTCCTGGATTCAAACGATCCTCCCACCTCAGTCTCCAAAGTGCTGGGATTGCATCGTAAGCCAGCGTACCCAGCCTGTCTTCCTCAGATTTCTCATGTAACACTTTTGTTTACTCTCAATGAATGAATCAATGATATGGTTGT	ACTGGCCGCTTCACTGGGTCTCCCTATGTTGCACAGGCTAGTCTCAAACTCCTGGATTCAAACGATCCTCCCACCTCAGTCTCCAAAGTGCTGGGATTGCATCGTAAGCCAGCGTACCCAGCCTGTCTTCCTCAGATTTCTCATGTAACACTTTTGTTTACTCTCAATGAATGAATCAATGATATGGTTGTGGTACCTCTAGAGAGGAATATAAGATCGGAAGAGCGTCG	none	chr1_47340415_G_A-REF-posStrand-bc2
AGACAGTACG	Genetic variant	chr1_47340415_G_A	REF	pos	bc3	GGTCTCCCTATGTTGCACAGGCTAGTCTCAAACTCCTGGATTCAAACGATCCTCCCACCTCAGTCTCCAAAGTGCTGGGATTGCATCGTAAGCCAGCGTACCCAGCCTGTCTTCCTCAGATTTCTCATGTAACACTTTTGTTTACTCTCAATGAATGAATCAATGATATGGTTGT	ACTGGCCGCTTCACTGGGTCTCCCTATGTTGCACAGGCTAGTCTCAAACTCCTGGATTCAAACGATCCTCCCACCTCAGTCTCCAAAGTGCTGGGATTGCATCGTAAGCCAGCGTACCCAGCCTGTCTTCCTCAGATTTCTCATGTAACACTTTTGTTTACTCTCAATGAATGAATCAATGATATGGTTGTGGTACCTCTAGAAGACAGTACGAGATCGGAAGAGCGTCG	none	chr1_47340415_G_A-REF-posStrand-bc3
AATGGTGACT	Genetic variant	chr1_47340415_G_A	REF	pos	bc4	GGTCTCCCTATGTTGCACAGGCTAGTCTCAAACTCCTGGATTCAAACGATCCTCCCACCTCAGTCTCCAAAGTGCTGGGATTGCATCGTAAGCCAGCGTACCCAGCCTGTCTTCCTCAGATTTCTCATGTAACACTTTTGTTTACTCTCAATGAATGAATCAATGATATGGTTGT	ACTGGCCGCTTCACTGGGTCTCCCTATGTTGCACAGGCTAGTCTCAAACTCCTGGATTCAAACGATCCTCCCACCTCAGTCTCCAAAGTGCTGGGATTGCATCGTAAGCCAGCGTACCCAGCCTGTCTTCCTCAGATTTCTCATGTAACACTTTTGTTTACTCTCAATGAATGAATCAATGATATGGTTGTGGTACCTCTAGAAATGGTGACTAGATCGGAAGAGCGTCG	none	chr1_47340415_G_A-REF-posStrand-bc4
ACGCTATCCC	Genetic variant	chr1_47340415_G_A	REF	pos	bc5	GGTCTCCCTATGTTGCACAGGCTAGTCTCAAACTCCTGGATTCAAACGATCCTCCCACCTCAGTCTCCAAAGTGCTGGGATTGCATCGTAAGCCAGCGTACCCAGCCTGTCTTCCTCAGATTTCTCATGTAACACTTTTGTTTACTCTCAATGAATGAATCAATGATATGGTTGT	ACTGGCCGCTTCACTGGGTCTCCCTATGTTGCACAGGCTAGTCTCAAACTCCTGGATTCAAACGATCCTCCCACCTCAGTCTCCAAAGTGCTGGGATTGCATCGTAAGCCAGCGTACCCAGCCTGTCTTCCTCAGATTTCTCATGTAACACTTTTGTTTACTCTCAATGAATGAATCAATGATATGGTTGTGGTACCTCTAGAACGCTATCCCAGATCGGAAGAGCGTCG	none	chr1_47340415_G_A-REF-posStrand-bc5
TTTAATGCGT	Genetic variant	chr1_47340415_G_A	REF	pos	bc6	GGTCTCCCTATGTTGCACAGGCTAGTCTCAAACTCCTGGATTCAAACGATCCTCCCACCTCAGTCTCCAAAGTGCTGGGATTGCATCGTAAGCCAGCGTACCCAGCCTGTCTTCCTCAGATTTCTCATGTAACACTTTTGTTTACTCTCAATGAATGAATCAATGATATGGTTGT	ACTGGCCGCTTCACTGGGTCTCCCTATGTTGCACAGGCTAGTCTCAAACTCCTGGATTCAAACGATCCTCCCACCTCAGTCTCCAAAGTGCTGGGATTGCATCGTAAGCCAGCGTACCCAGCCTGTCTTCCTCAGATTTCTCATGTAACACTTTTGTTTACTCTCAATGAATGAATCAATGATATGGTTGTGGTACCTCTAGATTTAATGCGTAGATCGGAAGAGCGTCG	none	chr1_47340415_G_A-REF-posStrand-bc6
TGCCTAGCGA	Genetic variant	chr1_47340415_G_A	ALT	pos	bc1	GGTCTCCCTATGTTGCACAGGCTAGTCTCAAACTCCTGGATTCAAACGATCCTCCCACCTCAGTCTCCAAAGTGCTGGGATTGCATCATAAGCCAGCGTACCCAGCCTGTCTTCCTCAGATTTCTCATGTAACACTTTTGTTTACTCTCAATGAATGAATCAATGATATGGTTGT	ACTGGCCGCTTCACTGGGTCTCCCTATGTTGCACAGGCTAGTCTCAAACTCCTGGATTCAAACGATCCTCCCACCTCAGTCTCCAAAGTGCTGGGATTGCATCATAAGCCAGCGTACCCAGCCTGTCTTCCTCAGATTTCTCATGTAACACTTTTGTTTACTCTCAATGAATGAATCAATGATATGGTTGTGGTACCTCTAGATGCCTAGCGAAGATCGGAAGAGCGTCG	none	chr1_47340415_G_A-ALT-posStrand-bc1
TTGGACCCAG	Genetic variant	chr1_47340415_G_A	ALT	pos	bc2	GGTCTCCCTATGTTGCACAGGCTAGTCTCAAACTCCTGGATTCAAACGATCCTCCCACCTCAGTCTCCAAAGTGCTGGGATTGCATCATAAGCCAGCGTACCCAGCCTGTCTTCCTCAGATTTCTCATGTAACACTTTTGTTTACTCTCAATGAATGAATCAATGATATGGTTGT	ACTGGCCGCTTCACTGGGTCTCCCTATGTTGCACAGGCTAGTCTCAAACTCCTGGATTCAAACGATCCTCCCACCTCAGTCTCCAAAGTGCTGGGATTGCATCATAAGCCAGCGTACCCAGCCTGTCTTCCTCAGATTTCTCATGTAACACTTTTGTTTACTCTCAATGAATGAATCAATGATATGGTTGTGGTACCTCTAGATTGGACCCAGAGATCGGAAGAGCGTCG	none	chr1_47340415_G_A-ALT-posStrand-bc2
CAGCCGAAGA	Genetic variant	chr1_47340415_G_A	ALT	pos	bc3	GGTCTCCCTATGTTGCACAGGCTAGTCTCAAACTCCTGGATTCAAACGATCCTCCCACCTCAGTCTCCAAAGTGCTGGGATTGCATCATAAGCCAGCGTACCCAGCCTGTCTTCCTCAGATTTCTCATGTAACACTTTTGTTTACTCTCAATGAATGAATCAATGATATGGTTGT	ACTGGCCGCTTCACTGGGTCTCCCTATGTTGCACAGGCTAGTCTCAAACTCCTGGATTCAAACGATCCTCCCACCTCAGTCTCCAAAGTGCTGGGATTGCATCATAAGCCAGCGTACCCAGCCTGTCTTCCTCAGATTTCTCATGTAACACTTTTGTTTACTCTCAATGAATGAATCAATGATATGGTTGTGGTACCTCTAGACAGCCGAAGAAGATCGGAAGAGCGTCG	none	chr1_47340415_G_A-ALT-posStrand-bc3
TGGTCATGGC	Genetic variant	chr1_47340415_G_A	ALT	pos	bc4	GGTCTCCCTATGTTGCACAGGCTAGTCTCAAACTCCTGGATTCAAACGATCCTCCCACCTCAGTCTCCAAAGTGCTGGGATTGCATCATAAGCCAGCGTACCCAGCCTGTCTTCCTCAGATTTCTCATGTAACACTTTTGTTTACTCTCAATGAATGAATCAATGATATGGTTGT	ACTGGCCGCTTCACTGGGTCTCCCTATGTTGCACAGGCTAGTCTCAAACTCCTGGATTCAAACGATCCTCCCACCTCAGTCTCCAAAGTGCTGGGATTGCATCATAAGCCAGCGTACCCAGCCTGTCTTCCTCAGATTTCTCATGTAACACTTTTGTTTACTCTCAATGAATGAATCAATGATATGGTTGTGGTACCTCTAGATGGTCATGGCAGATCGGAAGAGCGTCG	none	chr1_47340415_G_A-ALT-posStrand-bc4
TGTACTCTAA	Genetic variant	chr1_47340415_G_A	ALT	pos	bc5	GGTCTCCCTATGTTGCACAGGCTAGTCTCAAACTCCTGGATTCAAACGATCCTCCCACCTCAGTCTCCAAAGTGCTGGGATTGCATCATAAGCCAGCGTACCCAGCCTGTCTTCCTCAGATTTCTCATGTAACACTTTTGTTTACTCTCAATGAATGAATCAATGATATGGTTGT	ACTGGCCGCTTCACTGGGTCTCCCTATGTTGCACAGGCTAGTCTCAAACTCCTGGATTCAAACGATCCTCCCACCTCAGTCTCCAAAGTGCTGGGATTGCATCATAAGCCAGCGTACCCAGCCTGTCTTCCTCAGATTTCTCATGTAACACTTTTGTTTACTCTCAATGAATGAATCAATGATATGGTTGTGGTACCTCTAGATGTACTCTAAAGATCGGAAGAGCGTCG	none	chr1_47340415_G_A-ALT-posStrand-bc5
CACTAATACT	Genetic variant	chr1_47340415_G_A	ALT	pos	bc6	GGTCTCCCTATGTTGCACAGGCTAGTCTCAAACTCCTGGATTCAAACGATCCTCCCACCTCAGTCTCCAAAGTGCTGGGATTGCATCATAAGCCAGCGTACCCAGCCTGTCTTCCTCAGATTTCTCATGTAACACTTTTGTTTACTCTCAATGAATGAATCAATGATATGGTTGT	ACTGGCCGCTTCACTGGGTCTCCCTATGTTGCACAGGCTAGTCTCAAACTCCTGGATTCAAACGATCCTCCCACCTCAGTCTCCAAAGTGCTGGGATTGCATCATAAGCCAGCGTACCCAGCCTGTCTTCCTCAGATTTCTCATGTAACACTTTTGTTTACTCTCAATGAATGAATCAATGATATGGTTGTGGTACCTCTAGACACTAATACTAGATCGGAAGAGCGTCG	none	chr1_47340415_G_A-ALT-posStrand-bc6
TTTACCGATC	Genetic variant	chr1_50525754_G_C	REF	pos	bc1	TACGATGTTGGCTGTGGGTTTTTCATATGTGGGCTTTATTATGCTGAGGAAGTTCCCTTTTTTTCCTATTTAATTGTGTGTTTTTATGATGAAAGGGTGTGGATTTTGGCCAATTTTTTTTCTGTGTCAGTTGACTCTTGTTAGTATCAGAGTTACAGATTATGTTGCATAATAA	ACTGGCCGCTTCACTGTACGATGTTGGCTGTGGGTTTTTCATATGTGGGCTTTATTATGCTGAGGAAGTTCCCTTTTTTTCCTATTTAATTGTGTGTTTTTATGATGAAAGGGTGTGGATTTTGGCCAATTTTTTTTCTGTGTCAGTTGACTCTTGTTAGTATCAGAGTTACAGATTATGTTGCATAATAAGGTACCTCTAGATTTACCGATCAGATCGGAAGAGCGTCG	none	chr1_50525754_G_C-REF-posStrand-bc1
GCTTCAATAA	Genetic variant	chr1_50525754_G_C	REF	pos	bc2	TACGATGTTGGCTGTGGGTTTTTCATATGTGGGCTTTATTATGCTGAGGAAGTTCCCTTTTTTTCCTATTTAATTGTGTGTTTTTATGATGAAAGGGTGTGGATTTTGGCCAATTTTTTTTCTGTGTCAGTTGACTCTTGTTAGTATCAGAGTTACAGATTATGTTGCATAATAA	ACTGGCCGCTTCACTGTACGATGTTGGCTGTGGGTTTTTCATATGTGGGCTTTATTATGCTGAGGAAGTTCCCTTTTTTTCCTATTTAATTGTGTGTTTTTATGATGAAAGGGTGTGGATTTTGGCCAATTTTTTTTCTGTGTCAGTTGACTCTTGTTAGTATCAGAGTTACAGATTATGTTGCATAATAAGGTACCTCTAGAGCTTCAATAAAGATCGGAAGAGCGTCG	none	chr1_50525754_G_C-REF-posStrand-bc2
ATTGGCGTTC	Genetic variant	chr1_50525754_G_C	REF	pos	bc3	TACGATGTTGGCTGTGGGTTTTTCATATGTGGGCTTTATTATGCTGAGGAAGTTCCCTTTTTTTCCTATTTAATTGTGTGTTTTTATGATGAAAGGGTGTGGATTTTGGCCAATTTTTTTTCTGTGTCAGTTGACTCTTGTTAGTATCAGAGTTACAGATTATGTTGCATAATAA	ACTGGCCGCTTCACTGTACGATGTTGGCTGTGGGTTTTTCATATGTGGGCTTTATTATGCTGAGGAAGTTCCCTTTTTTTCCTATTTAATTGTGTGTTTTTATGATGAAAGGGTGTGGATTTTGGCCAATTTTTTTTCTGTGTCAGTTGACTCTTGTTAGTATCAGAGTTACAGATTATGTTGCATAATAAGGTACCTCTAGAATTGGCGTTCAGATCGGAAGAGCGTCG	none	chr1_50525754_G_C-REF-posStrand-bc3
TCTCCTAAGG	Genetic variant	chr1_50525754_G_C	REF	pos	bc4	TACGATGTTGGCTGTGGGTTTTTCATATGTGGGCTTTATTATGCTGAGGAAGTTCCCTTTTTTTCCTATTTAATTGTGTGTTTTTATGATGAAAGGGTGTGGATTTTGGCCAATTTTTTTTCTGTGTCAGTTGACTCTTGTTAGTATCAGAGTTACAGATTATGTTGCATAATAA	ACTGGCCGCTTCACTGTACGATGTTGGCTGTGGGTTTTTCATATGTGGGCTTTATTATGCTGAGGAAGTTCCCTTTTTTTCCTATTTAATTGTGTGTTTTTATGATGAAAGGGTGTGGATTTTGGCCAATTTTTTTTCTGTGTCAGTTGACTCTTGTTAGTATCAGAGTTACAGATTATGTTGCATAATAAGGTACCTCTAGATCTCCTAAGGAGATCGGAAGAGCGTCG	none	chr1_50525754_G_C-REF-posStrand-bc4
GCTCATAACT	Genetic variant	chr1_50525754_G_C	REF	pos	bc5	TACGATGTTGGCTGTGGGTTTTTCATATGTGGGCTTTATTATGCTGAGGAAGTTCCCTTTTTTTCCTATTTAATTGTGTGTTTTTATGATGAAAGGGTGTGGATTTTGGCCAATTTTTTTTCTGTGTCAGTTGACTCTTGTTAGTATCAGAGTTACAGATTATGTTGCATAATAA	ACTGGCCGCTTCACTGTACGATGTTGGCTGTGGGTTTTTCATATGTGGGCTTTATTATGCTGAGGAAGTTCCCTTTTTTTCCTATTTAATTGTGTGTTTTTATGATGAAAGGGTGTGGATTTTGGCCAATTTTTTTTCTGTGTCAGTTGACTCTTGTTAGTATCAGAGTTACAGATTATGTTGCATAATAAGGTACCTCTAGAGCTCATAACTAGATCGGAAGAGCGTCG	none	chr1_50525754_G_C-REF-posStrand-bc5
CCTTATTTCA	Genetic variant	chr1_50525754_G_C	REF	pos	bc6	TACGATGTTGGCTGTGGGTTTTTCATATGTGGGCTTTATTATGCTGAGGAAGTTCCCTTTTTTTCCTATTTAATTGTGTGTTTTTATGATGAAAGGGTGTGGATTTTGGCCAATTTTTTTTCTGTGTCAGTTGACTCTTGTTAGTATCAGAGTTACAGATTATGTTGCATAATAA	ACTGGCCGCTTCACTGTACGATGTTGGCTGTGGGTTTTTCATATGTGGGCTTTATTATGCTGAGGAAGTTCCCTTTTTTTCCTATTTAATTGTGTGTTTTTATGATGAAAGGGTGTGGATTTTGGCCAATTTTTTTTCTGTGTCAGTTGACTCTTGTTAGTATCAGAGTTACAGATTATGTTGCATAATAAGGTACCTCTAGACCTTATTTCAAGATCGGAAGAGCGTCG	none	chr1_50525754_G_C-REF-posStrand-bc6
ACTACTTCTA	Genetic variant	chr1_50525754_G_C	ALT	pos	bc1	TACGATGTTGGCTGTGGGTTTTTCATATGTGGGCTTTATTATGCTGAGGAAGTTCCCTTTTTTTCCTATTTAATTGTGTGTTTTTATCATGAAAGGGTGTGGATTTTGGCCAATTTTTTTTCTGTGTCAGTTGACTCTTGTTAGTATCAGAGTTACAGATTATGTTGCATAATAA	ACTGGCCGCTTCACTGTACGATGTTGGCTGTGGGTTTTTCATATGTGGGCTTTATTATGCTGAGGAAGTTCCCTTTTTTTCCTATTTAATTGTGTGTTTTTATCATGAAAGGGTGTGGATTTTGGCCAATTTTTTTTCTGTGTCAGTTGACTCTTGTTAGTATCAGAGTTACAGATTATGTTGCATAATAAGGTACCTCTAGAACTACTTCTAAGATCGGAAGAGCGTCG	none	chr1_50525754_G_C-ALT-posStrand-bc1
TCCAAAGTGA	Genetic variant	chr1_50525754_G_C	ALT	pos	bc2	TACGATGTTGGCTGTGGGTTTTTCATATGTGGGCTTTATTATGCTGAGGAAGTTCCCTTTTTTTCCTATTTAATTGTGTGTTTTTATCATGAAAGGGTGTGGATTTTGGCCAATTTTTTTTCTGTGTCAGTTGACTCTTGTTAGTATCAGAGTTACAGATTATGTTGCATAATAA	ACTGGCCGCTTCACTGTACGATGTTGGCTGTGGGTTTTTCATATGTGGGCTTTATTATGCTGAGGAAGTTCCCTTTTTTTCCTATTTAATTGTGTGTTTTTATCATGAAAGGGTGTGGATTTTGGCCAATTTTTTTTCTGTGTCAGTTGACTCTTGTTAGTATCAGAGTTACAGATTATGTTGCATAATAAGGTACCTCTAGATCCAAAGTGAAGATCGGAAGAGCGTCG	none	chr1_50525754_G_C-ALT-posStrand-bc2
AGCAGAATAA	Genetic variant	chr1_50525754_G_C	ALT	pos	bc3	TACGATGTTGGCTGTGGGTTTTTCATATGTGGGCTTTATTATGCTGAGGAAGTTCCCTTTTTTTCCTATTTAATTGTGTGTTTTTATCATGAAAGGGTGTGGATTTTGGCCAATTTTTTTTCTGTGTCAGTTGACTCTTGTTAGTATCAGAGTTACAGATTATGTTGCATAATAA	ACTGGCCGCTTCACTGTACGATGTTGGCTGTGGGTTTTTCATATGTGGGCTTTATTATGCTGAGGAAGTTCCCTTTTTTTCCTATTTAATTGTGTGTTTTTATCATGAAAGGGTGTGGATTTTGGCCAATTTTTTTTCTGTGTCAGTTGACTCTTGTTAGTATCAGAGTTACAGATTATGTTGCATAATAAGGTACCTCTAGAAGCAGAATAAAGATCGGAAGAGCGTCG	none	chr1_50525754_G_C-ALT-posStrand-bc3
TCGTCTGTTA	Genetic variant	chr1_50525754_G_C	ALT	pos	bc4	TACGATGTTGGCTGTGGGTTTTTCATATGTGGGCTTTATTATGCTGAGGAAGTTCCCTTTTTTTCCTATTTAATTGTGTGTTTTTATCATGAAAGGGTGTGGATTTTGGCCAATTTTTTTTCTGTGTCAGTTGACTCTTGTTAGTATCAGAGTTACAGATTATGTTGCATAATAA	ACTGGCCGCTTCACTGTACGATGTTGGCTGTGGGTTTTTCATATGTGGGCTTTATTATGCTGAGGAAGTTCCCTTTTTTTCCTATTTAATTGTGTGTTTTTATCATGAAAGGGTGTGGATTTTGGCCAATTTTTTTTCTGTGTCAGTTGACTCTTGTTAGTATCAGAGTTACAGATTATGTTGCATAATAAGGTACCTCTAGATCGTCTGTTAAGATCGGAAGAGCGTCG	none	chr1_50525754_G_C-ALT-posStrand-bc4
GAGTGCCGAA	Genetic variant	chr1_50525754_G_C	ALT	pos	bc5	TACGATGTTGGCTGTGGGTTTTTCATATGTGGGCTTTATTATGCTGAGGAAGTTCCCTTTTTTTCCTATTTAATTGTGTGTTTTTATCATGAAAGGGTGTGGATTTTGGCCAATTTTTTTTCTGTGTCAGTTGACTCTTGTTAGTATCAGAGTTACAGATTATGTTGCATAATAA	ACTGGCCGCTTCACTGTACGATGTTGGCTGTGGGTTTTTCATATGTGGGCTTTATTATGCTGAGGAAGTTCCCTTTTTTTCCTATTTAATTGTGTGTTTTTATCATGAAAGGGTGTGGATTTTGGCCAATTTTTTTTCTGTGTCAGTTGACTCTTGTTAGTATCAGAGTTACAGATTATGTTGCATAATAAGGTACCTCTAGAGAGTGCCGAAAGATCGGAAGAGCGTCG	none	chr1_50525754_G_C-ALT-posStrand-bc5
AACCAAGCGC	Genetic variant	chr1_50525754_G_C	ALT	pos	bc6	TACGATGTTGGCTGTGGGTTTTTCATATGTGGGCTTTATTATGCTGAGGAAGTTCCCTTTTTTTCCTATTTAATTGTGTGTTTTTATCATGAAAGGGTGTGGATTTTGGCCAATTTTTTTTCTGTGTCAGTTGACTCTTGTTAGTATCAGAGTTACAGATTATGTTGCATAATAA	ACTGGCCGCTTCACTGTACGATGTTGGCTGTGGGTTTTTCATATGTGGGCTTTATTATGCTGAGGAAGTTCCCTTTTTTTCCTATTTAATTGTGTGTTTTTATCATGAAAGGGTGTGGATTTTGGCCAATTTTTTTTCTGTGTCAGTTGACTCTTGTTAGTATCAGAGTTACAGATTATGTTGCATAATAAGGTACCTCTAGAAACCAAGCGCAGATCGGAAGAGCGTCG	none	chr1_50525754_G_C-ALT-posStrand-bc6
TTGTCTTACC	Genetic variant	chr1_55607585_A_G	REF	pos	bc1	GATCTTGTGAAAACTTACTCACTATCACAAGACTAACGTGGGGGAAACTGCCCTCATGATTCAATTACCTCCCATCAGTTGCCTTGCATCATGCATGAGGATTATGGGAACTGCAATTCAAGATAAGATTTGGGTGGGGACATAGCCAAACCATATCCTTTCACCCCAGCCTGCC	ACTGGCCGCTTCACTGGATCTTGTGAAAACTTACTCACTATCACAAGACTAACGTGGGGGAAACTGCCCTCATGATTCAATTACCTCCCATCAGTTGCCTTGCATCATGCATGAGGATTATGGGAACTGCAATTCAAGATAAGATTTGGGTGGGGACATAGCCAAACCATATCCTTTCACCCCAGCCTGCCGGTACCTCTAGATTGTCTTACCAGATCGGAAGAGCGTCG	none	chr1_55607585_A_G-REF-posStrand-bc1
AGGAATATAG	Genetic variant	chr1_55607585_A_G	REF	pos	bc2	GATCTTGTGAAAACTTACTCACTATCACAAGACTAACGTGGGGGAAACTGCCCTCATGATTCAATTACCTCCCATCAGTTGCCTTGCATCATGCATGAGGATTATGGGAACTGCAATTCAAGATAAGATTTGGGTGGGGACATAGCCAAACCATATCCTTTCACCCCAGCCTGCC	ACTGGCCGCTTCACTGGATCTTGTGAAAACTTACTCACTATCACAAGACTAACGTGGGGGAAACTGCCCTCATGATTCAATTACCTCCCATCAGTTGCCTTGCATCATGCATGAGGATTATGGGAACTGCAATTCAAGATAAGATTTGGGTGGGGACATAGCCAAACCATATCCTTTCACCCCAGCCTGCCGGTACCTCTAGAAGGAATATAGAGATCGGAAGAGCGTCG	none	chr1_55607585_A_G-REF-posStrand-bc2
AATCACCATA	Genetic variant	chr1_55607585_A_G	REF	pos	bc3	GATCTTGTGAAAACTTACTCACTATCACAAGACTAACGTGGGGGAAACTGCCCTCATGATTCAATTACCTCCCATCAGTTGCCTTGCATCATGCATGAGGATTATGGGAACTGCAATTCAAGATAAGATTTGGGTGGGGACATAGCCAAACCATATCCTTTCACCCCAGCCTGCC	ACTGGCCGCTTCACTGGATCTTGTGAAAACTTACTCACTATCACAAGACTAACGTGGGGGAAACTGCCCTCATGATTCAATTACCTCCCATCAGTTGCCTTGCATCATGCATGAGGATTATGGGAACTGCAATTCAAGATAAGATTTGGGTGGGGACATAGCCAAACCATATCCTTTCACCCCAGCCTGCCGGTACCTCTAGAAATCACCATAAGATCGGAAGAGCGTCG	none	chr1_55607585_A_G-REF-posStrand-bc3
GTTTCGGACC	Genetic variant	chr1_55607585_A_G	REF	pos	bc4	GATCTTGTGAAAACTTACTCACTATCACAAGACTAACGTGGGGGAAACTGCCCTCATGATTCAATTACCTCCCATCAGTTGCCTTGCATCATGCATGAGGATTATGGGAACTGCAATTCAAGATAAGATTTGGGTGGGGACATAGCCAAACCATATCCTTTCACCCCAGCCTGCC	ACTGGCCGCTTCACTGGATCTTGTGAAAACTTACTCACTATCACAAGACTAACGTGGGGGAAACTGCCCTCATGATTCAATTACCTCCCATCAGTTGCCTTGCATCATGCATGAGGATTATGGGAACTGCAATTCAAGATAAGATTTGGGTGGGGACATAGCCAAACCATATCCTTTCACCCCAGCCTGCCGGTACCTCTAGAGTTTCGGACCAGATCGGAAGAGCGTCG	none	chr1_55607585_A_G-REF-posStrand-bc4
ACGGAGAAGA	Genetic variant	chr1_55607585_A_G	REF	pos	bc5	GATCTTGTGAAAACTTACTCACTATCACAAGACTAACGTGGGGGAAACTGCCCTCATGATTCAATTACCTCCCATCAGTTGCCTTGCATCATGCATGAGGATTATGGGAACTGCAATTCAAGATAAGATTTGGGTGGGGACATAGCCAAACCATATCCTTTCACCCCAGCCTGCC	ACTGGCCGCTTCACTGGATCTTGTGAAAACTTACTCACTATCACAAGACTAACGTGGGGGAAACTGCCCTCATGATTCAATTACCTCCCATCAGTTGCCTTGCATCATGCATGAGGATTATGGGAACTGCAATTCAAGATAAGATTTGGGTGGGGACATAGCCAAACCATATCCTTTCACCCCAGCCTGCCGGTACCTCTAGAACGGAGAAGAAGATCGGAAGAGCGTCG	none	chr1_55607585_A_G-REF-posStrand-bc5
AGGTATTTGG	Genetic variant	chr1_55607585_A_G	REF	pos	bc6	GATCTTGTGAAAACTTACTCACTATCACAAGACTAACGTGGGGGAAACTGCCCTCATGATTCAATTACCTCCCATCAGTTGCCTTGCATCATGCATGAGGATTATGGGAACTGCAATTCAAGATAAGATTTGGGTGGGGACATAGCCAAACCATATCCTTTCACCCCAGCCTGCC	ACTGGCCGCTTCACTGGATCTTGTGAAAACTTACTCACTATCACAAGACTAACGTGGGGGAAACTGCCCTCATGATTCAATTACCTCCCATCAGTTGCCTTGCATCATGCATGAGGATTATGGGAACTGCAATTCAAGATAAGATTTGGGTGGGGACATAGCCAAACCATATCCTTTCACCCCAGCCTGCCGGTACCTCTAGAAGGTATTTGGAGATCGGAAGAGCGTCG	none	chr1_55607585_A_G-REF-posStrand-bc6
TATAGGTCTG	Genetic variant	chr1_55607585_A_G	ALT	pos	bc1	GATCTTGTGAAAACTTACTCACTATCACAAGACTAACGTGGGGGAAACTGCCCTCATGATTCAATTACCTCCCATCAGTTGCCTTGCGTCATGCATGAGGATTATGGGAACTGCAATTCAAGATAAGATTTGGGTGGGGACATAGCCAAACCATATCCTTTCACCCCAGCCTGCC	ACTGGCCGCTTCACTGGATCTTGTGAAAACTTACTCACTATCACAAGACTAACGTGGGGGAAACTGCCCTCATGATTCAATTACCTCCCATCAGTTGCCTTGCGTCATGCATGAGGATTATGGGAACTGCAATTCAAGATAAGATTTGGGTGGGGACATAGCCAAACCATATCCTTTCACCCCAGCCTGCCGGTACCTCTAGATATAGGTCTGAGATCGGAAGAGCGTCG	none	chr1_55607585_A_G-ALT-posStrand-bc1
TGGTAGGCAT	Genetic variant	chr1_55607585_A_G	ALT	pos	bc2	GATCTTGTGAAAACTTACTCACTATCACAAGACTAACGTGGGGGAAACTGCCCTCATGATTCAATTACCTCCCATCAGTTGCCTTGCGTCATGCATGAGGATTATGGGAACTGCAATTCAAGATAAGATTTGGGTGGGGACATAGCCAAACCATATCCTTTCACCCCAGCCTGCC	ACTGGCCGCTTCACTGGATCTTGTGAAAACTTACTCACTATCACAAGACTAACGTGGGGGAAACTGCCCTCATGATTCAATTACCTCCCATCAGTTGCCTTGCGTCATGCATGAGGATTATGGGAACTGCAATTCAAGATAAGATTTGGGTGGGGACATAGCCAAACCATATCCTTTCACCCCAGCCTGCCGGTACCTCTAGATGGTAGGCATAGATCGGAAGAGCGTCG	none	chr1_55607585_A_G-ALT-posStrand-bc2
GAGCCGTACT	Genetic variant	chr1_55607585_A_G	ALT	pos	bc3	GATCTTGTGAAAACTTACTCACTATCACAAGACTAACGTGGGGGAAACTGCCCTCATGATTCAATTACCTCCCATCAGTTGCCTTGCGTCATGCATGAGGATTATGGGAACTGCAATTCAAGATAAGATTTGGGTGGGGACATAGCCAAACCATATCCTTTCACCCCAGCCTGCC	ACTGGCCGCTTCACTGGATCTTGTGAAAACTTACTCACTATCACAAGACTAACGTGGGGGAAACTGCCCTCATGATTCAATTACCTCCCATCAGTTGCCTTGCGTCATGCATGAGGATTATGGGAACTGCAATTCAAGATAAGATTTGGGTGGGGACATAGCCAAACCATATCCTTTCACCCCAGCCTGCCGGTACCTCTAGAGAGCCGTACTAGATCGGAAGAGCGTCG	none	chr1_55607585_A_G-ALT-posStrand-bc3
TGAATAGATG	Genetic variant	chr1_55607585_A_G	ALT	pos	bc4	GATCTTGTGAAAACTTACTCACTATCACAAGACTAACGTGGGGGAAACTGCCCTCATGATTCAATTACCTCCCATCAGTTGCCTTGCGTCATGCATGAGGATTATGGGAACTGCAATTCAAGATAAGATTTGGGTGGGGACATAGCCAAACCATATCCTTTCACCCCAGCCTGCC	ACTGGCCGCTTCACTGGATCTTGTGAAAACTTACTCACTATCACAAGACTAACGTGGGGGAAACTGCCCTCATGATTCAATTACCTCCCATCAGTTGCCTTGCGTCATGCATGAGGATTATGGGAACTGCAATTCAAGATAAGATTTGGGTGGGGACATAGCCAAACCATATCCTTTCACCCCAGCCTGCCGGTACCTCTAGATGAATAGATGAGATCGGAAGAGCGTCG	none	chr1_55607585_A_G-ALT-posStrand-bc4
GGATGGGCTA	Genetic variant	chr1_55607585_A_G	ALT	pos	bc5	GATCTTGTGAAAACTTACTCACTATCACAAGACTAACGTGGGGGAAACTGCCCTCATGATTCAATTACCTCCCATCAGTTGCCTTGCGTCATGCATGAGGATTATGGGAACTGCAATTCAAGATAAGATTTGGGTGGGGACATAGCCAAACCATATCCTTTCACCCCAGCCTGCC	ACTGGCCGCTTCACTGGATCTTGTGAAAACTTACTCACTATCACAAGACTAACGTGGGGGAAACTGCCCTCATGATTCAATTACCTCCCATCAGTTGCCTTGCGTCATGCATGAGGATTATGGGAACTGCAATTCAAGATAAGATTTGGGTGGGGACATAGCCAAACCATATCCTTTCACCCCAGCCTGCCGGTACCTCTAGAGGATGGGCTAAGATCGGAAGAGCGTCG	none	chr1_55607585_A_G-ALT-posStrand-bc5
ATAAGCGCTA	Genetic variant	chr1_55607585_A_G	ALT	pos	bc6	GATCTTGTGAAAACTTACTCACTATCACAAGACTAACGTGGGGGAAACTGCCCTCATGATTCAATTACCTCCCATCAGTTGCCTTGCGTCATGCATGAGGATTATGGGAACTGCAATTCAAGATAAGATTTGGGTGGGGACATAGCCAAACCATATCCTTTCACCCCAGCCTGCC	ACTGGCCGCTTCACTGGATCTTGTGAAAACTTACTCACTATCACAAGACTAACGTGGGGGAAACTGCCCTCATGATTCAATTACCTCCCATCAGTTGCCTTGCGTCATGCATGAGGATTATGGGAACTGCAATTCAAGATAAGATTTGGGTGGGGACATAGCCAAACCATATCCTTTCACCCCAGCCTGCCGGTACCTCTAGAATAAGCGCTAAGATCGGAAGAGCGTCG	none	chr1_55607585_A_G-ALT-posStrand-bc6
ACGCTTACAA	Genetic variant	chr1_63261871_T_C	REF	neg	bc1	ACAACACCCAGGCTTAGGAACTAGTGAGCATAAGACCTCAAATTTCTTTCTGGCTCTCATTATGAAAGTCATGATTGTTTCCCTTGCATCATCCTCTGCATGTGGCTTTTCATCTTACATTCTGGCTTTGCTCCAGGAGACACACTGCCTTATGCCAGGGACCTGGTGGAAAGGT	ACTGGCCGCTTCACTGACAACACCCAGGCTTAGGAACTAGTGAGCATAAGACCTCAAATTTCTTTCTGGCTCTCATTATGAAAGTCATGATTGTTTCCCTTGCATCATCCTCTGCATGTGGCTTTTCATCTTACATTCTGGCTTTGCTCCAGGAGACACACTGCCTTATGCCAGGGACCTGGTGGAAAGGTGGTACCTCTAGAACGCTTACAAAGATCGGAAGAGCGTCG	none	chr1_63261871_T_C-REF-negStrand-bc1
GTTAGAGAAA	Genetic variant	chr1_63261871_T_C	REF	neg	bc2	ACAACACCCAGGCTTAGGAACTAGTGAGCATAAGACCTCAAATTTCTTTCTGGCTCTCATTATGAAAGTCATGATTGTTTCCCTTGCATCATCCTCTGCATGTGGCTTTTCATCTTACATTCTGGCTTTGCTCCAGGAGACACACTGCCTTATGCCAGGGACCTGGTGGAAAGGT	ACTGGCCGCTTCACTGACAACACCCAGGCTTAGGAACTAGTGAGCATAAGACCTCAAATTTCTTTCTGGCTCTCATTATGAAAGTCATGATTGTTTCCCTTGCATCATCCTCTGCATGTGGCTTTTCATCTTACATTCTGGCTTTGCTCCAGGAGACACACTGCCTTATGCCAGGGACCTGGTGGAAAGGTGGTACCTCTAGAGTTAGAGAAAAGATCGGAAGAGCGTCG	none	chr1_63261871_T_C-REF-negStrand-bc2
TCAAGTCCGG	Genetic variant	chr1_63261871_T_C	REF	neg	bc3	ACAACACCCAGGCTTAGGAACTAGTGAGCATAAGACCTCAAATTTCTTTCTGGCTCTCATTATGAAAGTCATGATTGTTTCCCTTGCATCATCCTCTGCATGTGGCTTTTCATCTTACATTCTGGCTTTGCTCCAGGAGACACACTGCCTTATGCCAGGGACCTGGTGGAAAGGT	ACTGGCCGCTTCACTGACAACACCCAGGCTTAGGAACTAGTGAGCATAAGACCTCAAATTTCTTTCTGGCTCTCATTATGAAAGTCATGATTGTTTCCCTTGCATCATCCTCTGCATGTGGCTTTTCATCTTACATTCTGGCTTTGCTCCAGGAGACACACTGCCTTATGCCAGGGACCTGGTGGAAAGGTGGTACCTCTAGATCAAGTCCGGAGATCGGAAGAGCGTCG	none	chr1_63261871_T_C-REF-negStrand-bc3
AGCTCTAGGG	Genetic variant	chr1_63261871_T_C	REF	neg	bc4	ACAACACCCAGGCTTAGGAACTAGTGAGCATAAGACCTCAAATTTCTTTCTGGCTCTCATTATGAAAGTCATGATTGTTTCCCTTGCATCATCCTCTGCATGTGGCTTTTCATCTTACATTCTGGCTTTGCTCCAGGAGACACACTGCCTTATGCCAGGGACCTGGTGGAAAGGT	ACTGGCCGCTTCACTGACAACACCCAGGCTTAGGAACTAGTGAGCATAAGACCTCAAATTTCTTTCTGGCTCTCATTATGAAAGTCATGATTGTTTCCCTTGCATCATCCTCTGCATGTGGCTTTTCATCTTACATTCTGGCTTTGCTCCAGGAGACACACTGCCTTATGCCAGGGACCTGGTGGAAAGGTGGTACCTCTAGAAGCTCTAGGGAGATCGGAAGAGCGTCG	none	chr1_63261871_T_C-REF-negStrand-bc4
GTATTAGCGG	Genetic variant	chr1_63261871_T_C	REF	neg	bc5	ACAACACCCAGGCTTAGGAACTAGTGAGCATAAGACCTCAAATTTCTTTCTGGCTCTCATTATGAAAGTCATGATTGTTTCCCTTGCATCATCCTCTGCATGTGGCTTTTCATCTTACATTCTGGCTTTGCTCCAGGAGACACACTGCCTTATGCCAGGGACCTGGTGGAAAGGT	ACTGGCCGCTTCACTGACAACACCCAGGCTTAGGAACTAGTGAGCATAAGACCTCAAATTTCTTTCTGGCTCTCATTATGAAAGTCATGATTGTTTCCCTTGCATCATCCTCTGCATGTGGCTTTTCATCTTACATTCTGGCTTTGCTCCAGGAGACACACTGCCTTATGCCAGGGACCTGGTGGAAAGGTGGTACCTCTAGAGTATTAGCGGAGATCGGAAGAGCGTCG	none	chr1_63261871_T_C-REF-negStrand-bc5
ATTTATTCGC	Genetic variant	chr1_63261871_T_C	REF	neg	bc6	ACAACACCCAGGCTTAGGAACTAGTGAGCATAAGACCTCAAATTTCTTTCTGGCTCTCATTATGAAAGTCATGATTGTTTCCCTTGCATCATCCTCTGCATGTGGCTTTTCATCTTACATTCTGGCTTTGCTCCAGGAGACACACTGCCTTATGCCAGGGACCTGGTGGAAAGGT	ACTGGCCGCTTCACTGACAACACCCAGGCTTAGGAACTAGTGAGCATAAGACCTCAAATTTCTTTCTGGCTCTCATTATGAAAGTCATGATTGTTTCCCTTGCATCATCCTCTGCATGTGGCTTTTCATCTTACATTCTGGCTTTGCTCCAGGAGACACACTGCCTTATGCCAGGGACCTGGTGGAAAGGTGGTACCTCTAGAATTTATTCGCAGATCGGAAGAGCGTCG	none	chr1_63261871_T_C-REF-negStrand-bc6
AGACACTATT	Genetic variant	chr1_63261871_T_C	ALT	neg	bc1	ACAACACCCAGGCTTAGGAACTAGTGAGCATAAGACCTCAAATTTCTTTCTGGCTCTCATTATGAAAGTCATGATTGTTTCCCTTGCGTCATCCTCTGCATGTGGCTTTTCATCTTACATTCTGGCTTTGCTCCAGGAGACACACTGCCTTATGCCAGGGACCTGGTGGAAAGGT	ACTGGCCGCTTCACTGACAACACCCAGGCTTAGGAACTAGTGAGCATAAGACCTCAAATTTCTTTCTGGCTCTCATTATGAAAGTCATGATTGTTTCCCTTGCGTCATCCTCTGCATGTGGCTTTTCATCTTACATTCTGGCTTTGCTCCAGGAGACACACTGCCTTATGCCAGGGACCTGGTGGAAAGGTGGTACCTCTAGAAGACACTATTAGATCGGAAGAGCGTCG	none	chr1_63261871_T_C-ALT-negStrand-bc1
CAAGCGAGTG	Genetic variant	chr1_63261871_T_C	ALT	neg	bc2	ACAACACCCAGGCTTAGGAACTAGTGAGCATAAGACCTCAAATTTCTTTCTGGCTCTCATTATGAAAGTCATGATTGTTTCCCTTGCGTCATCCTCTGCATGTGGCTTTTCATCTTACATTCTGGCTTTGCTCCAGGAGACACACTGCCTTATGCCAGGGACCTGGTGGAAAGGT	ACTGGCCGCTTCACTGACAACACCCAGGCTTAGGAACTAGTGAGCATAAGACCTCAAATTTCTTTCTGGCTCTCATTATGAAAGTCATGATTGTTTCCCTTGCGTCATCCTCTGCATGTGGCTTTTCATCTTACATTCTGGCTTTGCTCCAGGAGACACACTGCCTTATGCCAGGGACCTGGTGGAAAGGTGGTACCTCTAGACAAGCGAGTGAGATCGGAAGAGCGTCG	none	chr1_63261871_T_C-ALT-negStrand-bc2
CAGGCAAGTT	Genetic variant	chr1_63261871_T_C	ALT	neg	bc3	ACAACACCCAGGCTTAGGAACTAGTGAGCATAAGACCTCAAATTTCTTTCTGGCTCTCATTATGAAAGTCATGATTGTTTCCCTTGCGTCATCCTCTGCATGTGGCTTTTCATCTTACATTCTGGCTTTGCTCCAGGAGACACACTGCCTTATGCCAGGGACCTGGTGGAAAGGT	ACTGGCCGCTTCACTGACAACACCCAGGCTTAGGAACTAGTGAGCATAAGACCTCAAATTTCTTTCTGGCTCTCATTATGAAAGTCATGATTGTTTCCCTTGCGTCATCCTCTGCATGTGGCTTTTCATCTTACATTCTGGCTTTGCTCCAGGAGACACACTGCCTTATGCCAGGGACCTGGTGGAAAGGTGGTACCTCTAGACAGGCAAGTTAGATCGGAAGAGCGTCG	none	chr1_63261871_T_C-ALT-negStrand-bc3
CCTCGAAACC	Genetic variant	chr1_63261871_T_C	ALT	neg	bc4	ACAACACCCAGGCTTAGGAACTAGTGAGCATAAGACCTCAAATTTCTTTCTGGCTCTCATTATGAAAGTCATGATTGTTTCCCTTGCGTCATCCTCTGCATGTGGCTTTTCATCTTACATTCTGGCTTTGCTCCAGGAGACACACTGCCTTATGCCAGGGACCTGGTGGAAAGGT	ACTGGCCGCTTCACTGACAACACCCAGGCTTAGGAACTAGTGAGCATAAGACCTCAAATTTCTTTCTGGCTCTCATTATGAAAGTCATGATTGTTTCCCTTGCGTCATCCTCTGCATGTGGCTTTTCATCTTACATTCTGGCTTTGCTCCAGGAGACACACTGCCTTATGCCAGGGACCTGGTGGAAAGGTGGTACCTCTAGACCTCGAAACCAGATCGGAAGAGCGTCG	none	chr1_63261871_T_C-ALT-negStrand-bc4
GCTAGTTGCG	Genetic variant	chr1_63261871_T_C	ALT	neg	bc5	ACAACACCCAGGCTTAGGAACTAGTGAGCATAAGACCTCAAATTTCTTTCTGGCTCTCATTATGAAAGTCATGATTGTTTCCCTTGCGTCATCCTCTGCATGTGGCTTTTCATCTTACATTCTGGCTTTGCTCCAGGAGACACACTGCCTTATGCCAGGGACCTGGTGGAAAGGT	ACTGGCCGCTTCACTGACAACACCCAGGCTTAGGAACTAGTGAGCATAAGACCTCAAATTTCTTTCTGGCTCTCATTATGAAAGTCATGATTGTTTCCCTTGCGTCATCCTCTGCATGTGGCTTTTCATCTTACATTCTGGCTTTGCTCCAGGAGACACACTGCCTTATGCCAGGGACCTGGTGGAAAGGTGGTACCTCTAGAGCTAGTTGCGAGATCGGAAGAGCGTCG	none	chr1_63261871_T_C-ALT-negStrand-bc5
ATTGCATAGA	Genetic variant	chr1_63261871_T_C	ALT	neg	bc6	ACAACACCCAGGCTTAGGAACTAGTGAGCATAAGACCTCAAATTTCTTTCTGGCTCTCATTATGAAAGTCATGATTGTTTCCCTTGCGTCATCCTCTGCATGTGGCTTTTCATCTTACATTCTGGCTTTGCTCCAGGAGACACACTGCCTTATGCCAGGGACCTGGTGGAAAGGT	ACTGGCCGCTTCACTGACAACACCCAGGCTTAGGAACTAGTGAGCATAAGACCTCAAATTTCTTTCTGGCTCTCATTATGAAAGTCATGATTGTTTCCCTTGCGTCATCCTCTGCATGTGGCTTTTCATCTTACATTCTGGCTTTGCTCCAGGAGACACACTGCCTTATGCCAGGGACCTGGTGGAAAGGTGGTACCTCTAGAATTGCATAGAAGATCGGAAGAGCGTCG	none	chr1_63261871_T_C-ALT-negStrand-bc6
GCGTTGCGAT	Genetic variant	chr1_64942496_T_G	REF	pos	bc1	AACATGATAACTGATCAGAAAATCATTTTATTTTTGTTTTTATATCGCAGACTTGATGCTAGGTTATCTTTCCTTTGCAAGATTATTTCATCAGAATATTTTTAAAGGAACAATAAAACTGATCTTACATGGAAAAAACTGAAAATGTGTACAAATCTCTAATTAAATCAAGAGT	ACTGGCCGCTTCACTGAACATGATAACTGATCAGAAAATCATTTTATTTTTGTTTTTATATCGCAGACTTGATGCTAGGTTATCTTTCCTTTGCAAGATTATTTCATCAGAATATTTTTAAAGGAACAATAAAACTGATCTTACATGGAAAAAACTGAAAATGTGTACAAATCTCTAATTAAATCAAGAGTGGTACCTCTAGAGCGTTGCGATAGATCGGAAGAGCGTCG	none	chr1_64942496_T_G-REF-posStrand-bc1
AATGTAAGTG	Genetic variant	chr1_64942496_T_G	REF	pos	bc2	AACATGATAACTGATCAGAAAATCATTTTATTTTTGTTTTTATATCGCAGACTTGATGCTAGGTTATCTTTCCTTTGCAAGATTATTTCATCAGAATATTTTTAAAGGAACAATAAAACTGATCTTACATGGAAAAAACTGAAAATGTGTACAAATCTCTAATTAAATCAAGAGT	ACTGGCCGCTTCACTGAACATGATAACTGATCAGAAAATCATTTTATTTTTGTTTTTATATCGCAGACTTGATGCTAGGTTATCTTTCCTTTGCAAGATTATTTCATCAGAATATTTTTAAAGGAACAATAAAACTGATCTTACATGGAAAAAACTGAAAATGTGTACAAATCTCTAATTAAATCAAGAGTGGTACCTCTAGAAATGTAAGTGAGATCGGAAGAGCGTCG	none	chr1_64942496_T_G-REF-posStrand-bc2
GACCGATCTA	Genetic variant	chr1_64942496_T_G	REF	pos	bc3	AACATGATAACTGATCAGAAAATCATTTTATTTTTGTTTTTATATCGCAGACTTGATGCTAGGTTATCTTTCCTTTGCAAGATTATTTCATCAGAATATTTTTAAAGGAACAATAAAACTGATCTTACATGGAAAAAACTGAAAATGTGTACAAATCTCTAATTAAATCAAGAGT	ACTGGCCGCTTCACTGAACATGATAACTGATCAGAAAATCATTTTATTTTTGTTTTTATATCGCAGACTTGATGCTAGGTTATCTTTCCTTTGCAAGATTATTTCATCAGAATATTTTTAAAGGAACAATAAAACTGATCTTACATGGAAAAAACTGAAAATGTGTACAAATCTCTAATTAAATCAAGAGTGGTACCTCTAGAGACCGATCTAAGATCGGAAGAGCGTCG	none	chr1_64942496_T_G-REF-posStrand-bc3
TAGGTATGGA	Genetic variant	chr1_64942496_T_G	REF	pos	bc4	AACATGATAACTGATCAGAAAATCATTTTATTTTTGTTTTTATATCGCAGACTTGATGCTAGGTTATCTTTCCTTTGCAAGATTATTTCATCAGAATATTTTTAAAGGAACAATAAAACTGATCTTACATGGAAAAAACTGAAAATGTGTACAAATCTCTAATTAAATCAAGAGT	ACTGGCCGCTTCACTGAACATGATAACTGATCAGAAAATCATTTTATTTTTGTTTTTATATCGCAGACTTGATGCTAGGTTATCTTTCCTTTGCAAGATTATTTCATCAGAATATTTTTAAAGGAACAATAAAACTGATCTTACATGGAAAAAACTGAAAATGTGTACAAATCTCTAATTAAATCAAGAGTGGTACCTCTAGATAGGTATGGAAGATCGGAAGAGCGTCG	none	chr1_64942496_T_G-REF-posStrand-bc4
CTGGTTACCC	Genetic variant	chr1_64942496_T_G	REF	pos	bc5	AACATGATAACTGATCAGAAAATCATTTTATTTTTGTTTTTATATCGCAGACTTGATGCTAGGTTATCTTTCCTTTGCAAGATTATTTCATCAGAATATTTTTAAAGGAACAATAAAACTGATCTTACATGGAAAAAACTGAAAATGTGTACAAATCTCTAATTAAATCAAGAGT	ACTGGCCGCTTCACTGAACATGATAACTGATCAGAAAATCATTTTATTTTTGTTTTTATATCGCAGACTTGATGCTAGGTTATCTTTCCTTTGCAAGATTATTTCATCAGAATATTTTTAAAGGAACAATAAAACTGATCTTACATGGAAAAAACTGAAAATGTGTACAAATCTCTAATTAAATCAAGAGTGGTACCTCTAGACTGGTTACCCAGATCGGAAGAGCGTCG	none	chr1_64942496_T_G-REF-posStrand-bc5
GCGTGACTAC	Genetic variant	chr1_64942496_T_G	REF	pos	bc6	AACATGATAACTGATCAGAAAATCATTTTATTTTTGTTTTTATATCGCAGACTTGATGCTAGGTTATCTTTCCTTTGCAAGATTATTTCATCAGAATATTTTTAAAGGAACAATAAAACTGATCTTACATGGAAAAAACTGAAAATGTGTACAAATCTCTAATTAAATCAAGAGT	ACTGGCCGCTTCACTGAACATGATAACTGATCAGAAAATCATTTTATTTTTGTTTTTATATCGCAGACTTGATGCTAGGTTATCTTTCCTTTGCAAGATTATTTCATCAGAATATTTTTAAAGGAACAATAAAACTGATCTTACATGGAAAAAACTGAAAATGTGTACAAATCTCTAATTAAATCAAGAGTGGTACCTCTAGAGCGTGACTACAGATCGGAAGAGCGTCG	none	chr1_64942496_T_G-REF-posStrand-bc6
TGGAGTAGAA	Genetic variant	chr1_64942496_T_G	ALT	pos	bc1	AACATGATAACTGATCAGAAAATCATTTTATTTTTGTTTTTATATCGCAGACTTGATGCTAGGTTATCTTTCCTTTGCAAGATTATTGCATCAGAATATTTTTAAAGGAACAATAAAACTGATCTTACATGGAAAAAACTGAAAATGTGTACAAATCTCTAATTAAATCAAGAGT	ACTGGCCGCTTCACTGAACATGATAACTGATCAGAAAATCATTTTATTTTTGTTTTTATATCGCAGACTTGATGCTAGGTTATCTTTCCTTTGCAAGATTATTGCATCAGAATATTTTTAAAGGAACAATAAAACTGATCTTACATGGAAAAAACTGAAAATGTGTACAAATCTCTAATTAAATCAAGAGTGGTACCTCTAGATGGAGTAGAAAGATCGGAAGAGCGTCG	none	chr1_64942496_T_G-ALT-posStrand-bc1
ACTCGTATCA	Genetic variant	chr1_64942496_T_G	ALT	pos	bc2	AACATGATAACTGATCAGAAAATCATTTTATTTTTGTTTTTATATCGCAGACTTGATGCTAGGTTATCTTTCCTTTGCAAGATTATTGCATCAGAATATTTTTAAAGGAACAATAAAACTGATCTTACATGGAAAAAACTGAAAATGTGTACAAATCTCTAATTAAATCAAGAGT	ACTGGCCGCTTCACTGAACATGATAACTGATCAGAAAATCATTTTATTTTTGTTTTTATATCGCAGACTTGATGCTAGGTTATCTTTCCTTTGCAAGATTATTGCATCAGAATATTTTTAAAGGAACAATAAAACTGATCTTACATGGAAAAAACTGAAAATGTGTACAAATCTCTAATTAAATCAAGAGTGGTACCTCTAGAACTCGTATCAAGATCGGAAGAGCGTCG	none	chr1_64942496_T_G-ALT-posStrand-bc2
AACTATCGAA	Genetic variant	chr1_64942496_T_G	ALT	pos	bc3	AACATGATAACTGATCAGAAAATCATTTTATTTTTGTTTTTATATCGCAGACTTGATGCTAGGTTATCTTTCCTTTGCAAGATTATTGCATCAGAATATTTTTAAAGGAACAATAAAACTGATCTTACATGGAAAAAACTGAAAATGTGTACAAATCTCTAATTAAATCAAGAGT	ACTGGCCGCTTCACTGAACATGATAACTGATCAGAAAATCATTTTATTTTTGTTTTTATATCGCAGACTTGATGCTAGGTTATCTTTCCTTTGCAAGATTATTGCATCAGAATATTTTTAAAGGAACAATAAAACTGATCTTACATGGAAAAAACTGAAAATGTGTACAAATCTCTAATTAAATCAAGAGTGGTACCTCTAGAAACTATCGAAAGATCGGAAGAGCGTCG	none	chr1_64942496_T_G-ALT-posStrand-bc3
GAGAGTCCAT	Genetic variant	chr1_64942496_T_G	ALT	pos	bc4	AACATGATAACTGATCAGAAAATCATTTTATTTTTGTTTTTATATCGCAGACTTGATGCTAGGTTATCTTTCCTTTGCAAGATTATTGCATCAGAATATTTTTAAAGGAACAATAAAACTGATCTTACATGGAAAAAACTGAAAATGTGTACAAATCTCTAATTAAATCAAGAGT	ACTGGCCGCTTCACTGAACATGATAACTGATCAGAAAATCATTTTATTTTTGTTTTTATATCGCAGACTTGATGCTAGGTTATCTTTCCTTTGCAAGATTATTGCATCAGAATATTTTTAAAGGAACAATAAAACTGATCTTACATGGAAAAAACTGAAAATGTGTACAAATCTCTAATTAAATCAAGAGTGGTACCTCTAGAGAGAGTCCATAGATCGGAAGAGCGTCG	none	chr1_64942496_T_G-ALT-posStrand-bc4
GTCAGAAGTT	Genetic variant	chr1_64942496_T_G	ALT	pos	bc5	AACATGATAACTGATCAGAAAATCATTTTATTTTTGTTTTTATATCGCAGACTTGATGCTAGGTTATCTTTCCTTTGCAAGATTATTGCATCAGAATATTTTTAAAGGAACAATAAAACTGATCTTACATGGAAAAAACTGAAAATGTGTACAAATCTCTAATTAAATCAAGAGT	ACTGGCCGCTTCACTGAACATGATAACTGATCAGAAAATCATTTTATTTTTGTTTTTATATCGCAGACTTGATGCTAGGTTATCTTTCCTTTGCAAGATTATTGCATCAGAATATTTTTAAAGGAACAATAAAACTGATCTTACATGGAAAAAACTGAAAATGTGTACAAATCTCTAATTAAATCAAGAGTGGTACCTCTAGAGTCAGAAGTTAGATCGGAAGAGCGTCG	none	chr1_64942496_T_G-ALT-posStrand-bc5
GACTCAGACC	Genetic variant	chr1_64942496_T_G	ALT	pos	bc6	AACATGATAACTGATCAGAAAATCATTTTATTTTTGTTTTTATATCGCAGACTTGATGCTAGGTTATCTTTCCTTTGCAAGATTATTGCATCAGAATATTTTTAAAGGAACAATAAAACTGATCTTACATGGAAAAAACTGAAAATGTGTACAAATCTCTAATTAAATCAAGAGT	ACTGGCCGCTTCACTGAACATGATAACTGATCAGAAAATCATTTTATTTTTGTTTTTATATCGCAGACTTGATGCTAGGTTATCTTTCCTTTGCAAGATTATTGCATCAGAATATTTTTAAAGGAACAATAAAACTGATCTTACATGGAAAAAACTGAAAATGTGTACAAATCTCTAATTAAATCAAGAGTGGTACCTCTAGAGACTCAGACCAGATCGGAAGAGCGTCG	none	chr1_64942496_T_G-ALT-posStrand-bc6
TTTGCAGGCC	Genetic variant	chr1_64974966_A_G	REF	pos	bc1	TTGTTTTTGTTTGTTTGTTTTGTTTTGTTTTTTGTTTTTTGTTTTTTTGAGATGGAGTTTCACCCTTATTGCCCAGGCTGGAGTGCAATGATGCAATCTCGGCCCACTGCAACCTCTGCCTCCCAGGTTCAAGCAATTCTCCTGCCTCAGTCTCACAAGTAGCTGGGATTACAAG	ACTGGCCGCTTCACTGTTGTTTTTGTTTGTTTGTTTTGTTTTGTTTTTTGTTTTTTGTTTTTTTGAGATGGAGTTTCACCCTTATTGCCCAGGCTGGAGTGCAATGATGCAATCTCGGCCCACTGCAACCTCTGCCTCCCAGGTTCAAGCAATTCTCCTGCCTCAGTCTCACAAGTAGCTGGGATTACAAGGGTACCTCTAGATTTGCAGGCCAGATCGGAAGAGCGTCG	none	chr1_64974966_A_G-REF-posStrand-bc1
TCTCGCTGAG	Genetic variant	chr1_64974966_A_G	REF	pos	bc2	TTGTTTTTGTTTGTTTGTTTTGTTTTGTTTTTTGTTTTTTGTTTTTTTGAGATGGAGTTTCACCCTTATTGCCCAGGCTGGAGTGCAATGATGCAATCTCGGCCCACTGCAACCTCTGCCTCCCAGGTTCAAGCAATTCTCCTGCCTCAGTCTCACAAGTAGCTGGGATTACAAG	ACTGGCCGCTTCACTGTTGTTTTTGTTTGTTTGTTTTGTTTTGTTTTTTGTTTTTTGTTTTTTTGAGATGGAGTTTCACCCTTATTGCCCAGGCTGGAGTGCAATGATGCAATCTCGGCCCACTGCAACCTCTGCCTCCCAGGTTCAAGCAATTCTCCTGCCTCAGTCTCACAAGTAGCTGGGATTACAAGGGTACCTCTAGATCTCGCTGAGAGATCGGAAGAGCGTCG	none	chr1_64974966_A_G-REF-posStrand-bc2
CCGGACATTG	Genetic variant	chr1_64974966_A_G	REF	pos	bc3	TTGTTTTTGTTTGTTTGTTTTGTTTTGTTTTTTGTTTTTTGTTTTTTTGAGATGGAGTTTCACCCTTATTGCCCAGGCTGGAGTGCAATGATGCAATCTCGGCCCACTGCAACCTCTGCCTCCCAGGTTCAAGCAATTCTCCTGCCTCAGTCTCACAAGTAGCTGGGATTACAAG	ACTGGCCGCTTCACTGTTGTTTTTGTTTGTTTGTTTTGTTTTGTTTTTTGTTTTTTGTTTTTTTGAGATGGAGTTTCACCCTTATTGCCCAGGCTGGAGTGCAATGATGCAATCTCGGCCCACTGCAACCTCTGCCTCCCAGGTTCAAGCAATTCTCCTGCCTCAGTCTCACAAGTAGCTGGGATTACAAGGGTACCTCTAGACCGGACATTGAGATCGGAAGAGCGTCG	none	chr1_64974966_A_G-REF-posStrand-bc3
AGAAAGAAGA	Genetic variant	chr1_64974966_A_G	REF	pos	bc4	TTGTTTTTGTTTGTTTGTTTTGTTTTGTTTTTTGTTTTTTGTTTTTTTGAGATGGAGTTTCACCCTTATTGCCCAGGCTGGAGTGCAATGATGCAATCTCGGCCCACTGCAACCTCTGCCTCCCAGGTTCAAGCAATTCTCCTGCCTCAGTCTCACAAGTAGCTGGGATTACAAG	ACTGGCCGCTTCACTGTTGTTTTTGTTTGTTTGTTTTGTTTTGTTTTTTGTTTTTTGTTTTTTTGAGATGGAGTTTCACCCTTATTGCCCAGGCTGGAGTGCAATGATGCAATCTCGGCCCACTGCAACCTCTGCCTCCCAGGTTCAAGCAATTCTCCTGCCTCAGTCTCACAAGTAGCTGGGATTACAAGGGTACCTCTAGAAGAAAGAAGAAGATCGGAAGAGCGTCG	none	chr1_64974966_A_G-REF-posStrand-bc4
GACAGGATAG	Genetic variant	chr1_64974966_A_G	REF	pos	bc5	TTGTTTTTGTTTGTTTGTTTTGTTTTGTTTTTTGTTTTTTGTTTTTTTGAGATGGAGTTTCACCCTTATTGCCCAGGCTGGAGTGCAATGATGCAATCTCGGCCCACTGCAACCTCTGCCTCCCAGGTTCAAGCAATTCTCCTGCCTCAGTCTCACAAGTAGCTGGGATTACAAG	ACTGGCCGCTTCACTGTTGTTTTTGTTTGTTTGTTTTGTTTTGTTTTTTGTTTTTTGTTTTTTTGAGATGGAGTTTCACCCTTATTGCCCAGGCTGGAGTGCAATGATGCAATCTCGGCCCACTGCAACCTCTGCCTCCCAGGTTCAAGCAATTCTCCTGCCTCAGTCTCACAAGTAGCTGGGATTACAAGGGTACCTCTAGAGACAGGATAGAGATCGGAAGAGCGTCG	none	chr1_64974966_A_G-REF-posStrand-bc5
GTACGAGACC	Genetic variant	chr1_64974966_A_G	REF	pos	bc6	TTGTTTTTGTTTGTTTGTTTTGTTTTGTTTTTTGTTTTTTGTTTTTTTGAGATGGAGTTTCACCCTTATTGCCCAGGCTGGAGTGCAATGATGCAATCTCGGCCCACTGCAACCTCTGCCTCCCAGGTTCAAGCAATTCTCCTGCCTCAGTCTCACAAGTAGCTGGGATTACAAG	ACTGGCCGCTTCACTGTTGTTTTTGTTTGTTTGTTTTGTTTTGTTTTTTGTTTTTTGTTTTTTTGAGATGGAGTTTCACCCTTATTGCCCAGGCTGGAGTGCAATGATGCAATCTCGGCCCACTGCAACCTCTGCCTCCCAGGTTCAAGCAATTCTCCTGCCTCAGTCTCACAAGTAGCTGGGATTACAAGGGTACCTCTAGAGTACGAGACCAGATCGGAAGAGCGTCG	none	chr1_64974966_A_G-REF-posStrand-bc6
AACGGGAGCA	Genetic variant	chr1_64974966_A_G	ALT	pos	bc1	TTGTTTTTGTTTGTTTGTTTTGTTTTGTTTTTTGTTTTTTGTTTTTTTGAGATGGAGTTTCACCCTTATTGCCCAGGCTGGAGTGCAGTGATGCAATCTCGGCCCACTGCAACCTCTGCCTCCCAGGTTCAAGCAATTCTCCTGCCTCAGTCTCACAAGTAGCTGGGATTACAAG	ACTGGCCGCTTCACTGTTGTTTTTGTTTGTTTGTTTTGTTTTGTTTTTTGTTTTTTGTTTTTTTGAGATGGAGTTTCACCCTTATTGCCCAGGCTGGAGTGCAGTGATGCAATCTCGGCCCACTGCAACCTCTGCCTCCCAGGTTCAAGCAATTCTCCTGCCTCAGTCTCACAAGTAGCTGGGATTACAAGGGTACCTCTAGAAACGGGAGCAAGATCGGAAGAGCGTCG	none	chr1_64974966_A_G-ALT-posStrand-bc1
AATATCCCGG	Genetic variant	chr1_64974966_A_G	ALT	pos	bc2	TTGTTTTTGTTTGTTTGTTTTGTTTTGTTTTTTGTTTTTTGTTTTTTTGAGATGGAGTTTCACCCTTATTGCCCAGGCTGGAGTGCAGTGATGCAATCTCGGCCCACTGCAACCTCTGCCTCCCAGGTTCAAGCAATTCTCCTGCCTCAGTCTCACAAGTAGCTGGGATTACAAG	ACTGGCCGCTTCACTGTTGTTTTTGTTTGTTTGTTTTGTTTTGTTTTTTGTTTTTTGTTTTTTTGAGATGGAGTTTCACCCTTATTGCCCAGGCTGGAGTGCAGTGATGCAATCTCGGCCCACTGCAACCTCTGCCTCCCAGGTTCAAGCAATTCTCCTGCCTCAGTCTCACAAGTAGCTGGGATTACAAGGGTACCTCTAGAAATATCCCGGAGATCGGAAGAGCGTCG	none	chr1_64974966_A_G-ALT-posStrand-bc2
CCTCATAAGC	Genetic variant	chr1_64974966_A_G	ALT	pos	bc3	TTGTTTTTGTTTGTTTGTTTTGTTTTGTTTTTTGTTTTTTGTTTTTTTGAGATGGAGTTTCACCCTTATTGCCCAGGCTGGAGTGCAGTGATGCAATCTCGGCCCACTGCAACCTCTGCCTCCCAGGTTCAAGCAATTCTCCTGCCTCAGTCTCACAAGTAGCTGGGATTACAAG	ACTGGCCGCTTCACTGTTGTTTTTGTTTGTTTGTTTTGTTTTGTTTTTTGTTTTTTGTTTTTTTGAGATGGAGTTTCACCCTTATTGCCCAGGCTGGAGTGCAGTGATGCAATCTCGGCCCACTGCAACCTCTGCCTCCCAGGTTCAAGCAATTCTCCTGCCTCAGTCTCACAAGTAGCTGGGATTACAAGGGTACCTCTAGACCTCATAAGCAGATCGGAAGAGCGTCG	none	chr1_64974966_A_G-ALT-posStrand-bc3
AACTGGTCCG	Genetic variant	chr1_64974966_A_G	ALT	pos	bc4	TTGTTTTTGTTTGTTTGTTTTGTTTTGTTTTTTGTTTTTTGTTTTTTTGAGATGGAGTTTCACCCTTATTGCCCAGGCTGGAGTGCAGTGATGCAATCTCGGCCCACTGCAACCTCTGCCTCCCAGGTTCAAGCAATTCTCCTGCCTCAGTCTCACAAGTAGCTGGGATTACAAG	ACTGGCCGCTTCACTGTTGTTTTTGTTTGTTTGTTTTGTTTTGTTTTTTGTTTTTTGTTTTTTTGAGATGGAGTTTCACCCTTATTGCCCAGGCTGGAGTGCAGTGATGCAATCTCGGCCCACTGCAACCTCTGCCTCCCAGGTTCAAGCAATTCTCCTGCCTCAGTCTCACAAGTAGCTGGGATTACAAGGGTACCTCTAGAAACTGGTCCGAGATCGGAAGAGCGTCG	none	chr1_64974966_A_G-ALT-posStrand-bc4
ATCCTTGGTC	Genetic variant	chr1_64974966_A_G	ALT	pos	bc5	TTGTTTTTGTTTGTTTGTTTTGTTTTGTTTTTTGTTTTTTGTTTTTTTGAGATGGAGTTTCACCCTTATTGCCCAGGCTGGAGTGCAGTGATGCAATCTCGGCCCACTGCAACCTCTGCCTCCCAGGTTCAAGCAATTCTCCTGCCTCAGTCTCACAAGTAGCTGGGATTACAAG	ACTGGCCGCTTCACTGTTGTTTTTGTTTGTTTGTTTTGTTTTGTTTTTTGTTTTTTGTTTTTTTGAGATGGAGTTTCACCCTTATTGCCCAGGCTGGAGTGCAGTGATGCAATCTCGGCCCACTGCAACCTCTGCCTCCCAGGTTCAAGCAATTCTCCTGCCTCAGTCTCACAAGTAGCTGGGATTACAAGGGTACCTCTAGAATCCTTGGTCAGATCGGAAGAGCGTCG	none	chr1_64974966_A_G-ALT-posStrand-bc5
CGGAATCTCG	Genetic variant	chr1_64974966_A_G	ALT	pos	bc6	TTGTTTTTGTTTGTTTGTTTTGTTTTGTTTTTTGTTTTTTGTTTTTTTGAGATGGAGTTTCACCCTTATTGCCCAGGCTGGAGTGCAGTGATGCAATCTCGGCCCACTGCAACCTCTGCCTCCCAGGTTCAAGCAATTCTCCTGCCTCAGTCTCACAAGTAGCTGGGATTACAAG	ACTGGCCGCTTCACTGTTGTTTTTGTTTGTTTGTTTTGTTTTGTTTTTTGTTTTTTGTTTTTTTGAGATGGAGTTTCACCCTTATTGCCCAGGCTGGAGTGCAGTGATGCAATCTCGGCCCACTGCAACCTCTGCCTCCCAGGTTCAAGCAATTCTCCTGCCTCAGTCTCACAAGTAGCTGGGATTACAAGGGTACCTCTAGACGGAATCTCGAGATCGGAAGAGCGTCG	none	chr1_64974966_A_G-ALT-posStrand-bc6
TCATAGACTG	Genetic variant	chr1_65868194_A_T	REF	pos	bc1	CCAATGAACTCTACCTTGTAGAAACTTTCTAATTCTTAAGTTTCCAGATGGCTCCCTATGCTCTCTCTGCTCCAAGCTGATTGCATCATTCTAAAAATTCACTGATTGATGCTGCCTCTGATGAAATATAGGCATTTCTATCATCATCTCTCATTTATTTAACAGTATTGATATT	ACTGGCCGCTTCACTGCCAATGAACTCTACCTTGTAGAAACTTTCTAATTCTTAAGTTTCCAGATGGCTCCCTATGCTCTCTCTGCTCCAAGCTGATTGCATCATTCTAAAAATTCACTGATTGATGCTGCCTCTGATGAAATATAGGCATTTCTATCATCATCTCTCATTTATTTAACAGTATTGATATTGGTACCTCTAGATCATAGACTGAGATCGGAAGAGCGTCG	none	chr1_65868194_A_T-REF-posStrand-bc1
CCGAACACAC	Genetic variant	chr1_65868194_A_T	REF	pos	bc2	CCAATGAACTCTACCTTGTAGAAACTTTCTAATTCTTAAGTTTCCAGATGGCTCCCTATGCTCTCTCTGCTCCAAGCTGATTGCATCATTCTAAAAATTCACTGATTGATGCTGCCTCTGATGAAATATAGGCATTTCTATCATCATCTCTCATTTATTTAACAGTATTGATATT	ACTGGCCGCTTCACTGCCAATGAACTCTACCTTGTAGAAACTTTCTAATTCTTAAGTTTCCAGATGGCTCCCTATGCTCTCTCTGCTCCAAGCTGATTGCATCATTCTAAAAATTCACTGATTGATGCTGCCTCTGATGAAATATAGGCATTTCTATCATCATCTCTCATTTATTTAACAGTATTGATATTGGTACCTCTAGACCGAACACACAGATCGGAAGAGCGTCG	none	chr1_65868194_A_T-REF-posStrand-bc2
TTTAGTGTTG	Genetic variant	chr1_65868194_A_T	REF	pos	bc3	CCAATGAACTCTACCTTGTAGAAACTTTCTAATTCTTAAGTTTCCAGATGGCTCCCTATGCTCTCTCTGCTCCAAGCTGATTGCATCATTCTAAAAATTCACTGATTGATGCTGCCTCTGATGAAATATAGGCATTTCTATCATCATCTCTCATTTATTTAACAGTATTGATATT	ACTGGCCGCTTCACTGCCAATGAACTCTACCTTGTAGAAACTTTCTAATTCTTAAGTTTCCAGATGGCTCCCTATGCTCTCTCTGCTCCAAGCTGATTGCATCATTCTAAAAATTCACTGATTGATGCTGCCTCTGATGAAATATAGGCATTTCTATCATCATCTCTCATTTATTTAACAGTATTGATATTGGTACCTCTAGATTTAGTGTTGAGATCGGAAGAGCGTCG	none	chr1_65868194_A_T-REF-posStrand-bc3
CAACTATGAA	Genetic variant	chr1_65868194_A_T	REF	pos	bc4	CCAATGAACTCTACCTTGTAGAAACTTTCTAATTCTTAAGTTTCCAGATGGCTCCCTATGCTCTCTCTGCTCCAAGCTGATTGCATCATTCTAAAAATTCACTGATTGATGCTGCCTCTGATGAAATATAGGCATTTCTATCATCATCTCTCATTTATTTAACAGTATTGATATT	ACTGGCCGCTTCACTGCCAATGAACTCTACCTTGTAGAAACTTTCTAATTCTTAAGTTTCCAGATGGCTCCCTATGCTCTCTCTGCTCCAAGCTGATTGCATCATTCTAAAAATTCACTGATTGATGCTGCCTCTGATGAAATATAGGCATTTCTATCATCATCTCTCATTTATTTAACAGTATTGATATTGGTACCTCTAGACAACTATGAAAGATCGGAAGAGCGTCG	none	chr1_65868194_A_T-REF-posStrand-bc4
GAACGGACTC	Genetic variant	chr1_65868194_A_T	REF	pos	bc5	CCAATGAACTCTACCTTGTAGAAACTTTCTAATTCTTAAGTTTCCAGATGGCTCCCTATGCTCTCTCTGCTCCAAGCTGATTGCATCATTCTAAAAATTCACTGATTGATGCTGCCTCTGATGAAATATAGGCATTTCTATCATCATCTCTCATTTATTTAACAGTATTGATATT	ACTGGCCGCTTCACTGCCAATGAACTCTACCTTGTAGAAACTTTCTAATTCTTAAGTTTCCAGATGGCTCCCTATGCTCTCTCTGCTCCAAGCTGATTGCATCATTCTAAAAATTCACTGATTGATGCTGCCTCTGATGAAATATAGGCATTTCTATCATCATCTCTCATTTATTTAACAGTATTGATATTGGTACCTCTAGAGAACGGACTCAGATCGGAAGAGCGTCG	none	chr1_65868194_A_T-REF-posStrand-bc5
TACGTTACAA	Genetic variant	chr1_65868194_A_T	REF	pos	bc6	CCAATGAACTCTACCTTGTAGAAACTTTCTAATTCTTAAGTTTCCAGATGGCTCCCTATGCTCTCTCTGCTCCAAGCTGATTGCATCATTCTAAAAATTCACTGATTGATGCTGCCTCTGATGAAATATAGGCATTTCTATCATCATCTCTCATTTATTTAACAGTATTGATATT	ACTGGCCGCTTCACTGCCAATGAACTCTACCTTGTAGAAACTTTCTAATTCTTAAGTTTCCAGATGGCTCCCTATGCTCTCTCTGCTCCAAGCTGATTGCATCATTCTAAAAATTCACTGATTGATGCTGCCTCTGATGAAATATAGGCATTTCTATCATCATCTCTCATTTATTTAACAGTATTGATATTGGTACCTCTAGATACGTTACAAAGATCGGAAGAGCGTCG	none	chr1_65868194_A_T-REF-posStrand-bc6
GTGATCAAGC	Genetic variant	chr1_65868194_A_T	ALT	pos	bc1	CCAATGAACTCTACCTTGTAGAAACTTTCTAATTCTTAAGTTTCCAGATGGCTCCCTATGCTCTCTCTGCTCCAAGCTGATTGCATCTTTCTAAAAATTCACTGATTGATGCTGCCTCTGATGAAATATAGGCATTTCTATCATCATCTCTCATTTATTTAACAGTATTGATATT	ACTGGCCGCTTCACTGCCAATGAACTCTACCTTGTAGAAACTTTCTAATTCTTAAGTTTCCAGATGGCTCCCTATGCTCTCTCTGCTCCAAGCTGATTGCATCTTTCTAAAAATTCACTGATTGATGCTGCCTCTGATGAAATATAGGCATTTCTATCATCATCTCTCATTTATTTAACAGTATTGATATTGGTACCTCTAGAGTGATCAAGCAGATCGGAAGAGCGTCG	none	chr1_65868194_A_T-ALT-posStrand-bc1
CTTACTGTTT	Genetic variant	chr1_65868194_A_T	ALT	pos	bc2	CCAATGAACTCTACCTTGTAGAAACTTTCTAATTCTTAAGTTTCCAGATGGCTCCCTATGCTCTCTCTGCTCCAAGCTGATTGCATCTTTCTAAAAATTCACTGATTGATGCTGCCTCTGATGAAATATAGGCATTTCTATCATCATCTCTCATTTATTTAACAGTATTGATATT	ACTGGCCGCTTCACTGCCAATGAACTCTACCTTGTAGAAACTTTCTAATTCTTAAGTTTCCAGATGGCTCCCTATGCTCTCTCTGCTCCAAGCTGATTGCATCTTTCTAAAAATTCACTGATTGATGCTGCCTCTGATGAAATATAGGCATTTCTATCATCATCTCTCATTTATTTAACAGTATTGATATTGGTACCTCTAGACTTACTGTTTAGATCGGAAGAGCGTCG	none	chr1_65868194_A_T-ALT-posStrand-bc2
ATGGTGAATA	Genetic variant	chr1_65868194_A_T	ALT	pos	bc3	CCAATGAACTCTACCTTGTAGAAACTTTCTAATTCTTAAGTTTCCAGATGGCTCCCTATGCTCTCTCTGCTCCAAGCTGATTGCATCTTTCTAAAAATTCACTGATTGATGCTGCCTCTGATGAAATATAGGCATTTCTATCATCATCTCTCATTTATTTAACAGTATTGATATT	ACTGGCCGCTTCACTGCCAATGAACTCTACCTTGTAGAAACTTTCTAATTCTTAAGTTTCCAGATGGCTCCCTATGCTCTCTCTGCTCCAAGCTGATTGCATCTTTCTAAAAATTCACTGATTGATGCTGCCTCTGATGAAATATAGGCATTTCTATCATCATCTCTCATTTATTTAACAGTATTGATATTGGTACCTCTAGAATGGTGAATAAGATCGGAAGAGCGTCG	none	chr1_65868194_A_T-ALT-posStrand-bc3
GAGTTTGGTT	Genetic variant	chr1_65868194_A_T	ALT	pos	bc4	CCAATGAACTCTACCTTGTAGAAACTTTCTAATTCTTAAGTTTCCAGATGGCTCCCTATGCTCTCTCTGCTCCAAGCTGATTGCATCTTTCTAAAAATTCACTGATTGATGCTGCCTCTGATGAAATATAGGCATTTCTATCATCATCTCTCATTTATTTAACAGTATTGATATT	ACTGGCCGCTTCACTGCCAATGAACTCTACCTTGTAGAAACTTTCTAATTCTTAAGTTTCCAGATGGCTCCCTATGCTCTCTCTGCTCCAAGCTGATTGCATCTTTCTAAAAATTCACTGATTGATGCTGCCTCTGATGAAATATAGGCATTTCTATCATCATCTCTCATTTATTTAACAGTATTGATATTGGTACCTCTAGAGAGTTTGGTTAGATCGGAAGAGCGTCG	none	chr1_65868194_A_T-ALT-posStrand-bc4
CGTACGACAC	Genetic variant	chr1_65868194_A_T	ALT	pos	bc5	CCAATGAACTCTACCTTGTAGAAACTTTCTAATTCTTAAGTTTCCAGATGGCTCCCTATGCTCTCTCTGCTCCAAGCTGATTGCATCTTTCTAAAAATTCACTGATTGATGCTGCCTCTGATGAAATATAGGCATTTCTATCATCATCTCTCATTTATTTAACAGTATTGATATT	ACTGGCCGCTTCACTGCCAATGAACTCTACCTTGTAGAAACTTTCTAATTCTTAAGTTTCCAGATGGCTCCCTATGCTCTCTCTGCTCCAAGCTGATTGCATCTTTCTAAAAATTCACTGATTGATGCTGCCTCTGATGAAATATAGGCATTTCTATCATCATCTCTCATTTATTTAACAGTATTGATATTGGTACCTCTAGACGTACGACACAGATCGGAAGAGCGTCG	none	chr1_65868194_A_T-ALT-posStrand-bc5
GAGCAAAGTA	Genetic variant	chr1_65868194_A_T	ALT	pos	bc6	CCAATGAACTCTACCTTGTAGAAACTTTCTAATTCTTAAGTTTCCAGATGGCTCCCTATGCTCTCTCTGCTCCAAGCTGATTGCATCTTTCTAAAAATTCACTGATTGATGCTGCCTCTGATGAAATATAGGCATTTCTATCATCATCTCTCATTTATTTAACAGTATTGATATT	ACTGGCCGCTTCACTGCCAATGAACTCTACCTTGTAGAAACTTTCTAATTCTTAAGTTTCCAGATGGCTCCCTATGCTCTCTCTGCTCCAAGCTGATTGCATCTTTCTAAAAATTCACTGATTGATGCTGCCTCTGATGAAATATAGGCATTTCTATCATCATCTCTCATTTATTTAACAGTATTGATATTGGTACCTCTAGAGAGCAAAGTAAGATCGGAAGAGCGTCG	none	chr1_65868194_A_T-ALT-posStrand-bc6
ATGTATACCT	Genetic variant	chr1_67223925_A_G	REF	pos	bc1	TTTATCCATTATCAATAAACTTCTTTGCATAGCTTTGTATATAAATGGTCTTTATTCCTTTAGTTCTAAAGAAGAATTATTGCATCAAGAGTTAAGCACCTTTTAAGATGCTGATGTATGTTGTCGAACTGCTTTTTACCGAATCTTTAATATTGATTGCTTTTTAAAAAGGGAC	ACTGGCCGCTTCACTGTTTATCCATTATCAATAAACTTCTTTGCATAGCTTTGTATATAAATGGTCTTTATTCCTTTAGTTCTAAAGAAGAATTATTGCATCAAGAGTTAAGCACCTTTTAAGATGCTGATGTATGTTGTCGAACTGCTTTTTACCGAATCTTTAATATTGATTGCTTTTTAAAAAGGGACGGTACCTCTAGAATGTATACCTAGATCGGAAGAGCGTCG	none	chr1_67223925_A_G-REF-posStrand-bc1
ACCGGCTTGA	Genetic variant	chr1_67223925_A_G	REF	pos	bc2	TTTATCCATTATCAATAAACTTCTTTGCATAGCTTTGTATATAAATGGTCTTTATTCCTTTAGTTCTAAAGAAGAATTATTGCATCAAGAGTTAAGCACCTTTTAAGATGCTGATGTATGTTGTCGAACTGCTTTTTACCGAATCTTTAATATTGATTGCTTTTTAAAAAGGGAC	ACTGGCCGCTTCACTGTTTATCCATTATCAATAAACTTCTTTGCATAGCTTTGTATATAAATGGTCTTTATTCCTTTAGTTCTAAAGAAGAATTATTGCATCAAGAGTTAAGCACCTTTTAAGATGCTGATGTATGTTGTCGAACTGCTTTTTACCGAATCTTTAATATTGATTGCTTTTTAAAAAGGGACGGTACCTCTAGAACCGGCTTGAAGATCGGAAGAGCGTCG	none	chr1_67223925_A_G-REF-posStrand-bc2
TATGAACCTG	Genetic variant	chr1_67223925_A_G	REF	pos	bc3	TTTATCCATTATCAATAAACTTCTTTGCATAGCTTTGTATATAAATGGTCTTTATTCCTTTAGTTCTAAAGAAGAATTATTGCATCAAGAGTTAAGCACCTTTTAAGATGCTGATGTATGTTGTCGAACTGCTTTTTACCGAATCTTTAATATTGATTGCTTTTTAAAAAGGGAC	ACTGGCCGCTTCACTGTTTATCCATTATCAATAAACTTCTTTGCATAGCTTTGTATATAAATGGTCTTTATTCCTTTAGTTCTAAAGAAGAATTATTGCATCAAGAGTTAAGCACCTTTTAAGATGCTGATGTATGTTGTCGAACTGCTTTTTACCGAATCTTTAATATTGATTGCTTTTTAAAAAGGGACGGTACCTCTAGATATGAACCTGAGATCGGAAGAGCGTCG	none	chr1_67223925_A_G-REF-posStrand-bc3
CGCCAAACTC	Genetic variant	chr1_67223925_A_G	REF	pos	bc4	TTTATCCATTATCAATAAACTTCTTTGCATAGCTTTGTATATAAATGGTCTTTATTCCTTTAGTTCTAAAGAAGAATTATTGCATCAAGAGTTAAGCACCTTTTAAGATGCTGATGTATGTTGTCGAACTGCTTTTTACCGAATCTTTAATATTGATTGCTTTTTAAAAAGGGAC	ACTGGCCGCTTCACTGTTTATCCATTATCAATAAACTTCTTTGCATAGCTTTGTATATAAATGGTCTTTATTCCTTTAGTTCTAAAGAAGAATTATTGCATCAAGAGTTAAGCACCTTTTAAGATGCTGATGTATGTTGTCGAACTGCTTTTTACCGAATCTTTAATATTGATTGCTTTTTAAAAAGGGACGGTACCTCTAGACGCCAAACTCAGATCGGAAGAGCGTCG	none	chr1_67223925_A_G-REF-posStrand-bc4
ATAGGGTGCG	Genetic variant	chr1_67223925_A_G	REF	pos	bc5	TTTATCCATTATCAATAAACTTCTTTGCATAGCTTTGTATATAAATGGTCTTTATTCCTTTAGTTCTAAAGAAGAATTATTGCATCAAGAGTTAAGCACCTTTTAAGATGCTGATGTATGTTGTCGAACTGCTTTTTACCGAATCTTTAATATTGATTGCTTTTTAAAAAGGGAC	ACTGGCCGCTTCACTGTTTATCCATTATCAATAAACTTCTTTGCATAGCTTTGTATATAAATGGTCTTTATTCCTTTAGTTCTAAAGAAGAATTATTGCATCAAGAGTTAAGCACCTTTTAAGATGCTGATGTATGTTGTCGAACTGCTTTTTACCGAATCTTTAATATTGATTGCTTTTTAAAAAGGGACGGTACCTCTAGAATAGGGTGCGAGATCGGAAGAGCGTCG	none	chr1_67223925_A_G-REF-posStrand-bc5
TACGAGTTCG	Genetic variant	chr1_67223925_A_G	REF	pos	bc6	TTTATCCATTATCAATAAACTTCTTTGCATAGCTTTGTATATAAATGGTCTTTATTCCTTTAGTTCTAAAGAAGAATTATTGCATCAAGAGTTAAGCACCTTTTAAGATGCTGATGTATGTTGTCGAACTGCTTTTTACCGAATCTTTAATATTGATTGCTTTTTAAAAAGGGAC	ACTGGCCGCTTCACTGTTTATCCATTATCAATAAACTTCTTTGCATAGCTTTGTATATAAATGGTCTTTATTCCTTTAGTTCTAAAGAAGAATTATTGCATCAAGAGTTAAGCACCTTTTAAGATGCTGATGTATGTTGTCGAACTGCTTTTTACCGAATCTTTAATATTGATTGCTTTTTAAAAAGGGACGGTACCTCTAGATACGAGTTCGAGATCGGAAGAGCGTCG	none	chr1_67223925_A_G-REF-posStrand-bc6
GGTTGAGCAT	Genetic variant	chr1_67223925_A_G	ALT	pos	bc1	TTTATCCATTATCAATAAACTTCTTTGCATAGCTTTGTATATAAATGGTCTTTATTCCTTTAGTTCTAAAGAAGAATTATTGCATCAGGAGTTAAGCACCTTTTAAGATGCTGATGTATGTTGTCGAACTGCTTTTTACCGAATCTTTAATATTGATTGCTTTTTAAAAAGGGAC	ACTGGCCGCTTCACTGTTTATCCATTATCAATAAACTTCTTTGCATAGCTTTGTATATAAATGGTCTTTATTCCTTTAGTTCTAAAGAAGAATTATTGCATCAGGAGTTAAGCACCTTTTAAGATGCTGATGTATGTTGTCGAACTGCTTTTTACCGAATCTTTAATATTGATTGCTTTTTAAAAAGGGACGGTACCTCTAGAGGTTGAGCATAGATCGGAAGAGCGTCG	none	chr1_67223925_A_G-ALT-posStrand-bc1
AGTACTAGAT	Genetic variant	chr1_67223925_A_G	ALT	pos	bc2	TTTATCCATTATCAATAAACTTCTTTGCATAGCTTTGTATATAAATGGTCTTTATTCCTTTAGTTCTAAAGAAGAATTATTGCATCAGGAGTTAAGCACCTTTTAAGATGCTGATGTATGTTGTCGAACTGCTTTTTACCGAATCTTTAATATTGATTGCTTTTTAAAAAGGGAC	ACTGGCCGCTTCACTGTTTATCCATTATCAATAAACTTCTTTGCATAGCTTTGTATATAAATGGTCTTTATTCCTTTAGTTCTAAAGAAGAATTATTGCATCAGGAGTTAAGCACCTTTTAAGATGCTGATGTATGTTGTCGAACTGCTTTTTACCGAATCTTTAATATTGATTGCTTTTTAAAAAGGGACGGTACCTCTAGAAGTACTAGATAGATCGGAAGAGCGTCG	none	chr1_67223925_A_G-ALT-posStrand-bc2
AAGATAGTAG	Genetic variant	chr1_67223925_A_G	ALT	pos	bc3	TTTATCCATTATCAATAAACTTCTTTGCATAGCTTTGTATATAAATGGTCTTTATTCCTTTAGTTCTAAAGAAGAATTATTGCATCAGGAGTTAAGCACCTTTTAAGATGCTGATGTATGTTGTCGAACTGCTTTTTACCGAATCTTTAATATTGATTGCTTTTTAAAAAGGGAC	ACTGGCCGCTTCACTGTTTATCCATTATCAATAAACTTCTTTGCATAGCTTTGTATATAAATGGTCTTTATTCCTTTAGTTCTAAAGAAGAATTATTGCATCAGGAGTTAAGCACCTTTTAAGATGCTGATGTATGTTGTCGAACTGCTTTTTACCGAATCTTTAATATTGATTGCTTTTTAAAAAGGGACGGTACCTCTAGAAAGATAGTAGAGATCGGAAGAGCGTCG	none	chr1_67223925_A_G-ALT-posStrand-bc3
ACAGTGTCGG	Genetic variant	chr1_67223925_A_G	ALT	pos	bc4	TTTATCCATTATCAATAAACTTCTTTGCATAGCTTTGTATATAAATGGTCTTTATTCCTTTAGTTCTAAAGAAGAATTATTGCATCAGGAGTTAAGCACCTTTTAAGATGCTGATGTATGTTGTCGAACTGCTTTTTACCGAATCTTTAATATTGATTGCTTTTTAAAAAGGGAC	ACTGGCCGCTTCACTGTTTATCCATTATCAATAAACTTCTTTGCATAGCTTTGTATATAAATGGTCTTTATTCCTTTAGTTCTAAAGAAGAATTATTGCATCAGGAGTTAAGCACCTTTTAAGATGCTGATGTATGTTGTCGAACTGCTTTTTACCGAATCTTTAATATTGATTGCTTTTTAAAAAGGGACGGTACCTCTAGAACAGTGTCGGAGATCGGAAGAGCGTCG	none	chr1_67223925_A_G-ALT-posStrand-bc4
GGATAGAGGT	Genetic variant	chr1_67223925_A_G	ALT	pos	bc5	TTTATCCATTATCAATAAACTTCTTTGCATAGCTTTGTATATAAATGGTCTTTATTCCTTTAGTTCTAAAGAAGAATTATTGCATCAGGAGTTAAGCACCTTTTAAGATGCTGATGTATGTTGTCGAACTGCTTTTTACCGAATCTTTAATATTGATTGCTTTTTAAAAAGGGAC	ACTGGCCGCTTCACTGTTTATCCATTATCAATAAACTTCTTTGCATAGCTTTGTATATAAATGGTCTTTATTCCTTTAGTTCTAAAGAAGAATTATTGCATCAGGAGTTAAGCACCTTTTAAGATGCTGATGTATGTTGTCGAACTGCTTTTTACCGAATCTTTAATATTGATTGCTTTTTAAAAAGGGACGGTACCTCTAGAGGATAGAGGTAGATCGGAAGAGCGTCG	none	chr1_67223925_A_G-ALT-posStrand-bc5
GCAAGCTAGG	Genetic variant	chr1_67223925_A_G	ALT	pos	bc6	TTTATCCATTATCAATAAACTTCTTTGCATAGCTTTGTATATAAATGGTCTTTATTCCTTTAGTTCTAAAGAAGAATTATTGCATCAGGAGTTAAGCACCTTTTAAGATGCTGATGTATGTTGTCGAACTGCTTTTTACCGAATCTTTAATATTGATTGCTTTTTAAAAAGGGAC	ACTGGCCGCTTCACTGTTTATCCATTATCAATAAACTTCTTTGCATAGCTTTGTATATAAATGGTCTTTATTCCTTTAGTTCTAAAGAAGAATTATTGCATCAGGAGTTAAGCACCTTTTAAGATGCTGATGTATGTTGTCGAACTGCTTTTTACCGAATCTTTAATATTGATTGCTTTTTAAAAAGGGACGGTACCTCTAGAGCAAGCTAGGAGATCGGAAGAGCGTCG	none	chr1_67223925_A_G-ALT-posStrand-bc6
TATACAACCT	Genetic variant	chr1_67686755_C_T	REF	pos	bc1	CTGTGGTAGGTGGGGGTCAGGAGGGTGGCTGCCTTTGTCCGACTAGAGTGTGGCTGGACTTTCAGCCGAGATGTGCTAGTTTCATCACCAGGATTTTCTGTGGTACAGAACATGTCTAAGCATGCTGGGGACTGCCAGCAGCGGAAGAGATCCCTGTGAGTCAGCAGTCAGCCCA	ACTGGCCGCTTCACTGCTGTGGTAGGTGGGGGTCAGGAGGGTGGCTGCCTTTGTCCGACTAGAGTGTGGCTGGACTTTCAGCCGAGATGTGCTAGTTTCATCACCAGGATTTTCTGTGGTACAGAACATGTCTAAGCATGCTGGGGACTGCCAGCAGCGGAAGAGATCCCTGTGAGTCAGCAGTCAGCCCAGGTACCTCTAGATATACAACCTAGATCGGAAGAGCGTCG	none	chr1_67686755_C_T-REF-posStrand-bc1
TGAAACCGGG	Genetic variant	chr1_67686755_C_T	REF	pos	bc2	CTGTGGTAGGTGGGGGTCAGGAGGGTGGCTGCCTTTGTCCGACTAGAGTGTGGCTGGACTTTCAGCCGAGATGTGCTAGTTTCATCACCAGGATTTTCTGTGGTACAGAACATGTCTAAGCATGCTGGGGACTGCCAGCAGCGGAAGAGATCCCTGTGAGTCAGCAGTCAGCCCA	ACTGGCCGCTTCACTGCTGTGGTAGGTGGGGGTCAGGAGGGTGGCTGCCTTTGTCCGACTAGAGTGTGGCTGGACTTTCAGCCGAGATGTGCTAGTTTCATCACCAGGATTTTCTGTGGTACAGAACATGTCTAAGCATGCTGGGGACTGCCAGCAGCGGAAGAGATCCCTGTGAGTCAGCAGTCAGCCCAGGTACCTCTAGATGAAACCGGGAGATCGGAAGAGCGTCG	none	chr1_67686755_C_T-REF-posStrand-bc2
TGTGAGCGGT	Genetic variant	chr1_67686755_C_T	REF	pos	bc3	CTGTGGTAGGTGGGGGTCAGGAGGGTGGCTGCCTTTGTCCGACTAGAGTGTGGCTGGACTTTCAGCCGAGATGTGCTAGTTTCATCACCAGGATTTTCTGTGGTACAGAACATGTCTAAGCATGCTGGGGACTGCCAGCAGCGGAAGAGATCCCTGTGAGTCAGCAGTCAGCCCA	ACTGGCCGCTTCACTGCTGTGGTAGGTGGGGGTCAGGAGGGTGGCTGCCTTTGTCCGACTAGAGTGTGGCTGGACTTTCAGCCGAGATGTGCTAGTTTCATCACCAGGATTTTCTGTGGTACAGAACATGTCTAAGCATGCTGGGGACTGCCAGCAGCGGAAGAGATCCCTGTGAGTCAGCAGTCAGCCCAGGTACCTCTAGATGTGAGCGGTAGATCGGAAGAGCGTCG	none	chr1_67686755_C_T-REF-posStrand-bc3
CAAGTATTGT	Genetic variant	chr1_67686755_C_T	REF	pos	bc4	CTGTGGTAGGTGGGGGTCAGGAGGGTGGCTGCCTTTGTCCGACTAGAGTGTGGCTGGACTTTCAGCCGAGATGTGCTAGTTTCATCACCAGGATTTTCTGTGGTACAGAACATGTCTAAGCATGCTGGGGACTGCCAGCAGCGGAAGAGATCCCTGTGAGTCAGCAGTCAGCCCA	ACTGGCCGCTTCACTGCTGTGGTAGGTGGGGGTCAGGAGGGTGGCTGCCTTTGTCCGACTAGAGTGTGGCTGGACTTTCAGCCGAGATGTGCTAGTTTCATCACCAGGATTTTCTGTGGTACAGAACATGTCTAAGCATGCTGGGGACTGCCAGCAGCGGAAGAGATCCCTGTGAGTCAGCAGTCAGCCCAGGTACCTCTAGACAAGTATTGTAGATCGGAAGAGCGTCG	none	chr1_67686755_C_T-REF-posStrand-bc4
GTGATAGTGG	Genetic variant	chr1_67686755_C_T	REF	pos	bc5	CTGTGGTAGGTGGGGGTCAGGAGGGTGGCTGCCTTTGTCCGACTAGAGTGTGGCTGGACTTTCAGCCGAGATGTGCTAGTTTCATCACCAGGATTTTCTGTGGTACAGAACATGTCTAAGCATGCTGGGGACTGCCAGCAGCGGAAGAGATCCCTGTGAGTCAGCAGTCAGCCCA	ACTGGCCGCTTCACTGCTGTGGTAGGTGGGGGTCAGGAGGGTGGCTGCCTTTGTCCGACTAGAGTGTGGCTGGACTTTCAGCCGAGATGTGCTAGTTTCATCACCAGGATTTTCTGTGGTACAGAACATGTCTAAGCATGCTGGGGACTGCCAGCAGCGGAAGAGATCCCTGTGAGTCAGCAGTCAGCCCAGGTACCTCTAGAGTGATAGTGGAGATCGGAAGAGCGTCG	none	chr1_67686755_C_T-REF-posStrand-bc5
GGCGGTCAAA	Genetic variant	chr1_67686755_C_T	REF	pos	bc6	CTGTGGTAGGTGGGGGTCAGGAGGGTGGCTGCCTTTGTCCGACTAGAGTGTGGCTGGACTTTCAGCCGAGATGTGCTAGTTTCATCACCAGGATTTTCTGTGGTACAGAACATGTCTAAGCATGCTGGGGACTGCCAGCAGCGGAAGAGATCCCTGTGAGTCAGCAGTCAGCCCA	ACTGGCCGCTTCACTGCTGTGGTAGGTGGGGGTCAGGAGGGTGGCTGCCTTTGTCCGACTAGAGTGTGGCTGGACTTTCAGCCGAGATGTGCTAGTTTCATCACCAGGATTTTCTGTGGTACAGAACATGTCTAAGCATGCTGGGGACTGCCAGCAGCGGAAGAGATCCCTGTGAGTCAGCAGTCAGCCCAGGTACCTCTAGAGGCGGTCAAAAGATCGGAAGAGCGTCG	none	chr1_67686755_C_T-REF-posStrand-bc6
AATTCGTAGG	Genetic variant	chr1_67686755_C_T	ALT	pos	bc1	CTGTGGTAGGTGGGGGTCAGGAGGGTGGCTGCCTTTGTCCGACTAGAGTGTGGCTGGACTTTCAGCCGAGATGTGCTAGTTTCATCATCAGGATTTTCTGTGGTACAGAACATGTCTAAGCATGCTGGGGACTGCCAGCAGCGGAAGAGATCCCTGTGAGTCAGCAGTCAGCCCA	ACTGGCCGCTTCACTGCTGTGGTAGGTGGGGGTCAGGAGGGTGGCTGCCTTTGTCCGACTAGAGTGTGGCTGGACTTTCAGCCGAGATGTGCTAGTTTCATCATCAGGATTTTCTGTGGTACAGAACATGTCTAAGCATGCTGGGGACTGCCAGCAGCGGAAGAGATCCCTGTGAGTCAGCAGTCAGCCCAGGTACCTCTAGAAATTCGTAGGAGATCGGAAGAGCGTCG	none	chr1_67686755_C_T-ALT-posStrand-bc1
CGTAACATAA	Genetic variant	chr1_67686755_C_T	ALT	pos	bc2	CTGTGGTAGGTGGGGGTCAGGAGGGTGGCTGCCTTTGTCCGACTAGAGTGTGGCTGGACTTTCAGCCGAGATGTGCTAGTTTCATCATCAGGATTTTCTGTGGTACAGAACATGTCTAAGCATGCTGGGGACTGCCAGCAGCGGAAGAGATCCCTGTGAGTCAGCAGTCAGCCCA	ACTGGCCGCTTCACTGCTGTGGTAGGTGGGGGTCAGGAGGGTGGCTGCCTTTGTCCGACTAGAGTGTGGCTGGACTTTCAGCCGAGATGTGCTAGTTTCATCATCAGGATTTTCTGTGGTACAGAACATGTCTAAGCATGCTGGGGACTGCCAGCAGCGGAAGAGATCCCTGTGAGTCAGCAGTCAGCCCAGGTACCTCTAGACGTAACATAAAGATCGGAAGAGCGTCG	none	chr1_67686755_C_T-ALT-posStrand-bc2
CCGCGTAGAA	Genetic variant	chr1_67686755_C_T	ALT	pos	bc3	CTGTGGTAGGTGGGGGTCAGGAGGGTGGCTGCCTTTGTCCGACTAGAGTGTGGCTGGACTTTCAGCCGAGATGTGCTAGTTTCATCATCAGGATTTTCTGTGGTACAGAACATGTCTAAGCATGCTGGGGACTGCCAGCAGCGGAAGAGATCCCTGTGAGTCAGCAGTCAGCCCA	ACTGGCCGCTTCACTGCTGTGGTAGGTGGGGGTCAGGAGGGTGGCTGCCTTTGTCCGACTAGAGTGTGGCTGGACTTTCAGCCGAGATGTGCTAGTTTCATCATCAGGATTTTCTGTGGTACAGAACATGTCTAAGCATGCTGGGGACTGCCAGCAGCGGAAGAGATCCCTGTGAGTCAGCAGTCAGCCCAGGTACCTCTAGACCGCGTAGAAAGATCGGAAGAGCGTCG	none	chr1_67686755_C_T-ALT-posStrand-bc3
ACCAAGATAC	Genetic variant	chr1_67686755_C_T	ALT	pos	bc4	CTGTGGTAGGTGGGGGTCAGGAGGGTGGCTGCCTTTGTCCGACTAGAGTGTGGCTGGACTTTCAGCCGAGATGTGCTAGTTTCATCATCAGGATTTTCTGTGGTACAGAACATGTCTAAGCATGCTGGGGACTGCCAGCAGCGGAAGAGATCCCTGTGAGTCAGCAGTCAGCCCA	ACTGGCCGCTTCACTGCTGTGGTAGGTGGGGGTCAGGAGGGTGGCTGCCTTTGTCCGACTAGAGTGTGGCTGGACTTTCAGCCGAGATGTGCTAGTTTCATCATCAGGATTTTCTGTGGTACAGAACATGTCTAAGCATGCTGGGGACTGCCAGCAGCGGAAGAGATCCCTGTGAGTCAGCAGTCAGCCCAGGTACCTCTAGAACCAAGATACAGATCGGAAGAGCGTCG	none	chr1_67686755_C_T-ALT-posStrand-bc4
ACGGTGGCTA	Genetic variant	chr1_67686755_C_T	ALT	pos	bc5	CTGTGGTAGGTGGGGGTCAGGAGGGTGGCTGCCTTTGTCCGACTAGAGTGTGGCTGGACTTTCAGCCGAGATGTGCTAGTTTCATCATCAGGATTTTCTGTGGTACAGAACATGTCTAAGCATGCTGGGGACTGCCAGCAGCGGAAGAGATCCCTGTGAGTCAGCAGTCAGCCCA	ACTGGCCGCTTCACTGCTGTGGTAGGTGGGGGTCAGGAGGGTGGCTGCCTTTGTCCGACTAGAGTGTGGCTGGACTTTCAGCCGAGATGTGCTAGTTTCATCATCAGGATTTTCTGTGGTACAGAACATGTCTAAGCATGCTGGGGACTGCCAGCAGCGGAAGAGATCCCTGTGAGTCAGCAGTCAGCCCAGGTACCTCTAGAACGGTGGCTAAGATCGGAAGAGCGTCG	none	chr1_67686755_C_T-ALT-posStrand-bc5
TACTATCACT	Genetic variant	chr1_67686755_C_T	ALT	pos	bc6	CTGTGGTAGGTGGGGGTCAGGAGGGTGGCTGCCTTTGTCCGACTAGAGTGTGGCTGGACTTTCAGCCGAGATGTGCTAGTTTCATCATCAGGATTTTCTGTGGTACAGAACATGTCTAAGCATGCTGGGGACTGCCAGCAGCGGAAGAGATCCCTGTGAGTCAGCAGTCAGCCCA	ACTGGCCGCTTCACTGCTGTGGTAGGTGGGGGTCAGGAGGGTGGCTGCCTTTGTCCGACTAGAGTGTGGCTGGACTTTCAGCCGAGATGTGCTAGTTTCATCATCAGGATTTTCTGTGGTACAGAACATGTCTAAGCATGCTGGGGACTGCCAGCAGCGGAAGAGATCCCTGTGAGTCAGCAGTCAGCCCAGGTACCTCTAGATACTATCACTAGATCGGAAGAGCGTCG	none	chr1_67686755_C_T-ALT-posStrand-bc6
TATTAAACGC	Genetic variant	chr1_8218839_A_C	REF	pos	bc1	GAGCACGGTCATCTGCTCCTAGGTGGTCATTTCCATCTGTGGTCAGAGCTACCACATGAGACTTTTGAGGAAAATGATGACTTGGTTATTGCGTCACTCTGAAGGTCAGACACCCACATCCTCTTAAATTTGTGCTTCTCTTCGGAGCTCCATAGGGTGACATGAAACCCTGTTT	ACTGGCCGCTTCACTGGAGCACGGTCATCTGCTCCTAGGTGGTCATTTCCATCTGTGGTCAGAGCTACCACATGAGACTTTTGAGGAAAATGATGACTTGGTTATTGCGTCACTCTGAAGGTCAGACACCCACATCCTCTTAAATTTGTGCTTCTCTTCGGAGCTCCATAGGGTGACATGAAACCCTGTTTGGTACCTCTAGATATTAAACGCAGATCGGAAGAGCGTCG	none	chr1_8218839_A_C-REF-posStrand-bc1
GGGATTCTGG	Genetic variant	chr1_8218839_A_C	REF	pos	bc2	GAGCACGGTCATCTGCTCCTAGGTGGTCATTTCCATCTGTGGTCAGAGCTACCACATGAGACTTTTGAGGAAAATGATGACTTGGTTATTGCGTCACTCTGAAGGTCAGACACCCACATCCTCTTAAATTTGTGCTTCTCTTCGGAGCTCCATAGGGTGACATGAAACCCTGTTT	ACTGGCCGCTTCACTGGAGCACGGTCATCTGCTCCTAGGTGGTCATTTCCATCTGTGGTCAGAGCTACCACATGAGACTTTTGAGGAAAATGATGACTTGGTTATTGCGTCACTCTGAAGGTCAGACACCCACATCCTCTTAAATTTGTGCTTCTCTTCGGAGCTCCATAGGGTGACATGAAACCCTGTTTGGTACCTCTAGAGGGATTCTGGAGATCGGAAGAGCGTCG	none	chr1_8218839_A_C-REF-posStrand-bc2
GATTGGCGTA	Genetic variant	chr1_8218839_A_C	REF	pos	bc3	GAGCACGGTCATCTGCTCCTAGGTGGTCATTTCCATCTGTGGTCAGAGCTACCACATGAGACTTTTGAGGAAAATGATGACTTGGTTATTGCGTCACTCTGAAGGTCAGACACCCACATCCTCTTAAATTTGTGCTTCTCTTCGGAGCTCCATAGGGTGACATGAAACCCTGTTT	ACTGGCCGCTTCACTGGAGCACGGTCATCTGCTCCTAGGTGGTCATTTCCATCTGTGGTCAGAGCTACCACATGAGACTTTTGAGGAAAATGATGACTTGGTTATTGCGTCACTCTGAAGGTCAGACACCCACATCCTCTTAAATTTGTGCTTCTCTTCGGAGCTCCATAGGGTGACATGAAACCCTGTTTGGTACCTCTAGAGATTGGCGTAAGATCGGAAGAGCGTCG	none	chr1_8218839_A_C-REF-posStrand-bc3
ACTCTAAGTA	Genetic variant	chr1_8218839_A_C	REF	pos	bc4	GAGCACGGTCATCTGCTCCTAGGTGGTCATTTCCATCTGTGGTCAGAGCTACCACATGAGACTTTTGAGGAAAATGATGACTTGGTTATTGCGTCACTCTGAAGGTCAGACACCCACATCCTCTTAAATTTGTGCTTCTCTTCGGAGCTCCATAGGGTGACATGAAACCCTGTTT	ACTGGCCGCTTCACTGGAGCACGGTCATCTGCTCCTAGGTGGTCATTTCCATCTGTGGTCAGAGCTACCACATGAGACTTTTGAGGAAAATGATGACTTGGTTATTGCGTCACTCTGAAGGTCAGACACCCACATCCTCTTAAATTTGTGCTTCTCTTCGGAGCTCCATAGGGTGACATGAAACCCTGTTTGGTACCTCTAGAACTCTAAGTAAGATCGGAAGAGCGTCG	none	chr1_8218839_A_C-REF-posStrand-bc4
CCGGATAACA	Genetic variant	chr1_8218839_A_C	REF	pos	bc5	GAGCACGGTCATCTGCTCCTAGGTGGTCATTTCCATCTGTGGTCAGAGCTACCACATGAGACTTTTGAGGAAAATGATGACTTGGTTATTGCGTCACTCTGAAGGTCAGACACCCACATCCTCTTAAATTTGTGCTTCTCTTCGGAGCTCCATAGGGTGACATGAAACCCTGTTT	ACTGGCCGCTTCACTGGAGCACGGTCATCTGCTCCTAGGTGGTCATTTCCATCTGTGGTCAGAGCTACCACATGAGACTTTTGAGGAAAATGATGACTTGGTTATTGCGTCACTCTGAAGGTCAGACACCCACATCCTCTTAAATTTGTGCTTCTCTTCGGAGCTCCATAGGGTGACATGAAACCCTGTTTGGTACCTCTAGACCGGATAACAAGATCGGAAGAGCGTCG	none	chr1_8218839_A_C-REF-posStrand-bc5
ACGCTCGACA	Genetic variant	chr1_8218839_A_C	REF	pos	bc6	GAGCACGGTCATCTGCTCCTAGGTGGTCATTTCCATCTGTGGTCAGAGCTACCACATGAGACTTTTGAGGAAAATGATGACTTGGTTATTGCGTCACTCTGAAGGTCAGACACCCACATCCTCTTAAATTTGTGCTTCTCTTCGGAGCTCCATAGGGTGACATGAAACCCTGTTT	ACTGGCCGCTTCACTGGAGCACGGTCATCTGCTCCTAGGTGGTCATTTCCATCTGTGGTCAGAGCTACCACATGAGACTTTTGAGGAAAATGATGACTTGGTTATTGCGTCACTCTGAAGGTCAGACACCCACATCCTCTTAAATTTGTGCTTCTCTTCGGAGCTCCATAGGGTGACATGAAACCCTGTTTGGTACCTCTAGAACGCTCGACAAGATCGGAAGAGCGTCG	none	chr1_8218839_A_C-REF-posStrand-bc6
CACTACGTCG	Genetic variant	chr1_8218839_A_C	ALT	pos	bc1	GAGCACGGTCATCTGCTCCTAGGTGGTCATTTCCATCTGTGGTCAGAGCTACCACATGAGACTTTTGAGGAAAATGATGACTTGGTTCTTGCGTCACTCTGAAGGTCAGACACCCACATCCTCTTAAATTTGTGCTTCTCTTCGGAGCTCCATAGGGTGACATGAAACCCTGTTT	ACTGGCCGCTTCACTGGAGCACGGTCATCTGCTCCTAGGTGGTCATTTCCATCTGTGGTCAGAGCTACCACATGAGACTTTTGAGGAAAATGATGACTTGGTTCTTGCGTCACTCTGAAGGTCAGACACCCACATCCTCTTAAATTTGTGCTTCTCTTCGGAGCTCCATAGGGTGACATGAAACCCTGTTTGGTACCTCTAGACACTACGTCGAGATCGGAAGAGCGTCG	none	chr1_8218839_A_C-ALT-posStrand-bc1
AAGAGGTAAG	Genetic variant	chr1_8218839_A_C	ALT	pos	bc2	GAGCACGGTCATCTGCTCCTAGGTGGTCATTTCCATCTGTGGTCAGAGCTACCACATGAGACTTTTGAGGAAAATGATGACTTGGTTCTTGCGTCACTCTGAAGGTCAGACACCCACATCCTCTTAAATTTGTGCTTCTCTTCGGAGCTCCATAGGGTGACATGAAACCCTGTTT	ACTGGCCGCTTCACTGGAGCACGGTCATCTGCTCCTAGGTGGTCATTTCCATCTGTGGTCAGAGCTACCACATGAGACTTTTGAGGAAAATGATGACTTGGTTCTTGCGTCACTCTGAAGGTCAGACACCCACATCCTCTTAAATTTGTGCTTCTCTTCGGAGCTCCATAGGGTGACATGAAACCCTGTTTGGTACCTCTAGAAAGAGGTAAGAGATCGGAAGAGCGTCG	none	chr1_8218839_A_C-ALT-posStrand-bc2
ATCCAAGGCA	Genetic variant	chr1_8218839_A_C	ALT	pos	bc3	GAGCACGGTCATCTGCTCCTAGGTGGTCATTTCCATCTGTGGTCAGAGCTACCACATGAGACTTTTGAGGAAAATGATGACTTGGTTCTTGCGTCACTCTGAAGGTCAGACACCCACATCCTCTTAAATTTGTGCTTCTCTTCGGAGCTCCATAGGGTGACATGAAACCCTGTTT	ACTGGCCGCTTCACTGGAGCACGGTCATCTGCTCCTAGGTGGTCATTTCCATCTGTGGTCAGAGCTACCACATGAGACTTTTGAGGAAAATGATGACTTGGTTCTTGCGTCACTCTGAAGGTCAGACACCCACATCCTCTTAAATTTGTGCTTCTCTTCGGAGCTCCATAGGGTGACATGAAACCCTGTTTGGTACCTCTAGAATCCAAGGCAAGATCGGAAGAGCGTCG	none	chr1_8218839_A_C-ALT-posStrand-bc3
AACATGTTGA	Genetic variant	chr1_8218839_A_C	ALT	pos	bc4	GAGCACGGTCATCTGCTCCTAGGTGGTCATTTCCATCTGTGGTCAGAGCTACCACATGAGACTTTTGAGGAAAATGATGACTTGGTTCTTGCGTCACTCTGAAGGTCAGACACCCACATCCTCTTAAATTTGTGCTTCTCTTCGGAGCTCCATAGGGTGACATGAAACCCTGTTT	ACTGGCCGCTTCACTGGAGCACGGTCATCTGCTCCTAGGTGGTCATTTCCATCTGTGGTCAGAGCTACCACATGAGACTTTTGAGGAAAATGATGACTTGGTTCTTGCGTCACTCTGAAGGTCAGACACCCACATCCTCTTAAATTTGTGCTTCTCTTCGGAGCTCCATAGGGTGACATGAAACCCTGTTTGGTACCTCTAGAAACATGTTGAAGATCGGAAGAGCGTCG	none	chr1_8218839_A_C-ALT-posStrand-bc4
GGAACGGATC	Genetic variant	chr1_8218839_A_C	ALT	pos	bc5	GAGCACGGTCATCTGCTCCTAGGTGGTCATTTCCATCTGTGGTCAGAGCTACCACATGAGACTTTTGAGGAAAATGATGACTTGGTTCTTGCGTCACTCTGAAGGTCAGACACCCACATCCTCTTAAATTTGTGCTTCTCTTCGGAGCTCCATAGGGTGACATGAAACCCTGTTT	ACTGGCCGCTTCACTGGAGCACGGTCATCTGCTCCTAGGTGGTCATTTCCATCTGTGGTCAGAGCTACCACATGAGACTTTTGAGGAAAATGATGACTTGGTTCTTGCGTCACTCTGAAGGTCAGACACCCACATCCTCTTAAATTTGTGCTTCTCTTCGGAGCTCCATAGGGTGACATGAAACCCTGTTTGGTACCTCTAGAGGAACGGATCAGATCGGAAGAGCGTCG	none	chr1_8218839_A_C-ALT-posStrand-bc5
TGTGGCCCAA	Genetic variant	chr1_8218839_A_C	ALT	pos	bc6	GAGCACGGTCATCTGCTCCTAGGTGGTCATTTCCATCTGTGGTCAGAGCTACCACATGAGACTTTTGAGGAAAATGATGACTTGGTTCTTGCGTCACTCTGAAGGTCAGACACCCACATCCTCTTAAATTTGTGCTTCTCTTCGGAGCTCCATAGGGTGACATGAAACCCTGTTT	ACTGGCCGCTTCACTGGAGCACGGTCATCTGCTCCTAGGTGGTCATTTCCATCTGTGGTCAGAGCTACCACATGAGACTTTTGAGGAAAATGATGACTTGGTTCTTGCGTCACTCTGAAGGTCAGACACCCACATCCTCTTAAATTTGTGCTTCTCTTCGGAGCTCCATAGGGTGACATGAAACCCTGTTTGGTACCTCTAGATGTGGCCCAAAGATCGGAAGAGCGTCG	none	chr1_8218839_A_C-ALT-posStrand-bc6
TAGCTGAATA	Genetic variant	chr1_90881235_T_C	REF	pos	bc1	ACATCACTCCTTAGTGAAAAACTTTTAATGAATAGATGCAGCAGAAGTAATGCTGAATGTCTTCCAAGGTTAGGTTGAAAAAGATGATGCAATTTCCACCTGGCTGTCTCTTGAAACACTTATCCTTGGAATAAGTGACAAATGGTGACAGCCATCATTTTGGAAGAATGCCCAG	ACTGGCCGCTTCACTGACATCACTCCTTAGTGAAAAACTTTTAATGAATAGATGCAGCAGAAGTAATGCTGAATGTCTTCCAAGGTTAGGTTGAAAAAGATGATGCAATTTCCACCTGGCTGTCTCTTGAAACACTTATCCTTGGAATAAGTGACAAATGGTGACAGCCATCATTTTGGAAGAATGCCCAGGGTACCTCTAGATAGCTGAATAAGATCGGAAGAGCGTCG	none	chr1_90881235_T_C-REF-posStrand-bc1
ACCATAACTT	Genetic variant	chr1_90881235_T_C	REF	pos	bc2	ACATCACTCCTTAGTGAAAAACTTTTAATGAATAGATGCAGCAGAAGTAATGCTGAATGTCTTCCAAGGTTAGGTTGAAAAAGATGATGCAATTTCCACCTGGCTGTCTCTTGAAACACTTATCCTTGGAATAAGTGACAAATGGTGACAGCCATCATTTTGGAAGAATGCCCAG	ACTGGCCGCTTCACTGACATCACTCCTTAGTGAAAAACTTTTAATGAATAGATGCAGCAGAAGTAATGCTGAATGTCTTCCAAGGTTAGGTTGAAAAAGATGATGCAATTTCCACCTGGCTGTCTCTTGAAACACTTATCCTTGGAATAAGTGACAAATGGTGACAGCCATCATTTTGGAAGAATGCCCAGGGTACCTCTAGAACCATAACTTAGATCGGAAGAGCGTCG	none	chr1_90881235_T_C-REF-posStrand-bc2
CTGGAAGGTT	Genetic variant	chr1_90881235_T_C	REF	pos	bc3	ACATCACTCCTTAGTGAAAAACTTTTAATGAATAGATGCAGCAGAAGTAATGCTGAATGTCTTCCAAGGTTAGGTTGAAAAAGATGATGCAATTTCCACCTGGCTGTCTCTTGAAACACTTATCCTTGGAATAAGTGACAAATGGTGACAGCCATCATTTTGGAAGAATGCCCAG	ACTGGCCGCTTCACTGACATCACTCCTTAGTGAAAAACTTTTAATGAATAGATGCAGCAGAAGTAATGCTGAATGTCTTCCAAGGTTAGGTTGAAAAAGATGATGCAATTTCCACCTGGCTGTCTCTTGAAACACTTATCCTTGGAATAAGTGACAAATGGTGACAGCCATCATTTTGGAAGAATGCCCAGGGTACCTCTAGACTGGAAGGTTAGATCGGAAGAGCGTCG	none	chr1_90881235_T_C-REF-posStrand-bc3
GCCCATACTA	Genetic variant	chr1_90881235_T_C	REF	pos	bc4	ACATCACTCCTTAGTGAAAAACTTTTAATGAATAGATGCAGCAGAAGTAATGCTGAATGTCTTCCAAGGTTAGGTTGAAAAAGATGATGCAATTTCCACCTGGCTGTCTCTTGAAACACTTATCCTTGGAATAAGTGACAAATGGTGACAGCCATCATTTTGGAAGAATGCCCAG	ACTGGCCGCTTCACTGACATCACTCCTTAGTGAAAAACTTTTAATGAATAGATGCAGCAGAAGTAATGCTGAATGTCTTCCAAGGTTAGGTTGAAAAAGATGATGCAATTTCCACCTGGCTGTCTCTTGAAACACTTATCCTTGGAATAAGTGACAAATGGTGACAGCCATCATTTTGGAAGAATGCCCAGGGTACCTCTAGAGCCCATACTAAGATCGGAAGAGCGTCG	none	chr1_90881235_T_C-REF-posStrand-bc4
TGCCTATCAC	Genetic variant	chr1_90881235_T_C	REF	pos	bc5	ACATCACTCCTTAGTGAAAAACTTTTAATGAATAGATGCAGCAGAAGTAATGCTGAATGTCTTCCAAGGTTAGGTTGAAAAAGATGATGCAATTTCCACCTGGCTGTCTCTTGAAACACTTATCCTTGGAATAAGTGACAAATGGTGACAGCCATCATTTTGGAAGAATGCCCAG	ACTGGCCGCTTCACTGACATCACTCCTTAGTGAAAAACTTTTAATGAATAGATGCAGCAGAAGTAATGCTGAATGTCTTCCAAGGTTAGGTTGAAAAAGATGATGCAATTTCCACCTGGCTGTCTCTTGAAACACTTATCCTTGGAATAAGTGACAAATGGTGACAGCCATCATTTTGGAAGAATGCCCAGGGTACCTCTAGATGCCTATCACAGATCGGAAGAGCGTCG	none	chr1_90881235_T_C-REF-posStrand-bc5
TGGGTGTCGA	Genetic variant	chr1_90881235_T_C	REF	pos	bc6	ACATCACTCCTTAGTGAAAAACTTTTAATGAATAGATGCAGCAGAAGTAATGCTGAATGTCTTCCAAGGTTAGGTTGAAAAAGATGATGCAATTTCCACCTGGCTGTCTCTTGAAACACTTATCCTTGGAATAAGTGACAAATGGTGACAGCCATCATTTTGGAAGAATGCCCAG	ACTGGCCGCTTCACTGACATCACTCCTTAGTGAAAAACTTTTAATGAATAGATGCAGCAGAAGTAATGCTGAATGTCTTCCAAGGTTAGGTTGAAAAAGATGATGCAATTTCCACCTGGCTGTCTCTTGAAACACTTATCCTTGGAATAAGTGACAAATGGTGACAGCCATCATTTTGGAAGAATGCCCAGGGTACCTCTAGATGGGTGTCGAAGATCGGAAGAGCGTCG	none	chr1_90881235_T_C-REF-posStrand-bc6
CTCCGCATAC	Genetic variant	chr1_90881235_T_C	ALT	pos	bc1	ACATCACTCCTTAGTGAAAAACTTTTAATGAATAGATGCAGCAGAAGTAATGCTGAATGTCTTCCAAGGTTAGGTTGAAAAAGATGACGCAATTTCCACCTGGCTGTCTCTTGAAACACTTATCCTTGGAATAAGTGACAAATGGTGACAGCCATCATTTTGGAAGAATGCCCAG	ACTGGCCGCTTCACTGACATCACTCCTTAGTGAAAAACTTTTAATGAATAGATGCAGCAGAAGTAATGCTGAATGTCTTCCAAGGTTAGGTTGAAAAAGATGACGCAATTTCCACCTGGCTGTCTCTTGAAACACTTATCCTTGGAATAAGTGACAAATGGTGACAGCCATCATTTTGGAAGAATGCCCAGGGTACCTCTAGACTCCGCATACAGATCGGAAGAGCGTCG	none	chr1_90881235_T_C-ALT-posStrand-bc1
GGAGCCAAAT	Genetic variant	chr1_90881235_T_C	ALT	pos	bc2	ACATCACTCCTTAGTGAAAAACTTTTAATGAATAGATGCAGCAGAAGTAATGCTGAATGTCTTCCAAGGTTAGGTTGAAAAAGATGACGCAATTTCCACCTGGCTGTCTCTTGAAACACTTATCCTTGGAATAAGTGACAAATGGTGACAGCCATCATTTTGGAAGAATGCCCAG	ACTGGCCGCTTCACTGACATCACTCCTTAGTGAAAAACTTTTAATGAATAGATGCAGCAGAAGTAATGCTGAATGTCTTCCAAGGTTAGGTTGAAAAAGATGACGCAATTTCCACCTGGCTGTCTCTTGAAACACTTATCCTTGGAATAAGTGACAAATGGTGACAGCCATCATTTTGGAAGAATGCCCAGGGTACCTCTAGAGGAGCCAAATAGATCGGAAGAGCGTCG	none	chr1_90881235_T_C-ALT-posStrand-bc2
CAGAGAATAA	Genetic variant	chr1_90881235_T_C	ALT	pos	bc3	ACATCACTCCTTAGTGAAAAACTTTTAATGAATAGATGCAGCAGAAGTAATGCTGAATGTCTTCCAAGGTTAGGTTGAAAAAGATGACGCAATTTCCACCTGGCTGTCTCTTGAAACACTTATCCTTGGAATAAGTGACAAATGGTGACAGCCATCATTTTGGAAGAATGCCCAG	ACTGGCCGCTTCACTGACATCACTCCTTAGTGAAAAACTTTTAATGAATAGATGCAGCAGAAGTAATGCTGAATGTCTTCCAAGGTTAGGTTGAAAAAGATGACGCAATTTCCACCTGGCTGTCTCTTGAAACACTTATCCTTGGAATAAGTGACAAATGGTGACAGCCATCATTTTGGAAGAATGCCCAGGGTACCTCTAGACAGAGAATAAAGATCGGAAGAGCGTCG	none	chr1_90881235_T_C-ALT-posStrand-bc3
ATGAAGCCCG	Genetic variant	chr1_90881235_T_C	ALT	pos	bc4	ACATCACTCCTTAGTGAAAAACTTTTAATGAATAGATGCAGCAGAAGTAATGCTGAATGTCTTCCAAGGTTAGGTTGAAAAAGATGACGCAATTTCCACCTGGCTGTCTCTTGAAACACTTATCCTTGGAATAAGTGACAAATGGTGACAGCCATCATTTTGGAAGAATGCCCAG	ACTGGCCGCTTCACTGACATCACTCCTTAGTGAAAAACTTTTAATGAATAGATGCAGCAGAAGTAATGCTGAATGTCTTCCAAGGTTAGGTTGAAAAAGATGACGCAATTTCCACCTGGCTGTCTCTTGAAACACTTATCCTTGGAATAAGTGACAAATGGTGACAGCCATCATTTTGGAAGAATGCCCAGGGTACCTCTAGAATGAAGCCCGAGATCGGAAGAGCGTCG	none	chr1_90881235_T_C-ALT-posStrand-bc4
AAAGTCTCTG	Genetic variant	chr1_90881235_T_C	ALT	pos	bc5	ACATCACTCCTTAGTGAAAAACTTTTAATGAATAGATGCAGCAGAAGTAATGCTGAATGTCTTCCAAGGTTAGGTTGAAAAAGATGACGCAATTTCCACCTGGCTGTCTCTTGAAACACTTATCCTTGGAATAAGTGACAAATGGTGACAGCCATCATTTTGGAAGAATGCCCAG	ACTGGCCGCTTCACTGACATCACTCCTTAGTGAAAAACTTTTAATGAATAGATGCAGCAGAAGTAATGCTGAATGTCTTCCAAGGTTAGGTTGAAAAAGATGACGCAATTTCCACCTGGCTGTCTCTTGAAACACTTATCCTTGGAATAAGTGACAAATGGTGACAGCCATCATTTTGGAAGAATGCCCAGGGTACCTCTAGAAAAGTCTCTGAGATCGGAAGAGCGTCG	none	chr1_90881235_T_C-ALT-posStrand-bc5
GAATTGTCCG	Genetic variant	chr1_90881235_T_C	ALT	pos	bc6	ACATCACTCCTTAGTGAAAAACTTTTAATGAATAGATGCAGCAGAAGTAATGCTGAATGTCTTCCAAGGTTAGGTTGAAAAAGATGACGCAATTTCCACCTGGCTGTCTCTTGAAACACTTATCCTTGGAATAAGTGACAAATGGTGACAGCCATCATTTTGGAAGAATGCCCAG	ACTGGCCGCTTCACTGACATCACTCCTTAGTGAAAAACTTTTAATGAATAGATGCAGCAGAAGTAATGCTGAATGTCTTCCAAGGTTAGGTTGAAAAAGATGACGCAATTTCCACCTGGCTGTCTCTTGAAACACTTATCCTTGGAATAAGTGACAAATGGTGACAGCCATCATTTTGGAAGAATGCCCAGGGTACCTCTAGAGAATTGTCCGAGATCGGAAGAGCGTCG	none	chr1_90881235_T_C-ALT-posStrand-bc6
TCCTATACGC	Genetic variant	chr1_93179181_G_A	REF	pos	bc1	GCTCACGCCTGTAATCCCAGCACTTTGGGAGGCCGAGGCGGGTGGATCGCCTGAGGTCGGGAGTTCGAGACCAGCCTGGCCAACATGGTGAAACCCCGTCTCTACTAAAAATACAAAAATTAGCTGGGCATGGTGGCGCACGTCTGTAATCTCAGCTACTCGGAAGGCTGAGGCA	ACTGGCCGCTTCACTGGCTCACGCCTGTAATCCCAGCACTTTGGGAGGCCGAGGCGGGTGGATCGCCTGAGGTCGGGAGTTCGAGACCAGCCTGGCCAACATGGTGAAACCCCGTCTCTACTAAAAATACAAAAATTAGCTGGGCATGGTGGCGCACGTCTGTAATCTCAGCTACTCGGAAGGCTGAGGCAGGTACCTCTAGATCCTATACGCAGATCGGAAGAGCGTCG	none	chr1_93179181_G_A-REF-posStrand-bc1
ACAAGCCGCA	Genetic variant	chr1_93179181_G_A	REF	pos	bc2	GCTCACGCCTGTAATCCCAGCACTTTGGGAGGCCGAGGCGGGTGGATCGCCTGAGGTCGGGAGTTCGAGACCAGCCTGGCCAACATGGTGAAACCCCGTCTCTACTAAAAATACAAAAATTAGCTGGGCATGGTGGCGCACGTCTGTAATCTCAGCTACTCGGAAGGCTGAGGCA	ACTGGCCGCTTCACTGGCTCACGCCTGTAATCCCAGCACTTTGGGAGGCCGAGGCGGGTGGATCGCCTGAGGTCGGGAGTTCGAGACCAGCCTGGCCAACATGGTGAAACCCCGTCTCTACTAAAAATACAAAAATTAGCTGGGCATGGTGGCGCACGTCTGTAATCTCAGCTACTCGGAAGGCTGAGGCAGGTACCTCTAGAACAAGCCGCAAGATCGGAAGAGCGTCG	none	chr1_93179181_G_A-REF-posStrand-bc2
ATCGAAAGAT	Genetic variant	chr1_93179181_G_A	REF	pos	bc3	GCTCACGCCTGTAATCCCAGCACTTTGGGAGGCCGAGGCGGGTGGATCGCCTGAGGTCGGGAGTTCGAGACCAGCCTGGCCAACATGGTGAAACCCCGTCTCTACTAAAAATACAAAAATTAGCTGGGCATGGTGGCGCACGTCTGTAATCTCAGCTACTCGGAAGGCTGAGGCA	ACTGGCCGCTTCACTGGCTCACGCCTGTAATCCCAGCACTTTGGGAGGCCGAGGCGGGTGGATCGCCTGAGGTCGGGAGTTCGAGACCAGCCTGGCCAACATGGTGAAACCCCGTCTCTACTAAAAATACAAAAATTAGCTGGGCATGGTGGCGCACGTCTGTAATCTCAGCTACTCGGAAGGCTGAGGCAGGTACCTCTAGAATCGAAAGATAGATCGGAAGAGCGTCG	none	chr1_93179181_G_A-REF-posStrand-bc3
GATACATGTT	Genetic variant	chr1_93179181_G_A	REF	pos	bc4	GCTCACGCCTGTAATCCCAGCACTTTGGGAGGCCGAGGCGGGTGGATCGCCTGAGGTCGGGAGTTCGAGACCAGCCTGGCCAACATGGTGAAACCCCGTCTCTACTAAAAATACAAAAATTAGCTGGGCATGGTGGCGCACGTCTGTAATCTCAGCTACTCGGAAGGCTGAGGCA	ACTGGCCGCTTCACTGGCTCACGCCTGTAATCCCAGCACTTTGGGAGGCCGAGGCGGGTGGATCGCCTGAGGTCGGGAGTTCGAGACCAGCCTGGCCAACATGGTGAAACCCCGTCTCTACTAAAAATACAAAAATTAGCTGGGCATGGTGGCGCACGTCTGTAATCTCAGCTACTCGGAAGGCTGAGGCAGGTACCTCTAGAGATACATGTTAGATCGGAAGAGCGTCG	none	chr1_93179181_G_A-REF-posStrand-bc4
CCCACAATAA	Genetic variant	chr1_93179181_G_A	REF	pos	bc5	GCTCACGCCTGTAATCCCAGCACTTTGGGAGGCCGAGGCGGGTGGATCGCCTGAGGTCGGGAGTTCGAGACCAGCCTGGCCAACATGGTGAAACCCCGTCTCTACTAAAAATACAAAAATTAGCTGGGCATGGTGGCGCACGTCTGTAATCTCAGCTACTCGGAAGGCTGAGGCA	ACTGGCCGCTTCACTGGCTCACGCCTGTAATCCCAGCACTTTGGGAGGCCGAGGCGGGTGGATCGCCTGAGGTCGGGAGTTCGAGACCAGCCTGGCCAACATGGTGAAACCCCGTCTCTACTAAAAATACAAAAATTAGCTGGGCATGGTGGCGCACGTCTGTAATCTCAGCTACTCGGAAGGCTGAGGCAGGTACCTCTAGACCCACAATAAAGATCGGAAGAGCGTCG	none	chr1_93179181_G_A-REF-posStrand-bc5
GTATGCTCGG	Genetic variant	chr1_93179181_G_A	REF	pos	bc6	GCTCACGCCTGTAATCCCAGCACTTTGGGAGGCCGAGGCGGGTGGATCGCCTGAGGTCGGGAGTTCGAGACCAGCCTGGCCAACATGGTGAAACCCCGTCTCTACTAAAAATACAAAAATTAGCTGGGCATGGTGGCGCACGTCTGTAATCTCAGCTACTCGGAAGGCTGAGGCA	ACTGGCCGCTTCACTGGCTCACGCCTGTAATCCCAGCACTTTGGGAGGCCGAGGCGGGTGGATCGCCTGAGGTCGGGAGTTCGAGACCAGCCTGGCCAACATGGTGAAACCCCGTCTCTACTAAAAATACAAAAATTAGCTGGGCATGGTGGCGCACGTCTGTAATCTCAGCTACTCGGAAGGCTGAGGCAGGTACCTCTAGAGTATGCTCGGAGATCGGAAGAGCGTCG	none	chr1_93179181_G_A-REF-posStrand-bc6
GTGTACGCAA	Genetic variant	chr1_93179181_G_A	ALT	pos	bc1	GCTCACGCCTGTAATCCCAGCACTTTGGGAGGCCGAGGCGGGTGGATCGCCTGAGGTCGGGAGTTCGAGACCAGCCTGGCCAACATGATGAAACCCCGTCTCTACTAAAAATACAAAAATTAGCTGGGCATGGTGGCGCACGTCTGTAATCTCAGCTACTCGGAAGGCTGAGGCA	ACTGGCCGCTTCACTGGCTCACGCCTGTAATCCCAGCACTTTGGGAGGCCGAGGCGGGTGGATCGCCTGAGGTCGGGAGTTCGAGACCAGCCTGGCCAACATGATGAAACCCCGTCTCTACTAAAAATACAAAAATTAGCTGGGCATGGTGGCGCACGTCTGTAATCTCAGCTACTCGGAAGGCTGAGGCAGGTACCTCTAGAGTGTACGCAAAGATCGGAAGAGCGTCG	none	chr1_93179181_G_A-ALT-posStrand-bc1
CTATCTGTAT	Genetic variant	chr1_93179181_G_A	ALT	pos	bc2	GCTCACGCCTGTAATCCCAGCACTTTGGGAGGCCGAGGCGGGTGGATCGCCTGAGGTCGGGAGTTCGAGACCAGCCTGGCCAACATGATGAAACCCCGTCTCTACTAAAAATACAAAAATTAGCTGGGCATGGTGGCGCACGTCTGTAATCTCAGCTACTCGGAAGGCTGAGGCA	ACTGGCCGCTTCACTGGCTCACGCCTGTAATCCCAGCACTTTGGGAGGCCGAGGCGGGTGGATCGCCTGAGGTCGGGAGTTCGAGACCAGCCTGGCCAACATGATGAAACCCCGTCTCTACTAAAAATACAAAAATTAGCTGGGCATGGTGGCGCACGTCTGTAATCTCAGCTACTCGGAAGGCTGAGGCAGGTACCTCTAGACTATCTGTATAGATCGGAAGAGCGTCG	none	chr1_93179181_G_A-ALT-posStrand-bc2
TGACCAGTAG	Genetic variant	chr1_93179181_G_A	ALT	pos	bc3	GCTCACGCCTGTAATCCCAGCACTTTGGGAGGCCGAGGCGGGTGGATCGCCTGAGGTCGGGAGTTCGAGACCAGCCTGGCCAACATGATGAAACCCCGTCTCTACTAAAAATACAAAAATTAGCTGGGCATGGTGGCGCACGTCTGTAATCTCAGCTACTCGGAAGGCTGAGGCA	ACTGGCCGCTTCACTGGCTCACGCCTGTAATCCCAGCACTTTGGGAGGCCGAGGCGGGTGGATCGCCTGAGGTCGGGAGTTCGAGACCAGCCTGGCCAACATGATGAAACCCCGTCTCTACTAAAAATACAAAAATTAGCTGGGCATGGTGGCGCACGTCTGTAATCTCAGCTACTCGGAAGGCTGAGGCAGGTACCTCTAGATGACCAGTAGAGATCGGAAGAGCGTCG	none	chr1_93179181_G_A-ALT-posStrand-bc3
GGATTGCTCC	Genetic variant	chr1_93179181_G_A	ALT	pos	bc4	GCTCACGCCTGTAATCCCAGCACTTTGGGAGGCCGAGGCGGGTGGATCGCCTGAGGTCGGGAGTTCGAGACCAGCCTGGCCAACATGATGAAACCCCGTCTCTACTAAAAATACAAAAATTAGCTGGGCATGGTGGCGCACGTCTGTAATCTCAGCTACTCGGAAGGCTGAGGCA	ACTGGCCGCTTCACTGGCTCACGCCTGTAATCCCAGCACTTTGGGAGGCCGAGGCGGGTGGATCGCCTGAGGTCGGGAGTTCGAGACCAGCCTGGCCAACATGATGAAACCCCGTCTCTACTAAAAATACAAAAATTAGCTGGGCATGGTGGCGCACGTCTGTAATCTCAGCTACTCGGAAGGCTGAGGCAGGTACCTCTAGAGGATTGCTCCAGATCGGAAGAGCGTCG	none	chr1_93179181_G_A-ALT-posStrand-bc4
AACCAGAACA	Genetic variant	chr1_93179181_G_A	ALT	pos	bc5	GCTCACGCCTGTAATCCCAGCACTTTGGGAGGCCGAGGCGGGTGGATCGCCTGAGGTCGGGAGTTCGAGACCAGCCTGGCCAACATGATGAAACCCCGTCTCTACTAAAAATACAAAAATTAGCTGGGCATGGTGGCGCACGTCTGTAATCTCAGCTACTCGGAAGGCTGAGGCA	ACTGGCCGCTTCACTGGCTCACGCCTGTAATCCCAGCACTTTGGGAGGCCGAGGCGGGTGGATCGCCTGAGGTCGGGAGTTCGAGACCAGCCTGGCCAACATGATGAAACCCCGTCTCTACTAAAAATACAAAAATTAGCTGGGCATGGTGGCGCACGTCTGTAATCTCAGCTACTCGGAAGGCTGAGGCAGGTACCTCTAGAAACCAGAACAAGATCGGAAGAGCGTCG	none	chr1_93179181_G_A-ALT-posStrand-bc5
ATTGCAATGT	Genetic variant	chr1_93179181_G_A	ALT	pos	bc6	GCTCACGCCTGTAATCCCAGCACTTTGGGAGGCCGAGGCGGGTGGATCGCCTGAGGTCGGGAGTTCGAGACCAGCCTGGCCAACATGATGAAACCCCGTCTCTACTAAAAATACAAAAATTAGCTGGGCATGGTGGCGCACGTCTGTAATCTCAGCTACTCGGAAGGCTGAGGCA	ACTGGCCGCTTCACTGGCTCACGCCTGTAATCCCAGCACTTTGGGAGGCCGAGGCGGGTGGATCGCCTGAGGTCGGGAGTTCGAGACCAGCCTGGCCAACATGATGAAACCCCGTCTCTACTAAAAATACAAAAATTAGCTGGGCATGGTGGCGCACGTCTGTAATCTCAGCTACTCGGAAGGCTGAGGCAGGTACCTCTAGAATTGCAATGTAGATCGGAAGAGCGTCG	none	chr1_93179181_G_A-ALT-posStrand-bc6
TCTATCATGT	Genetic variant	chr10_101413184_G_A	REF	pos	bc1	AATGAGGGAAGTGGTTTTTTTGTTTGTTTGTTTTGGGTTTGTTTTTGAGATGGAGTCTTGCTCTGTCGCCCAGGCTAGAGTGCAGTGGTGCAATCTCGGCTCACTGCAACCTCTGCCTCTCACTGCAACCTCTGCCTCCTGTGTTCAGGCAATTCTCCTGCCTCAGCCTCCTGAG	ACTGGCCGCTTCACTGAATGAGGGAAGTGGTTTTTTTGTTTGTTTGTTTTGGGTTTGTTTTTGAGATGGAGTCTTGCTCTGTCGCCCAGGCTAGAGTGCAGTGGTGCAATCTCGGCTCACTGCAACCTCTGCCTCTCACTGCAACCTCTGCCTCCTGTGTTCAGGCAATTCTCCTGCCTCAGCCTCCTGAGGGTACCTCTAGATCTATCATGTAGATCGGAAGAGCGTCG	none	chr10_101413184_G_A-REF-posStrand-bc1
TGCAGCAAGA	Genetic variant	chr10_101413184_G_A	REF	pos	bc2	AATGAGGGAAGTGGTTTTTTTGTTTGTTTGTTTTGGGTTTGTTTTTGAGATGGAGTCTTGCTCTGTCGCCCAGGCTAGAGTGCAGTGGTGCAATCTCGGCTCACTGCAACCTCTGCCTCTCACTGCAACCTCTGCCTCCTGTGTTCAGGCAATTCTCCTGCCTCAGCCTCCTGAG	ACTGGCCGCTTCACTGAATGAGGGAAGTGGTTTTTTTGTTTGTTTGTTTTGGGTTTGTTTTTGAGATGGAGTCTTGCTCTGTCGCCCAGGCTAGAGTGCAGTGGTGCAATCTCGGCTCACTGCAACCTCTGCCTCTCACTGCAACCTCTGCCTCCTGTGTTCAGGCAATTCTCCTGCCTCAGCCTCCTGAGGGTACCTCTAGATGCAGCAAGAAGATCGGAAGAGCGTCG	none	chr10_101413184_G_A-REF-posStrand-bc2
GCCGGAGAAA	Genetic variant	chr10_101413184_G_A	REF	pos	bc3	AATGAGGGAAGTGGTTTTTTTGTTTGTTTGTTTTGGGTTTGTTTTTGAGATGGAGTCTTGCTCTGTCGCCCAGGCTAGAGTGCAGTGGTGCAATCTCGGCTCACTGCAACCTCTGCCTCTCACTGCAACCTCTGCCTCCTGTGTTCAGGCAATTCTCCTGCCTCAGCCTCCTGAG	ACTGGCCGCTTCACTGAATGAGGGAAGTGGTTTTTTTGTTTGTTTGTTTTGGGTTTGTTTTTGAGATGGAGTCTTGCTCTGTCGCCCAGGCTAGAGTGCAGTGGTGCAATCTCGGCTCACTGCAACCTCTGCCTCTCACTGCAACCTCTGCCTCCTGTGTTCAGGCAATTCTCCTGCCTCAGCCTCCTGAGGGTACCTCTAGAGCCGGAGAAAAGATCGGAAGAGCGTCG	none	chr10_101413184_G_A-REF-posStrand-bc3
GAATAAGAGG	Genetic variant	chr10_101413184_G_A	REF	pos	bc4	AATGAGGGAAGTGGTTTTTTTGTTTGTTTGTTTTGGGTTTGTTTTTGAGATGGAGTCTTGCTCTGTCGCCCAGGCTAGAGTGCAGTGGTGCAATCTCGGCTCACTGCAACCTCTGCCTCTCACTGCAACCTCTGCCTCCTGTGTTCAGGCAATTCTCCTGCCTCAGCCTCCTGAG	ACTGGCCGCTTCACTGAATGAGGGAAGTGGTTTTTTTGTTTGTTTGTTTTGGGTTTGTTTTTGAGATGGAGTCTTGCTCTGTCGCCCAGGCTAGAGTGCAGTGGTGCAATCTCGGCTCACTGCAACCTCTGCCTCTCACTGCAACCTCTGCCTCCTGTGTTCAGGCAATTCTCCTGCCTCAGCCTCCTGAGGGTACCTCTAGAGAATAAGAGGAGATCGGAAGAGCGTCG	none	chr10_101413184_G_A-REF-posStrand-bc4
GGACTACGAC	Genetic variant	chr10_101413184_G_A	REF	pos	bc5	AATGAGGGAAGTGGTTTTTTTGTTTGTTTGTTTTGGGTTTGTTTTTGAGATGGAGTCTTGCTCTGTCGCCCAGGCTAGAGTGCAGTGGTGCAATCTCGGCTCACTGCAACCTCTGCCTCTCACTGCAACCTCTGCCTCCTGTGTTCAGGCAATTCTCCTGCCTCAGCCTCCTGAG	ACTGGCCGCTTCACTGAATGAGGGAAGTGGTTTTTTTGTTTGTTTGTTTTGGGTTTGTTTTTGAGATGGAGTCTTGCTCTGTCGCCCAGGCTAGAGTGCAGTGGTGCAATCTCGGCTCACTGCAACCTCTGCCTCTCACTGCAACCTCTGCCTCCTGTGTTCAGGCAATTCTCCTGCCTCAGCCTCCTGAGGGTACCTCTAGAGGACTACGACAGATCGGAAGAGCGTCG	none	chr10_101413184_G_A-REF-posStrand-bc5
ATAGGTAGAT	Genetic variant	chr10_101413184_G_A	REF	pos	bc6	AATGAGGGAAGTGGTTTTTTTGTTTGTTTGTTTTGGGTTTGTTTTTGAGATGGAGTCTTGCTCTGTCGCCCAGGCTAGAGTGCAGTGGTGCAATCTCGGCTCACTGCAACCTCTGCCTCTCACTGCAACCTCTGCCTCCTGTGTTCAGGCAATTCTCCTGCCTCAGCCTCCTGAG	ACTGGCCGCTTCACTGAATGAGGGAAGTGGTTTTTTTGTTTGTTTGTTTTGGGTTTGTTTTTGAGATGGAGTCTTGCTCTGTCGCCCAGGCTAGAGTGCAGTGGTGCAATCTCGGCTCACTGCAACCTCTGCCTCTCACTGCAACCTCTGCCTCCTGTGTTCAGGCAATTCTCCTGCCTCAGCCTCCTGAGGGTACCTCTAGAATAGGTAGATAGATCGGAAGAGCGTCG	none	chr10_101413184_G_A-REF-posStrand-bc6
ATACGCTCTC	Genetic variant	chr10_101413184_G_A	ALT	pos	bc1	AATGAGGGAAGTGGTTTTTTTGTTTGTTTGTTTTGGGTTTGTTTTTGAGATGGAGTCTTGCTCTGTCGCCCAGGCTAGAGTGCAGTGATGCAATCTCGGCTCACTGCAACCTCTGCCTCTCACTGCAACCTCTGCCTCCTGTGTTCAGGCAATTCTCCTGCCTCAGCCTCCTGAG	ACTGGCCGCTTCACTGAATGAGGGAAGTGGTTTTTTTGTTTGTTTGTTTTGGGTTTGTTTTTGAGATGGAGTCTTGCTCTGTCGCCCAGGCTAGAGTGCAGTGATGCAATCTCGGCTCACTGCAACCTCTGCCTCTCACTGCAACCTCTGCCTCCTGTGTTCAGGCAATTCTCCTGCCTCAGCCTCCTGAGGGTACCTCTAGAATACGCTCTCAGATCGGAAGAGCGTCG	none	chr10_101413184_G_A-ALT-posStrand-bc1
TACCAAACCA	Genetic variant	chr10_101413184_G_A	ALT	pos	bc2	AATGAGGGAAGTGGTTTTTTTGTTTGTTTGTTTTGGGTTTGTTTTTGAGATGGAGTCTTGCTCTGTCGCCCAGGCTAGAGTGCAGTGATGCAATCTCGGCTCACTGCAACCTCTGCCTCTCACTGCAACCTCTGCCTCCTGTGTTCAGGCAATTCTCCTGCCTCAGCCTCCTGAG	ACTGGCCGCTTCACTGAATGAGGGAAGTGGTTTTTTTGTTTGTTTGTTTTGGGTTTGTTTTTGAGATGGAGTCTTGCTCTGTCGCCCAGGCTAGAGTGCAGTGATGCAATCTCGGCTCACTGCAACCTCTGCCTCTCACTGCAACCTCTGCCTCCTGTGTTCAGGCAATTCTCCTGCCTCAGCCTCCTGAGGGTACCTCTAGATACCAAACCAAGATCGGAAGAGCGTCG	none	chr10_101413184_G_A-ALT-posStrand-bc2
ATGTTTAGCG	Genetic variant	chr10_101413184_G_A	ALT	pos	bc3	AATGAGGGAAGTGGTTTTTTTGTTTGTTTGTTTTGGGTTTGTTTTTGAGATGGAGTCTTGCTCTGTCGCCCAGGCTAGAGTGCAGTGATGCAATCTCGGCTCACTGCAACCTCTGCCTCTCACTGCAACCTCTGCCTCCTGTGTTCAGGCAATTCTCCTGCCTCAGCCTCCTGAG	ACTGGCCGCTTCACTGAATGAGGGAAGTGGTTTTTTTGTTTGTTTGTTTTGGGTTTGTTTTTGAGATGGAGTCTTGCTCTGTCGCCCAGGCTAGAGTGCAGTGATGCAATCTCGGCTCACTGCAACCTCTGCCTCTCACTGCAACCTCTGCCTCCTGTGTTCAGGCAATTCTCCTGCCTCAGCCTCCTGAGGGTACCTCTAGAATGTTTAGCGAGATCGGAAGAGCGTCG	none	chr10_101413184_G_A-ALT-posStrand-bc3
GTATTAGGCC	Genetic variant	chr10_101413184_G_A	ALT	pos	bc4	AATGAGGGAAGTGGTTTTTTTGTTTGTTTGTTTTGGGTTTGTTTTTGAGATGGAGTCTTGCTCTGTCGCCCAGGCTAGAGTGCAGTGATGCAATCTCGGCTCACTGCAACCTCTGCCTCTCACTGCAACCTCTGCCTCCTGTGTTCAGGCAATTCTCCTGCCTCAGCCTCCTGAG	ACTGGCCGCTTCACTGAATGAGGGAAGTGGTTTTTTTGTTTGTTTGTTTTGGGTTTGTTTTTGAGATGGAGTCTTGCTCTGTCGCCCAGGCTAGAGTGCAGTGATGCAATCTCGGCTCACTGCAACCTCTGCCTCTCACTGCAACCTCTGCCTCCTGTGTTCAGGCAATTCTCCTGCCTCAGCCTCCTGAGGGTACCTCTAGAGTATTAGGCCAGATCGGAAGAGCGTCG	none	chr10_101413184_G_A-ALT-posStrand-bc4
CTATCGGGCA	Genetic variant	chr10_101413184_G_A	ALT	pos	bc5	AATGAGGGAAGTGGTTTTTTTGTTTGTTTGTTTTGGGTTTGTTTTTGAGATGGAGTCTTGCTCTGTCGCCCAGGCTAGAGTGCAGTGATGCAATCTCGGCTCACTGCAACCTCTGCCTCTCACTGCAACCTCTGCCTCCTGTGTTCAGGCAATTCTCCTGCCTCAGCCTCCTGAG	ACTGGCCGCTTCACTGAATGAGGGAAGTGGTTTTTTTGTTTGTTTGTTTTGGGTTTGTTTTTGAGATGGAGTCTTGCTCTGTCGCCCAGGCTAGAGTGCAGTGATGCAATCTCGGCTCACTGCAACCTCTGCCTCTCACTGCAACCTCTGCCTCCTGTGTTCAGGCAATTCTCCTGCCTCAGCCTCCTGAGGGTACCTCTAGACTATCGGGCAAGATCGGAAGAGCGTCG	none	chr10_101413184_G_A-ALT-posStrand-bc5
TTGCTCACGA	Genetic variant	chr10_101413184_G_A	ALT	pos	bc6	AATGAGGGAAGTGGTTTTTTTGTTTGTTTGTTTTGGGTTTGTTTTTGAGATGGAGTCTTGCTCTGTCGCCCAGGCTAGAGTGCAGTGATGCAATCTCGGCTCACTGCAACCTCTGCCTCTCACTGCAACCTCTGCCTCCTGTGTTCAGGCAATTCTCCTGCCTCAGCCTCCTGAG	ACTGGCCGCTTCACTGAATGAGGGAAGTGGTTTTTTTGTTTGTTTGTTTTGGGTTTGTTTTTGAGATGGAGTCTTGCTCTGTCGCCCAGGCTAGAGTGCAGTGATGCAATCTCGGCTCACTGCAACCTCTGCCTCTCACTGCAACCTCTGCCTCCTGTGTTCAGGCAATTCTCCTGCCTCAGCCTCCTGAGGGTACCTCTAGATTGCTCACGAAGATCGGAAGAGCGTCG	none	chr10_101413184_G_A-ALT-posStrand-bc6
GTCGCAAGTA	Genetic variant	chr10_102996273_A_T	REF	pos	bc1	GTTTATCAATTTTATTGATCTTTTCAAAGAATGAAGGTTTGGTTTCATTTTTTTTTTTCTATTGTTTTTCTGCTTTCAGTAGTTACAACAGCAGTGCCTCTACCTTTTTATTTGGCCATCCCTCTTGTATCCCTATATTCTGCCATCTTTTTTTTCCACTTTTTATTATCAAGGC	ACTGGCCGCTTCACTGGTTTATCAATTTTATTGATCTTTTCAAAGAATGAAGGTTTGGTTTCATTTTTTTTTTTCTATTGTTTTTCTGCTTTCAGTAGTTACAACAGCAGTGCCTCTACCTTTTTATTTGGCCATCCCTCTTGTATCCCTATATTCTGCCATCTTTTTTTTCCACTTTTTATTATCAAGGCGGTACCTCTAGAGTCGCAAGTAAGATCGGAAGAGCGTCG	none	chr10_102996273_A_T-REF-posStrand-bc1
GACTCCGTTG	Genetic variant	chr10_102996273_A_T	REF	pos	bc2	GTTTATCAATTTTATTGATCTTTTCAAAGAATGAAGGTTTGGTTTCATTTTTTTTTTTCTATTGTTTTTCTGCTTTCAGTAGTTACAACAGCAGTGCCTCTACCTTTTTATTTGGCCATCCCTCTTGTATCCCTATATTCTGCCATCTTTTTTTTCCACTTTTTATTATCAAGGC	ACTGGCCGCTTCACTGGTTTATCAATTTTATTGATCTTTTCAAAGAATGAAGGTTTGGTTTCATTTTTTTTTTTCTATTGTTTTTCTGCTTTCAGTAGTTACAACAGCAGTGCCTCTACCTTTTTATTTGGCCATCCCTCTTGTATCCCTATATTCTGCCATCTTTTTTTTCCACTTTTTATTATCAAGGCGGTACCTCTAGAGACTCCGTTGAGATCGGAAGAGCGTCG	none	chr10_102996273_A_T-REF-posStrand-bc2
AGTTTGACTA	Genetic variant	chr10_102996273_A_T	REF	pos	bc3	GTTTATCAATTTTATTGATCTTTTCAAAGAATGAAGGTTTGGTTTCATTTTTTTTTTTCTATTGTTTTTCTGCTTTCAGTAGTTACAACAGCAGTGCCTCTACCTTTTTATTTGGCCATCCCTCTTGTATCCCTATATTCTGCCATCTTTTTTTTCCACTTTTTATTATCAAGGC	ACTGGCCGCTTCACTGGTTTATCAATTTTATTGATCTTTTCAAAGAATGAAGGTTTGGTTTCATTTTTTTTTTTCTATTGTTTTTCTGCTTTCAGTAGTTACAACAGCAGTGCCTCTACCTTTTTATTTGGCCATCCCTCTTGTATCCCTATATTCTGCCATCTTTTTTTTCCACTTTTTATTATCAAGGCGGTACCTCTAGAAGTTTGACTAAGATCGGAAGAGCGTCG	none	chr10_102996273_A_T-REF-posStrand-bc3
CTAGCTATAC	Genetic variant	chr10_102996273_A_T	REF	pos	bc4	GTTTATCAATTTTATTGATCTTTTCAAAGAATGAAGGTTTGGTTTCATTTTTTTTTTTCTATTGTTTTTCTGCTTTCAGTAGTTACAACAGCAGTGCCTCTACCTTTTTATTTGGCCATCCCTCTTGTATCCCTATATTCTGCCATCTTTTTTTTCCACTTTTTATTATCAAGGC	ACTGGCCGCTTCACTGGTTTATCAATTTTATTGATCTTTTCAAAGAATGAAGGTTTGGTTTCATTTTTTTTTTTCTATTGTTTTTCTGCTTTCAGTAGTTACAACAGCAGTGCCTCTACCTTTTTATTTGGCCATCCCTCTTGTATCCCTATATTCTGCCATCTTTTTTTTCCACTTTTTATTATCAAGGCGGTACCTCTAGACTAGCTATACAGATCGGAAGAGCGTCG	none	chr10_102996273_A_T-REF-posStrand-bc4
GCCGAGCAAA	Genetic variant	chr10_102996273_A_T	REF	pos	bc5	GTTTATCAATTTTATTGATCTTTTCAAAGAATGAAGGTTTGGTTTCATTTTTTTTTTTCTATTGTTTTTCTGCTTTCAGTAGTTACAACAGCAGTGCCTCTACCTTTTTATTTGGCCATCCCTCTTGTATCCCTATATTCTGCCATCTTTTTTTTCCACTTTTTATTATCAAGGC	ACTGGCCGCTTCACTGGTTTATCAATTTTATTGATCTTTTCAAAGAATGAAGGTTTGGTTTCATTTTTTTTTTTCTATTGTTTTTCTGCTTTCAGTAGTTACAACAGCAGTGCCTCTACCTTTTTATTTGGCCATCCCTCTTGTATCCCTATATTCTGCCATCTTTTTTTTCCACTTTTTATTATCAAGGCGGTACCTCTAGAGCCGAGCAAAAGATCGGAAGAGCGTCG	none	chr10_102996273_A_T-REF-posStrand-bc5
AGATGGTAAA	Genetic variant	chr10_102996273_A_T	REF	pos	bc6	GTTTATCAATTTTATTGATCTTTTCAAAGAATGAAGGTTTGGTTTCATTTTTTTTTTTCTATTGTTTTTCTGCTTTCAGTAGTTACAACAGCAGTGCCTCTACCTTTTTATTTGGCCATCCCTCTTGTATCCCTATATTCTGCCATCTTTTTTTTCCACTTTTTATTATCAAGGC	ACTGGCCGCTTCACTGGTTTATCAATTTTATTGATCTTTTCAAAGAATGAAGGTTTGGTTTCATTTTTTTTTTTCTATTGTTTTTCTGCTTTCAGTAGTTACAACAGCAGTGCCTCTACCTTTTTATTTGGCCATCCCTCTTGTATCCCTATATTCTGCCATCTTTTTTTTCCACTTTTTATTATCAAGGCGGTACCTCTAGAAGATGGTAAAAGATCGGAAGAGCGTCG	none	chr10_102996273_A_T-REF-posStrand-bc6
GTTGATTCAA	Genetic variant	chr10_102996273_A_T	ALT	pos	bc1	GTTTATCAATTTTATTGATCTTTTCAAAGAATGAAGGTTTGGTTTCATTTTTTTTTTTCTATTGTTTTTCTGCTTTCAGTAGTTACATCAGCAGTGCCTCTACCTTTTTATTTGGCCATCCCTCTTGTATCCCTATATTCTGCCATCTTTTTTTTCCACTTTTTATTATCAAGGC	ACTGGCCGCTTCACTGGTTTATCAATTTTATTGATCTTTTCAAAGAATGAAGGTTTGGTTTCATTTTTTTTTTTCTATTGTTTTTCTGCTTTCAGTAGTTACATCAGCAGTGCCTCTACCTTTTTATTTGGCCATCCCTCTTGTATCCCTATATTCTGCCATCTTTTTTTTCCACTTTTTATTATCAAGGCGGTACCTCTAGAGTTGATTCAAAGATCGGAAGAGCGTCG	none	chr10_102996273_A_T-ALT-posStrand-bc1
CCACGTCAAT	Genetic variant	chr10_102996273_A_T	ALT	pos	bc2	GTTTATCAATTTTATTGATCTTTTCAAAGAATGAAGGTTTGGTTTCATTTTTTTTTTTCTATTGTTTTTCTGCTTTCAGTAGTTACATCAGCAGTGCCTCTACCTTTTTATTTGGCCATCCCTCTTGTATCCCTATATTCTGCCATCTTTTTTTTCCACTTTTTATTATCAAGGC	ACTGGCCGCTTCACTGGTTTATCAATTTTATTGATCTTTTCAAAGAATGAAGGTTTGGTTTCATTTTTTTTTTTCTATTGTTTTTCTGCTTTCAGTAGTTACATCAGCAGTGCCTCTACCTTTTTATTTGGCCATCCCTCTTGTATCCCTATATTCTGCCATCTTTTTTTTCCACTTTTTATTATCAAGGCGGTACCTCTAGACCACGTCAATAGATCGGAAGAGCGTCG	none	chr10_102996273_A_T-ALT-posStrand-bc2
CTTGCATCCC	Genetic variant	chr10_102996273_A_T	ALT	pos	bc3	GTTTATCAATTTTATTGATCTTTTCAAAGAATGAAGGTTTGGTTTCATTTTTTTTTTTCTATTGTTTTTCTGCTTTCAGTAGTTACATCAGCAGTGCCTCTACCTTTTTATTTGGCCATCCCTCTTGTATCCCTATATTCTGCCATCTTTTTTTTCCACTTTTTATTATCAAGGC	ACTGGCCGCTTCACTGGTTTATCAATTTTATTGATCTTTTCAAAGAATGAAGGTTTGGTTTCATTTTTTTTTTTCTATTGTTTTTCTGCTTTCAGTAGTTACATCAGCAGTGCCTCTACCTTTTTATTTGGCCATCCCTCTTGTATCCCTATATTCTGCCATCTTTTTTTTCCACTTTTTATTATCAAGGCGGTACCTCTAGACTTGCATCCCAGATCGGAAGAGCGTCG	none	chr10_102996273_A_T-ALT-posStrand-bc3
CATACGTGGA	Genetic variant	chr10_102996273_A_T	ALT	pos	bc4	GTTTATCAATTTTATTGATCTTTTCAAAGAATGAAGGTTTGGTTTCATTTTTTTTTTTCTATTGTTTTTCTGCTTTCAGTAGTTACATCAGCAGTGCCTCTACCTTTTTATTTGGCCATCCCTCTTGTATCCCTATATTCTGCCATCTTTTTTTTCCACTTTTTATTATCAAGGC	ACTGGCCGCTTCACTGGTTTATCAATTTTATTGATCTTTTCAAAGAATGAAGGTTTGGTTTCATTTTTTTTTTTCTATTGTTTTTCTGCTTTCAGTAGTTACATCAGCAGTGCCTCTACCTTTTTATTTGGCCATCCCTCTTGTATCCCTATATTCTGCCATCTTTTTTTTCCACTTTTTATTATCAAGGCGGTACCTCTAGACATACGTGGAAGATCGGAAGAGCGTCG	none	chr10_102996273_A_T-ALT-posStrand-bc4
TCGTTGTAAC	Genetic variant	chr10_102996273_A_T	ALT	pos	bc5	GTTTATCAATTTTATTGATCTTTTCAAAGAATGAAGGTTTGGTTTCATTTTTTTTTTTCTATTGTTTTTCTGCTTTCAGTAGTTACATCAGCAGTGCCTCTACCTTTTTATTTGGCCATCCCTCTTGTATCCCTATATTCTGCCATCTTTTTTTTCCACTTTTTATTATCAAGGC	ACTGGCCGCTTCACTGGTTTATCAATTTTATTGATCTTTTCAAAGAATGAAGGTTTGGTTTCATTTTTTTTTTTCTATTGTTTTTCTGCTTTCAGTAGTTACATCAGCAGTGCCTCTACCTTTTTATTTGGCCATCCCTCTTGTATCCCTATATTCTGCCATCTTTTTTTTCCACTTTTTATTATCAAGGCGGTACCTCTAGATCGTTGTAACAGATCGGAAGAGCGTCG	none	chr10_102996273_A_T-ALT-posStrand-bc5
ACTCAGGTTA	Genetic variant	chr10_102996273_A_T	ALT	pos	bc6	GTTTATCAATTTTATTGATCTTTTCAAAGAATGAAGGTTTGGTTTCATTTTTTTTTTTCTATTGTTTTTCTGCTTTCAGTAGTTACATCAGCAGTGCCTCTACCTTTTTATTTGGCCATCCCTCTTGTATCCCTATATTCTGCCATCTTTTTTTTCCACTTTTTATTATCAAGGC	ACTGGCCGCTTCACTGGTTTATCAATTTTATTGATCTTTTCAAAGAATGAAGGTTTGGTTTCATTTTTTTTTTTCTATTGTTTTTCTGCTTTCAGTAGTTACATCAGCAGTGCCTCTACCTTTTTATTTGGCCATCCCTCTTGTATCCCTATATTCTGCCATCTTTTTTTTCCACTTTTTATTATCAAGGCGGTACCTCTAGAACTCAGGTTAAGATCGGAAGAGCGTCG	none	chr10_102996273_A_T-ALT-posStrand-bc6
AGCGCATGCT	Genetic variant	chr10_108749763_G_A	REF	pos	bc1	AGAAGCTGAATCCTCAGCTATTATTAGTGAAGGAGAAGTTGTCCAAGTGATTCATGAGGCAGAGTTTAAAACTTTGTATAATTGCTGGTGCAACAAAATTCAGCTATAAAAATTCACAGGTGCCTTAGGTCTCCCTAGAGTAATGAACTCAATGTAGTCATCACACAAGGAACAT	ACTGGCCGCTTCACTGAGAAGCTGAATCCTCAGCTATTATTAGTGAAGGAGAAGTTGTCCAAGTGATTCATGAGGCAGAGTTTAAAACTTTGTATAATTGCTGGTGCAACAAAATTCAGCTATAAAAATTCACAGGTGCCTTAGGTCTCCCTAGAGTAATGAACTCAATGTAGTCATCACACAAGGAACATGGTACCTCTAGAAGCGCATGCTAGATCGGAAGAGCGTCG	none	chr10_108749763_G_A-REF-posStrand-bc1
GCCTTCTGTG	Genetic variant	chr10_108749763_G_A	REF	pos	bc2	AGAAGCTGAATCCTCAGCTATTATTAGTGAAGGAGAAGTTGTCCAAGTGATTCATGAGGCAGAGTTTAAAACTTTGTATAATTGCTGGTGCAACAAAATTCAGCTATAAAAATTCACAGGTGCCTTAGGTCTCCCTAGAGTAATGAACTCAATGTAGTCATCACACAAGGAACAT	ACTGGCCGCTTCACTGAGAAGCTGAATCCTCAGCTATTATTAGTGAAGGAGAAGTTGTCCAAGTGATTCATGAGGCAGAGTTTAAAACTTTGTATAATTGCTGGTGCAACAAAATTCAGCTATAAAAATTCACAGGTGCCTTAGGTCTCCCTAGAGTAATGAACTCAATGTAGTCATCACACAAGGAACATGGTACCTCTAGAGCCTTCTGTGAGATCGGAAGAGCGTCG	none	chr10_108749763_G_A-REF-posStrand-bc2
CATGCGCTGA	Genetic variant	chr10_108749763_G_A	REF	pos	bc3	AGAAGCTGAATCCTCAGCTATTATTAGTGAAGGAGAAGTTGTCCAAGTGATTCATGAGGCAGAGTTTAAAACTTTGTATAATTGCTGGTGCAACAAAATTCAGCTATAAAAATTCACAGGTGCCTTAGGTCTCCCTAGAGTAATGAACTCAATGTAGTCATCACACAAGGAACAT	ACTGGCCGCTTCACTGAGAAGCTGAATCCTCAGCTATTATTAGTGAAGGAGAAGTTGTCCAAGTGATTCATGAGGCAGAGTTTAAAACTTTGTATAATTGCTGGTGCAACAAAATTCAGCTATAAAAATTCACAGGTGCCTTAGGTCTCCCTAGAGTAATGAACTCAATGTAGTCATCACACAAGGAACATGGTACCTCTAGACATGCGCTGAAGATCGGAAGAGCGTCG	none	chr10_108749763_G_A-REF-posStrand-bc3
CCCGTTCCAA	Genetic variant	chr10_108749763_G_A	REF	pos	bc4	AGAAGCTGAATCCTCAGCTATTATTAGTGAAGGAGAAGTTGTCCAAGTGATTCATGAGGCAGAGTTTAAAACTTTGTATAATTGCTGGTGCAACAAAATTCAGCTATAAAAATTCACAGGTGCCTTAGGTCTCCCTAGAGTAATGAACTCAATGTAGTCATCACACAAGGAACAT	ACTGGCCGCTTCACTGAGAAGCTGAATCCTCAGCTATTATTAGTGAAGGAGAAGTTGTCCAAGTGATTCATGAGGCAGAGTTTAAAACTTTGTATAATTGCTGGTGCAACAAAATTCAGCTATAAAAATTCACAGGTGCCTTAGGTCTCCCTAGAGTAATGAACTCAATGTAGTCATCACACAAGGAACATGGTACCTCTAGACCCGTTCCAAAGATCGGAAGAGCGTCG	none	chr10_108749763_G_A-REF-posStrand-bc4
CTAAGATTGG	Genetic variant	chr10_108749763_G_A	REF	pos	bc5	AGAAGCTGAATCCTCAGCTATTATTAGTGAAGGAGAAGTTGTCCAAGTGATTCATGAGGCAGAGTTTAAAACTTTGTATAATTGCTGGTGCAACAAAATTCAGCTATAAAAATTCACAGGTGCCTTAGGTCTCCCTAGAGTAATGAACTCAATGTAGTCATCACACAAGGAACAT	ACTGGCCGCTTCACTGAGAAGCTGAATCCTCAGCTATTATTAGTGAAGGAGAAGTTGTCCAAGTGATTCATGAGGCAGAGTTTAAAACTTTGTATAATTGCTGGTGCAACAAAATTCAGCTATAAAAATTCACAGGTGCCTTAGGTCTCCCTAGAGTAATGAACTCAATGTAGTCATCACACAAGGAACATGGTACCTCTAGACTAAGATTGGAGATCGGAAGAGCGTCG	none	chr10_108749763_G_A-REF-posStrand-bc5
TCCTGTGGAT	Genetic variant	chr10_108749763_G_A	REF	pos	bc6	AGAAGCTGAATCCTCAGCTATTATTAGTGAAGGAGAAGTTGTCCAAGTGATTCATGAGGCAGAGTTTAAAACTTTGTATAATTGCTGGTGCAACAAAATTCAGCTATAAAAATTCACAGGTGCCTTAGGTCTCCCTAGAGTAATGAACTCAATGTAGTCATCACACAAGGAACAT	ACTGGCCGCTTCACTGAGAAGCTGAATCCTCAGCTATTATTAGTGAAGGAGAAGTTGTCCAAGTGATTCATGAGGCAGAGTTTAAAACTTTGTATAATTGCTGGTGCAACAAAATTCAGCTATAAAAATTCACAGGTGCCTTAGGTCTCCCTAGAGTAATGAACTCAATGTAGTCATCACACAAGGAACATGGTACCTCTAGATCCTGTGGATAGATCGGAAGAGCGTCG	none	chr10_108749763_G_A-REF-posStrand-bc6
GACCATGACC	Genetic variant	chr10_108749763_G_A	ALT	pos	bc1	AGAAGCTGAATCCTCAGCTATTATTAGTGAAGGAGAAGTTGTCCAAGTGATTCATGAGGCAGAGTTTAAAACTTTGTATAATTGCTGATGCAACAAAATTCAGCTATAAAAATTCACAGGTGCCTTAGGTCTCCCTAGAGTAATGAACTCAATGTAGTCATCACACAAGGAACAT	ACTGGCCGCTTCACTGAGAAGCTGAATCCTCAGCTATTATTAGTGAAGGAGAAGTTGTCCAAGTGATTCATGAGGCAGAGTTTAAAACTTTGTATAATTGCTGATGCAACAAAATTCAGCTATAAAAATTCACAGGTGCCTTAGGTCTCCCTAGAGTAATGAACTCAATGTAGTCATCACACAAGGAACATGGTACCTCTAGAGACCATGACCAGATCGGAAGAGCGTCG	none	chr10_108749763_G_A-ALT-posStrand-bc1
ACCTAAACAC	Genetic variant	chr10_108749763_G_A	ALT	pos	bc2	AGAAGCTGAATCCTCAGCTATTATTAGTGAAGGAGAAGTTGTCCAAGTGATTCATGAGGCAGAGTTTAAAACTTTGTATAATTGCTGATGCAACAAAATTCAGCTATAAAAATTCACAGGTGCCTTAGGTCTCCCTAGAGTAATGAACTCAATGTAGTCATCACACAAGGAACAT	ACTGGCCGCTTCACTGAGAAGCTGAATCCTCAGCTATTATTAGTGAAGGAGAAGTTGTCCAAGTGATTCATGAGGCAGAGTTTAAAACTTTGTATAATTGCTGATGCAACAAAATTCAGCTATAAAAATTCACAGGTGCCTTAGGTCTCCCTAGAGTAATGAACTCAATGTAGTCATCACACAAGGAACATGGTACCTCTAGAACCTAAACACAGATCGGAAGAGCGTCG	none	chr10_108749763_G_A-ALT-posStrand-bc2
GTATGGATGG	Genetic variant	chr10_108749763_G_A	ALT	pos	bc3	AGAAGCTGAATCCTCAGCTATTATTAGTGAAGGAGAAGTTGTCCAAGTGATTCATGAGGCAGAGTTTAAAACTTTGTATAATTGCTGATGCAACAAAATTCAGCTATAAAAATTCACAGGTGCCTTAGGTCTCCCTAGAGTAATGAACTCAATGTAGTCATCACACAAGGAACAT	ACTGGCCGCTTCACTGAGAAGCTGAATCCTCAGCTATTATTAGTGAAGGAGAAGTTGTCCAAGTGATTCATGAGGCAGAGTTTAAAACTTTGTATAATTGCTGATGCAACAAAATTCAGCTATAAAAATTCACAGGTGCCTTAGGTCTCCCTAGAGTAATGAACTCAATGTAGTCATCACACAAGGAACATGGTACCTCTAGAGTATGGATGGAGATCGGAAGAGCGTCG	none	chr10_108749763_G_A-ALT-posStrand-bc3
GACAAGGAAT	Genetic variant	chr10_108749763_G_A	ALT	pos	bc4	AGAAGCTGAATCCTCAGCTATTATTAGTGAAGGAGAAGTTGTCCAAGTGATTCATGAGGCAGAGTTTAAAACTTTGTATAATTGCTGATGCAACAAAATTCAGCTATAAAAATTCACAGGTGCCTTAGGTCTCCCTAGAGTAATGAACTCAATGTAGTCATCACACAAGGAACAT	ACTGGCCGCTTCACTGAGAAGCTGAATCCTCAGCTATTATTAGTGAAGGAGAAGTTGTCCAAGTGATTCATGAGGCAGAGTTTAAAACTTTGTATAATTGCTGATGCAACAAAATTCAGCTATAAAAATTCACAGGTGCCTTAGGTCTCCCTAGAGTAATGAACTCAATGTAGTCATCACACAAGGAACATGGTACCTCTAGAGACAAGGAATAGATCGGAAGAGCGTCG	none	chr10_108749763_G_A-ALT-posStrand-bc4
AACCGACCTG	Genetic variant	chr10_108749763_G_A	ALT	pos	bc5	AGAAGCTGAATCCTCAGCTATTATTAGTGAAGGAGAAGTTGTCCAAGTGATTCATGAGGCAGAGTTTAAAACTTTGTATAATTGCTGATGCAACAAAATTCAGCTATAAAAATTCACAGGTGCCTTAGGTCTCCCTAGAGTAATGAACTCAATGTAGTCATCACACAAGGAACAT	ACTGGCCGCTTCACTGAGAAGCTGAATCCTCAGCTATTATTAGTGAAGGAGAAGTTGTCCAAGTGATTCATGAGGCAGAGTTTAAAACTTTGTATAATTGCTGATGCAACAAAATTCAGCTATAAAAATTCACAGGTGCCTTAGGTCTCCCTAGAGTAATGAACTCAATGTAGTCATCACACAAGGAACATGGTACCTCTAGAAACCGACCTGAGATCGGAAGAGCGTCG	none	chr10_108749763_G_A-ALT-posStrand-bc5
CGTTTAGCCG	Genetic variant	chr10_108749763_G_A	ALT	pos	bc6	AGAAGCTGAATCCTCAGCTATTATTAGTGAAGGAGAAGTTGTCCAAGTGATTCATGAGGCAGAGTTTAAAACTTTGTATAATTGCTGATGCAACAAAATTCAGCTATAAAAATTCACAGGTGCCTTAGGTCTCCCTAGAGTAATGAACTCAATGTAGTCATCACACAAGGAACAT	ACTGGCCGCTTCACTGAGAAGCTGAATCCTCAGCTATTATTAGTGAAGGAGAAGTTGTCCAAGTGATTCATGAGGCAGAGTTTAAAACTTTGTATAATTGCTGATGCAACAAAATTCAGCTATAAAAATTCACAGGTGCCTTAGGTCTCCCTAGAGTAATGAACTCAATGTAGTCATCACACAAGGAACATGGTACCTCTAGACGTTTAGCCGAGATCGGAAGAGCGTCG	none	chr10_108749763_G_A-ALT-posStrand-bc6
GCGATGGAGA	Genetic variant	chr10_119808232_A_T	REF	pos	bc1	TTCCAGATTGCAGATGTGTGTAGTTGACTCTTTTCTGAAATGGTTGGCTAAGGCAGGGCCAGGTAATGTGACTCAAGCAGGCCACACATTACATCAGAGGGAGAGGGGGCTGTGTGGGCCTGAGGAGGAGTGTGTGCTCTCTCTGGAGGGGCCTATGTTGCCAGACCCTCCAGTT	ACTGGCCGCTTCACTGTTCCAGATTGCAGATGTGTGTAGTTGACTCTTTTCTGAAATGGTTGGCTAAGGCAGGGCCAGGTAATGTGACTCAAGCAGGCCACACATTACATCAGAGGGAGAGGGGGCTGTGTGGGCCTGAGGAGGAGTGTGTGCTCTCTCTGGAGGGGCCTATGTTGCCAGACCCTCCAGTTGGTACCTCTAGAGCGATGGAGAAGATCGGAAGAGCGTCG	none	chr10_119808232_A_T-REF-posStrand-bc1
AGCGGAGGAA	Genetic variant	chr10_119808232_A_T	REF	pos	bc2	TTCCAGATTGCAGATGTGTGTAGTTGACTCTTTTCTGAAATGGTTGGCTAAGGCAGGGCCAGGTAATGTGACTCAAGCAGGCCACACATTACATCAGAGGGAGAGGGGGCTGTGTGGGCCTGAGGAGGAGTGTGTGCTCTCTCTGGAGGGGCCTATGTTGCCAGACCCTCCAGTT	ACTGGCCGCTTCACTGTTCCAGATTGCAGATGTGTGTAGTTGACTCTTTTCTGAAATGGTTGGCTAAGGCAGGGCCAGGTAATGTGACTCAAGCAGGCCACACATTACATCAGAGGGAGAGGGGGCTGTGTGGGCCTGAGGAGGAGTGTGTGCTCTCTCTGGAGGGGCCTATGTTGCCAGACCCTCCAGTTGGTACCTCTAGAAGCGGAGGAAAGATCGGAAGAGCGTCG	none	chr10_119808232_A_T-REF-posStrand-bc2
AGCCGGAGAA	Genetic variant	chr10_119808232_A_T	REF	pos	bc3	TTCCAGATTGCAGATGTGTGTAGTTGACTCTTTTCTGAAATGGTTGGCTAAGGCAGGGCCAGGTAATGTGACTCAAGCAGGCCACACATTACATCAGAGGGAGAGGGGGCTGTGTGGGCCTGAGGAGGAGTGTGTGCTCTCTCTGGAGGGGCCTATGTTGCCAGACCCTCCAGTT	ACTGGCCGCTTCACTGTTCCAGATTGCAGATGTGTGTAGTTGACTCTTTTCTGAAATGGTTGGCTAAGGCAGGGCCAGGTAATGTGACTCAAGCAGGCCACACATTACATCAGAGGGAGAGGGGGCTGTGTGGGCCTGAGGAGGAGTGTGTGCTCTCTCTGGAGGGGCCTATGTTGCCAGACCCTCCAGTTGGTACCTCTAGAAGCCGGAGAAAGATCGGAAGAGCGTCG	none	chr10_119808232_A_T-REF-posStrand-bc3
TCATGTAGAA	Genetic variant	chr10_119808232_A_T	REF	pos	bc4	TTCCAGATTGCAGATGTGTGTAGTTGACTCTTTTCTGAAATGGTTGGCTAAGGCAGGGCCAGGTAATGTGACTCAAGCAGGCCACACATTACATCAGAGGGAGAGGGGGCTGTGTGGGCCTGAGGAGGAGTGTGTGCTCTCTCTGGAGGGGCCTATGTTGCCAGACCCTCCAGTT	ACTGGCCGCTTCACTGTTCCAGATTGCAGATGTGTGTAGTTGACTCTTTTCTGAAATGGTTGGCTAAGGCAGGGCCAGGTAATGTGACTCAAGCAGGCCACACATTACATCAGAGGGAGAGGGGGCTGTGTGGGCCTGAGGAGGAGTGTGTGCTCTCTCTGGAGGGGCCTATGTTGCCAGACCCTCCAGTTGGTACCTCTAGATCATGTAGAAAGATCGGAAGAGCGTCG	none	chr10_119808232_A_T-REF-posStrand-bc4
CTTTACCGGT	Genetic variant	chr10_119808232_A_T	REF	pos	bc5	TTCCAGATTGCAGATGTGTGTAGTTGACTCTTTTCTGAAATGGTTGGCTAAGGCAGGGCCAGGTAATGTGACTCAAGCAGGCCACACATTACATCAGAGGGAGAGGGGGCTGTGTGGGCCTGAGGAGGAGTGTGTGCTCTCTCTGGAGGGGCCTATGTTGCCAGACCCTCCAGTT	ACTGGCCGCTTCACTGTTCCAGATTGCAGATGTGTGTAGTTGACTCTTTTCTGAAATGGTTGGCTAAGGCAGGGCCAGGTAATGTGACTCAAGCAGGCCACACATTACATCAGAGGGAGAGGGGGCTGTGTGGGCCTGAGGAGGAGTGTGTGCTCTCTCTGGAGGGGCCTATGTTGCCAGACCCTCCAGTTGGTACCTCTAGACTTTACCGGTAGATCGGAAGAGCGTCG	none	chr10_119808232_A_T-REF-posStrand-bc5
AAAGTAGCCC	Genetic variant	chr10_119808232_A_T	REF	pos	bc6	TTCCAGATTGCAGATGTGTGTAGTTGACTCTTTTCTGAAATGGTTGGCTAAGGCAGGGCCAGGTAATGTGACTCAAGCAGGCCACACATTACATCAGAGGGAGAGGGGGCTGTGTGGGCCTGAGGAGGAGTGTGTGCTCTCTCTGGAGGGGCCTATGTTGCCAGACCCTCCAGTT	ACTGGCCGCTTCACTGTTCCAGATTGCAGATGTGTGTAGTTGACTCTTTTCTGAAATGGTTGGCTAAGGCAGGGCCAGGTAATGTGACTCAAGCAGGCCACACATTACATCAGAGGGAGAGGGGGCTGTGTGGGCCTGAGGAGGAGTGTGTGCTCTCTCTGGAGGGGCCTATGTTGCCAGACCCTCCAGTTGGTACCTCTAGAAAAGTAGCCCAGATCGGAAGAGCGTCG	none	chr10_119808232_A_T-REF-posStrand-bc6
CGCGAAACCT	Genetic variant	chr10_119808232_A_T	ALT	pos	bc1	TTCCAGATTGCAGATGTGTGTAGTTGACTCTTTTCTGAAATGGTTGGCTAAGGCAGGGCCAGGTAATGTGACTCAAGCAGGCCACACTTTACATCAGAGGGAGAGGGGGCTGTGTGGGCCTGAGGAGGAGTGTGTGCTCTCTCTGGAGGGGCCTATGTTGCCAGACCCTCCAGTT	ACTGGCCGCTTCACTGTTCCAGATTGCAGATGTGTGTAGTTGACTCTTTTCTGAAATGGTTGGCTAAGGCAGGGCCAGGTAATGTGACTCAAGCAGGCCACACTTTACATCAGAGGGAGAGGGGGCTGTGTGGGCCTGAGGAGGAGTGTGTGCTCTCTCTGGAGGGGCCTATGTTGCCAGACCCTCCAGTTGGTACCTCTAGACGCGAAACCTAGATCGGAAGAGCGTCG	none	chr10_119808232_A_T-ALT-posStrand-bc1
AACGATCCAG	Genetic variant	chr10_119808232_A_T	ALT	pos	bc2	TTCCAGATTGCAGATGTGTGTAGTTGACTCTTTTCTGAAATGGTTGGCTAAGGCAGGGCCAGGTAATGTGACTCAAGCAGGCCACACTTTACATCAGAGGGAGAGGGGGCTGTGTGGGCCTGAGGAGGAGTGTGTGCTCTCTCTGGAGGGGCCTATGTTGCCAGACCCTCCAGTT	ACTGGCCGCTTCACTGTTCCAGATTGCAGATGTGTGTAGTTGACTCTTTTCTGAAATGGTTGGCTAAGGCAGGGCCAGGTAATGTGACTCAAGCAGGCCACACTTTACATCAGAGGGAGAGGGGGCTGTGTGGGCCTGAGGAGGAGTGTGTGCTCTCTCTGGAGGGGCCTATGTTGCCAGACCCTCCAGTTGGTACCTCTAGAAACGATCCAGAGATCGGAAGAGCGTCG	none	chr10_119808232_A_T-ALT-posStrand-bc2
GACAGTAACA	Genetic variant	chr10_119808232_A_T	ALT	pos	bc3	TTCCAGATTGCAGATGTGTGTAGTTGACTCTTTTCTGAAATGGTTGGCTAAGGCAGGGCCAGGTAATGTGACTCAAGCAGGCCACACTTTACATCAGAGGGAGAGGGGGCTGTGTGGGCCTGAGGAGGAGTGTGTGCTCTCTCTGGAGGGGCCTATGTTGCCAGACCCTCCAGTT	ACTGGCCGCTTCACTGTTCCAGATTGCAGATGTGTGTAGTTGACTCTTTTCTGAAATGGTTGGCTAAGGCAGGGCCAGGTAATGTGACTCAAGCAGGCCACACTTTACATCAGAGGGAGAGGGGGCTGTGTGGGCCTGAGGAGGAGTGTGTGCTCTCTCTGGAGGGGCCTATGTTGCCAGACCCTCCAGTTGGTACCTCTAGAGACAGTAACAAGATCGGAAGAGCGTCG	none	chr10_119808232_A_T-ALT-posStrand-bc3
GAGACTGCGA	Genetic variant	chr10_119808232_A_T	ALT	pos	bc4	TTCCAGATTGCAGATGTGTGTAGTTGACTCTTTTCTGAAATGGTTGGCTAAGGCAGGGCCAGGTAATGTGACTCAAGCAGGCCACACTTTACATCAGAGGGAGAGGGGGCTGTGTGGGCCTGAGGAGGAGTGTGTGCTCTCTCTGGAGGGGCCTATGTTGCCAGACCCTCCAGTT	ACTGGCCGCTTCACTGTTCCAGATTGCAGATGTGTGTAGTTGACTCTTTTCTGAAATGGTTGGCTAAGGCAGGGCCAGGTAATGTGACTCAAGCAGGCCACACTTTACATCAGAGGGAGAGGGGGCTGTGTGGGCCTGAGGAGGAGTGTGTGCTCTCTCTGGAGGGGCCTATGTTGCCAGACCCTCCAGTTGGTACCTCTAGAGAGACTGCGAAGATCGGAAGAGCGTCG	none	chr10_119808232_A_T-ALT-posStrand-bc4
ACGACGTCCA	Genetic variant	chr10_119808232_A_T	ALT	pos	bc5	TTCCAGATTGCAGATGTGTGTAGTTGACTCTTTTCTGAAATGGTTGGCTAAGGCAGGGCCAGGTAATGTGACTCAAGCAGGCCACACTTTACATCAGAGGGAGAGGGGGCTGTGTGGGCCTGAGGAGGAGTGTGTGCTCTCTCTGGAGGGGCCTATGTTGCCAGACCCTCCAGTT	ACTGGCCGCTTCACTGTTCCAGATTGCAGATGTGTGTAGTTGACTCTTTTCTGAAATGGTTGGCTAAGGCAGGGCCAGGTAATGTGACTCAAGCAGGCCACACTTTACATCAGAGGGAGAGGGGGCTGTGTGGGCCTGAGGAGGAGTGTGTGCTCTCTCTGGAGGGGCCTATGTTGCCAGACCCTCCAGTTGGTACCTCTAGAACGACGTCCAAGATCGGAAGAGCGTCG	none	chr10_119808232_A_T-ALT-posStrand-bc5
CTTGACGTTG	Genetic variant	chr10_119808232_A_T	ALT	pos	bc6	TTCCAGATTGCAGATGTGTGTAGTTGACTCTTTTCTGAAATGGTTGGCTAAGGCAGGGCCAGGTAATGTGACTCAAGCAGGCCACACTTTACATCAGAGGGAGAGGGGGCTGTGTGGGCCTGAGGAGGAGTGTGTGCTCTCTCTGGAGGGGCCTATGTTGCCAGACCCTCCAGTT	ACTGGCCGCTTCACTGTTCCAGATTGCAGATGTGTGTAGTTGACTCTTTTCTGAAATGGTTGGCTAAGGCAGGGCCAGGTAATGTGACTCAAGCAGGCCACACTTTACATCAGAGGGAGAGGGGGCTGTGTGGGCCTGAGGAGGAGTGTGTGCTCTCTCTGGAGGGGCCTATGTTGCCAGACCCTCCAGTTGGTACCTCTAGACTTGACGTTGAGATCGGAAGAGCGTCG	none	chr10_119808232_A_T-ALT-posStrand-bc6
CTTTCGGAGG	Genetic variant	chr10_121158221_T_C	REF	pos	bc1	AAATCAAGGGGTCAGCCGGGCTCTGTTTCTTTCTGGAGACTCTGAGGAGAAACCGTTTCTTTGCTCTTTGAACTGTTGGAGACTGCTTACATCACTTGGCTCATGGCAAAGAGCCAGTGATGATGTATCAAGTCTGAGTTCTAACTTCTGCTTTCTTCTTCCACTTTTAAGGTCC	ACTGGCCGCTTCACTGAAATCAAGGGGTCAGCCGGGCTCTGTTTCTTTCTGGAGACTCTGAGGAGAAACCGTTTCTTTGCTCTTTGAACTGTTGGAGACTGCTTACATCACTTGGCTCATGGCAAAGAGCCAGTGATGATGTATCAAGTCTGAGTTCTAACTTCTGCTTTCTTCTTCCACTTTTAAGGTCCGGTACCTCTAGACTTTCGGAGGAGATCGGAAGAGCGTCG	none	chr10_121158221_T_C-REF-posStrand-bc1
GCTACGGCAT	Genetic variant	chr10_121158221_T_C	REF	pos	bc2	AAATCAAGGGGTCAGCCGGGCTCTGTTTCTTTCTGGAGACTCTGAGGAGAAACCGTTTCTTTGCTCTTTGAACTGTTGGAGACTGCTTACATCACTTGGCTCATGGCAAAGAGCCAGTGATGATGTATCAAGTCTGAGTTCTAACTTCTGCTTTCTTCTTCCACTTTTAAGGTCC	ACTGGCCGCTTCACTGAAATCAAGGGGTCAGCCGGGCTCTGTTTCTTTCTGGAGACTCTGAGGAGAAACCGTTTCTTTGCTCTTTGAACTGTTGGAGACTGCTTACATCACTTGGCTCATGGCAAAGAGCCAGTGATGATGTATCAAGTCTGAGTTCTAACTTCTGCTTTCTTCTTCCACTTTTAAGGTCCGGTACCTCTAGAGCTACGGCATAGATCGGAAGAGCGTCG	none	chr10_121158221_T_C-REF-posStrand-bc2
TACGAATCCT	Genetic variant	chr10_121158221_T_C	REF	pos	bc3	AAATCAAGGGGTCAGCCGGGCTCTGTTTCTTTCTGGAGACTCTGAGGAGAAACCGTTTCTTTGCTCTTTGAACTGTTGGAGACTGCTTACATCACTTGGCTCATGGCAAAGAGCCAGTGATGATGTATCAAGTCTGAGTTCTAACTTCTGCTTTCTTCTTCCACTTTTAAGGTCC	ACTGGCCGCTTCACTGAAATCAAGGGGTCAGCCGGGCTCTGTTTCTTTCTGGAGACTCTGAGGAGAAACCGTTTCTTTGCTCTTTGAACTGTTGGAGACTGCTTACATCACTTGGCTCATGGCAAAGAGCCAGTGATGATGTATCAAGTCTGAGTTCTAACTTCTGCTTTCTTCTTCCACTTTTAAGGTCCGGTACCTCTAGATACGAATCCTAGATCGGAAGAGCGTCG	none	chr10_121158221_T_C-REF-posStrand-bc3
CGCTCAAGCT	Genetic variant	chr10_121158221_T_C	REF	pos	bc4	AAATCAAGGGGTCAGCCGGGCTCTGTTTCTTTCTGGAGACTCTGAGGAGAAACCGTTTCTTTGCTCTTTGAACTGTTGGAGACTGCTTACATCACTTGGCTCATGGCAAAGAGCCAGTGATGATGTATCAAGTCTGAGTTCTAACTTCTGCTTTCTTCTTCCACTTTTAAGGTCC	ACTGGCCGCTTCACTGAAATCAAGGGGTCAGCCGGGCTCTGTTTCTTTCTGGAGACTCTGAGGAGAAACCGTTTCTTTGCTCTTTGAACTGTTGGAGACTGCTTACATCACTTGGCTCATGGCAAAGAGCCAGTGATGATGTATCAAGTCTGAGTTCTAACTTCTGCTTTCTTCTTCCACTTTTAAGGTCCGGTACCTCTAGACGCTCAAGCTAGATCGGAAGAGCGTCG	none	chr10_121158221_T_C-REF-posStrand-bc4
GTGAATCCCT	Genetic variant	chr10_121158221_T_C	REF	pos	bc5	AAATCAAGGGGTCAGCCGGGCTCTGTTTCTTTCTGGAGACTCTGAGGAGAAACCGTTTCTTTGCTCTTTGAACTGTTGGAGACTGCTTACATCACTTGGCTCATGGCAAAGAGCCAGTGATGATGTATCAAGTCTGAGTTCTAACTTCTGCTTTCTTCTTCCACTTTTAAGGTCC	ACTGGCCGCTTCACTGAAATCAAGGGGTCAGCCGGGCTCTGTTTCTTTCTGGAGACTCTGAGGAGAAACCGTTTCTTTGCTCTTTGAACTGTTGGAGACTGCTTACATCACTTGGCTCATGGCAAAGAGCCAGTGATGATGTATCAAGTCTGAGTTCTAACTTCTGCTTTCTTCTTCCACTTTTAAGGTCCGGTACCTCTAGAGTGAATCCCTAGATCGGAAGAGCGTCG	none	chr10_121158221_T_C-REF-posStrand-bc5
ATGTGATTCC	Genetic variant	chr10_121158221_T_C	REF	pos	bc6	AAATCAAGGGGTCAGCCGGGCTCTGTTTCTTTCTGGAGACTCTGAGGAGAAACCGTTTCTTTGCTCTTTGAACTGTTGGAGACTGCTTACATCACTTGGCTCATGGCAAAGAGCCAGTGATGATGTATCAAGTCTGAGTTCTAACTTCTGCTTTCTTCTTCCACTTTTAAGGTCC	ACTGGCCGCTTCACTGAAATCAAGGGGTCAGCCGGGCTCTGTTTCTTTCTGGAGACTCTGAGGAGAAACCGTTTCTTTGCTCTTTGAACTGTTGGAGACTGCTTACATCACTTGGCTCATGGCAAAGAGCCAGTGATGATGTATCAAGTCTGAGTTCTAACTTCTGCTTTCTTCTTCCACTTTTAAGGTCCGGTACCTCTAGAATGTGATTCCAGATCGGAAGAGCGTCG	none	chr10_121158221_T_C-REF-posStrand-bc6
CTCGTTGAAC	Genetic variant	chr10_121158221_T_C	ALT	pos	bc1	AAATCAAGGGGTCAGCCGGGCTCTGTTTCTTTCTGGAGACTCTGAGGAGAAACCGTTTCTTTGCTCTTTGAACTGTTGGAGACTGCTCACATCACTTGGCTCATGGCAAAGAGCCAGTGATGATGTATCAAGTCTGAGTTCTAACTTCTGCTTTCTTCTTCCACTTTTAAGGTCC	ACTGGCCGCTTCACTGAAATCAAGGGGTCAGCCGGGCTCTGTTTCTTTCTGGAGACTCTGAGGAGAAACCGTTTCTTTGCTCTTTGAACTGTTGGAGACTGCTCACATCACTTGGCTCATGGCAAAGAGCCAGTGATGATGTATCAAGTCTGAGTTCTAACTTCTGCTTTCTTCTTCCACTTTTAAGGTCCGGTACCTCTAGACTCGTTGAACAGATCGGAAGAGCGTCG	none	chr10_121158221_T_C-ALT-posStrand-bc1
GAGTGGAGAG	Genetic variant	chr10_121158221_T_C	ALT	pos	bc2	AAATCAAGGGGTCAGCCGGGCTCTGTTTCTTTCTGGAGACTCTGAGGAGAAACCGTTTCTTTGCTCTTTGAACTGTTGGAGACTGCTCACATCACTTGGCTCATGGCAAAGAGCCAGTGATGATGTATCAAGTCTGAGTTCTAACTTCTGCTTTCTTCTTCCACTTTTAAGGTCC	ACTGGCCGCTTCACTGAAATCAAGGGGTCAGCCGGGCTCTGTTTCTTTCTGGAGACTCTGAGGAGAAACCGTTTCTTTGCTCTTTGAACTGTTGGAGACTGCTCACATCACTTGGCTCATGGCAAAGAGCCAGTGATGATGTATCAAGTCTGAGTTCTAACTTCTGCTTTCTTCTTCCACTTTTAAGGTCCGGTACCTCTAGAGAGTGGAGAGAGATCGGAAGAGCGTCG	none	chr10_121158221_T_C-ALT-posStrand-bc2
TCTTTGTGAA	Genetic variant	chr10_121158221_T_C	ALT	pos	bc3	AAATCAAGGGGTCAGCCGGGCTCTGTTTCTTTCTGGAGACTCTGAGGAGAAACCGTTTCTTTGCTCTTTGAACTGTTGGAGACTGCTCACATCACTTGGCTCATGGCAAAGAGCCAGTGATGATGTATCAAGTCTGAGTTCTAACTTCTGCTTTCTTCTTCCACTTTTAAGGTCC	ACTGGCCGCTTCACTGAAATCAAGGGGTCAGCCGGGCTCTGTTTCTTTCTGGAGACTCTGAGGAGAAACCGTTTCTTTGCTCTTTGAACTGTTGGAGACTGCTCACATCACTTGGCTCATGGCAAAGAGCCAGTGATGATGTATCAAGTCTGAGTTCTAACTTCTGCTTTCTTCTTCCACTTTTAAGGTCCGGTACCTCTAGATCTTTGTGAAAGATCGGAAGAGCGTCG	none	chr10_121158221_T_C-ALT-posStrand-bc3
GCATGCCTGT	Genetic variant	chr10_121158221_T_C	ALT	pos	bc4	AAATCAAGGGGTCAGCCGGGCTCTGTTTCTTTCTGGAGACTCTGAGGAGAAACCGTTTCTTTGCTCTTTGAACTGTTGGAGACTGCTCACATCACTTGGCTCATGGCAAAGAGCCAGTGATGATGTATCAAGTCTGAGTTCTAACTTCTGCTTTCTTCTTCCACTTTTAAGGTCC	ACTGGCCGCTTCACTGAAATCAAGGGGTCAGCCGGGCTCTGTTTCTTTCTGGAGACTCTGAGGAGAAACCGTTTCTTTGCTCTTTGAACTGTTGGAGACTGCTCACATCACTTGGCTCATGGCAAAGAGCCAGTGATGATGTATCAAGTCTGAGTTCTAACTTCTGCTTTCTTCTTCCACTTTTAAGGTCCGGTACCTCTAGAGCATGCCTGTAGATCGGAAGAGCGTCG	none	chr10_121158221_T_C-ALT-posStrand-bc4
CGGCTTTACC	Genetic variant	chr10_121158221_T_C	ALT	pos	bc5	AAATCAAGGGGTCAGCCGGGCTCTGTTTCTTTCTGGAGACTCTGAGGAGAAACCGTTTCTTTGCTCTTTGAACTGTTGGAGACTGCTCACATCACTTGGCTCATGGCAAAGAGCCAGTGATGATGTATCAAGTCTGAGTTCTAACTTCTGCTTTCTTCTTCCACTTTTAAGGTCC	ACTGGCCGCTTCACTGAAATCAAGGGGTCAGCCGGGCTCTGTTTCTTTCTGGAGACTCTGAGGAGAAACCGTTTCTTTGCTCTTTGAACTGTTGGAGACTGCTCACATCACTTGGCTCATGGCAAAGAGCCAGTGATGATGTATCAAGTCTGAGTTCTAACTTCTGCTTTCTTCTTCCACTTTTAAGGTCCGGTACCTCTAGACGGCTTTACCAGATCGGAAGAGCGTCG	none	chr10_121158221_T_C-ALT-posStrand-bc5
CCGCTCTTAC	Genetic variant	chr10_121158221_T_C	ALT	pos	bc6	AAATCAAGGGGTCAGCCGGGCTCTGTTTCTTTCTGGAGACTCTGAGGAGAAACCGTTTCTTTGCTCTTTGAACTGTTGGAGACTGCTCACATCACTTGGCTCATGGCAAAGAGCCAGTGATGATGTATCAAGTCTGAGTTCTAACTTCTGCTTTCTTCTTCCACTTTTAAGGTCC	ACTGGCCGCTTCACTGAAATCAAGGGGTCAGCCGGGCTCTGTTTCTTTCTGGAGACTCTGAGGAGAAACCGTTTCTTTGCTCTTTGAACTGTTGGAGACTGCTCACATCACTTGGCTCATGGCAAAGAGCCAGTGATGATGTATCAAGTCTGAGTTCTAACTTCTGCTTTCTTCTTCCACTTTTAAGGTCCGGTACCTCTAGACCGCTCTTACAGATCGGAAGAGCGTCG	none	chr10_121158221_T_C-ALT-posStrand-bc6
AGAATGCAAG	Genetic variant	chr10_125982897_G_C	REF	pos	bc1	TTTTCCCCTGCAGGATGTAGGCTTTATTTCTGTCTAGCTCATTTGTGGATCCCCAGCTCCTACACCTGCCCAGTGTATTTTCTGATGGAAGGAGTTGACTTTATTCCTTTTTTTTTTTTCTCATCATTCTATCTTGCTGGGCTAATTTCCATTTTAATCTTTCTTTTGTCACATT	ACTGGCCGCTTCACTGTTTTCCCCTGCAGGATGTAGGCTTTATTTCTGTCTAGCTCATTTGTGGATCCCCAGCTCCTACACCTGCCCAGTGTATTTTCTGATGGAAGGAGTTGACTTTATTCCTTTTTTTTTTTTCTCATCATTCTATCTTGCTGGGCTAATTTCCATTTTAATCTTTCTTTTGTCACATTGGTACCTCTAGAAGAATGCAAGAGATCGGAAGAGCGTCG	none	chr10_125982897_G_C-REF-posStrand-bc1
CAACAGTAGA	Genetic variant	chr10_125982897_G_C	REF	pos	bc2	TTTTCCCCTGCAGGATGTAGGCTTTATTTCTGTCTAGCTCATTTGTGGATCCCCAGCTCCTACACCTGCCCAGTGTATTTTCTGATGGAAGGAGTTGACTTTATTCCTTTTTTTTTTTTCTCATCATTCTATCTTGCTGGGCTAATTTCCATTTTAATCTTTCTTTTGTCACATT	ACTGGCCGCTTCACTGTTTTCCCCTGCAGGATGTAGGCTTTATTTCTGTCTAGCTCATTTGTGGATCCCCAGCTCCTACACCTGCCCAGTGTATTTTCTGATGGAAGGAGTTGACTTTATTCCTTTTTTTTTTTTCTCATCATTCTATCTTGCTGGGCTAATTTCCATTTTAATCTTTCTTTTGTCACATTGGTACCTCTAGACAACAGTAGAAGATCGGAAGAGCGTCG	none	chr10_125982897_G_C-REF-posStrand-bc2
TCGTCGCAGA	Genetic variant	chr10_125982897_G_C	REF	pos	bc3	TTTTCCCCTGCAGGATGTAGGCTTTATTTCTGTCTAGCTCATTTGTGGATCCCCAGCTCCTACACCTGCCCAGTGTATTTTCTGATGGAAGGAGTTGACTTTATTCCTTTTTTTTTTTTCTCATCATTCTATCTTGCTGGGCTAATTTCCATTTTAATCTTTCTTTTGTCACATT	ACTGGCCGCTTCACTGTTTTCCCCTGCAGGATGTAGGCTTTATTTCTGTCTAGCTCATTTGTGGATCCCCAGCTCCTACACCTGCCCAGTGTATTTTCTGATGGAAGGAGTTGACTTTATTCCTTTTTTTTTTTTCTCATCATTCTATCTTGCTGGGCTAATTTCCATTTTAATCTTTCTTTTGTCACATTGGTACCTCTAGATCGTCGCAGAAGATCGGAAGAGCGTCG	none	chr10_125982897_G_C-REF-posStrand-bc3
CGCAATGCGT	Genetic variant	chr10_125982897_G_C	REF	pos	bc4	TTTTCCCCTGCAGGATGTAGGCTTTATTTCTGTCTAGCTCATTTGTGGATCCCCAGCTCCTACACCTGCCCAGTGTATTTTCTGATGGAAGGAGTTGACTTTATTCCTTTTTTTTTTTTCTCATCATTCTATCTTGCTGGGCTAATTTCCATTTTAATCTTTCTTTTGTCACATT	ACTGGCCGCTTCACTGTTTTCCCCTGCAGGATGTAGGCTTTATTTCTGTCTAGCTCATTTGTGGATCCCCAGCTCCTACACCTGCCCAGTGTATTTTCTGATGGAAGGAGTTGACTTTATTCCTTTTTTTTTTTTCTCATCATTCTATCTTGCTGGGCTAATTTCCATTTTAATCTTTCTTTTGTCACATTGGTACCTCTAGACGCAATGCGTAGATCGGAAGAGCGTCG	none	chr10_125982897_G_C-REF-posStrand-bc4
GCATATAACA	Genetic variant	chr10_125982897_G_C	REF	pos	bc5	TTTTCCCCTGCAGGATGTAGGCTTTATTTCTGTCTAGCTCATTTGTGGATCCCCAGCTCCTACACCTGCCCAGTGTATTTTCTGATGGAAGGAGTTGACTTTATTCCTTTTTTTTTTTTCTCATCATTCTATCTTGCTGGGCTAATTTCCATTTTAATCTTTCTTTTGTCACATT	ACTGGCCGCTTCACTGTTTTCCCCTGCAGGATGTAGGCTTTATTTCTGTCTAGCTCATTTGTGGATCCCCAGCTCCTACACCTGCCCAGTGTATTTTCTGATGGAAGGAGTTGACTTTATTCCTTTTTTTTTTTTCTCATCATTCTATCTTGCTGGGCTAATTTCCATTTTAATCTTTCTTTTGTCACATTGGTACCTCTAGAGCATATAACAAGATCGGAAGAGCGTCG	none	chr10_125982897_G_C-REF-posStrand-bc5
TAGCCAAATC	Genetic variant	chr10_125982897_G_C	REF	pos	bc6	TTTTCCCCTGCAGGATGTAGGCTTTATTTCTGTCTAGCTCATTTGTGGATCCCCAGCTCCTACACCTGCCCAGTGTATTTTCTGATGGAAGGAGTTGACTTTATTCCTTTTTTTTTTTTCTCATCATTCTATCTTGCTGGGCTAATTTCCATTTTAATCTTTCTTTTGTCACATT	ACTGGCCGCTTCACTGTTTTCCCCTGCAGGATGTAGGCTTTATTTCTGTCTAGCTCATTTGTGGATCCCCAGCTCCTACACCTGCCCAGTGTATTTTCTGATGGAAGGAGTTGACTTTATTCCTTTTTTTTTTTTCTCATCATTCTATCTTGCTGGGCTAATTTCCATTTTAATCTTTCTTTTGTCACATTGGTACCTCTAGATAGCCAAATCAGATCGGAAGAGCGTCG	none	chr10_125982897_G_C-REF-posStrand-bc6
CAGTAAAGCT	Genetic variant	chr10_125982897_G_C	ALT	pos	bc1	TTTTCCCCTGCAGGATGTAGGCTTTATTTCTGTCTAGCTCATTTGTGGATCCCCAGCTCCTACACCTGCCCAGTGTATTTTCTGATGCAAGGAGTTGACTTTATTCCTTTTTTTTTTTTCTCATCATTCTATCTTGCTGGGCTAATTTCCATTTTAATCTTTCTTTTGTCACATT	ACTGGCCGCTTCACTGTTTTCCCCTGCAGGATGTAGGCTTTATTTCTGTCTAGCTCATTTGTGGATCCCCAGCTCCTACACCTGCCCAGTGTATTTTCTGATGCAAGGAGTTGACTTTATTCCTTTTTTTTTTTTCTCATCATTCTATCTTGCTGGGCTAATTTCCATTTTAATCTTTCTTTTGTCACATTGGTACCTCTAGACAGTAAAGCTAGATCGGAAGAGCGTCG	none	chr10_125982897_G_C-ALT-posStrand-bc1
CCCTGGCTAT	Genetic variant	chr10_125982897_G_C	ALT	pos	bc2	TTTTCCCCTGCAGGATGTAGGCTTTATTTCTGTCTAGCTCATTTGTGGATCCCCAGCTCCTACACCTGCCCAGTGTATTTTCTGATGCAAGGAGTTGACTTTATTCCTTTTTTTTTTTTCTCATCATTCTATCTTGCTGGGCTAATTTCCATTTTAATCTTTCTTTTGTCACATT	ACTGGCCGCTTCACTGTTTTCCCCTGCAGGATGTAGGCTTTATTTCTGTCTAGCTCATTTGTGGATCCCCAGCTCCTACACCTGCCCAGTGTATTTTCTGATGCAAGGAGTTGACTTTATTCCTTTTTTTTTTTTCTCATCATTCTATCTTGCTGGGCTAATTTCCATTTTAATCTTTCTTTTGTCACATTGGTACCTCTAGACCCTGGCTATAGATCGGAAGAGCGTCG	none	chr10_125982897_G_C-ALT-posStrand-bc2
AGGTAGATGA	Genetic variant	chr10_125982897_G_C	ALT	pos	bc3	TTTTCCCCTGCAGGATGTAGGCTTTATTTCTGTCTAGCTCATTTGTGGATCCCCAGCTCCTACACCTGCCCAGTGTATTTTCTGATGCAAGGAGTTGACTTTATTCCTTTTTTTTTTTTCTCATCATTCTATCTTGCTGGGCTAATTTCCATTTTAATCTTTCTTTTGTCACATT	ACTGGCCGCTTCACTGTTTTCCCCTGCAGGATGTAGGCTTTATTTCTGTCTAGCTCATTTGTGGATCCCCAGCTCCTACACCTGCCCAGTGTATTTTCTGATGCAAGGAGTTGACTTTATTCCTTTTTTTTTTTTCTCATCATTCTATCTTGCTGGGCTAATTTCCATTTTAATCTTTCTTTTGTCACATTGGTACCTCTAGAAGGTAGATGAAGATCGGAAGAGCGTCG	none	chr10_125982897_G_C-ALT-posStrand-bc3
CAACCAATAC	Genetic variant	chr10_125982897_G_C	ALT	pos	bc4	TTTTCCCCTGCAGGATGTAGGCTTTATTTCTGTCTAGCTCATTTGTGGATCCCCAGCTCCTACACCTGCCCAGTGTATTTTCTGATGCAAGGAGTTGACTTTATTCCTTTTTTTTTTTTCTCATCATTCTATCTTGCTGGGCTAATTTCCATTTTAATCTTTCTTTTGTCACATT	ACTGGCCGCTTCACTGTTTTCCCCTGCAGGATGTAGGCTTTATTTCTGTCTAGCTCATTTGTGGATCCCCAGCTCCTACACCTGCCCAGTGTATTTTCTGATGCAAGGAGTTGACTTTATTCCTTTTTTTTTTTTCTCATCATTCTATCTTGCTGGGCTAATTTCCATTTTAATCTTTCTTTTGTCACATTGGTACCTCTAGACAACCAATACAGATCGGAAGAGCGTCG	none	chr10_125982897_G_C-ALT-posStrand-bc4
GCCTTGAGGT	Genetic variant	chr10_125982897_G_C	ALT	pos	bc5	TTTTCCCCTGCAGGATGTAGGCTTTATTTCTGTCTAGCTCATTTGTGGATCCCCAGCTCCTACACCTGCCCAGTGTATTTTCTGATGCAAGGAGTTGACTTTATTCCTTTTTTTTTTTTCTCATCATTCTATCTTGCTGGGCTAATTTCCATTTTAATCTTTCTTTTGTCACATT	ACTGGCCGCTTCACTGTTTTCCCCTGCAGGATGTAGGCTTTATTTCTGTCTAGCTCATTTGTGGATCCCCAGCTCCTACACCTGCCCAGTGTATTTTCTGATGCAAGGAGTTGACTTTATTCCTTTTTTTTTTTTCTCATCATTCTATCTTGCTGGGCTAATTTCCATTTTAATCTTTCTTTTGTCACATTGGTACCTCTAGAGCCTTGAGGTAGATCGGAAGAGCGTCG	none	chr10_125982897_G_C-ALT-posStrand-bc5
GCTTCTTTCG	Genetic variant	chr10_125982897_G_C	ALT	pos	bc6	TTTTCCCCTGCAGGATGTAGGCTTTATTTCTGTCTAGCTCATTTGTGGATCCCCAGCTCCTACACCTGCCCAGTGTATTTTCTGATGCAAGGAGTTGACTTTATTCCTTTTTTTTTTTTCTCATCATTCTATCTTGCTGGGCTAATTTCCATTTTAATCTTTCTTTTGTCACATT	ACTGGCCGCTTCACTGTTTTCCCCTGCAGGATGTAGGCTTTATTTCTGTCTAGCTCATTTGTGGATCCCCAGCTCCTACACCTGCCCAGTGTATTTTCTGATGCAAGGAGTTGACTTTATTCCTTTTTTTTTTTTCTCATCATTCTATCTTGCTGGGCTAATTTCCATTTTAATCTTTCTTTTGTCACATTGGTACCTCTAGAGCTTCTTTCGAGATCGGAAGAGCGTCG	none	chr10_125982897_G_C-ALT-posStrand-bc6
GACCGATACC	Genetic variant	chr10_12783052_G_A	REF	pos	bc1	AAATTCAGTATTTTCAGTTTTTTTTTTTTTTGTTTTTTTTTTTTTTGAGACAGAGTCTTGCTCTGTTGCCCAGGCTAGAGTGCAGTGGTGCAATCTTGGCTCACTGCAACCTCCACCTCCTCGGTCCAAGCAGTTCTCCTGCCTCAGCCTCCAGAGTAGCTGGGACTGCAGGCAT	ACTGGCCGCTTCACTGAAATTCAGTATTTTCAGTTTTTTTTTTTTTTGTTTTTTTTTTTTTTGAGACAGAGTCTTGCTCTGTTGCCCAGGCTAGAGTGCAGTGGTGCAATCTTGGCTCACTGCAACCTCCACCTCCTCGGTCCAAGCAGTTCTCCTGCCTCAGCCTCCAGAGTAGCTGGGACTGCAGGCATGGTACCTCTAGAGACCGATACCAGATCGGAAGAGCGTCG	none	chr10_12783052_G_A-REF-posStrand-bc1
GGTAGACTGG	Genetic variant	chr10_12783052_G_A	REF	pos	bc2	AAATTCAGTATTTTCAGTTTTTTTTTTTTTTGTTTTTTTTTTTTTTGAGACAGAGTCTTGCTCTGTTGCCCAGGCTAGAGTGCAGTGGTGCAATCTTGGCTCACTGCAACCTCCACCTCCTCGGTCCAAGCAGTTCTCCTGCCTCAGCCTCCAGAGTAGCTGGGACTGCAGGCAT	ACTGGCCGCTTCACTGAAATTCAGTATTTTCAGTTTTTTTTTTTTTTGTTTTTTTTTTTTTTGAGACAGAGTCTTGCTCTGTTGCCCAGGCTAGAGTGCAGTGGTGCAATCTTGGCTCACTGCAACCTCCACCTCCTCGGTCCAAGCAGTTCTCCTGCCTCAGCCTCCAGAGTAGCTGGGACTGCAGGCATGGTACCTCTAGAGGTAGACTGGAGATCGGAAGAGCGTCG	none	chr10_12783052_G_A-REF-posStrand-bc2
AGAAGCAACC	Genetic variant	chr10_12783052_G_A	REF	pos	bc3	AAATTCAGTATTTTCAGTTTTTTTTTTTTTTGTTTTTTTTTTTTTTGAGACAGAGTCTTGCTCTGTTGCCCAGGCTAGAGTGCAGTGGTGCAATCTTGGCTCACTGCAACCTCCACCTCCTCGGTCCAAGCAGTTCTCCTGCCTCAGCCTCCAGAGTAGCTGGGACTGCAGGCAT	ACTGGCCGCTTCACTGAAATTCAGTATTTTCAGTTTTTTTTTTTTTTGTTTTTTTTTTTTTTGAGACAGAGTCTTGCTCTGTTGCCCAGGCTAGAGTGCAGTGGTGCAATCTTGGCTCACTGCAACCTCCACCTCCTCGGTCCAAGCAGTTCTCCTGCCTCAGCCTCCAGAGTAGCTGGGACTGCAGGCATGGTACCTCTAGAAGAAGCAACCAGATCGGAAGAGCGTCG	none	chr10_12783052_G_A-REF-posStrand-bc3
ACGGCGAAAC	Genetic variant	chr10_12783052_G_A	REF	pos	bc4	AAATTCAGTATTTTCAGTTTTTTTTTTTTTTGTTTTTTTTTTTTTTGAGACAGAGTCTTGCTCTGTTGCCCAGGCTAGAGTGCAGTGGTGCAATCTTGGCTCACTGCAACCTCCACCTCCTCGGTCCAAGCAGTTCTCCTGCCTCAGCCTCCAGAGTAGCTGGGACTGCAGGCAT	ACTGGCCGCTTCACTGAAATTCAGTATTTTCAGTTTTTTTTTTTTTTGTTTTTTTTTTTTTTGAGACAGAGTCTTGCTCTGTTGCCCAGGCTAGAGTGCAGTGGTGCAATCTTGGCTCACTGCAACCTCCACCTCCTCGGTCCAAGCAGTTCTCCTGCCTCAGCCTCCAGAGTAGCTGGGACTGCAGGCATGGTACCTCTAGAACGGCGAAACAGATCGGAAGAGCGTCG	none	chr10_12783052_G_A-REF-posStrand-bc4
GGTATCGCGT	Genetic variant	chr10_12783052_G_A	REF	pos	bc5	AAATTCAGTATTTTCAGTTTTTTTTTTTTTTGTTTTTTTTTTTTTTGAGACAGAGTCTTGCTCTGTTGCCCAGGCTAGAGTGCAGTGGTGCAATCTTGGCTCACTGCAACCTCCACCTCCTCGGTCCAAGCAGTTCTCCTGCCTCAGCCTCCAGAGTAGCTGGGACTGCAGGCAT	ACTGGCCGCTTCACTGAAATTCAGTATTTTCAGTTTTTTTTTTTTTTGTTTTTTTTTTTTTTGAGACAGAGTCTTGCTCTGTTGCCCAGGCTAGAGTGCAGTGGTGCAATCTTGGCTCACTGCAACCTCCACCTCCTCGGTCCAAGCAGTTCTCCTGCCTCAGCCTCCAGAGTAGCTGGGACTGCAGGCATGGTACCTCTAGAGGTATCGCGTAGATCGGAAGAGCGTCG	none	chr10_12783052_G_A-REF-posStrand-bc5
TTGGATATGT	Genetic variant	chr10_12783052_G_A	REF	pos	bc6	AAATTCAGTATTTTCAGTTTTTTTTTTTTTTGTTTTTTTTTTTTTTGAGACAGAGTCTTGCTCTGTTGCCCAGGCTAGAGTGCAGTGGTGCAATCTTGGCTCACTGCAACCTCCACCTCCTCGGTCCAAGCAGTTCTCCTGCCTCAGCCTCCAGAGTAGCTGGGACTGCAGGCAT	ACTGGCCGCTTCACTGAAATTCAGTATTTTCAGTTTTTTTTTTTTTTGTTTTTTTTTTTTTTGAGACAGAGTCTTGCTCTGTTGCCCAGGCTAGAGTGCAGTGGTGCAATCTTGGCTCACTGCAACCTCCACCTCCTCGGTCCAAGCAGTTCTCCTGCCTCAGCCTCCAGAGTAGCTGGGACTGCAGGCATGGTACCTCTAGATTGGATATGTAGATCGGAAGAGCGTCG	none	chr10_12783052_G_A-REF-posStrand-bc6
AGAGAGCTGA	Genetic variant	chr10_12783052_G_A	ALT	pos	bc1	AAATTCAGTATTTTCAGTTTTTTTTTTTTTTGTTTTTTTTTTTTTTGAGACAGAGTCTTGCTCTGTTGCCCAGGCTAGAGTGCAGTGATGCAATCTTGGCTCACTGCAACCTCCACCTCCTCGGTCCAAGCAGTTCTCCTGCCTCAGCCTCCAGAGTAGCTGGGACTGCAGGCAT	ACTGGCCGCTTCACTGAAATTCAGTATTTTCAGTTTTTTTTTTTTTTGTTTTTTTTTTTTTTGAGACAGAGTCTTGCTCTGTTGCCCAGGCTAGAGTGCAGTGATGCAATCTTGGCTCACTGCAACCTCCACCTCCTCGGTCCAAGCAGTTCTCCTGCCTCAGCCTCCAGAGTAGCTGGGACTGCAGGCATGGTACCTCTAGAAGAGAGCTGAAGATCGGAAGAGCGTCG	none	chr10_12783052_G_A-ALT-posStrand-bc1
TAGTCTTCGT	Genetic variant	chr10_12783052_G_A	ALT	pos	bc2	AAATTCAGTATTTTCAGTTTTTTTTTTTTTTGTTTTTTTTTTTTTTGAGACAGAGTCTTGCTCTGTTGCCCAGGCTAGAGTGCAGTGATGCAATCTTGGCTCACTGCAACCTCCACCTCCTCGGTCCAAGCAGTTCTCCTGCCTCAGCCTCCAGAGTAGCTGGGACTGCAGGCAT	ACTGGCCGCTTCACTGAAATTCAGTATTTTCAGTTTTTTTTTTTTTTGTTTTTTTTTTTTTTGAGACAGAGTCTTGCTCTGTTGCCCAGGCTAGAGTGCAGTGATGCAATCTTGGCTCACTGCAACCTCCACCTCCTCGGTCCAAGCAGTTCTCCTGCCTCAGCCTCCAGAGTAGCTGGGACTGCAGGCATGGTACCTCTAGATAGTCTTCGTAGATCGGAAGAGCGTCG	none	chr10_12783052_G_A-ALT-posStrand-bc2
TCGGCGCAAT	Genetic variant	chr10_12783052_G_A	ALT	pos	bc3	AAATTCAGTATTTTCAGTTTTTTTTTTTTTTGTTTTTTTTTTTTTTGAGACAGAGTCTTGCTCTGTTGCCCAGGCTAGAGTGCAGTGATGCAATCTTGGCTCACTGCAACCTCCACCTCCTCGGTCCAAGCAGTTCTCCTGCCTCAGCCTCCAGAGTAGCTGGGACTGCAGGCAT	ACTGGCCGCTTCACTGAAATTCAGTATTTTCAGTTTTTTTTTTTTTTGTTTTTTTTTTTTTTGAGACAGAGTCTTGCTCTGTTGCCCAGGCTAGAGTGCAGTGATGCAATCTTGGCTCACTGCAACCTCCACCTCCTCGGTCCAAGCAGTTCTCCTGCCTCAGCCTCCAGAGTAGCTGGGACTGCAGGCATGGTACCTCTAGATCGGCGCAATAGATCGGAAGAGCGTCG	none	chr10_12783052_G_A-ALT-posStrand-bc3
ATCAACCTGA	Genetic variant	chr10_12783052_G_A	ALT	pos	bc4	AAATTCAGTATTTTCAGTTTTTTTTTTTTTTGTTTTTTTTTTTTTTGAGACAGAGTCTTGCTCTGTTGCCCAGGCTAGAGTGCAGTGATGCAATCTTGGCTCACTGCAACCTCCACCTCCTCGGTCCAAGCAGTTCTCCTGCCTCAGCCTCCAGAGTAGCTGGGACTGCAGGCAT	ACTGGCCGCTTCACTGAAATTCAGTATTTTCAGTTTTTTTTTTTTTTGTTTTTTTTTTTTTTGAGACAGAGTCTTGCTCTGTTGCCCAGGCTAGAGTGCAGTGATGCAATCTTGGCTCACTGCAACCTCCACCTCCTCGGTCCAAGCAGTTCTCCTGCCTCAGCCTCCAGAGTAGCTGGGACTGCAGGCATGGTACCTCTAGAATCAACCTGAAGATCGGAAGAGCGTCG	none	chr10_12783052_G_A-ALT-posStrand-bc4
GCCGCTTGTA	Genetic variant	chr10_12783052_G_A	ALT	pos	bc5	AAATTCAGTATTTTCAGTTTTTTTTTTTTTTGTTTTTTTTTTTTTTGAGACAGAGTCTTGCTCTGTTGCCCAGGCTAGAGTGCAGTGATGCAATCTTGGCTCACTGCAACCTCCACCTCCTCGGTCCAAGCAGTTCTCCTGCCTCAGCCTCCAGAGTAGCTGGGACTGCAGGCAT	ACTGGCCGCTTCACTGAAATTCAGTATTTTCAGTTTTTTTTTTTTTTGTTTTTTTTTTTTTTGAGACAGAGTCTTGCTCTGTTGCCCAGGCTAGAGTGCAGTGATGCAATCTTGGCTCACTGCAACCTCCACCTCCTCGGTCCAAGCAGTTCTCCTGCCTCAGCCTCCAGAGTAGCTGGGACTGCAGGCATGGTACCTCTAGAGCCGCTTGTAAGATCGGAAGAGCGTCG	none	chr10_12783052_G_A-ALT-posStrand-bc5
GTACGCCAGA	Genetic variant	chr10_12783052_G_A	ALT	pos	bc6	AAATTCAGTATTTTCAGTTTTTTTTTTTTTTGTTTTTTTTTTTTTTGAGACAGAGTCTTGCTCTGTTGCCCAGGCTAGAGTGCAGTGATGCAATCTTGGCTCACTGCAACCTCCACCTCCTCGGTCCAAGCAGTTCTCCTGCCTCAGCCTCCAGAGTAGCTGGGACTGCAGGCAT	ACTGGCCGCTTCACTGAAATTCAGTATTTTCAGTTTTTTTTTTTTTTGTTTTTTTTTTTTTTGAGACAGAGTCTTGCTCTGTTGCCCAGGCTAGAGTGCAGTGATGCAATCTTGGCTCACTGCAACCTCCACCTCCTCGGTCCAAGCAGTTCTCCTGCCTCAGCCTCCAGAGTAGCTGGGACTGCAGGCATGGTACCTCTAGAGTACGCCAGAAGATCGGAAGAGCGTCG	none	chr10_12783052_G_A-ALT-posStrand-bc6
GCCCTATCAA	Genetic variant	chr10_131999259_G_A	REF	pos	bc1	CTGAGGCTCAGATAGTCCATGGCCACATGAACTGGGACTCGGAAACAGGCCCTCATGGCTGTAAGTGCTGGCCTCATTTCGCGTTGCGTCACCAAAAACAGACAGGATCAGTGATCAGCTAGAGGGGCCAAGCAGGGGCAGGAGGGTGGGAAGAGTGGTCCCTCCAAGGGGACCC	ACTGGCCGCTTCACTGCTGAGGCTCAGATAGTCCATGGCCACATGAACTGGGACTCGGAAACAGGCCCTCATGGCTGTAAGTGCTGGCCTCATTTCGCGTTGCGTCACCAAAAACAGACAGGATCAGTGATCAGCTAGAGGGGCCAAGCAGGGGCAGGAGGGTGGGAAGAGTGGTCCCTCCAAGGGGACCCGGTACCTCTAGAGCCCTATCAAAGATCGGAAGAGCGTCG	none	chr10_131999259_G_A-REF-posStrand-bc1
GGTCTAGTGC	Genetic variant	chr10_131999259_G_A	REF	pos	bc2	CTGAGGCTCAGATAGTCCATGGCCACATGAACTGGGACTCGGAAACAGGCCCTCATGGCTGTAAGTGCTGGCCTCATTTCGCGTTGCGTCACCAAAAACAGACAGGATCAGTGATCAGCTAGAGGGGCCAAGCAGGGGCAGGAGGGTGGGAAGAGTGGTCCCTCCAAGGGGACCC	ACTGGCCGCTTCACTGCTGAGGCTCAGATAGTCCATGGCCACATGAACTGGGACTCGGAAACAGGCCCTCATGGCTGTAAGTGCTGGCCTCATTTCGCGTTGCGTCACCAAAAACAGACAGGATCAGTGATCAGCTAGAGGGGCCAAGCAGGGGCAGGAGGGTGGGAAGAGTGGTCCCTCCAAGGGGACCCGGTACCTCTAGAGGTCTAGTGCAGATCGGAAGAGCGTCG	none	chr10_131999259_G_A-REF-posStrand-bc2
GACCAGTCGA	Genetic variant	chr10_131999259_G_A	REF	pos	bc3	CTGAGGCTCAGATAGTCCATGGCCACATGAACTGGGACTCGGAAACAGGCCCTCATGGCTGTAAGTGCTGGCCTCATTTCGCGTTGCGTCACCAAAAACAGACAGGATCAGTGATCAGCTAGAGGGGCCAAGCAGGGGCAGGAGGGTGGGAAGAGTGGTCCCTCCAAGGGGACCC	ACTGGCCGCTTCACTGCTGAGGCTCAGATAGTCCATGGCCACATGAACTGGGACTCGGAAACAGGCCCTCATGGCTGTAAGTGCTGGCCTCATTTCGCGTTGCGTCACCAAAAACAGACAGGATCAGTGATCAGCTAGAGGGGCCAAGCAGGGGCAGGAGGGTGGGAAGAGTGGTCCCTCCAAGGGGACCCGGTACCTCTAGAGACCAGTCGAAGATCGGAAGAGCGTCG	none	chr10_131999259_G_A-REF-posStrand-bc3
TCCAGTAGTG	Genetic variant	chr10_131999259_G_A	REF	pos	bc4	CTGAGGCTCAGATAGTCCATGGCCACATGAACTGGGACTCGGAAACAGGCCCTCATGGCTGTAAGTGCTGGCCTCATTTCGCGTTGCGTCACCAAAAACAGACAGGATCAGTGATCAGCTAGAGGGGCCAAGCAGGGGCAGGAGGGTGGGAAGAGTGGTCCCTCCAAGGGGACCC	ACTGGCCGCTTCACTGCTGAGGCTCAGATAGTCCATGGCCACATGAACTGGGACTCGGAAACAGGCCCTCATGGCTGTAAGTGCTGGCCTCATTTCGCGTTGCGTCACCAAAAACAGACAGGATCAGTGATCAGCTAGAGGGGCCAAGCAGGGGCAGGAGGGTGGGAAGAGTGGTCCCTCCAAGGGGACCCGGTACCTCTAGATCCAGTAGTGAGATCGGAAGAGCGTCG	none	chr10_131999259_G_A-REF-posStrand-bc4
CCCTAAACGA	Genetic variant	chr10_131999259_G_A	REF	pos	bc5	CTGAGGCTCAGATAGTCCATGGCCACATGAACTGGGACTCGGAAACAGGCCCTCATGGCTGTAAGTGCTGGCCTCATTTCGCGTTGCGTCACCAAAAACAGACAGGATCAGTGATCAGCTAGAGGGGCCAAGCAGGGGCAGGAGGGTGGGAAGAGTGGTCCCTCCAAGGGGACCC	ACTGGCCGCTTCACTGCTGAGGCTCAGATAGTCCATGGCCACATGAACTGGGACTCGGAAACAGGCCCTCATGGCTGTAAGTGCTGGCCTCATTTCGCGTTGCGTCACCAAAAACAGACAGGATCAGTGATCAGCTAGAGGGGCCAAGCAGGGGCAGGAGGGTGGGAAGAGTGGTCCCTCCAAGGGGACCCGGTACCTCTAGACCCTAAACGAAGATCGGAAGAGCGTCG	none	chr10_131999259_G_A-REF-posStrand-bc5
AGGCTGTCTA	Genetic variant	chr10_131999259_G_A	REF	pos	bc6	CTGAGGCTCAGATAGTCCATGGCCACATGAACTGGGACTCGGAAACAGGCCCTCATGGCTGTAAGTGCTGGCCTCATTTCGCGTTGCGTCACCAAAAACAGACAGGATCAGTGATCAGCTAGAGGGGCCAAGCAGGGGCAGGAGGGTGGGAAGAGTGGTCCCTCCAAGGGGACCC	ACTGGCCGCTTCACTGCTGAGGCTCAGATAGTCCATGGCCACATGAACTGGGACTCGGAAACAGGCCCTCATGGCTGTAAGTGCTGGCCTCATTTCGCGTTGCGTCACCAAAAACAGACAGGATCAGTGATCAGCTAGAGGGGCCAAGCAGGGGCAGGAGGGTGGGAAGAGTGGTCCCTCCAAGGGGACCCGGTACCTCTAGAAGGCTGTCTAAGATCGGAAGAGCGTCG	none	chr10_131999259_G_A-REF-posStrand-bc6
GAGGTGAGGT	Genetic variant	chr10_131999259_G_A	ALT	pos	bc1	CTGAGGCTCAGATAGTCCATGGCCACATGAACTGGGACTCGGAAACAGGCCCTCATGGCTGTAAGTGCTGGCCTCATTTCGCGTTGCATCACCAAAAACAGACAGGATCAGTGATCAGCTAGAGGGGCCAAGCAGGGGCAGGAGGGTGGGAAGAGTGGTCCCTCCAAGGGGACCC	ACTGGCCGCTTCACTGCTGAGGCTCAGATAGTCCATGGCCACATGAACTGGGACTCGGAAACAGGCCCTCATGGCTGTAAGTGCTGGCCTCATTTCGCGTTGCATCACCAAAAACAGACAGGATCAGTGATCAGCTAGAGGGGCCAAGCAGGGGCAGGAGGGTGGGAAGAGTGGTCCCTCCAAGGGGACCCGGTACCTCTAGAGAGGTGAGGTAGATCGGAAGAGCGTCG	none	chr10_131999259_G_A-ALT-posStrand-bc1
GCGGGTTGAT	Genetic variant	chr10_131999259_G_A	ALT	pos	bc2	CTGAGGCTCAGATAGTCCATGGCCACATGAACTGGGACTCGGAAACAGGCCCTCATGGCTGTAAGTGCTGGCCTCATTTCGCGTTGCATCACCAAAAACAGACAGGATCAGTGATCAGCTAGAGGGGCCAAGCAGGGGCAGGAGGGTGGGAAGAGTGGTCCCTCCAAGGGGACCC	ACTGGCCGCTTCACTGCTGAGGCTCAGATAGTCCATGGCCACATGAACTGGGACTCGGAAACAGGCCCTCATGGCTGTAAGTGCTGGCCTCATTTCGCGTTGCATCACCAAAAACAGACAGGATCAGTGATCAGCTAGAGGGGCCAAGCAGGGGCAGGAGGGTGGGAAGAGTGGTCCCTCCAAGGGGACCCGGTACCTCTAGAGCGGGTTGATAGATCGGAAGAGCGTCG	none	chr10_131999259_G_A-ALT-posStrand-bc2
AATTGCCTAG	Genetic variant	chr10_131999259_G_A	ALT	pos	bc3	CTGAGGCTCAGATAGTCCATGGCCACATGAACTGGGACTCGGAAACAGGCCCTCATGGCTGTAAGTGCTGGCCTCATTTCGCGTTGCATCACCAAAAACAGACAGGATCAGTGATCAGCTAGAGGGGCCAAGCAGGGGCAGGAGGGTGGGAAGAGTGGTCCCTCCAAGGGGACCC	ACTGGCCGCTTCACTGCTGAGGCTCAGATAGTCCATGGCCACATGAACTGGGACTCGGAAACAGGCCCTCATGGCTGTAAGTGCTGGCCTCATTTCGCGTTGCATCACCAAAAACAGACAGGATCAGTGATCAGCTAGAGGGGCCAAGCAGGGGCAGGAGGGTGGGAAGAGTGGTCCCTCCAAGGGGACCCGGTACCTCTAGAAATTGCCTAGAGATCGGAAGAGCGTCG	none	chr10_131999259_G_A-ALT-posStrand-bc3
CCTACGAGAA	Genetic variant	chr10_131999259_G_A	ALT	pos	bc4	CTGAGGCTCAGATAGTCCATGGCCACATGAACTGGGACTCGGAAACAGGCCCTCATGGCTGTAAGTGCTGGCCTCATTTCGCGTTGCATCACCAAAAACAGACAGGATCAGTGATCAGCTAGAGGGGCCAAGCAGGGGCAGGAGGGTGGGAAGAGTGGTCCCTCCAAGGGGACCC	ACTGGCCGCTTCACTGCTGAGGCTCAGATAGTCCATGGCCACATGAACTGGGACTCGGAAACAGGCCCTCATGGCTGTAAGTGCTGGCCTCATTTCGCGTTGCATCACCAAAAACAGACAGGATCAGTGATCAGCTAGAGGGGCCAAGCAGGGGCAGGAGGGTGGGAAGAGTGGTCCCTCCAAGGGGACCCGGTACCTCTAGACCTACGAGAAAGATCGGAAGAGCGTCG	none	chr10_131999259_G_A-ALT-posStrand-bc4
GCGTATTCTG	Genetic variant	chr10_131999259_G_A	ALT	pos	bc5	CTGAGGCTCAGATAGTCCATGGCCACATGAACTGGGACTCGGAAACAGGCCCTCATGGCTGTAAGTGCTGGCCTCATTTCGCGTTGCATCACCAAAAACAGACAGGATCAGTGATCAGCTAGAGGGGCCAAGCAGGGGCAGGAGGGTGGGAAGAGTGGTCCCTCCAAGGGGACCC	ACTGGCCGCTTCACTGCTGAGGCTCAGATAGTCCATGGCCACATGAACTGGGACTCGGAAACAGGCCCTCATGGCTGTAAGTGCTGGCCTCATTTCGCGTTGCATCACCAAAAACAGACAGGATCAGTGATCAGCTAGAGGGGCCAAGCAGGGGCAGGAGGGTGGGAAGAGTGGTCCCTCCAAGGGGACCCGGTACCTCTAGAGCGTATTCTGAGATCGGAAGAGCGTCG	none	chr10_131999259_G_A-ALT-posStrand-bc5
TGGTCTATAA	Genetic variant	chr10_131999259_G_A	ALT	pos	bc6	CTGAGGCTCAGATAGTCCATGGCCACATGAACTGGGACTCGGAAACAGGCCCTCATGGCTGTAAGTGCTGGCCTCATTTCGCGTTGCATCACCAAAAACAGACAGGATCAGTGATCAGCTAGAGGGGCCAAGCAGGGGCAGGAGGGTGGGAAGAGTGGTCCCTCCAAGGGGACCC	ACTGGCCGCTTCACTGCTGAGGCTCAGATAGTCCATGGCCACATGAACTGGGACTCGGAAACAGGCCCTCATGGCTGTAAGTGCTGGCCTCATTTCGCGTTGCATCACCAAAAACAGACAGGATCAGTGATCAGCTAGAGGGGCCAAGCAGGGGCAGGAGGGTGGGAAGAGTGGTCCCTCCAAGGGGACCCGGTACCTCTAGATGGTCTATAAAGATCGGAAGAGCGTCG	none	chr10_131999259_G_A-ALT-posStrand-bc6
GTATAGGCAG	Genetic variant	chr10_18352912_C_T	REF	pos	bc1	AAATGAAGGAACATATATGTTTGTATCAATAAAAGCTGTGAACAGAATATGTGAGCATATTTTGAATCCATCAAATGTATTACATCACCTCTAGTAAAGCTATAAATTATAGAATACTTTAATAAAGTTATTTTTCTTATTCATGAAATATTATGTCTGGTAGCAGGAAAATGTG	ACTGGCCGCTTCACTGAAATGAAGGAACATATATGTTTGTATCAATAAAAGCTGTGAACAGAATATGTGAGCATATTTTGAATCCATCAAATGTATTACATCACCTCTAGTAAAGCTATAAATTATAGAATACTTTAATAAAGTTATTTTTCTTATTCATGAAATATTATGTCTGGTAGCAGGAAAATGTGGGTACCTCTAGAGTATAGGCAGAGATCGGAAGAGCGTCG	none	chr10_18352912_C_T-REF-posStrand-bc1
AACGCTTACC	Genetic variant	chr10_18352912_C_T	REF	pos	bc2	AAATGAAGGAACATATATGTTTGTATCAATAAAAGCTGTGAACAGAATATGTGAGCATATTTTGAATCCATCAAATGTATTACATCACCTCTAGTAAAGCTATAAATTATAGAATACTTTAATAAAGTTATTTTTCTTATTCATGAAATATTATGTCTGGTAGCAGGAAAATGTG	ACTGGCCGCTTCACTGAAATGAAGGAACATATATGTTTGTATCAATAAAAGCTGTGAACAGAATATGTGAGCATATTTTGAATCCATCAAATGTATTACATCACCTCTAGTAAAGCTATAAATTATAGAATACTTTAATAAAGTTATTTTTCTTATTCATGAAATATTATGTCTGGTAGCAGGAAAATGTGGGTACCTCTAGAAACGCTTACCAGATCGGAAGAGCGTCG	none	chr10_18352912_C_T-REF-posStrand-bc2
CCGTCATTGC	Genetic variant	chr10_18352912_C_T	REF	pos	bc3	AAATGAAGGAACATATATGTTTGTATCAATAAAAGCTGTGAACAGAATATGTGAGCATATTTTGAATCCATCAAATGTATTACATCACCTCTAGTAAAGCTATAAATTATAGAATACTTTAATAAAGTTATTTTTCTTATTCATGAAATATTATGTCTGGTAGCAGGAAAATGTG	ACTGGCCGCTTCACTGAAATGAAGGAACATATATGTTTGTATCAATAAAAGCTGTGAACAGAATATGTGAGCATATTTTGAATCCATCAAATGTATTACATCACCTCTAGTAAAGCTATAAATTATAGAATACTTTAATAAAGTTATTTTTCTTATTCATGAAATATTATGTCTGGTAGCAGGAAAATGTGGGTACCTCTAGACCGTCATTGCAGATCGGAAGAGCGTCG	none	chr10_18352912_C_T-REF-posStrand-bc3
GTCTGTCGTC	Genetic variant	chr10_18352912_C_T	REF	pos	bc4	AAATGAAGGAACATATATGTTTGTATCAATAAAAGCTGTGAACAGAATATGTGAGCATATTTTGAATCCATCAAATGTATTACATCACCTCTAGTAAAGCTATAAATTATAGAATACTTTAATAAAGTTATTTTTCTTATTCATGAAATATTATGTCTGGTAGCAGGAAAATGTG	ACTGGCCGCTTCACTGAAATGAAGGAACATATATGTTTGTATCAATAAAAGCTGTGAACAGAATATGTGAGCATATTTTGAATCCATCAAATGTATTACATCACCTCTAGTAAAGCTATAAATTATAGAATACTTTAATAAAGTTATTTTTCTTATTCATGAAATATTATGTCTGGTAGCAGGAAAATGTGGGTACCTCTAGAGTCTGTCGTCAGATCGGAAGAGCGTCG	none	chr10_18352912_C_T-REF-posStrand-bc4
GGGTACTGCT	Genetic variant	chr10_18352912_C_T	REF	pos	bc5	AAATGAAGGAACATATATGTTTGTATCAATAAAAGCTGTGAACAGAATATGTGAGCATATTTTGAATCCATCAAATGTATTACATCACCTCTAGTAAAGCTATAAATTATAGAATACTTTAATAAAGTTATTTTTCTTATTCATGAAATATTATGTCTGGTAGCAGGAAAATGTG	ACTGGCCGCTTCACTGAAATGAAGGAACATATATGTTTGTATCAATAAAAGCTGTGAACAGAATATGTGAGCATATTTTGAATCCATCAAATGTATTACATCACCTCTAGTAAAGCTATAAATTATAGAATACTTTAATAAAGTTATTTTTCTTATTCATGAAATATTATGTCTGGTAGCAGGAAAATGTGGGTACCTCTAGAGGGTACTGCTAGATCGGAAGAGCGTCG	none	chr10_18352912_C_T-REF-posStrand-bc5
AGCTACGACC	Genetic variant	chr10_18352912_C_T	REF	pos	bc6	AAATGAAGGAACATATATGTTTGTATCAATAAAAGCTGTGAACAGAATATGTGAGCATATTTTGAATCCATCAAATGTATTACATCACCTCTAGTAAAGCTATAAATTATAGAATACTTTAATAAAGTTATTTTTCTTATTCATGAAATATTATGTCTGGTAGCAGGAAAATGTG	ACTGGCCGCTTCACTGAAATGAAGGAACATATATGTTTGTATCAATAAAAGCTGTGAACAGAATATGTGAGCATATTTTGAATCCATCAAATGTATTACATCACCTCTAGTAAAGCTATAAATTATAGAATACTTTAATAAAGTTATTTTTCTTATTCATGAAATATTATGTCTGGTAGCAGGAAAATGTGGGTACCTCTAGAAGCTACGACCAGATCGGAAGAGCGTCG	none	chr10_18352912_C_T-REF-posStrand-bc6
CTCAAGGCTC	Genetic variant	chr10_18352912_C_T	ALT	pos	bc1	AAATGAAGGAACATATATGTTTGTATCAATAAAAGCTGTGAACAGAATATGTGAGCATATTTTGAATCCATCAAATGTATTACATCATCTCTAGTAAAGCTATAAATTATAGAATACTTTAATAAAGTTATTTTTCTTATTCATGAAATATTATGTCTGGTAGCAGGAAAATGTG	ACTGGCCGCTTCACTGAAATGAAGGAACATATATGTTTGTATCAATAAAAGCTGTGAACAGAATATGTGAGCATATTTTGAATCCATCAAATGTATTACATCATCTCTAGTAAAGCTATAAATTATAGAATACTTTAATAAAGTTATTTTTCTTATTCATGAAATATTATGTCTGGTAGCAGGAAAATGTGGGTACCTCTAGACTCAAGGCTCAGATCGGAAGAGCGTCG	none	chr10_18352912_C_T-ALT-posStrand-bc1
CCTCAAACAC	Genetic variant	chr10_18352912_C_T	ALT	pos	bc2	AAATGAAGGAACATATATGTTTGTATCAATAAAAGCTGTGAACAGAATATGTGAGCATATTTTGAATCCATCAAATGTATTACATCATCTCTAGTAAAGCTATAAATTATAGAATACTTTAATAAAGTTATTTTTCTTATTCATGAAATATTATGTCTGGTAGCAGGAAAATGTG	ACTGGCCGCTTCACTGAAATGAAGGAACATATATGTTTGTATCAATAAAAGCTGTGAACAGAATATGTGAGCATATTTTGAATCCATCAAATGTATTACATCATCTCTAGTAAAGCTATAAATTATAGAATACTTTAATAAAGTTATTTTTCTTATTCATGAAATATTATGTCTGGTAGCAGGAAAATGTGGGTACCTCTAGACCTCAAACACAGATCGGAAGAGCGTCG	none	chr10_18352912_C_T-ALT-posStrand-bc2
ACGGGTAGTT	Genetic variant	chr10_18352912_C_T	ALT	pos	bc3	AAATGAAGGAACATATATGTTTGTATCAATAAAAGCTGTGAACAGAATATGTGAGCATATTTTGAATCCATCAAATGTATTACATCATCTCTAGTAAAGCTATAAATTATAGAATACTTTAATAAAGTTATTTTTCTTATTCATGAAATATTATGTCTGGTAGCAGGAAAATGTG	ACTGGCCGCTTCACTGAAATGAAGGAACATATATGTTTGTATCAATAAAAGCTGTGAACAGAATATGTGAGCATATTTTGAATCCATCAAATGTATTACATCATCTCTAGTAAAGCTATAAATTATAGAATACTTTAATAAAGTTATTTTTCTTATTCATGAAATATTATGTCTGGTAGCAGGAAAATGTGGGTACCTCTAGAACGGGTAGTTAGATCGGAAGAGCGTCG	none	chr10_18352912_C_T-ALT-posStrand-bc3
ACTCGGGAAG	Genetic variant	chr10_18352912_C_T	ALT	pos	bc4	AAATGAAGGAACATATATGTTTGTATCAATAAAAGCTGTGAACAGAATATGTGAGCATATTTTGAATCCATCAAATGTATTACATCATCTCTAGTAAAGCTATAAATTATAGAATACTTTAATAAAGTTATTTTTCTTATTCATGAAATATTATGTCTGGTAGCAGGAAAATGTG	ACTGGCCGCTTCACTGAAATGAAGGAACATATATGTTTGTATCAATAAAAGCTGTGAACAGAATATGTGAGCATATTTTGAATCCATCAAATGTATTACATCATCTCTAGTAAAGCTATAAATTATAGAATACTTTAATAAAGTTATTTTTCTTATTCATGAAATATTATGTCTGGTAGCAGGAAAATGTGGGTACCTCTAGAACTCGGGAAGAGATCGGAAGAGCGTCG	none	chr10_18352912_C_T-ALT-posStrand-bc4
CTAAGATCCA	Genetic variant	chr10_18352912_C_T	ALT	pos	bc5	AAATGAAGGAACATATATGTTTGTATCAATAAAAGCTGTGAACAGAATATGTGAGCATATTTTGAATCCATCAAATGTATTACATCATCTCTAGTAAAGCTATAAATTATAGAATACTTTAATAAAGTTATTTTTCTTATTCATGAAATATTATGTCTGGTAGCAGGAAAATGTG	ACTGGCCGCTTCACTGAAATGAAGGAACATATATGTTTGTATCAATAAAAGCTGTGAACAGAATATGTGAGCATATTTTGAATCCATCAAATGTATTACATCATCTCTAGTAAAGCTATAAATTATAGAATACTTTAATAAAGTTATTTTTCTTATTCATGAAATATTATGTCTGGTAGCAGGAAAATGTGGGTACCTCTAGACTAAGATCCAAGATCGGAAGAGCGTCG	none	chr10_18352912_C_T-ALT-posStrand-bc5
GTCATCTTCC	Genetic variant	chr10_18352912_C_T	ALT	pos	bc6	AAATGAAGGAACATATATGTTTGTATCAATAAAAGCTGTGAACAGAATATGTGAGCATATTTTGAATCCATCAAATGTATTACATCATCTCTAGTAAAGCTATAAATTATAGAATACTTTAATAAAGTTATTTTTCTTATTCATGAAATATTATGTCTGGTAGCAGGAAAATGTG	ACTGGCCGCTTCACTGAAATGAAGGAACATATATGTTTGTATCAATAAAAGCTGTGAACAGAATATGTGAGCATATTTTGAATCCATCAAATGTATTACATCATCTCTAGTAAAGCTATAAATTATAGAATACTTTAATAAAGTTATTTTTCTTATTCATGAAATATTATGTCTGGTAGCAGGAAAATGTGGGTACCTCTAGAGTCATCTTCCAGATCGGAAGAGCGTCG	none	chr10_18352912_C_T-ALT-posStrand-bc6
TCTTGCGGTG	Genetic variant	chr10_22817885_C_T	REF	pos	bc1	GCCTCAGCCTCCCGAGTAGCTGAGACTACAGGCGCACACCACCATGCCCAGCTAAGTTTTGTATTTTTAGTAGAGACAGGGTTTCATCAGGATGCCCAGGATGATCTCAAACTCTTGACCTCGTGATCCTCCCACCTCGGCCTCCCGAAGTGCTAGGATTACAGGTGTGAGCCAC	ACTGGCCGCTTCACTGGCCTCAGCCTCCCGAGTAGCTGAGACTACAGGCGCACACCACCATGCCCAGCTAAGTTTTGTATTTTTAGTAGAGACAGGGTTTCATCAGGATGCCCAGGATGATCTCAAACTCTTGACCTCGTGATCCTCCCACCTCGGCCTCCCGAAGTGCTAGGATTACAGGTGTGAGCCACGGTACCTCTAGATCTTGCGGTGAGATCGGAAGAGCGTCG	none	chr10_22817885_C_T-REF-posStrand-bc1
CTCATGATGA	Genetic variant	chr10_22817885_C_T	REF	pos	bc2	GCCTCAGCCTCCCGAGTAGCTGAGACTACAGGCGCACACCACCATGCCCAGCTAAGTTTTGTATTTTTAGTAGAGACAGGGTTTCATCAGGATGCCCAGGATGATCTCAAACTCTTGACCTCGTGATCCTCCCACCTCGGCCTCCCGAAGTGCTAGGATTACAGGTGTGAGCCAC	ACTGGCCGCTTCACTGGCCTCAGCCTCCCGAGTAGCTGAGACTACAGGCGCACACCACCATGCCCAGCTAAGTTTTGTATTTTTAGTAGAGACAGGGTTTCATCAGGATGCCCAGGATGATCTCAAACTCTTGACCTCGTGATCCTCCCACCTCGGCCTCCCGAAGTGCTAGGATTACAGGTGTGAGCCACGGTACCTCTAGACTCATGATGAAGATCGGAAGAGCGTCG	none	chr10_22817885_C_T-REF-posStrand-bc2
CAGTGTAAAG	Genetic variant	chr10_22817885_C_T	REF	pos	bc3	GCCTCAGCCTCCCGAGTAGCTGAGACTACAGGCGCACACCACCATGCCCAGCTAAGTTTTGTATTTTTAGTAGAGACAGGGTTTCATCAGGATGCCCAGGATGATCTCAAACTCTTGACCTCGTGATCCTCCCACCTCGGCCTCCCGAAGTGCTAGGATTACAGGTGTGAGCCAC	ACTGGCCGCTTCACTGGCCTCAGCCTCCCGAGTAGCTGAGACTACAGGCGCACACCACCATGCCCAGCTAAGTTTTGTATTTTTAGTAGAGACAGGGTTTCATCAGGATGCCCAGGATGATCTCAAACTCTTGACCTCGTGATCCTCCCACCTCGGCCTCCCGAAGTGCTAGGATTACAGGTGTGAGCCACGGTACCTCTAGACAGTGTAAAGAGATCGGAAGAGCGTCG	none	chr10_22817885_C_T-REF-posStrand-bc3
CGGGTACTAG	Genetic variant	chr10_22817885_C_T	REF	pos	bc4	GCCTCAGCCTCCCGAGTAGCTGAGACTACAGGCGCACACCACCATGCCCAGCTAAGTTTTGTATTTTTAGTAGAGACAGGGTTTCATCAGGATGCCCAGGATGATCTCAAACTCTTGACCTCGTGATCCTCCCACCTCGGCCTCCCGAAGTGCTAGGATTACAGGTGTGAGCCAC	ACTGGCCGCTTCACTGGCCTCAGCCTCCCGAGTAGCTGAGACTACAGGCGCACACCACCATGCCCAGCTAAGTTTTGTATTTTTAGTAGAGACAGGGTTTCATCAGGATGCCCAGGATGATCTCAAACTCTTGACCTCGTGATCCTCCCACCTCGGCCTCCCGAAGTGCTAGGATTACAGGTGTGAGCCACGGTACCTCTAGACGGGTACTAGAGATCGGAAGAGCGTCG	none	chr10_22817885_C_T-REF-posStrand-bc4
TACAGGCTGA	Genetic variant	chr10_22817885_C_T	REF	pos	bc5	GCCTCAGCCTCCCGAGTAGCTGAGACTACAGGCGCACACCACCATGCCCAGCTAAGTTTTGTATTTTTAGTAGAGACAGGGTTTCATCAGGATGCCCAGGATGATCTCAAACTCTTGACCTCGTGATCCTCCCACCTCGGCCTCCCGAAGTGCTAGGATTACAGGTGTGAGCCAC	ACTGGCCGCTTCACTGGCCTCAGCCTCCCGAGTAGCTGAGACTACAGGCGCACACCACCATGCCCAGCTAAGTTTTGTATTTTTAGTAGAGACAGGGTTTCATCAGGATGCCCAGGATGATCTCAAACTCTTGACCTCGTGATCCTCCCACCTCGGCCTCCCGAAGTGCTAGGATTACAGGTGTGAGCCACGGTACCTCTAGATACAGGCTGAAGATCGGAAGAGCGTCG	none	chr10_22817885_C_T-REF-posStrand-bc5
ATAGGAATTG	Genetic variant	chr10_22817885_C_T	REF	pos	bc6	GCCTCAGCCTCCCGAGTAGCTGAGACTACAGGCGCACACCACCATGCCCAGCTAAGTTTTGTATTTTTAGTAGAGACAGGGTTTCATCAGGATGCCCAGGATGATCTCAAACTCTTGACCTCGTGATCCTCCCACCTCGGCCTCCCGAAGTGCTAGGATTACAGGTGTGAGCCAC	ACTGGCCGCTTCACTGGCCTCAGCCTCCCGAGTAGCTGAGACTACAGGCGCACACCACCATGCCCAGCTAAGTTTTGTATTTTTAGTAGAGACAGGGTTTCATCAGGATGCCCAGGATGATCTCAAACTCTTGACCTCGTGATCCTCCCACCTCGGCCTCCCGAAGTGCTAGGATTACAGGTGTGAGCCACGGTACCTCTAGAATAGGAATTGAGATCGGAAGAGCGTCG	none	chr10_22817885_C_T-REF-posStrand-bc6
AGATACGCGT	Genetic variant	chr10_22817885_C_T	ALT	pos	bc1	GCCTCAGCCTCCCGAGTAGCTGAGACTACAGGCGCACACCACCATGCCCAGCTAAGTTTTGTATTTTTAGTAGAGACAGGGTTTCATTAGGATGCCCAGGATGATCTCAAACTCTTGACCTCGTGATCCTCCCACCTCGGCCTCCCGAAGTGCTAGGATTACAGGTGTGAGCCAC	ACTGGCCGCTTCACTGGCCTCAGCCTCCCGAGTAGCTGAGACTACAGGCGCACACCACCATGCCCAGCTAAGTTTTGTATTTTTAGTAGAGACAGGGTTTCATTAGGATGCCCAGGATGATCTCAAACTCTTGACCTCGTGATCCTCCCACCTCGGCCTCCCGAAGTGCTAGGATTACAGGTGTGAGCCACGGTACCTCTAGAAGATACGCGTAGATCGGAAGAGCGTCG	none	chr10_22817885_C_T-ALT-posStrand-bc1
TGGATGCAGG	Genetic variant	chr10_22817885_C_T	ALT	pos	bc2	GCCTCAGCCTCCCGAGTAGCTGAGACTACAGGCGCACACCACCATGCCCAGCTAAGTTTTGTATTTTTAGTAGAGACAGGGTTTCATTAGGATGCCCAGGATGATCTCAAACTCTTGACCTCGTGATCCTCCCACCTCGGCCTCCCGAAGTGCTAGGATTACAGGTGTGAGCCAC	ACTGGCCGCTTCACTGGCCTCAGCCTCCCGAGTAGCTGAGACTACAGGCGCACACCACCATGCCCAGCTAAGTTTTGTATTTTTAGTAGAGACAGGGTTTCATTAGGATGCCCAGGATGATCTCAAACTCTTGACCTCGTGATCCTCCCACCTCGGCCTCCCGAAGTGCTAGGATTACAGGTGTGAGCCACGGTACCTCTAGATGGATGCAGGAGATCGGAAGAGCGTCG	none	chr10_22817885_C_T-ALT-posStrand-bc2
CCATCGTTGT	Genetic variant	chr10_22817885_C_T	ALT	pos	bc3	GCCTCAGCCTCCCGAGTAGCTGAGACTACAGGCGCACACCACCATGCCCAGCTAAGTTTTGTATTTTTAGTAGAGACAGGGTTTCATTAGGATGCCCAGGATGATCTCAAACTCTTGACCTCGTGATCCTCCCACCTCGGCCTCCCGAAGTGCTAGGATTACAGGTGTGAGCCAC	ACTGGCCGCTTCACTGGCCTCAGCCTCCCGAGTAGCTGAGACTACAGGCGCACACCACCATGCCCAGCTAAGTTTTGTATTTTTAGTAGAGACAGGGTTTCATTAGGATGCCCAGGATGATCTCAAACTCTTGACCTCGTGATCCTCCCACCTCGGCCTCCCGAAGTGCTAGGATTACAGGTGTGAGCCACGGTACCTCTAGACCATCGTTGTAGATCGGAAGAGCGTCG	none	chr10_22817885_C_T-ALT-posStrand-bc3
GTTCCAATGG	Genetic variant	chr10_22817885_C_T	ALT	pos	bc4	GCCTCAGCCTCCCGAGTAGCTGAGACTACAGGCGCACACCACCATGCCCAGCTAAGTTTTGTATTTTTAGTAGAGACAGGGTTTCATTAGGATGCCCAGGATGATCTCAAACTCTTGACCTCGTGATCCTCCCACCTCGGCCTCCCGAAGTGCTAGGATTACAGGTGTGAGCCAC	ACTGGCCGCTTCACTGGCCTCAGCCTCCCGAGTAGCTGAGACTACAGGCGCACACCACCATGCCCAGCTAAGTTTTGTATTTTTAGTAGAGACAGGGTTTCATTAGGATGCCCAGGATGATCTCAAACTCTTGACCTCGTGATCCTCCCACCTCGGCCTCCCGAAGTGCTAGGATTACAGGTGTGAGCCACGGTACCTCTAGAGTTCCAATGGAGATCGGAAGAGCGTCG	none	chr10_22817885_C_T-ALT-posStrand-bc4
CCTATGATCG	Genetic variant	chr10_22817885_C_T	ALT	pos	bc5	GCCTCAGCCTCCCGAGTAGCTGAGACTACAGGCGCACACCACCATGCCCAGCTAAGTTTTGTATTTTTAGTAGAGACAGGGTTTCATTAGGATGCCCAGGATGATCTCAAACTCTTGACCTCGTGATCCTCCCACCTCGGCCTCCCGAAGTGCTAGGATTACAGGTGTGAGCCAC	ACTGGCCGCTTCACTGGCCTCAGCCTCCCGAGTAGCTGAGACTACAGGCGCACACCACCATGCCCAGCTAAGTTTTGTATTTTTAGTAGAGACAGGGTTTCATTAGGATGCCCAGGATGATCTCAAACTCTTGACCTCGTGATCCTCCCACCTCGGCCTCCCGAAGTGCTAGGATTACAGGTGTGAGCCACGGTACCTCTAGACCTATGATCGAGATCGGAAGAGCGTCG	none	chr10_22817885_C_T-ALT-posStrand-bc5
CCTGCAAAGA	Genetic variant	chr10_22817885_C_T	ALT	pos	bc6	GCCTCAGCCTCCCGAGTAGCTGAGACTACAGGCGCACACCACCATGCCCAGCTAAGTTTTGTATTTTTAGTAGAGACAGGGTTTCATTAGGATGCCCAGGATGATCTCAAACTCTTGACCTCGTGATCCTCCCACCTCGGCCTCCCGAAGTGCTAGGATTACAGGTGTGAGCCAC	ACTGGCCGCTTCACTGGCCTCAGCCTCCCGAGTAGCTGAGACTACAGGCGCACACCACCATGCCCAGCTAAGTTTTGTATTTTTAGTAGAGACAGGGTTTCATTAGGATGCCCAGGATGATCTCAAACTCTTGACCTCGTGATCCTCCCACCTCGGCCTCCCGAAGTGCTAGGATTACAGGTGTGAGCCACGGTACCTCTAGACCTGCAAAGAAGATCGGAAGAGCGTCG	none	chr10_22817885_C_T-ALT-posStrand-bc6
GTGCAAGATG	Genetic variant	chr10_23512018_T_C	REF	pos	bc1	GCACCCACTGTCCTGCGCCCACTGTCTGGCACTCCCTAGTGAGATGAACCTGGTACCTCAGATGGAAATGCAGAAATAACCCGTCTTTTGCGTCACTCACGCTGGGAGCTGTAGACTGGAGCTGTTCCTATTCGGCTGTCTTGAAATGTATCCCCCAATTAGCCCTCTTCTTCTT	ACTGGCCGCTTCACTGGCACCCACTGTCCTGCGCCCACTGTCTGGCACTCCCTAGTGAGATGAACCTAGTACCTCAGATGGAAATGCAGAAATAACCCGTCTTTTGCGTCACTCACGCTGGGAGCTGTAGACTGGAGCTGTTCCTATTCGGCTGTCTTGAAATGTATCCCCCAATTAGCCCTCTTCTTCTTGGTACCTCTAGAGTGCAAGATGAGATCGGAAGAGCGTCG	_KpnI-68-73	chr10_23512018_T_C-REF-posStrand-bc1
CCTACCTACT	Genetic variant	chr10_23512018_T_C	REF	pos	bc2	GCACCCACTGTCCTGCGCCCACTGTCTGGCACTCCCTAGTGAGATGAACCTGGTACCTCAGATGGAAATGCAGAAATAACCCGTCTTTTGCGTCACTCACGCTGGGAGCTGTAGACTGGAGCTGTTCCTATTCGGCTGTCTTGAAATGTATCCCCCAATTAGCCCTCTTCTTCTT	ACTGGCCGCTTCACTGGCACCCACTGTCCTGCGCCCACTGTCTGGCACTCCCTAGTGAGATGAACCTAGTACCTCAGATGGAAATGCAGAAATAACCCGTCTTTTGCGTCACTCACGCTGGGAGCTGTAGACTGGAGCTGTTCCTATTCGGCTGTCTTGAAATGTATCCCCCAATTAGCCCTCTTCTTCTTGGTACCTCTAGACCTACCTACTAGATCGGAAGAGCGTCG	_KpnI-68-73	chr10_23512018_T_C-REF-posStrand-bc2
GGAAGGACGA	Genetic variant	chr10_23512018_T_C	REF	pos	bc3	GCACCCACTGTCCTGCGCCCACTGTCTGGCACTCCCTAGTGAGATGAACCTGGTACCTCAGATGGAAATGCAGAAATAACCCGTCTTTTGCGTCACTCACGCTGGGAGCTGTAGACTGGAGCTGTTCCTATTCGGCTGTCTTGAAATGTATCCCCCAATTAGCCCTCTTCTTCTT	ACTGGCCGCTTCACTGGCACCCACTGTCCTGCGCCCACTGTCTGGCACTCCCTAGTGAGATGAACCTAGTACCTCAGATGGAAATGCAGAAATAACCCGTCTTTTGCGTCACTCACGCTGGGAGCTGTAGACTGGAGCTGTTCCTATTCGGCTGTCTTGAAATGTATCCCCCAATTAGCCCTCTTCTTCTTGGTACCTCTAGAGGAAGGACGAAGATCGGAAGAGCGTCG	_KpnI-68-73	chr10_23512018_T_C-REF-posStrand-bc3
AATGCGGGTA	Genetic variant	chr10_23512018_T_C	REF	pos	bc4	GCACCCACTGTCCTGCGCCCACTGTCTGGCACTCCCTAGTGAGATGAACCTGGTACCTCAGATGGAAATGCAGAAATAACCCGTCTTTTGCGTCACTCACGCTGGGAGCTGTAGACTGGAGCTGTTCCTATTCGGCTGTCTTGAAATGTATCCCCCAATTAGCCCTCTTCTTCTT	ACTGGCCGCTTCACTGGCACCCACTGTCCTGCGCCCACTGTCTGGCACTCCCTAGTGAGATGAACCTAGTACCTCAGATGGAAATGCAGAAATAACCCGTCTTTTGCGTCACTCACGCTGGGAGCTGTAGACTGGAGCTGTTCCTATTCGGCTGTCTTGAAATGTATCCCCCAATTAGCCCTCTTCTTCTTGGTACCTCTAGAAATGCGGGTAAGATCGGAAGAGCGTCG	_KpnI-68-73	chr10_23512018_T_C-REF-posStrand-bc4
TCACTAAAGA	Genetic variant	chr10_23512018_T_C	REF	pos	bc5	GCACCCACTGTCCTGCGCCCACTGTCTGGCACTCCCTAGTGAGATGAACCTGGTACCTCAGATGGAAATGCAGAAATAACCCGTCTTTTGCGTCACTCACGCTGGGAGCTGTAGACTGGAGCTGTTCCTATTCGGCTGTCTTGAAATGTATCCCCCAATTAGCCCTCTTCTTCTT	ACTGGCCGCTTCACTGGCACCCACTGTCCTGCGCCCACTGTCTGGCACTCCCTAGTGAGATGAACCTAGTACCTCAGATGGAAATGCAGAAATAACCCGTCTTTTGCGTCACTCACGCTGGGAGCTGTAGACTGGAGCTGTTCCTATTCGGCTGTCTTGAAATGTATCCCCCAATTAGCCCTCTTCTTCTTGGTACCTCTAGATCACTAAAGAAGATCGGAAGAGCGTCG	_KpnI-68-73	chr10_23512018_T_C-REF-posStrand-bc5
CAGCGGCATA	Genetic variant	chr10_23512018_T_C	REF	pos	bc6	GCACCCACTGTCCTGCGCCCACTGTCTGGCACTCCCTAGTGAGATGAACCTGGTACCTCAGATGGAAATGCAGAAATAACCCGTCTTTTGCGTCACTCACGCTGGGAGCTGTAGACTGGAGCTGTTCCTATTCGGCTGTCTTGAAATGTATCCCCCAATTAGCCCTCTTCTTCTT	ACTGGCCGCTTCACTGGCACCCACTGTCCTGCGCCCACTGTCTGGCACTCCCTAGTGAGATGAACCTAGTACCTCAGATGGAAATGCAGAAATAACCCGTCTTTTGCGTCACTCACGCTGGGAGCTGTAGACTGGAGCTGTTCCTATTCGGCTGTCTTGAAATGTATCCCCCAATTAGCCCTCTTCTTCTTGGTACCTCTAGACAGCGGCATAAGATCGGAAGAGCGTCG	_KpnI-68-73	chr10_23512018_T_C-REF-posStrand-bc6
ACCCAAGCAT	Genetic variant	chr10_23512018_T_C	ALT	pos	bc1	GCACCCACTGTCCTGCGCCCACTGTCTGGCACTCCCTAGTGAGATGAACCTGGTACCTCAGATGGAAATGCAGAAATAACCCGTCTTCTGCGTCACTCACGCTGGGAGCTGTAGACTGGAGCTGTTCCTATTCGGCTGTCTTGAAATGTATCCCCCAATTAGCCCTCTTCTTCTT	ACTGGCCGCTTCACTGGCACCCACTGTCCTGCGCCCACTGTCTGGCACTCCCTAGTGAGATGAACCTAGTACCTCAGATGGAAATGCAGAAATAACCCGTCTTCTGCGTCACTCACGCTGGGAGCTGTAGACTGGAGCTGTTCCTATTCGGCTGTCTTGAAATGTATCCCCCAATTAGCCCTCTTCTTCTTGGTACCTCTAGAACCCAAGCATAGATCGGAAGAGCGTCG	_KpnI-68-73	chr10_23512018_T_C-ALT-posStrand-bc1
CCCAATCCTA	Genetic variant	chr10_23512018_T_C	ALT	pos	bc2	GCACCCACTGTCCTGCGCCCACTGTCTGGCACTCCCTAGTGAGATGAACCTGGTACCTCAGATGGAAATGCAGAAATAACCCGTCTTCTGCGTCACTCACGCTGGGAGCTGTAGACTGGAGCTGTTCCTATTCGGCTGTCTTGAAATGTATCCCCCAATTAGCCCTCTTCTTCTT	ACTGGCCGCTTCACTGGCACCCACTGTCCTGCGCCCACTGTCTGGCACTCCCTAGTGAGATGAACCTAGTACCTCAGATGGAAATGCAGAAATAACCCGTCTTCTGCGTCACTCACGCTGGGAGCTGTAGACTGGAGCTGTTCCTATTCGGCTGTCTTGAAATGTATCCCCCAATTAGCCCTCTTCTTCTTGGTACCTCTAGACCCAATCCTAAGATCGGAAGAGCGTCG	_KpnI-68-73	chr10_23512018_T_C-ALT-posStrand-bc2
GTAGATTTCA	Genetic variant	chr10_23512018_T_C	ALT	pos	bc3	GCACCCACTGTCCTGCGCCCACTGTCTGGCACTCCCTAGTGAGATGAACCTGGTACCTCAGATGGAAATGCAGAAATAACCCGTCTTCTGCGTCACTCACGCTGGGAGCTGTAGACTGGAGCTGTTCCTATTCGGCTGTCTTGAAATGTATCCCCCAATTAGCCCTCTTCTTCTT	ACTGGCCGCTTCACTGGCACCCACTGTCCTGCGCCCACTGTCTGGCACTCCCTAGTGAGATGAACCTAGTACCTCAGATGGAAATGCAGAAATAACCCGTCTTCTGCGTCACTCACGCTGGGAGCTGTAGACTGGAGCTGTTCCTATTCGGCTGTCTTGAAATGTATCCCCCAATTAGCCCTCTTCTTCTTGGTACCTCTAGAGTAGATTTCAAGATCGGAAGAGCGTCG	_KpnI-68-73	chr10_23512018_T_C-ALT-posStrand-bc3
CAGTGCTAGG	Genetic variant	chr10_23512018_T_C	ALT	pos	bc4	GCACCCACTGTCCTGCGCCCACTGTCTGGCACTCCCTAGTGAGATGAACCTGGTACCTCAGATGGAAATGCAGAAATAACCCGTCTTCTGCGTCACTCACGCTGGGAGCTGTAGACTGGAGCTGTTCCTATTCGGCTGTCTTGAAATGTATCCCCCAATTAGCCCTCTTCTTCTT	ACTGGCCGCTTCACTGGCACCCACTGTCCTGCGCCCACTGTCTGGCACTCCCTAGTGAGATGAACCTAGTACCTCAGATGGAAATGCAGAAATAACCCGTCTTCTGCGTCACTCACGCTGGGAGCTGTAGACTGGAGCTGTTCCTATTCGGCTGTCTTGAAATGTATCCCCCAATTAGCCCTCTTCTTCTTGGTACCTCTAGACAGTGCTAGGAGATCGGAAGAGCGTCG	_KpnI-68-73	chr10_23512018_T_C-ALT-posStrand-bc4
AATCACGCTC	Genetic variant	chr10_23512018_T_C	ALT	pos	bc5	GCACCCACTGTCCTGCGCCCACTGTCTGGCACTCCCTAGTGAGATGAACCTGGTACCTCAGATGGAAATGCAGAAATAACCCGTCTTCTGCGTCACTCACGCTGGGAGCTGTAGACTGGAGCTGTTCCTATTCGGCTGTCTTGAAATGTATCCCCCAATTAGCCCTCTTCTTCTT	ACTGGCCGCTTCACTGGCACCCACTGTCCTGCGCCCACTGTCTGGCACTCCCTAGTGAGATGAACCTAGTACCTCAGATGGAAATGCAGAAATAACCCGTCTTCTGCGTCACTCACGCTGGGAGCTGTAGACTGGAGCTGTTCCTATTCGGCTGTCTTGAAATGTATCCCCCAATTAGCCCTCTTCTTCTTGGTACCTCTAGAAATCACGCTCAGATCGGAAGAGCGTCG	_KpnI-68-73	chr10_23512018_T_C-ALT-posStrand-bc5
[truncated: 6,721 more rows]
