# Supplementary material for: Genome-wide census of ATF4 binding sites and functional profiling of trait-associated genetic variants overlapping ATF4 binding motifs
Source: PLoS Genet. 2023 Oct 31;19(10):e1011014. doi: 10.1371/journal.pgen.1011014 (PMC10637723; doi:10.1371/journal.pgen.1011014)
Supplement: S14 Table — Individual barcodes were aggregated by averaging. (XLSX) [file pgen.1011014.s024.xlsx]

## Sheet: Sheet1
Supplementary Table S14. Normalized reporter activity of all measured MPRA query sequences, shown separately for each cell culture experiment. Individual barcodes were aggregated by averaging.
Oligonucleotide name	HepG2 Ctrl rep a	HepG2 Ctrl rep b	HepG2 Ctrl rep c	HepG2 Ctrl rep d	HepG2 Ctrl rep e	HepG2 Tunicamycin rep a	HepG2 Tunicamycin rep b	HepG2 Tunicamycin rep c	HepG2 Tunicamycin rep d	HepG2 Tunicamycin rep e
chr1_109392703_C_T-ALT-negStrand	1.1758	1.17392	1.20148	1.27655	1.25285	1.36038	1.36489	1.29849	1.49963	1.48317
chr1_109392703_C_T-REF-negStrand	1.0035	1.01115	1.01445	0.893554	0.865458	1.02402	0.991406	1.10284	1.02158	0.934603
chr1_10986315_A_G-ALT-posStrand	0.940691	0.909536	0.942612	0.913696	0.952279	0.949401	0.915486	0.929911	0.937847	0.935297
chr1_10986315_A_G-REF-posStrand	1.24648	1.23498	1.25693	1.2129	1.20632	1.37702	1.38622	1.40369	1.4479	1.41696
chr1_11911288_T_C-ALT-posStrand	1.10174	1.0137	1.00098	1.01538	1.00331	0.985145	1.07303	1.0111	1.14671	1.12123
chr1_11911288_T_C-REF-posStrand	1.10331	0.992882	1.20852	1.02175	1.07444	0.997149	1.09646	1.04181	1.07151	1.13422
chr1_13807659_G_T-ALT-posStrand	0.913751	0.919958	0.916643	0.890285	0.898296	0.904204	0.944608	0.937508	0.942517	0.899227
chr1_13807659_G_T-REF-posStrand	0.894317	0.879354	0.901561	0.947472	0.911145	0.920313	0.874507	0.898601	0.880464	0.867727
chr1_150038584_G_A-ALT-posStrand	1.17047	1.20545	1.21321	1.17151	1.22804	1.35732	1.36067	1.37126	1.33115	1.3849
chr1_150038584_G_A-REF-posStrand	0.958881	0.950574	0.96973	0.941905	0.949898	0.983979	1.02549	1.05793	0.999286	1.01573
chr1_155550353_T_C-ALT-posStrand	1.18686	1.17588	1.1859	1.14737	1.12144	1.33354	1.36621	1.32886	1.30452	1.33637
chr1_155550353_T_C-REF-posStrand	0.851602	0.82365	0.827137	0.807259	0.829043	0.852906	0.843627	0.90083	0.863921	0.914374
chr1_157032651_T_C-ALT-posStrand	1.11785	1.09945	1.0996	1.0344	1.01719	2.55375	2.87253	2.82024	2.73441	2.88679
chr1_157032651_T_C-REF-posStrand	1.55931	1.46196	1.50299	1.47578	1.41201	3.70698	3.83864	3.74468	3.78135	3.74385
chr1_157627913_T_C-ALT-posStrand	1.21958	1.22747	1.22476	1.24518	1.14164	1.34614	1.25547	1.36998	1.30873	1.32141
chr1_157627913_T_C-REF-posStrand	1.2624	1.34202	1.46433	1.38448	1.39352	1.69552	1.90451	1.92993	1.75988	1.82487
chr1_158690655_T_G-ALT-posStrand	1.28726	1.22515	1.28919	1.22835	1.2522	1.30147	1.29771	1.3097	1.28452	1.31546
chr1_158690655_T_G-REF-posStrand	1.22005	1.16556	1.27392	1.21409	1.14664	1.33403	1.31474	1.22953	1.19291	1.20914
chr1_158690656_C_A-ALT-posStrand	1.16676	1.18419	1.22661	1.16189	1.17705	1.20885	1.24615	1.26002	1.25993	1.24041
chr1_158690656_C_A-REF-posStrand	1.18246	1.1769	1.18957	1.18005	1.17236	1.18038	1.20444	1.24247	1.20049	1.2435
chr1_159636786_C_T-ALT-posStrand	1.5331	1.53638	1.54983	1.62433	1.67398	1.64891	1.64844	1.52605	1.63836	1.61874
chr1_159636786_C_T-REF-posStrand	1.46202	1.52047	1.55008	1.44191	1.41615	1.49018	1.59518	1.62362	1.49782	1.52801
chr1_161707114_T_C-ALT-posStrand	1.23679	1.19657	1.18696	1.10996	1.12304	1.12278	1.18315	1.22311	1.18542	1.1185
chr1_161707114_T_C-REF-posStrand	1.07674	1.07049	1.02678	1.07621	1.09095	1.03459	1.04991	1.04233	1.02961	0.978501
chr1_169300453_G_A-ALT-posStrand	1.10773	1.11274	1.08839	1.05582	1.15105	1.14561	1.17203	1.13678	1.15094	1.15397
chr1_169300453_G_A-REF-posStrand	1.35108	1.34908	1.42148	1.33997	1.3914	1.4123	1.44396	1.36955	1.4655	1.43384
chr1_169507007_A_C-ALT-posStrand	1.60762	1.2795	1.43877	1.49828	1.48667	1.67649	1.5841	1.67268	1.68344	1.70787
chr1_169507007_A_C-REF-posStrand	1.0636	1.01463	1.03917	1.09265	1.15903	1.07255	1.16559	1.17671	1.01262	1.12327
chr1_169546298_C_T-ALT-posStrand	1.75792	1.77299	1.74942	1.74222	1.88352	1.70068	1.59973	1.60419	1.82648	1.80481
chr1_169546298_C_T-REF-posStrand	3.94269	3.77867	3.93063	3.81659	3.91381	3.78975	3.82229	3.85113	3.7658	3.87426
chr1_171480481_A_G-ALT-posStrand	0.97584	1.12709	0.98076	1.07408	1.06407	1.06268	1.03879	1.05629	1.0848	1.17321
chr1_171480481_A_G-REF-posStrand	1.13815	1.07091	1.10437	1.10957	1.2039	1.22271	1.19172	1.19996	1.22459	1.15279
chr1_173364310_A_T-ALT-posStrand	1.58771	1.65944	1.50504	1.3948	1.53619	1.38548	1.56174	1.46071	1.52438	1.68258
chr1_173364310_A_T-REF-posStrand	1.28429	1.22704	1.43149	1.26356	1.33925	1.31532	1.33774	1.23137	1.22741	1.43554
chr1_173595739_A_C-ALT-posStrand	1.68388	1.82228	1.63222	1.88683	1.7501	2.61624	2.27236	2.59031	2.66667	2.75093
chr1_173595739_A_C-REF-posStrand	1.41104	1.54629	1.51975	1.4761	1.53669	1.80658	1.51442	1.7836	1.71568	1.63956
chr1_173960597_G_A-ALT-posStrand	2.53084	2.53353	2.31799	2.349	2.40591	2.63085	2.75648	2.70909	2.86213	2.78078
chr1_173960597_G_A-REF-posStrand	1.62136	1.59239	1.48969	1.56491	1.48376	1.72852	1.77838	1.89319	1.79357	1.84352
chr1_179137764_A_G-ALT-posStrand	0.944988	0.940794	1.06122	1.0858	1.24643	1.07617	1.09843	1.10821	1.17212	1.20854
chr1_179137764_A_G-REF-posStrand	1.10625	1.07793	1.10733	1.09915	1.14984	1.17079	1.17261	1.13076	1.15165	1.16414
chr1_179202578_C_T-ALT-posStrand	1.18219	1.19754	1.1959	1.15975	1.1606	1.18104	1.20099	1.26187	1.21873	1.19839
chr1_179202578_C_T-REF-posStrand	1.30895	1.3399	1.31844	1.31693	1.36858	1.29831	1.26108	1.30812	1.28003	1.27568
chr1_183596854_T_C-ALT-posStrand	1.11431	1.22053	1.18358	1.21967	1.16418	1.19021	1.31976	1.28465	1.22807	1.23731
chr1_183596854_T_C-REF-posStrand	0.980243	0.974732	0.947816	0.952915	0.884136	0.908081	0.939657	0.89493	0.946785	0.956409
chr1_183881767_A_G-ALT-posStrand	2.38453	2.31147	2.4099	2.19498	2.10774	2.55915	2.50703	2.54178	2.42292	2.4472
chr1_183881767_A_G-REF-posStrand	2.492	2.46471	2.52065	2.37559	2.28718	2.72994	2.71813	2.61873	2.56729	2.64037
chr1_186244962_T_C-ALT-posStrand	0.727949	0.750492	0.74589	0.734183	0.745633	0.748031	0.73552	0.74069	0.725807	0.7803
chr1_186244962_T_C-REF-posStrand	1.14686	1.13736	1.17614	1.1572	1.12092	1.15772	1.13057	1.13908	1.14676	1.17182
chr1_195159402_C_G-ALT-posStrand	1.11	1.15973	1.11704	1.16391	1.11069	1.08508	1.08472	1.05885	1.0543	1.08426
chr1_195159402_C_G-REF-posStrand	1.14233	1.14048	1.14684	1.16825	1.17003	1.12426	1.17938	1.16548	1.15105	1.16834
chr1_195159405_C_T-ALT-posStrand	1.24384	1.26329	1.2878	1.24374	1.29219	1.31111	1.31797	1.30945	1.36326	1.25282
chr1_195159405_C_T-REF-posStrand	1.26859	1.25976	1.28714	1.24887	1.25698	1.27812	1.37877	1.38823	1.34676	1.37454
chr1_20840609_T_A-ALT-posStrand	0.896243	0.965518	0.996446	1.01722	0.99355	0.989286	1.03625	0.965695	1.00033	1.00756
chr1_20840609_T_A-REF-posStrand	0.969118	0.966139	1.01289	0.990685	0.972328	0.987745	0.943476	0.966293	0.964672	0.92009
chr1_21262110_C_G-ALT-posStrand	1.10559	1.1351	1.09738	1.08792	1.10256	1.14665	1.12765	1.08919	1.06838	1.12707
chr1_21262110_C_G-REF-posStrand	1.05008	1.08274	1.08826	1.09897	1.13728	0.987798	1.0243	1.00562	1.01062	1.02988
chr1_214970234_T_C-ALT-posStrand	3.07211	3.00084	3.11186	2.87474	2.95273	5.98002	6.29195	6.17819	6.67013	6.23342
chr1_214970234_T_C-REF-posStrand	1.76384	1.76079	1.81927	1.73315	1.91432	1.72141	1.72401	1.70289	1.75341	1.77481
chr1_227270686_T_C-ALT-posStrand	1.01901	1.05627	1.02914	1.0291	1.00525	1.03086	1.04369	1.00783	1.09256	1.04617
chr1_227270686_T_C-REF-posStrand	1.41341	1.40032	1.45443	1.36975	1.39773	1.90374	1.89988	1.94853	1.89514	1.9583
chr1_227526776_A_G-ALT-posStrand	1.10676	1.21565	1.19266	1.14113	1.07288	1.16663	1.06759	1.10402	1.08858	1.10959
chr1_227526776_A_G-REF-posStrand	1.33182	1.42514	1.23882	1.34182	1.26509	1.34727	1.37278	1.36232	1.24616	1.33849
chr1_230101793_T_A-ALT-posStrand	1.09508	1.09363	1.07077	1.06314	1.10485	1.20079	1.14633	1.15956	1.12267	1.16677
chr1_230101793_T_A-REF-posStrand	1.67112	1.61795	1.67143	1.63895	1.63585	5.06952	5.25057	5.219	5.21848	5.40051
chr1_23160050_T_C-ALT-posStrand	1.42483	1.32248	1.52447	1.49323	1.36165	1.57662	1.52653	1.56491	1.56287	1.44246
chr1_23160050_T_C-REF-posStrand	1.44431	1.41097	1.49903	1.32318	1.35868	1.53361	1.46158	1.4326	1.42409	1.55134
chr1_232423784_C_T-ALT-posStrand	2.02633	1.74373	1.66195	1.54717	1.74359	2.95395	3.08767	2.88186	3.10274	2.97626
chr1_232423784_C_T-REF-posStrand	1.42288	1.70153	1.57506	1.47444	1.49922	1.47811	1.58212	1.66837	1.61539	1.55354
chr1_235293664_A_T-ALT-posStrand	1.1473	1.13727	1.19522	1.13408	1.20384	1.19959	1.15451	1.0862	1.17946	1.15723
chr1_235293664_A_T-REF-posStrand	0.910537	0.926118	0.955637	0.896688	0.916917	0.933511	0.996779	0.999288	0.952297	0.954107
chr1_244296942_G_A-ALT-posStrand	2.77245	2.96933	2.87764	2.72301	2.4393	3.22814	3.40548	3.29794	3.21037	3.26098
chr1_244296942_G_A-REF-posStrand	2.98856	3.04991	3.21308	2.81697	2.64113	3.67922	3.66084	3.60267	3.45488	3.59421
chr1_24727732_C_G-ALT-posStrand	1.05363	1.04813	1.04941	1.05136	1.04063	1.02308	1.03197	1.00896	1.01722	1.02329
chr1_24727732_C_G-REF-posStrand	0.945283	0.942426	1.01853	0.917667	0.998049	0.906779	0.911652	0.962872	0.914516	0.957193
chr1_3055960_T_C-ALT-posStrand	0.902277	0.897287	0.900034	0.911582	0.90962	0.909213	0.892133	0.911364	0.887283	0.894018
chr1_3055960_T_C-REF-posStrand	1.04717	1.05765	1.06035	1.00354	1.02489	1.1904	1.22661	1.2138	1.21405	1.19161
chr1_40335425_C_T-ALT-posStrand	1.30995	1.30525	1.3474	1.28648	1.26116	1.89917	1.95759	1.9612	1.92952	1.97315
chr1_40335425_C_T-REF-posStrand	0.700028	0.677957	0.709789	0.697461	0.684499	0.725477	0.707184	0.717735	0.718089	0.72118
chr1_41152770_A_T-ALT-negStrand	1.11619	1.12475	1.16946	1.09561	1.0849	1.20898	1.16988	1.18987	1.14115	1.13811
chr1_41152770_A_T-REF-negStrand	0.783892	0.783206	0.790954	0.7908	0.786493	0.803935	0.79344	0.817182	0.798969	0.811596
chr1_41155807_C_T-ALT-posStrand	1.38366	1.37649	1.42128	1.37215	1.34873	1.79547	1.85419	1.8438	1.8368	1.87923
chr1_41155807_C_T-REF-posStrand	1.22803	1.20438	1.25282	1.18148	1.18851	1.40395	1.43715	1.41236	1.37477	1.45647
chr1_46058562_G_A-ALT-posStrand	3.16072	3.07534	3.21412	3.11141	3.17772	3.89776	4.29161	4.08265	4.1821	4.13887
chr1_46058562_G_A-REF-posStrand	3.30314	3.14287	2.73867	2.7782	2.83386	3.50849	3.46623	3.33495	3.29386	3.43778
chr1_47340415_G_A-ALT-posStrand	1.44238	1.434	1.45241	1.39379	1.39074	1.56113	1.56229	1.58007	1.5562	1.59968
chr1_47340415_G_A-REF-posStrand	1.02635	1.05208	1.03639	1.06628	1.03389	1.09745	1.02776	1.02245	1.03158	1.06869
chr1_50525754_G_C-ALT-posStrand	1.22408	1.17372	1.23296	1.21361	1.17964	1.29497	1.26744	1.32534	1.32612	1.29029
chr1_50525754_G_C-REF-posStrand	1.40062	1.33207	1.3748	1.39399	1.41995	1.37989	1.40707	1.38888	1.40878	1.36959
chr1_55607585_A_G-ALT-posStrand	1.4719	1.44519	1.42393	1.38804	1.46985	1.64048	1.6481	1.61522	1.6155	1.63131
chr1_55607585_A_G-REF-posStrand	1.38896	1.38041	1.37794	1.31583	1.40005	1.58036	1.58744	1.58861	1.5365	1.56013
chr1_63261871_T_C-ALT-negStrand	1.06866	1.07261	1.08157	1.07967	1.06598	1.12696	1.13726	1.14257	1.13843	1.16485
chr1_63261871_T_C-REF-negStrand	1.1449	1.13722	1.16843	1.14937	1.1328	1.20524	1.23885	1.25611	1.20358	1.2614
chr1_64942496_T_G-ALT-posStrand	1.38036	1.43974	1.42717	1.43361	1.40145	1.50308	1.47027	1.46116	1.45347	1.42982
chr1_64942496_T_G-REF-posStrand	1.256	1.36155	1.27097	1.30498	1.2389	1.25359	1.33945	1.37342	1.2322	1.34383
chr1_64974966_A_G-ALT-posStrand	1.10558	1.0833	1.06906	1.08427	1.09148	1.69693	1.8438	1.86215	1.89457	1.83614
chr1_64974966_A_G-REF-posStrand	1.6797	1.66816	1.65359	1.60115	1.6665	3.22191	3.45021	3.42071	3.55289	3.47447
chr1_65868194_A_T-ALT-posStrand	1.37567	1.40773	1.40337	1.32896	1.30297	1.38112	1.45067	1.45177	1.4113	1.42238
chr1_65868194_A_T-REF-posStrand	6.06148	6.13775	6.30894	5.76631	5.14627	6.77767	6.93717	6.62874	6.38111	6.41407
chr1_67223925_A_G-ALT-posStrand	1.19168	1.20254	1.18521	1.1785	1.17736	1.25926	1.1761	1.24851	1.20814	1.32365
chr1_67223925_A_G-REF-posStrand	1.04667	1.10094	1.09217	1.06323	1.0759	1.12098	1.22628	1.19907	1.2044	1.15261
chr1_67686755_C_T-ALT-posStrand	37.068	36.0119	39.4825	37.9798	42.3442	38.8582	39.8472	40.3851	42.437	40.6135
chr1_67686755_C_T-REF-posStrand	28.002	27.5334	29.4909	29.0401	31.8436	28.7896	29.9755	30.1595	31.633	30.4576
chr1_8218839_A_C-ALT-posStrand	1.01253	1.00747	1.01366	1.00021	0.974444	1.12126	1.1681	1.13319	1.11713	1.16335
chr1_8218839_A_C-REF-posStrand	1.06054	1.05983	1.10323	1.05534	1.04845	1.34632	1.35691	1.34724	1.34131	1.36693
chr1_90881235_T_C-ALT-posStrand	1.09894	1.06727	1.15794	1.05522	1.08293	1.16053	1.23197	1.26403	1.1905	1.17909
chr1_90881235_T_C-REF-posStrand	1.15328	1.17552	1.19823	1.17716	1.19007	1.20921	1.22802	1.15442	1.1643	1.18534
chr1_93179181_G_A-ALT-posStrand	1.76115	1.77219	1.74364	1.64612	1.59779	1.9497	2.01126	1.92532	1.95809	1.95331
chr1_93179181_G_A-REF-posStrand	1.58581	1.78249	1.64626	1.62977	1.47463	1.83469	1.76995	1.76859	1.68107	1.92694
chr10_101413184_G_A-ALT-posStrand	1.19044	1.18193	1.20158	1.16505	1.17568	1.41256	1.44996	1.45283	1.42729	1.46285
chr10_101413184_G_A-REF-posStrand	0.966608	1.00187	1.01145	0.97995	0.998094	1.00996	1.01721	0.991772	0.971494	1.03195
chr10_102996273_A_T-ALT-posStrand	1.24499	1.24689	1.32675	1.27299	1.27259	1.26541	1.28356	1.31678	1.29486	1.22061
chr10_102996273_A_T-REF-posStrand	1.16556	1.19382	1.17266	1.14078	1.20645	1.15479	1.15614	1.20751	1.14962	1.14905
chr10_108749763_G_A-ALT-posStrand	0.950203	1.02312	1.05705	0.963805	1.01806	1.00885	0.917112	1.07193	1.02299	0.99444
chr10_108749763_G_A-REF-posStrand	0.783801	0.863915	0.83822	0.840875	0.727528	0.88115	0.810336	0.899983	0.827771	0.836458
chr10_119808232_A_T-ALT-posStrand	1.02853	1.04475	0.995616	1.0298	0.975871	0.972941	0.967726	1.00934	0.974915	0.970058
chr10_119808232_A_T-REF-posStrand	2.09597	2.07323	2.07401	2.00618	1.9628	2.30082	2.42839	2.48329	2.45311	2.49783
chr10_121158221_T_C-ALT-posStrand	1.06709	0.975684	0.991427	1.00302	1.04996	1.16033	1.26748	1.17434	1.20487	1.20956
chr10_121158221_T_C-REF-posStrand	1.51214	1.48142	1.51307	1.47206	1.64422	2.44388	2.54335	2.55279	2.68223	2.64872
chr10_125982897_G_C-ALT-posStrand	1.16368	1.18005	1.12522	1.17579	1.19023	1.15987	1.1718	1.16104	1.16139	1.18701
chr10_125982897_G_C-REF-posStrand	1.18311	1.20287	1.21356	1.19077	1.16608	1.18923	1.18919	1.19985	1.1662	1.23317
chr10_12783052_G_A-ALT-posStrand	1.19713	1.2095	1.16966	1.19981	1.17385	1.24379	1.23703	1.26835	1.22177	1.25039
chr10_12783052_G_A-REF-posStrand	1.01259	1.0251	1.04045	1.01962	1.04882	1.032	1.06995	1.05325	1.03992	1.08127
chr10_131999259_G_A-ALT-posStrand	1.17874	1.15064	1.16152	1.14739	1.14606	1.30669	1.34981	1.32135	1.30397	1.31918
chr10_131999259_G_A-REF-posStrand	1.08983	1.12249	1.09122	1.05466	1.11926	1.03678	1.04706	1.02042	1.09512	1.08494
chr10_18352912_C_T-ALT-posStrand	1.0977	1.19207	1.20963	1.126	1.12398	1.17568	1.09943	1.01359	1.1157	1.10012
chr10_18352912_C_T-REF-posStrand	1.36916	1.47233	1.40983	1.33587	1.23603	1.78038	1.89488	1.826	1.88059	1.84219
chr10_22817885_C_T-ALT-posStrand	0.992762	1.00396	1.00623	0.989084	0.988996	0.970193	1.01191	0.979776	1.00939	1.01688
chr10_22817885_C_T-REF-posStrand	0.969327	0.994893	1.13297	1.05698	1.02962	1.05383	1.04172	0.983117	1.07203	1.09372
chr10_23512018_T_C-ALT-posStrand	0.806693	0.835535	0.81533	0.844287	0.845189	0.817733	0.800229	0.8015	0.811087	0.810423
chr10_23512018_T_C-REF-posStrand	0.843046	0.884927	0.870198	0.860303	0.90772	0.863362	0.892526	0.894851	0.847784	0.87971
chr10_27795296_T_C-ALT-posStrand	1.04714	1.04388	1.04514	1.08686	1.09389	1.03124	1.04402	0.996979	0.946443	1.07485
chr10_27795296_T_C-REF-posStrand	1.16201	1.25296	1.27455	1.22424	1.26737	1.35733	1.25101	1.34956	1.33699	1.27194
chr10_28088102_T_C-ALT-posStrand	1.19333	1.16813	1.18301	1.18364	1.12206	1.29294	1.33343	1.27506	1.22183	1.31078
chr10_28088102_T_C-REF-posStrand	7.04671	6.758	6.91895	6.32979	6.36079	12.7678	13.3267	13.107	13.292	13.3281
chr10_28176215_C_T-ALT-posStrand	1.18985	1.21232	1.20166	1.21487	1.20524	1.28064	1.30565	1.26272	1.282	1.31389
chr10_28176215_C_T-REF-posStrand	1.19282	1.18881	1.20931	1.18068	1.24014	1.43537	1.52359	1.42276	1.49002	1.47632
chr10_37869000_T_C-ALT-posStrand	0.914107	0.948991	0.914335	0.921118	0.958852	1.02766	0.963833	1.01667	0.984698	0.966422
chr10_37869000_T_C-REF-posStrand	0.983368	1.06891	1.02416	1.03576	0.980093	1.1283	1.07714	1.08009	1.09426	1.06446
chr10_42759341_T_A-ALT-posStrand	6.73588	6.35749	6.74192	6.3995	6.86434	6.76427	7.02131	6.91176	7.00684	7.02154
chr10_42759341_T_A-REF-posStrand	2.99195	2.90369	2.98826	2.94479	3.03073	2.61735	2.7428	2.63585	2.60489	2.71979
chr10_5076130_A_C-ALT-posStrand	1.09092	1.11277	1.06727	1.08642	1.12792	1.03961	1.07791	1.09814	1.05696	1.09391
chr10_5076130_A_C-REF-posStrand	1.13215	1.23567	1.19946	1.23028	1.2032	1.17133	1.12216	1.1428	1.10403	1.1949
chr10_52756745_C_T-ALT-posStrand	1.17747	1.13229	1.16735	1.16179	1.19839	1.13557	1.09023	1.16421	1.12824	1.10157
chr10_52756745_C_T-REF-posStrand	1.49902	1.50335	1.53487	1.51039	1.56429	1.45758	1.50056	1.52039	1.49765	1.50764
chr10_59887294_T_C-ALT-posStrand	1.2082	1.20577	1.23368	1.23705	1.21455	1.42814	1.4689	1.50516	1.48398	1.49892
chr10_59887294_T_C-REF-posStrand	1.32686	1.31271	1.39939	1.38329	1.4188	1.3706	1.51025	1.42853	1.44156	1.48155
chr10_63303503_G_A-ALT-posStrand	1.17332	1.20213	1.19703	1.15697	1.21342	1.17865	1.17699	1.21655	1.15929	1.17758
chr10_63303503_G_A-REF-posStrand	1.16869	1.19731	1.21791	1.21847	1.211	1.23477	1.24425	1.25981	1.23978	1.2364
chr10_68153681_G_A-ALT-posStrand	0.905843	0.961812	0.942432	0.918872	0.940472	0.934242	0.913152	0.924529	0.971689	0.955381
chr10_68153681_G_A-REF-posStrand	0.999226	0.968255	1.00933	0.965727	0.968882	1.01744	1.01796	1.03341	0.989822	1.0189
chr10_71108211_T_C-ALT-posStrand	1.00851	1.00474	1.0095	0.993856	1.02307	1.00097	1.03342	1.04637	1.00588	1.03897
chr10_71108211_T_C-REF-posStrand	1.26441	1.27189	1.28233	1.22004	1.29942	1.50501	1.51206	1.53219	1.53049	1.56552
chr10_73317212_T_C-ALT-posStrand	1.02876	1.04749	1.07237	1.03334	1.06721	1.03928	1.02535	1.04951	1.06174	1.0479
chr10_73317212_T_C-REF-posStrand	1.12077	1.12494	1.13103	1.12473	1.14854	1.16468	1.19102	1.18077	1.19592	1.20731
chr10_73334944_C_T-ALT-posStrand	1.19962	1.18456	1.21615	1.17924	1.21062	1.95991	2.05625	2.05626	2.07156	2.07934
chr10_73334944_C_T-REF-posStrand	0.957853	0.972901	0.968133	0.967744	0.974149	1.25464	1.2873	1.28669	1.26737	1.30638
chr10_74224248_C_G-ALT-posStrand	1.34483	1.29557	1.24225	1.26469	1.2865	1.66654	1.73288	1.87907	1.79894	1.83848
chr10_74224248_C_G-REF-posStrand	1.17299	1.24056	1.21055	1.20547	1.2598	1.26172	1.21663	1.27297	1.18409	1.20346
chr10_75191043_A_G-ALT-posStrand	1.1705	1.20118	1.20455	1.20465	1.21404	1.23713	1.26572	1.23335	1.25075	1.24395
chr10_75191043_A_G-REF-posStrand	1.14075	1.14615	1.1476	1.14679	1.11564	1.21426	1.20924	1.23751	1.19498	1.24363
chr10_7818302_T_C-ALT-posStrand	1.07505	1.21663	1.19898	1.12786	1.09024	1.48436	1.40712	1.4285	1.42674	1.45779
chr10_7818302_T_C-REF-posStrand	1.94758	1.88604	1.77128	1.69641	1.28245	2.0313	1.72992	2.00448	2.73497	2.511
chr10_79478978_T_C-ALT-posStrand	1.03607	1.03138	1.02558	1.01102	1.0103	1.00152	1.00746	1.02039	0.978757	1.00807
chr10_79478978_T_C-REF-posStrand	1.15482	1.18214	1.17711	1.20448	1.16186	1.12049	1.14558	1.12364	1.13114	1.13975
chr10_86389541_T_C-ALT-posStrand	1.02638	1.03311	1.03689	1.00306	1.02571	1.39749	1.46541	1.41904	1.40671	1.40415
chr10_86389541_T_C-REF-posStrand	1.78973	1.75886	1.76487	1.74892	1.72438	2.1339	2.20431	2.1648	2.25154	2.2672
chr10_87865000_C_T-ALT-posStrand	1.08395	1.12686	1.14089	1.07772	1.16891	1.09282	1.06086	1.11638	1.10887	1.08753
chr10_87865000_C_T-REF-posStrand	1.42586	1.43146	1.48856	1.44056	1.45207	1.5425	1.52413	1.50836	1.49229	1.52517
chr10_95592087_C_G-ALT-posStrand	1.75663	1.71066	1.76086	1.47132	1.65518	1.8397	1.90077	1.80748	1.90053	1.91126
chr10_95592087_C_G-REF-posStrand	1.13385	1.11934	1.15945	1.15057	1.16804	1.15344	1.18289	1.16763	1.16049	1.16651
chr10_99845936_A_G-ALT-posStrand	1.1212	1.09116	1.14612	1.08946	1.10548	1.18869	1.19192	1.13342	1.1598	1.22224
chr10_99845936_A_G-REF-posStrand	1.51358	1.51024	1.53037	1.50457	1.48083	1.91644	2.06865	1.93482	1.94026	1.98984
chr10_99906644_G_A-ALT-posStrand	2.55773	2.39893	2.49647	2.35356	2.54951	3.55385	3.61725	3.55253	3.63339	3.73337
chr10_99906644_G_A-REF-posStrand	1.49752	1.48342	1.49476	1.44797	1.52722	1.68017	1.69673	1.69497	1.74977	1.7702
chr11_111343907_A_G-ALT-posStrand	1.11118	1.13588	1.13211	1.08902	1.10357	1.17189	1.19436	1.19907	1.1778	1.19578
chr11_111343907_A_G-REF-posStrand	0.942364	0.966707	0.947329	0.962218	0.930127	0.988907	0.968646	1.00925	0.992593	0.949522
chr11_118684674_C_T-ALT-posStrand	1.11772	1.12188	1.13268	1.11047	1.12306	1.19	1.17297	1.20338	1.18501	1.18914
chr11_118684674_C_T-REF-posStrand	0.959071	0.978076	0.983222	0.975434	0.968038	0.967294	0.982402	0.982782	0.988411	1.01331
chr11_17445506_T_G-ALT-posStrand	1.37386	1.30306	1.29598	1.27477	1.26765	1.35714	1.39653	1.36658	1.34554	1.37051
chr11_17445506_T_G-REF-posStrand	1.08819	1.07763	1.05021	1.11445	1.0488	1.08328	0.94784	1.01738	1.0242	0.969615
chr11_22520055_G_A-ALT-posStrand	1.01603	1.08322	1.05786	1.03587	1.06226	1.75399	1.81158	1.69638	1.7804	1.76239
chr11_22520055_G_A-REF-posStrand	1.20741	1.29202	1.28647	1.27683	1.34234	1.87794	1.91845	1.85561	2.00068	1.95141
chr11_29073732_A_G-ALT-posStrand	1.26117	1.17876	1.29751	1.18967	1.23926	1.31499	1.33165	1.28372	1.31963	1.34859
chr11_29073732_A_G-REF-posStrand	1.15167	1.21415	1.23585	1.20448	1.25133	1.24067	1.27442	1.26491	1.26249	1.27506
chr11_34416988_A_G-ALT-posStrand	1.02584	1.051	1.04241	1.01839	1.06897	1.08336	1.05951	1.11251	1.06004	1.146
chr11_34416988_A_G-REF-posStrand	1.27063	1.24001	1.32915	1.27369	1.42077	1.47108	1.49458	1.44874	1.46719	1.564
chr11_43671560_G_A-ALT-posStrand	1.16167	1.15574	1.16602	1.20289	1.16617	1.16901	1.16137	1.18319	1.18753	1.13824
chr11_43671560_G_A-REF-posStrand	1.19397	1.21863	1.21074	1.1644	1.20741	1.25803	1.28163	1.36224	1.31104	1.24663
chr11_45457894_C_T-ALT-posStrand	1.03958	1.03006	1.05805	1.05969	1.081	1.01734	1.00665	1.00605	1.01567	1.04793
chr11_45457894_C_T-REF-posStrand	1.0938	1.10711	1.07491	1.07271	1.1092	1.07317	1.03877	1.03781	1.00351	1.07037
chr11_46258264_G_A-ALT-posStrand	1.29929	1.33282	1.35214	1.28202	1.29418	1.30124	1.31022	1.32406	1.25221	1.29697
chr11_46258264_G_A-REF-posStrand	1.04512	1.05379	1.07748	1.00627	1.06454	1.05763	1.01251	1.069	1.05445	1.05623
chr11_68209126_G_C-ALT-posStrand	0.967646	1.03121	1.00253	0.91627	1.13352	1.05551	1.03546	1.23334	1.10458	1.06105
chr11_68209126_G_C-REF-posStrand	1.55682	1.7151	1.60381	1.66193	1.53243	1.63893	1.75489	1.55427	1.6568	1.67432
chr11_68380985_A_T-ALT-posStrand	1.87334	1.88134	1.88715	1.76984	1.7883	2.13317	2.09273	2.11799	1.95072	2.13464
chr11_68380985_A_T-REF-posStrand	1.00491	1.0091	1.04983	1.01148	0.932783	1.09006	1.11954	1.10658	1.15564	1.17511
chr11_68849554_A_G-ALT-posStrand	1.42026	1.45367	1.46436	1.46402	1.48011	1.48195	1.50251	1.53257	1.50285	1.51432
chr11_68849554_A_G-REF-posStrand	1.58761	1.53235	1.60621	1.51929	1.58266	1.60717	1.69836	1.69475	1.67808	1.6699
chr11_70416273_T_G-ALT-posStrand	3.81758	3.81229	3.93025	3.77399	4.02439	5.0337	5.44846	5.33729	5.57931	5.40696
chr11_70416273_T_G-REF-posStrand	3.28365	3.25316	3.37866	3.2854	3.39981	3.82454	4.06708	3.98919	4.09543	4.07397
chr11_73787888_T_G-ALT-posStrand	8.05217	8.28501	8.51699	8.58072	9.50345	5.47895	5.85637	5.88439	6.11209	5.93706
chr11_73787888_T_G-REF-posStrand	6.92799	7.10973	7.20764	7.23328	8.01143	4.7479	4.99562	5.0594	5.2609	5.12852
chr11_87266921_C_G-ALT-posStrand	1.27409	1.31848	1.33302	1.30145	1.31912	1.51334	1.47669	1.52862	1.5191	1.53455
chr11_87266921_C_G-REF-posStrand	1.08083	1.13262	1.12402	1.08527	1.08389	1.22951	1.183	1.15243	1.21704	1.19655
chr11_8980600_G_A-ALT-posStrand	1.15323	1.16707	1.26257	1.15577	1.202	1.21861	1.22715	1.18906	1.22097	1.19038
chr11_8980600_G_A-REF-posStrand	0.975261	0.978734	1.00587	0.9718	0.974724	1.10905	1.17995	1.13773	1.17172	1.15593
chr11_90693609_G_A-ALT-posStrand	1.2715	1.39713	1.3507	1.33306	1.29769	1.44197	1.46408	1.36563	1.40703	1.39918
chr11_90693609_G_A-REF-posStrand	1.00575	0.942068	1.00484	0.922433	0.893574	0.984968	0.876512	0.886101	0.914428	0.938334
chr11_92885247_G_T-ALT-posStrand	1.0066	1.04247	1.00065	0.980857	1.01091	1.06228	1.04413	1.08047	1.07243	1.07185
chr11_92885247_G_T-REF-posStrand	1.28259	1.25626	1.3099	1.25251	1.24394	1.4007	1.38177	1.36345	1.37536	1.39939
chr11_96823139_A_G-ALT-posStrand	1.65797	1.52324	1.53691	1.53882	1.38841	2.21806	2.05975	1.81064	2.09362	2.11074
chr11_96823139_A_G-REF-posStrand	1.53875	1.47859	1.66088	1.57568	1.71271	2.09642	1.82806	1.84376	1.91398	1.93614
chr12_108026447_G_A-ALT-posStrand	2.2954	2.20323	2.22783	2.15895	2.22746	2.14757	2.21594	2.17563	2.11523	2.19917
chr12_108026447_G_A-REF-posStrand	4.91975	4.65409	4.87214	4.58907	5.05683	7.74066	8.16026	8.10982	8.37724	8.24731
chr12_109396115_A_G-ALT-posStrand	1.31216	1.31231	1.32358	1.2624	1.33996	1.37308	1.36196	1.37785	1.36477	1.36891
chr12_109396115_A_G-REF-posStrand	1.27431	1.23945	1.29238	1.27036	1.26709	1.30252	1.27666	1.33111	1.29492	1.3513
chr12_109838672_A_G-ALT-posStrand	0.856675	0.856704	0.886291	0.86808	0.921236	0.8953	0.921241	0.917806	0.906851	0.897347
chr12_109838672_A_G-REF-posStrand	0.894171	0.926784	0.896505	0.875803	0.842854	0.925478	0.976684	0.993557	0.976399	1.00513
chr12_110468432_A_C-ALT-posStrand	2.72554	2.77266	2.76683	2.83637	2.90919	2.32831	2.30951	2.30456	2.25458	2.31181
chr12_110468432_A_C-REF-posStrand	2.52214	2.63067	2.62883	2.5871	2.67033	2.11728	2.19962	2.12435	2.15911	2.16926
chr12_113262933_A_G-ALT-posStrand	1.06396	1.04151	1.05612	1.02379	1.04708	1.07788	1.07194	1.08481	1.08228	1.11358
chr12_113262933_A_G-REF-posStrand	1.23406	1.2246	1.24932	1.20353	1.15527	1.25874	1.26838	1.28073	1.23892	1.27978
chr12_121857429_T_C-ALT-negStrand	2.14625	2.10714	2.18401	2.07652	2.22283	2.25941	2.28859	2.28986	2.31863	2.29498
chr12_121857429_T_C-REF-negStrand	3.52437	3.40936	3.50684	3.35631	3.71868	5.4549	5.77875	5.78289	6.04466	5.83558
chr12_130883027_A_G-ALT-posStrand	3.70715	3.54142	3.63693	3.51106	3.80632	7.35324	7.76052	7.63664	8.0467	7.85718
chr12_130883027_A_G-REF-posStrand	1.58282	1.54998	1.60726	1.58383	1.58177	1.75834	1.77019	1.78019	1.7891	1.80294
chr12_29404501_A_G-ALT-posStrand	1.08088	1.02502	1.14538	1.06516	1.0724	1.02684	1.02066	1.10021	1.0563	1.0641
chr12_29404501_A_G-REF-posStrand	1.3927	1.34893	1.37211	1.41648	1.30589	1.57616	1.54577	1.53074	1.57627	1.52601
chr12_30660955_G_A-ALT-posStrand	1.17988	1.25074	1.19005	1.09747	1.2215	1.15228	1.25067	1.18544	1.22037	1.28955
chr12_30660955_G_A-REF-posStrand	0.998227	1.08319	1.04756	1.02445	0.98596	0.969295	1.01894	1.02951	1.04723	1.03315
chr12_31583790_C_T-ALT-posStrand	1.03287	1.1184	1.07671	1.05772	1.03414	1.14534	1.13639	1.17304	1.01883	1.07412
chr12_31583790_C_T-REF-posStrand	1.98044	2.1008	2.07651	2.15761	2.18433	2.085	2.26032	2.27159	2.28679	2.19185
chr12_32359587_C_G-ALT-posStrand	1.38957	1.38237	1.46899	1.37107	1.38213	1.75685	1.72971	1.788	1.70723	1.89448
chr12_32359587_C_G-REF-posStrand	1.72171	1.3663	1.3879	1.4782	1.43576	1.85373	2.15579	1.90392	2.05817	2.12978
chr12_33882839_G_T-ALT-posStrand	1.15744	1.08368	1.06811	1.15573	1.12269	1.32167	1.24578	1.30093	1.21597	1.32179
chr12_33882839_G_T-REF-posStrand	6.0439	6.53091	6.42065	5.86996	5.71394	6.66274	6.73932	5.92665	6.285	6.27726
chr12_37464929_C_A-ALT-posStrand	1.01064	0.989904	1.01641	1.03006	1.06588	0.99275	0.996021	1.02697	1.01808	0.999931
chr12_37464929_C_A-REF-posStrand	1.73531	1.73791	1.80963	1.70685	1.71209	1.79103	1.89084	1.90981	1.80824	1.86745
chr12_38333235_C_T-ALT-posStrand	1.11223	1.16492	1.18098	1.1413	1.08763	1.21002	1.24325	1.28783	1.20568	1.24125
chr12_38333235_C_T-REF-posStrand	1.35957	1.37437	1.36687	1.31238	1.35906	1.47206	1.46421	1.497	1.47656	1.491
chr12_38977339_T_C-ALT-posStrand	1.12755	1.14628	1.16458	1.09916	1.17035	1.21696	1.21037	1.24299	1.20867	1.19394
chr12_38977339_T_C-REF-posStrand	0.811921	0.786049	0.802716	0.81338	0.822738	0.808866	0.818787	0.875764	0.848452	0.817241
chr12_41453002_A_T-ALT-posStrand	0.811993	0.816576	0.852627	0.806156	0.842397	0.738652	0.779143	0.826916	0.761035	0.845089
chr12_41453002_A_T-REF-posStrand	1.32955	1.34862	1.3647	1.24328	1.2902	1.36884	1.4855	1.40193	1.49538	1.47914
chr12_50447928_C_T-ALT-posStrand	1.14074	1.17078	1.15625	1.15862	1.15461	1.31829	1.39415	1.36152	1.39146	1.40549
chr12_50447928_C_T-REF-posStrand	1.17878	1.17698	1.15708	1.16812	1.16936	1.3109	1.35062	1.33043	1.29228	1.34536
chr12_50868962_G_T-ALT-posStrand	1.13387	1.14283	1.10564	1.01122	1.05057	1.19872	1.1346	1.14557	1.15586	1.21552
chr12_50868962_G_T-REF-posStrand	1.34999	1.32139	1.34243	1.37133	1.32143	1.38837	1.55982	1.48063	1.39602	1.50479
chr12_54198403_T_C-ALT-posStrand	1.82373	1.78162	1.82682	1.7371	1.77371	1.89477	1.91841	1.85586	1.84266	1.88264
chr12_54198403_T_C-REF-posStrand	1.98417	2.01609	2.0385	1.90158	1.96059	2.15501	2.22381	2.16743	2.32331	2.47404
chr12_57056027_C_T-ALT-posStrand	1.27998	1.27465	1.32221	1.28911	1.292	1.34977	1.37236	1.34434	1.36609	1.41456
chr12_57056027_C_T-REF-posStrand	1.02435	1.02092	1.05768	1.05503	1.02311	1.09685	1.0776	1.14286	1.09619	1.0668
chr12_57367320_A_C-ALT-posStrand	1.51924	1.4818	1.52738	1.4089	1.4427	1.37033	1.39651	1.44361	1.34983	1.40054
chr12_57367320_A_C-REF-posStrand	1.23507	1.31521	1.27522	1.24194	1.24302	1.22277	1.20222	1.2364	1.22984	1.24271
chr12_7396413_C_T-ALT-posStrand	0.916022	0.899778	0.859267	0.902528	1.02905	0.960288	0.831087	0.928486	0.832543	0.851775
chr12_7396413_C_T-REF-posStrand	1.05481	1.08764	1.09099	1.04466	1.06539	1.08799	1.11309	1.06435	1.05357	1.10572
chr12_87886020_A_G-ALT-posStrand	0.894274	0.84024	0.802851	0.823578	0.79679	1.37106	1.36911	1.52945	1.41195	1.57392
chr12_87886020_A_G-REF-posStrand	0.78113	0.747646	0.730144	0.764518	0.746236	0.744205	0.746431	0.87799	0.883547	0.883573
chr13_100098954_T_C-ALT-posStrand	0.934683	0.938293	0.897842	0.888485	0.814406	1.07328	1.01266	1.01158	1.09978	1.05799
chr13_100098954_T_C-REF-posStrand	3.50071	3.1948	3.38173	3.04055	2.76968	13.7384	14.1812	13.7196	14.2819	14.0564
chr13_100602679_G_A-ALT-posStrand	1.00973	1.13177	1.1036	1.06739	1.06615	1.11764	1.10344	1.21718	1.13045	1.16015
chr13_100602679_G_A-REF-posStrand	0.995518	0.970922	0.989808	1.02342	1.03618	1.10215	1.03284	0.99124	1.01373	1.05205
chr13_112719176_C_T-ALT-posStrand	0.990128	0.980232	0.973037	0.988618	1.00463	1.09042	1.15043	1.1567	1.1322	1.08804
chr13_112719176_C_T-REF-posStrand	0.737712	0.728396	0.71773	0.739188	0.701038	0.736599	0.765625	0.742605	0.73043	0.734633
chr13_113523536_A_G-ALT-posStrand	1.03052	1.02645	1.10272	1.00219	1.04263	0.9898	1.07174	1.06568	1.01448	1.07814
chr13_113523536_A_G-REF-posStrand	1.0661	1.05253	1.10869	1.02943	1.07778	1.09721	1.11916	1.17537	1.07277	1.14465
chr13_26189665_G_T-ALT-posStrand	1.1665	1.14891	1.25971	1.18254	1.18678	1.13669	1.12585	1.16105	1.14219	1.12294
chr13_26189665_G_T-REF-posStrand	1.59467	1.61757	1.62224	1.58113	1.58106	1.66114	1.8131	1.7979	1.78726	1.78168
chr13_27575456_T_C-ALT-posStrand	1.03165	0.99916	1.02665	0.986895	1.03607	1.01984	0.975334	1.00364	0.98203	0.97897
chr13_27575456_T_C-REF-posStrand	1.16212	1.15605	1.18351	1.09566	1.12494	1.09153	1.12562	1.13703	1.09624	1.07794
chr13_28162030_T_C-ALT-posStrand	1.07762	1.08376	1.19941	1.13061	1.04238	1.28842	1.1491	1.07526	1.15724	1.11942
chr13_28162030_T_C-REF-posStrand	1.53814	1.58491	1.49493	1.61401	1.61303	2.76886	2.57557	2.80312	2.88081	2.97058
chr13_32471772_A_G-ALT-posStrand	1.11582	1.13446	1.13076	1.12671	1.13032	1.12905	1.13521	1.16999	1.13737	1.14921
chr13_32471772_A_G-REF-posStrand	0.904782	0.896854	0.91761	0.893569	0.934071	0.859261	0.929516	0.922717	0.893261	0.896606
chr13_42201796_G_A-ALT-posStrand	1.55099	1.48515	1.55273	1.55339	1.53687	1.79133	1.80911	1.75275	1.84638	1.76
chr13_42201796_G_A-REF-posStrand	1.21049	1.15738	1.19993	1.29631	1.21722	1.21307	1.34151	1.29709	1.31428	1.2483
chr13_42394017_A_T-ALT-posStrand	1.07726	1.01138	1.04966	1.03261	0.98332	1.57751	1.60094	1.56826	1.55157	1.5651
chr13_42394017_A_T-REF-posStrand	5.20539	5.04576	5.36216	4.9584	4.60746	5.6482	5.7501	5.70867	5.67256	5.61832
chr13_44759375_C_T-ALT-posStrand	1.19446	1.13204	1.10844	1.14503	1.09936	1.23132	1.34068	1.17922	1.26163	1.33467
chr13_44759375_C_T-REF-posStrand	0.857137	0.9664	0.959439	0.997482	0.949317	0.915852	1.1031	0.943663	0.939331	1.01468
chr13_46651191_G_A-ALT-posStrand	1.35035	1.30883	1.30582	1.29938	1.32623	1.73195	1.81766	1.71225	1.81629	1.78699
chr13_46651191_G_A-REF-posStrand	0.928584	0.953291	0.988338	0.976703	1.0325	1.21198	1.25464	1.14682	1.19061	1.21077
chr13_59846338_A_G-ALT-posStrand	1.80614	1.7551	1.64671	1.66096	1.77262	2.2402	2.34535	2.21266	2.16051	2.59435
chr13_59846338_A_G-REF-posStrand	1.17687	1.16618	1.16627	1.16585	1.10268	1.27241	1.11575	1.28895	1.08023	1.24248
chr13_60831985_C_T-ALT-posStrand	1.53104	1.52309	1.55336	1.53454	1.55995	1.81026	1.82954	1.86513	1.93505	1.93926
chr13_60831985_C_T-REF-posStrand	0.860629	0.880753	0.878797	0.823435	0.817569	0.91943	0.898677	0.88165	0.888689	0.862203
chr13_64071556_T_G-ALT-posStrand	1.23787	1.17154	1.22408	1.13744	1.17411	1.37816	1.51296	1.35829	1.384	1.41226
chr13_64071556_T_G-REF-posStrand	0.939201	0.92374	0.99543	1.07189	0.970929	0.905371	0.953828	1.01773	1.03531	1.01427
chr13_72916856_T_A-ALT-posStrand	1.18937	1.19821	1.22565	1.13279	1.18753	1.30085	1.26134	1.28268	1.33075	1.29244
chr13_72916856_T_A-REF-posStrand	1.04822	1.14803	1.12804	1.13824	1.06474	1.15736	1.09466	1.10382	1.07053	1.06336
chr13_75326756_C_T-ALT-negStrand	1.08986	1.11876	1.12907	1.09765	1.11623	1.09055	1.09626	1.04574	1.05544	1.09434
chr13_75326756_C_T-REF-negStrand	1.19471	1.21254	1.22185	1.20406	1.22273	1.20334	1.2183	1.20039	1.19244	1.22316
chr13_92137686_T_C-ALT-posStrand	1.11402	1.11552	1.15833	1.10905	1.15562	1.2281	1.22559	1.21018	1.19543	1.24099
chr13_92137686_T_C-REF-posStrand	1.06594	1.10615	1.09398	1.06454	1.0509	1.18202	1.25038	1.21462	1.20188	1.23911
chr13_94506604_G_T-ALT-posStrand	1.33978	1.25359	1.35159	1.21807	1.16106	1.43921	1.36817	1.3267	1.4112	1.31322
chr13_94506604_G_T-REF-posStrand	1.16195	1.10142	1.17773	1.21029	1.06777	1.54575	1.46519	1.50341	1.58933	1.75837
chr14_23470223_G_A-ALT-posStrand	0.967221	0.974995	1.01879	0.893238	0.950164	0.975169	0.98895	0.965374	0.973925	1.01322
chr14_23470223_G_A-REF-posStrand	0.977477	1.06971	1.08506	1.10364	1.08749	1.07977	1.05084	1.07201	1.03714	1.09303
chr14_43173337_T_C-ALT-posStrand	3.39278	3.38664	3.49864	3.30474	3.01605	3.11085	3.23832	3.04461	3.11275	3.12278
chr14_43173337_T_C-REF-posStrand	5.7363	5.53569	5.65523	5.17529	5.17204	4.83627	4.84763	4.73489	4.73184	4.8155
chr14_43220873_G_T-ALT-posStrand	1.13748	1.11819	1.10532	1.04995	1.08857	1.17799	1.21981	1.15837	1.13738	1.27902
chr14_43220873_G_T-REF-posStrand	1.2651	1.28889	1.33062	1.29538	1.33297	1.39372	1.32814	1.37453	1.37269	1.41829
chr14_49584778_T_A-ALT-posStrand	1.12811	1.13742	1.12916	1.10658	1.11097	1.14673	1.07272	1.07038	1.1044	1.14697
chr14_49584778_T_A-REF-posStrand	1.25226	1.23682	1.24675	1.22001	1.24095	1.2286	1.23115	1.19338	1.25566	1.23156
chr14_50655487_G_C-ALT-posStrand	0.99148	1.02151	1.03803	1.01659	1.05133	1.01688	1.01506	1.0256	1.03133	1.03526
chr14_50655487_G_C-REF-posStrand	1.34799	1.36227	1.38139	1.33199	1.37571	1.40075	1.36996	1.3623	1.4035	1.39501
chr14_54882119_C_G-ALT-posStrand	1.02588	1.12384	1.12339	1.1486	1.04423	1.01606	0.978195	1.01659	1.01529	1.02819
chr14_54882119_C_G-REF-posStrand	1.27692	1.3404	1.34589	1.28495	1.38291	1.11489	1.24603	1.244	1.21883	1.17365
chr14_67308151_T_C-ALT-posStrand	1.16138	1.14207	1.13767	1.17899	1.26276	1.31766	1.22884	1.32485	1.3015	1.29783
chr14_67308151_T_C-REF-posStrand	1.43792	1.48204	1.4018	1.39857	1.43856	1.43685	1.65952	1.69022	1.69104	1.66608
chr14_67308154_A_C-ALT-posStrand	1.19995	1.24376	1.18959	1.23154	1.20396	1.26254	1.42187	1.32091	1.30108	1.3179
chr14_67308154_A_C-REF-posStrand	1.0362	1.11124	1.06793	1.05976	1.05975	1.18259	1.18334	1.12834	1.18966	1.14101
chr14_71237299_A_G-ALT-posStrand	1.1096	1.15205	1.17176	1.14162	1.18634	1.18586	1.1619	1.1713	1.17026	1.15503
chr14_71237299_A_G-REF-posStrand	1.39644	1.41303	1.45226	1.41924	1.44224	1.4797	1.49581	1.51259	1.52116	1.52087
chr14_72665482_T_G-ALT-posStrand	1.56544	1.63476	1.59564	1.54164	1.62502	1.74059	1.75675	1.81236	1.85998	1.71551
chr14_72665482_T_G-REF-posStrand	1.93493	1.93591	1.88306	1.79098	1.85102	2.883	2.92928	2.98429	3.03732	2.99644
chr14_72913989_T_C-ALT-posStrand	1.13615	0.890629	0.957949	1.00949	0.955721	0.793845	0.875698	0.900148	0.777629	0.975285
chr14_72913989_T_C-REF-posStrand	0.942159	0.964564	0.974906	0.966989	0.935813	0.922727	0.944427	0.961232	0.933479	0.940492
chr14_73856770_T_G-ALT-posStrand	1.06557	1.06223	1.07736	1.03507	1.03811	1.11421	1.09629	1.10974	1.09757	1.10682
chr14_73856770_T_G-REF-posStrand	0.782644	0.878847	0.793219	0.804871	0.767178	0.890871	0.818675	0.811766	0.829228	0.787722
chr14_74051370_A_G-ALT-posStrand	1.17318	1.17745	1.22896	1.2117	1.23286	1.25416	1.26174	1.31757	1.22395	1.22496
chr14_74051370_A_G-REF-posStrand	1.14312	1.14588	1.15636	1.131	1.16189	1.19682	1.16275	1.18091	1.17787	1.18345
chr14_75159428_T_C-ALT-posStrand	1.14986	1.16241	1.17335	1.04109	1.06824	1.12459	1.12508	1.10242	1.12605	1.11734
chr14_75159428_T_C-REF-posStrand	1.23895	1.29214	1.25542	1.28139	1.24085	1.25642	1.36721	1.34405	1.36139	1.36199
chr14_75178824_A_G-ALT-posStrand	1.43387	1.44689	1.51153	1.50554	1.42428	1.56327	1.46896	1.55196	1.47714	1.48977
chr14_75178824_A_G-REF-posStrand	1.39123	1.39506	1.45804	1.38229	1.36268	1.44323	1.42093	1.44219	1.45642	1.39011
chr14_84210764_T_G-ALT-posStrand	1.08447	1.04633	1.09864	1.01495	1.00629	1.14506	1.12405	1.03998	1.02258	1.02202
chr14_84210764_T_G-REF-posStrand	1.07397	1.08366	1.07228	1.0977	1.0188	1.07786	1.08625	1.18903	1.07978	1.16267
chr15_38367599_C_T-ALT-posStrand	1.03052	1.06266	1.0891	1.06642	1.0642	1.16494	1.14129	1.11398	1.10829	1.12497
chr15_38367599_C_T-REF-posStrand	1.15051	1.22836	1.19853	1.22974	1.19297	1.27747	1.29739	1.26465	1.20043	1.27166
chr15_38789580_G_A-ALT-posStrand	1.23748	1.17733	1.12815	1.12787	0.988678	1.47867	1.52426	1.62018	1.58959	1.54738
chr15_38789580_G_A-REF-posStrand	1.32081	1.36279	1.32184	1.19782	1.17047	1.403	1.41493	1.43417	1.47782	1.48763
chr15_41896351_A_G-ALT-posStrand	1.0865	1.12914	1.09408	1.09022	1.10898	1.08604	1.08697	1.07153	1.03282	1.08996
chr15_41896351_A_G-REF-posStrand	1.17224	1.18578	1.21258	1.21585	1.20423	1.13645	1.16333	1.18989	1.18792	1.17026
chr15_48248596_T_C-ALT-posStrand	1.13613	1.13118	1.10307	1.14265	1.11568	1.12473	1.13549	1.12483	1.1567	1.17048
chr15_48248596_T_C-REF-posStrand	1.2807	1.23412	1.25047	1.19127	1.20395	1.39113	1.42352	1.38928	1.36413	1.38558
chr15_49171265_A_G-ALT-posStrand	0.962642	0.950468	0.995744	0.961347	0.972935	0.947764	0.963821	0.965985	0.961434	0.979664
chr15_49171265_A_G-REF-posStrand	0.935881	0.922144	0.958253	0.938117	0.946382	0.917826	0.937519	0.938969	0.940484	0.929481
chr15_50426079_T_C-ALT-posStrand	1.12892	1.12999	1.06979	1.15833	1.19503	1.08483	1.14272	1.02633	1.09702	1.1027
chr15_50426079_T_C-REF-posStrand	1.17473	1.24269	1.1942	1.1322	1.25219	1.22726	1.2637	1.25128	1.23973	1.27441
chr15_53158475_G_A-ALT-posStrand	0.870893	0.885443	0.856385	0.862588	0.86372	0.88406	0.873108	0.91868	0.882091	0.871416
chr15_53158475_G_A-REF-posStrand	1.07964	1.10538	1.10216	1.09933	1.05817	1.19799	1.16919	1.18565	1.18176	1.20892
chr15_56241573_C_T-ALT-posStrand	1.13832	1.06107	1.12501	1.12355	1.10178	1.1104	1.04669	1.08503	1.0471	1.12398
chr15_56241573_C_T-REF-posStrand	1.05555	1.20775	1.08783	0.974438	1.07814	1.26313	1.40721	1.26775	1.31535	1.32733
chr15_56962644_T_A-ALT-posStrand	1.33956	1.31153	1.46481	1.3541	1.37794	1.30646	1.25219	1.24019	1.38599	1.26336
chr15_56962644_T_A-REF-posStrand	0.881935	0.909891	0.879012	0.946957	0.897475	0.859981	0.859163	0.963017	0.863355	0.908498
chr15_57616457_A_G-ALT-posStrand	1.34253	1.33793	1.37091	1.29853	1.25528	1.4514	1.52592	1.52341	1.47801	1.5608
chr15_57616457_A_G-REF-posStrand	1.62941	1.65043	1.71687	1.59081	1.58753	2.02424	1.98113	2.07041	1.97933	2.08308
chr15_58257544_C_T-ALT-posStrand	0.82126	0.867574	0.980821	0.833942	0.823148	0.822752	0.884512	0.802867	0.801406	0.877683
chr15_58257544_C_T-REF-posStrand	1.00474	1.01679	1.03168	0.985672	0.995289	1.04317	0.986154	1.04328	1.00168	1.06401
chr15_58439368_A_G-ALT-posStrand	1.79916	1.75472	1.78192	1.7509	1.81601	2.02293	1.95232	2.03498	1.87232	1.93917
chr15_58439368_A_G-REF-posStrand	1.13554	1.22127	1.12676	1.18074	1.10398	1.11048	1.28517	1.23167	1.17188	1.20628
chr15_60926104_C_G-ALT-posStrand	0.729383	0.720822	0.778646	0.74567	0.747607	0.791588	0.775139	0.770823	0.78103	0.820498
chr15_60926104_C_G-REF-posStrand	0.73087	0.744502	0.749182	0.744028	0.703686	0.707095	0.760041	0.788534	0.725316	0.748312
chr15_63510283_A_C-ALT-posStrand	1.20017	1.16531	1.19176	1.21207	1.24996	1.26775	1.32656	1.29191	1.28608	1.30193
chr15_63510283_A_C-REF-posStrand	1.16765	1.2486	1.20094	1.15633	1.26223	1.21179	1.16065	1.1478	1.20405	1.15591
chr15_64832776_G_A-ALT-posStrand	1.88697	1.97758	1.95225	1.85008	1.89705	2.10303	2.07701	2.139	2.18106	2.00065
chr15_64832776_G_A-REF-posStrand	1.85376	1.80383	1.85829	1.72955	1.68178	1.96383	2.02793	2.02184	1.88843	1.96714
chr15_67357640_A_G-ALT-posStrand	0.939645	0.990252	1.07891	0.933001	1.04695	1.07125	1.02968	1.12529	1.00949	1.12924
chr15_67357640_A_G-REF-posStrand	1.01689	1.00368	1.07053	0.91459	0.886936	1.04124	1.0787	1.15611	1.1242	1.11156
chr15_72326506_A_C-ALT-posStrand	0.933919	0.936374	0.962358	0.884456	0.942062	1.1602	1.23792	1.1654	1.21539	1.21235
chr15_72326506_A_C-REF-posStrand	0.840511	0.833753	0.805499	0.819063	0.822395	0.876499	0.868116	0.863378	0.865069	0.887153
chr15_74953764_G_A-ALT-posStrand	1.88727	1.91204	1.89562	1.84221	1.8978	2.13939	2.18367	2.15859	2.20869	2.19544
chr15_74953764_G_A-REF-posStrand	1.27362	1.25874	1.28401	1.27	1.27685	1.29139	1.39384	1.3415	1.37498	1.37915
chr15_75065712_A_G-ALT-posStrand	1.12802	1.12185	1.13603	1.06248	1.13461	1.16284	1.2232	1.1997	1.19676	1.22897
chr15_75065712_A_G-REF-posStrand	1.08288	1.06422	1.13124	1.05155	1.08896	1.10963	1.12459	1.10533	1.13136	1.09157
chr15_75100864_T_A-ALT-posStrand	1.21011	1.26589	1.22285	1.17956	1.29438	1.14274	1.0933	1.19552	1.15587	1.33858
chr15_75100864_T_A-REF-posStrand	1.4863	1.53298	1.52438	1.40572	1.418	1.52679	1.56825	1.42611	1.54711	1.40757
chr15_76869817_A_G-ALT-posStrand	1.10123	1.1957	1.15145	1.1834	1.12553	1.21361	1.24644	1.20045	1.15807	1.11783
chr15_76869817_A_G-REF-posStrand	1.26576	1.24147	1.22771	1.21568	1.15415	1.3099	1.24206	1.2023	1.23005	1.24168
chr15_77752381_C_T-ALT-posStrand	0.851633	0.883167	0.875619	0.852753	0.880847	0.887169	0.85096	0.872633	0.85747	0.853857
chr15_77752381_C_T-REF-posStrand	1.50395	1.46162	1.49964	1.43626	1.49918	3.5407	3.75751	3.78579	3.79799	3.80156
chr15_78906071_C_T-ALT-posStrand	2.31785	2.24845	2.23322	2.07007	2.20814	2.44755	2.6045	2.58424	2.75595	2.49833
chr15_78906071_C_T-REF-posStrand	3.81514	3.73749	3.77291	3.56266	3.62092	6.52239	6.6871	6.72547	7.14356	6.96109
chr15_81529445_A_G-ALT-posStrand	1.14365	1.17468	1.1576	1.14031	1.19854	1.128	1.14328	1.17542	1.13442	1.13756
chr15_81529445_A_G-REF-posStrand	0.950811	0.929373	0.91586	0.916888	0.955177	0.945284	0.900054	0.920939	0.883229	0.883769
chr15_83724155_G_A-ALT-posStrand	1.67998	1.70035	1.78404	1.68805	1.75573	1.93286	1.98395	1.94294	1.96364	1.96298
chr15_83724155_G_A-REF-posStrand	1.24024	1.22715	1.26652	1.21492	1.22302	1.31973	1.34214	1.3645	1.34432	1.35563
chr15_84143022_A_G-ALT-posStrand	2.16622	2.20216	2.1942	2.16263	2.08453	1.80634	1.83708	1.76551	1.78226	1.84987
chr15_84143022_A_G-REF-posStrand	1.54341	1.55407	1.57011	1.55949	1.47616	1.31927	1.34963	1.33607	1.25567	1.29911
chr15_94345889_G_A-ALT-posStrand	1.50342	1.50098	1.48283	1.41701	1.46504	1.49671	1.54061	1.47681	1.44668	1.47519
chr15_94345889_G_A-REF-posStrand	1.0952	1.11169	1.1412	1.12473	1.13993	1.09952	1.10592	1.12144	1.12267	1.16983
chr16_3659522_G_A-ALT-posStrand	1.69819	1.73868	1.82712	1.72485	1.69943	1.90677	1.91247	1.83767	1.96524	1.90242
chr16_3659522_G_A-REF-posStrand	1.33521	1.31439	1.4294	1.32342	1.33878	1.46488	1.48571	1.49138	1.44547	1.43421
chr16_4098723_A_T-ALT-posStrand	1.36571	1.37512	1.38219	1.38551	1.36741	1.27628	1.28277	1.26494	1.30659	1.32357
chr16_4098723_A_T-REF-posStrand	1.52202	1.51915	1.53941	1.45531	1.44845	1.38381	1.47304	1.41143	1.37273	1.41533
chr16_49044769_G_A-ALT-posStrand	1.3327	1.3162	1.32814	1.2878	1.2843	1.4301	1.41547	1.36846	1.3904	1.41046
chr16_49044769_G_A-REF-posStrand	1.07287	1.08597	1.04676	1.01883	1.00787	1.08459	1.0647	1.10623	1.10728	1.14185
chr16_56478857_A_G-ALT-posStrand	2.56038	2.37696	2.53253	2.35994	2.28959	7.08697	7.50505	7.26196	7.23504	7.31861
chr16_56478857_A_G-REF-posStrand	4.22908	3.93376	3.92493	3.69453	3.48473	11.3569	11.9181	11.5143	11.7703	11.771
chr16_60597582_T_A-ALT-posStrand	0.876104	0.920368	0.907867	0.827238	0.772354	0.86952	0.979004	0.949462	0.92093	0.945687
chr16_60597582_T_A-REF-posStrand	1.10859	1.12306	1.08988	1.21841	1.14732	1.09249	1.16527	1.15687	1.12413	1.18138
chr16_64637514_T_C-ALT-posStrand	0.78403	0.807051	0.74261	0.807073	0.749614	0.733242	0.702751	0.710262	0.714136	0.759692
chr16_64637514_T_C-REF-posStrand	1.12832	1.24611	1.21562	1.17625	1.13528	1.34407	1.35226	1.31131	1.3699	1.43817
chr16_65960181_A_G-ALT-posStrand	1.87412	1.85756	1.96786	1.97107	2.08388	2.49458	2.60981	2.55316	2.63524	2.65608
chr16_65960181_A_G-REF-posStrand	2.39828	2.39067	2.49734	2.35796	2.45241	3.00611	3.1374	3.17604	3.18507	3.19497
chr16_70109798_T_C-ALT-posStrand	2.09006	2.12054	2.07997	2.02585	2.27807	1.52257	1.45919	1.44297	1.48627	1.475
chr16_70109798_T_C-REF-posStrand	2.87063	2.89534	2.88696	2.94646	3.12264	1.99686	2.03146	2.03133	1.95671	1.98245
chr16_71188573_C_T-ALT-posStrand	1.33265	1.3005	1.31864	1.32972	1.3522	1.34678	1.37062	1.32812	1.31698	1.30288
chr16_71188573_C_T-REF-posStrand	1.09873	1.19769	1.21613	1.21324	1.26454	1.24683	1.21657	1.23534	1.14005	1.2308
chr16_71638859_T_C-ALT-posStrand	0.912186	0.936829	0.950052	0.944785	0.918447	0.945121	0.928007	0.957801	0.942636	0.95935
chr16_71638859_T_C-REF-posStrand	1.20966	1.18529	1.2206	1.19004	1.18268	1.23635	1.27916	1.24018	1.24997	1.26552
chr16_72978388_T_C-ALT-posStrand	10.5676	9.75261	10.362	9.6937	9.29219	12.5746	12.8539	12.5188	12.5666	12.8408
chr16_72978388_T_C-REF-posStrand	10.2728	9.74083	10.1459	9.44586	9.11351	12.1349	12.6052	12.0911	12.2259	12.3878
chr16_8478681_C_T-ALT-posStrand	1.28191	1.28159	1.29367	1.2383	1.24437	1.28729	1.34126	1.30811	1.33086	1.38971
chr16_8478681_C_T-REF-posStrand	1.40415	1.32047	1.39676	1.30805	1.34604	1.57614	1.64185	1.57121	1.65317	1.60257
chr16_8564305_T_G-ALT-posStrand	4.33938	4.08752	4.66827	4.32076	4.44625	7.9299	8.1584	8.25669	8.36752	8.34002
chr16_8564305_T_G-REF-posStrand	3.12447	3.24921	3.10661	2.61978	2.68461	7.29896	7.53185	7.6388	7.69524	8.07923
chr16_88685259_G_C-ALT-posStrand	1.56984	1.50101	1.57461	1.46313	1.48426	1.54493	1.53842	1.53164	1.47679	1.50127
chr16_88685259_G_C-REF-posStrand	1.57804	1.53534	1.5632	1.49966	1.49117	1.71296	1.74956	1.77546	1.73401	1.74183
chr16_8897333_G_A-ALT-negStrand	0.992559	0.985436	1.03495	1.02616	1.01236	0.970118	0.949256	0.982377	0.977069	0.988146
chr16_8897333_G_A-REF-negStrand	1.08896	1.11718	1.1322	1.1542	1.09646	1.07804	1.09623	1.10053	1.07871	1.08821
chr16_9066468_C_A-ALT-posStrand	1.22012	1.20978	1.25853	1.22057	1.27901	1.29815	1.31686	1.33679	1.34066	1.34764
chr16_9066468_C_A-REF-posStrand	1.10385	1.12367	1.1407	1.11	1.17586	1.16815	1.1872	1.20401	1.21518	1.19495
chr17_2633225_T_A-ALT-posStrand	0.95814	0.951649	0.952971	0.954491	0.950925	0.98063	1.00549	0.970127	0.966653	0.985072
chr17_2633225_T_A-REF-posStrand	0.918857	0.999831	1.06242	1.07205	0.989819	1.05425	1.11125	0.989148	1.02407	1.11035
chr17_30188726_A_T-ALT-posStrand	0.921671	0.932883	0.979914	0.928897	0.926382	0.97861	0.936022	0.946265	0.932914	0.950539
chr17_30188726_A_T-REF-posStrand	1.18808	1.22141	1.22394	1.17934	1.22014	1.21068	1.22401	1.23054	1.20912	1.20694
chr17_32100976_C_A-ALT-posStrand	0.884159	0.892106	0.925629	0.899659	0.886385	0.839762	0.870613	0.88083	0.845834	0.876315
chr17_32100976_C_A-REF-posStrand	0.997104	1.03538	1.07019	1.00502	1.05966	1.04149	1.0421	1.05751	1.03485	1.07894
chr17_42620270_T_C-ALT-posStrand	0.968556	0.988971	1.00558	0.973481	0.938486	0.950691	0.950332	1.03996	0.985764	0.967976
chr17_42620270_T_C-REF-posStrand	1.09468	1.16571	1.11078	1.13619	1.1708	1.15068	1.08878	1.16844	1.10615	1.09254
chr17_44845078_T_C-ALT-posStrand	1.16821	1.16299	1.16276	1.16309	1.18667	1.17597	1.19629	1.20039	1.19699	1.17084
chr17_44845078_T_C-REF-posStrand	1.10342	1.12882	1.15704	1.12261	1.1016	1.12877	1.16857	1.13201	1.17308	1.15257
chr17_45129663_C_T-ALT-posStrand	0.935985	0.9295	0.956429	0.938529	0.919362	0.942904	0.930376	0.921901	0.925707	0.934947
chr17_45129663_C_T-REF-posStrand	1.13101	1.1433	1.13225	1.06919	1.10509	1.226	1.2909	1.32824	1.20938	1.3128
chr17_46262147_A_C-ALT-posStrand	1.19546	1.17252	1.1844	1.21796	1.22413	1.21759	1.19955	1.22043	1.17893	1.20932
chr17_46262147_A_C-REF-posStrand	1.23861	1.23877	1.28889	1.26005	1.24995	1.3317	1.37535	1.36475	1.36453	1.36997
chr17_5324584_A_G-ALT-posStrand	1.01897	1.06462	1.01859	0.965387	1.03404	0.984288	1.00755	1.0151	0.946587	0.99753
chr17_5324584_A_G-REF-posStrand	1.15594	1.19578	1.13853	1.17873	1.20781	1.2587	1.20744	1.1583	1.16392	1.10159
chr17_58009423_A_G-ALT-posStrand	1.08021	1.07979	1.13623	0.998356	1.09646	1.11004	1.13862	1.1175	1.05242	1.09533
chr17_58009423_A_G-REF-posStrand	1.07402	1.09234	1.1275	1.09933	1.13856	1.06547	1.06615	1.04115	1.07975	1.12252
chr17_60457486_A_G-ALT-posStrand	1.27112	1.28251	1.3257	1.32532	1.34086	1.3172	1.33251	1.35388	1.37052	1.3404
chr17_60457486_A_G-REF-posStrand	1.20969	1.16983	1.21867	1.17685	1.19887	1.51985	1.54556	1.53494	1.55162	1.5795
chr17_60754267_G_A-ALT-posStrand	1.11159	1.13582	1.16273	1.14671	1.18665	1.13569	1.10952	1.13226	1.14155	1.1419
chr17_60754267_G_A-REF-posStrand	1.19901	1.20975	1.21094	1.18157	1.27765	1.27331	1.31016	1.31039	1.2813	1.34801
chr17_63883024_C_T-ALT-posStrand	0.917906	0.82215	0.787986	0.862892	0.888152	0.825642	0.966542	0.837108	0.889638	0.922845
chr17_63883024_C_T-REF-posStrand	1.29936	1.3188	1.33847	1.28399	1.33401	1.43965	1.50682	1.46062	1.47564	1.49556
chr17_68035083_T_C-ALT-posStrand	0.995932	1.01742	1.02693	1.02311	1.03797	1.02689	1.03329	1.07615	0.998599	1.02381
chr17_68035083_T_C-REF-posStrand	1.17778	1.16972	1.18823	1.15458	1.18235	1.23953	1.28897	1.29239	1.21578	1.23116
chr17_70394235_T_C-ALT-posStrand	1.15362	1.15146	1.21146	1.17731	1.17219	1.14909	1.11194	1.16274	1.1772	1.18763
chr17_70394235_T_C-REF-posStrand	1.29741	1.30528	1.29069	1.2867	1.31714	1.26436	1.33057	1.45483	1.26861	1.49377
chr17_72050159_C_T-ALT-posStrand	1.02718	1.08283	1.04028	0.969967	1.03664	1.04491	1.01636	1.05572	1.06045	0.973622
chr17_72050159_C_T-REF-posStrand	1.05935	1.07157	1.1051	1.05621	1.14115	1.05633	1.14717	1.17318	1.0939	1.07946
chr17_73192144_C_T-ALT-posStrand	1.22047	1.2083	1.23536	1.22277	1.17078	1.25826	1.3061	1.21814	1.32406	1.23879
chr17_73192144_C_T-REF-posStrand	1.51248	1.50436	1.49329	1.52932	1.457	1.61597	1.61708	1.65969	1.69573	1.69225
chr17_79906796_T_C-ALT-posStrand	1.08935	1.10048	1.11853	1.1102	1.12743	1.12145	1.12051	1.09889	1.11687	1.12572
chr17_79906796_T_C-REF-posStrand	1.24647	1.24923	1.27788	1.27028	1.26415	1.31036	1.30425	1.29439	1.28709	1.31423
chr17_80689550_G_T-ALT-posStrand	0.948206	0.986644	1.04734	0.990155	1.00393	0.897447	0.947761	0.949333	0.910551	0.947751
chr17_80689550_G_T-REF-posStrand	1.09318	1.11886	1.11682	1.10521	1.08858	1.0658	1.08209	1.06262	1.08474	1.08887
chr17_81953524_C_T-ALT-posStrand	1.12327	1.18923	1.16072	1.26128	1.21956	1.21931	1.18356	1.20067	1.13068	1.20719
chr17_81953524_C_T-REF-posStrand	1.07626	1.07519	1.0965	1.06311	1.05602	1.09433	1.1219	1.13746	1.11733	1.11339
chr18_106599_G_A-ALT-posStrand	2.11926	2.10918	2.10239	2.04372	1.98437	1.96655	2.08815	2.00303	1.9616	2.04752
chr18_106599_G_A-REF-posStrand	2.5539	2.46202	2.56858	2.49086	2.41113	2.87209	2.91289	3.06069	2.65417	3.17488
chr18_106671_C_G-ALT-posStrand	1.07013	1.06116	1.07084	1.05838	1.04451	1.14607	1.12616	1.14173	1.12518	1.17218
chr18_106671_C_G-REF-posStrand	1.28401	1.29175	1.28986	1.25151	1.25744	1.39379	1.38205	1.37216	1.35313	1.38126
chr18_13003268_G_A-ALT-posStrand	1.63089	1.5002	1.65323	1.54277	1.54292	1.74963	1.68636	1.89414	1.74032	1.6573
chr18_13003268_G_A-REF-posStrand	1.23497	1.22877	1.24086	1.22679	1.2193	1.24861	1.2351	1.29143	1.26355	1.30569
chr18_159281_A_G-ALT-posStrand	0.957804	0.987623	0.994009	0.959266	0.997234	1.00794	1.00222	1.02898	0.999306	1.04457
chr18_159281_A_G-REF-posStrand	1.00471	1.03615	1.0256	0.99929	1.04652	0.992256	1.02148	1.03507	0.998592	1.01111
chr18_252038_C_T-ALT-negStrand	1.25199	1.36795	1.25176	1.26346	1.26881	1.36576	1.2889	1.23551	1.23647	1.29907
chr18_252038_C_T-REF-negStrand	0.942256	0.975747	1.05107	1.00405	0.97232	0.999914	0.978606	0.935128	0.902151	0.931969
chr18_3609744_C_T-ALT-posStrand	1.0644	1.05444	1.06292	1.01227	1.01426	1.05749	1.05231	1.04502	1.03967	1.05861
chr18_3609744_C_T-REF-posStrand	1.10509	1.10008	1.09791	1.13456	1.09933	1.15626	1.15116	1.18269	1.13624	1.20058
chr18_45320927_T_C-ALT-posStrand	2.82233	2.76984	2.84352	2.79661	2.83886	3.12047	3.31822	3.2967	3.354	3.31887
chr18_45320927_T_C-REF-posStrand	3.54231	3.57734	3.72983	3.49289	3.64492	4.20334	4.33375	4.22719	4.4695	4.36037
chr19_1021689_C_T-ALT-negStrand	1.111	1.10999	1.12136	1.16335	1.10296	1.15525	1.10948	1.06433	1.14222	1.12241
chr19_1021689_C_T-REF-negStrand	1.07606	1.04932	1.12053	1.05254	1.05937	1.17016	1.05866	1.09853	1.06256	1.06382
chr19_12503291_G_T-ALT-posStrand	1.13505	1.1108	1.10601	1.09199	1.01758	1.12164	1.11554	1.14379	1.09623	1.14326
chr19_12503291_G_T-REF-posStrand	1.13086	1.14705	1.16793	1.16307	1.15137	1.35469	1.36465	1.35804	1.35139	1.37148
chr19_13256889_A_G-ALT-negStrand	1.08812	1.13532	1.14969	1.18201	1.10882	1.06873	1.09896	1.10651	1.03687	1.13098
chr19_13256889_A_G-REF-negStrand	8.38598	8.26655	8.35668	7.87371	7.80541	10.3455	11.1097	10.7695	11.1835	10.9629
chr19_15301077_G_A-ALT-posStrand	1.17575	1.16611	1.18261	1.13803	1.04191	1.20049	1.18442	1.2115	1.13315	1.19409
chr19_15301077_G_A-REF-posStrand	1.05572	1.001	1.0152	1.05473	1.011	1.15052	1.17667	1.12792	1.09491	1.09321
chr19_23925645_A_T-ALT-posStrand	1.02045	0.983598	0.972674	0.930907	0.95213	1.12521	1.06866	1.18664	1.04464	1.13468
chr19_23925645_A_T-REF-posStrand	1.21731	1.20897	1.24789	1.24132	1.20017	1.36327	1.3093	1.37251	1.33819	1.41864
chr19_34184850_T_C-ALT-posStrand	1.07565	1.11567	1.17847	1.19955	1.08555	1.2043	1.26371	1.18707	1.14472	1.12025
chr19_34184850_T_C-REF-posStrand	1.07824	1.12253	1.13282	1.02856	1.13921	1.12395	1.05784	1.20805	1.07671	1.14277
chr19_35058375_T_A-ALT-posStrand	1.22876	1.23383	1.22023	1.19262	1.2027	1.29696	1.2675	1.27643	1.27442	1.34097
chr19_35058375_T_A-REF-posStrand	1.23271	1.25066	1.24525	1.27103	1.25791	1.34975	1.31829	1.34871	1.35483	1.39407
chr19_35173401_G_A-ALT-posStrand	1.70439	1.68625	1.69148	1.64701	1.6147	1.87921	1.84009	1.89821	1.83081	1.87499
chr19_35173401_G_A-REF-posStrand	1.47902	1.48695	1.45658	1.37976	1.37969	1.55939	1.59358	1.61665	1.51043	1.61199
chr19_35228035_C_T-ALT-negStrand	1.32619	1.29285	1.31007	1.24859	1.26137	1.69706	1.74891	1.73313	1.72528	1.76021
chr19_35228035_C_T-REF-negStrand	1.33697	1.33503	1.3454	1.31516	1.33118	1.42237	1.39513	1.45719	1.37852	1.40014
chr19_36489686_T_C-ALT-negStrand	2.97999	3.04156	3.13851	3.10514	3.76219	2.90138	2.86856	2.4617	3.03922	2.76651
chr19_36489686_T_C-REF-negStrand	6.13746	6.27299	6.29767	6.05836	6.09658	6.95497	7.64656	7.87003	8.07036	7.7304
chr19_38591347_G_A-ALT-posStrand	1.31612	1.33221	1.33009	1.31534	1.30006	1.3417	1.34768	1.33422	1.35466	1.38767
chr19_38591347_G_A-REF-posStrand	1.11217	1.14272	1.14588	1.09547	1.0985	1.19586	1.17581	1.19682	1.14391	1.20941
chr19_40085190_T_C-ALT-posStrand	0.894273	0.891241	0.888919	0.895759	0.870368	0.875149	0.928266	0.885141	0.886806	0.877097
chr19_40085190_T_C-REF-posStrand	5.13953	5.02806	5.19856	5.03384	5.02654	6.71968	7.09104	6.89442	7.10447	7.07122
chr19_4246696_A_C-ALT-posStrand	1.1044	1.09694	1.09159	1.07885	1.07564	1.07381	1.11615	1.09844	1.06986	1.10867
chr19_4246696_A_C-REF-posStrand	0.838772	0.889727	0.890948	0.848154	0.878335	0.84234	0.821607	0.877872	0.848772	0.814037
chr19_42960918_A_G-ALT-posStrand	0.959234	0.986475	0.922448	0.952104	0.993996	0.982135	0.995533	1.02146	1.02682	1.06245
chr19_42960918_A_G-REF-posStrand	1.28191	1.34183	1.31638	1.29679	1.29992	1.38287	1.29971	1.3139	1.28427	1.28621
chr19_47277087_C_T-ALT-posStrand	1.47765	1.38934	1.42285	1.3814	1.62482	1.5671	1.46408	1.27343	1.37445	1.3232
chr19_47277087_C_T-REF-posStrand	1.28015	1.29068	1.29755	1.2686	1.35783	1.28747	1.27754	1.30092	1.26755	1.29785
chr19_47843762_C_T-ALT-posStrand	1.15273	1.19277	1.2608	1.11846	1.09686	1.26966	1.23263	1.23523	1.09962	1.24694
chr19_47843762_C_T-REF-posStrand	1.18582	1.28004	1.31773	1.22411	1.27085	1.41736	1.4703	1.3964	1.39578	1.41616
chr19_48738143_C_T-ALT-negStrand	1.9781	1.96038	1.99379	1.90097	1.81002	2.16488	2.1953	2.20063	2.26055	2.23472
chr19_48738143_C_T-REF-negStrand	1.72295	1.7335	1.7385	1.65136	1.58536	1.8807	1.89565	1.91059	1.87702	1.9462
chr19_54047861_G_T-ALT-posStrand	0.940712	0.974549	0.976957	0.930061	0.944225	0.926104	0.92844	0.948109	0.928017	0.94359
chr19_54047861_G_T-REF-posStrand	1.23427	1.28145	1.31978	1.21214	1.25451	1.40666	1.36906	1.35784	1.36756	1.38587
chr19_54047863_T_C-ALT-posStrand	0.99124	0.995381	1.00537	0.97007	0.991208	0.993891	1.02408	0.997726	0.969624	0.979214
chr19_54047863_T_C-REF-posStrand	1.27835	1.26905	1.27703	1.2379	1.20556	1.33576	1.34653	1.38609	1.367	1.36479
chr19_57342788_A_G-ALT-posStrand	2.84725	2.83564	2.88033	2.76462	2.78785	3.98888	4.21481	4.19813	4.28658	4.27133
chr19_57342788_A_G-REF-posStrand	1.10131	1.11207	1.14065	1.09816	1.17528	1.06761	1.09162	1.127	1.06301	1.09483
chr19_7764294_G_A-ALT-posStrand	0.975956	0.918744	0.969863	0.940648	0.896743	0.969212	0.959502	0.955567	0.944275	0.928931
chr19_7764294_G_A-REF-posStrand	1.12239	1.11941	1.11081	1.15018	1.13315	1.1567	1.12244	1.14809	1.12763	1.12815
chr19_9110613_A_G-ALT-posStrand	1.10402	1.10238	1.10898	1.12048	1.11041	1.11499	1.15384	1.1233	1.08425	1.12922
chr19_9110613_A_G-REF-posStrand	1.07884	1.06773	1.12274	1.08864	1.10253	1.11068	1.13411	1.11456	1.05454	1.13305
chr19_984537_A_G-ALT-posStrand	1.28927	1.36919	1.28485	1.85322	1.85225	2.3277	2.24356	2.00429	1.61995	1.73512
chr19_984537_A_G-REF-posStrand	0.905945	0.832105	0.930357	1.02723	0.918152	1.37147	1.27501	1.2079	1.2898	1.48589
chr2_105488399_T_C-ALT-posStrand	1.03315	1.01885	1.03624	0.998756	1.0338	1.07345	1.08497	1.10938	1.10132	1.1115
chr2_105488399_T_C-REF-posStrand	1.02189	1.01069	1.02696	1.01002	1.02382	1.07986	1.05798	1.10287	1.05174	1.11392
chr2_120332155_T_C-ALT-posStrand	2.07769	2.09741	2.10301	1.99022	1.96377	3.14173	3.25505	3.2166	3.26439	3.32733
chr2_120332155_T_C-REF-posStrand	2.08113	2.01902	2.12873	2.03362	1.97432	3.00731	3.10143	3.09299	3.05633	3.10509
chr2_12827163_T_C-ALT-posStrand	0.827322	0.885939	0.801646	0.849889	0.889102	0.791863	0.816946	0.773318	0.79195	0.907334
chr2_12827163_T_C-REF-posStrand	1.01226	1.14524	1.06807	1.15182	1.17363	1.11328	1.12727	1.18042	1.1829	1.09639
chr2_144471134_A_G-ALT-posStrand	1.19523	1.20576	1.24525	1.29976	1.31087	1.26528	1.23895	1.29732	1.16718	1.28407
chr2_144471134_A_G-REF-posStrand	1.12802	1.08254	1.05688	1.06767	1.13192	1.05435	1.0828	1.08523	1.08298	1.09014
chr2_144550647_G_C-ALT-posStrand	1.16268	1.16904	1.16489	1.17759	1.16741	1.15807	1.20666	1.17411	1.1455	1.16473
chr2_144550647_G_C-REF-posStrand	1.42123	1.4306	1.47725	1.40463	1.33398	1.57922	1.57271	1.49315	1.48109	1.48631
chr2_144550648_A_T-ALT-posStrand	1.09279	1.10828	1.166	1.09739	1.08752	1.17658	1.18993	1.18576	1.18361	1.20797
chr2_144550648_A_T-REF-posStrand	1.56443	1.55598	1.5581	1.55095	1.45455	1.5876	1.62872	1.63651	1.56392	1.5753
chr2_145629283_G_A-ALT-posStrand	1.0926	1.0795	1.12809	1.08141	1.03767	1.10468	1.05942	1.11161	1.05384	1.09819
chr2_145629283_G_A-REF-posStrand	0.961212	0.95557	0.986341	0.981459	0.975591	0.946603	0.971239	0.985117	0.969284	0.946377
chr2_153793907_C_T-ALT-posStrand	1.48235	1.4338	1.43625	1.46596	1.36375	1.53523	1.50942	1.62547	1.57033	1.44153
chr2_153793907_C_T-REF-posStrand	1.54881	1.5108	1.46495	1.59258	1.43929	1.40718	1.62176	1.53916	1.41368	1.52054
chr2_15511722_G_A-ALT-negStrand	0.991955	1.1209	1.05079	1.09234	1.13317	1.18554	1.1319	1.13024	1.24974	1.15813
chr2_15511722_G_A-REF-negStrand	1.3719	1.37436	1.3439	1.29196	1.33523	1.5464	1.53288	1.54497	1.50551	1.53649
chr2_157810705_T_C-ALT-posStrand	0.960073	1.0131	1.08193	1.00102	0.997275	0.947235	1.0103	1.07389	0.968761	1.01393
chr2_157810705_T_C-REF-posStrand	0.947441	0.912233	0.991534	0.966883	1.02308	0.992786	0.991578	1.01263	1.03446	1.01601
chr2_159562142_T_C-ALT-posStrand	1.2358	1.21901	1.26674	1.23418	1.18679	1.20448	1.18037	1.29156	1.23462	1.28522
chr2_159562142_T_C-REF-posStrand	1.13294	1.10139	1.14966	1.10965	1.11481	1.16824	1.13184	1.1331	1.14945	1.18465
chr2_160224330_A_G-ALT-posStrand	1.30199	1.28672	1.36667	1.22039	1.17402	1.3921	1.39924	1.44635	1.33482	1.4218
chr2_160224330_A_G-REF-posStrand	2.05101	1.71446	2.03207	1.93064	1.96236	2.33197	2.45474	2.79236	2.17594	2.13341
chr2_161573486_C_T-ALT-posStrand	1.13868	1.12922	1.16631	1.12275	1.15557	1.16766	1.17632	1.16522	1.18294	1.18866
chr2_161573486_C_T-REF-posStrand	1.07896	1.10904	1.12101	1.09363	1.11517	1.15875	1.19188	1.17499	1.18857	1.18968
chr2_161934484_A_G-ALT-posStrand	0.970306	1.01282	0.965316	1.00751	1.0393	0.947988	0.968835	0.995463	0.964619	0.981287
chr2_161934484_A_G-REF-posStrand	1.1555	1.1465	1.14473	1.13442	1.15643	1.14165	1.18544	1.15102	1.14204	1.12971
chr2_169658726_T_G-ALT-posStrand	0.960786	0.941184	0.991444	0.968497	0.96343	0.939968	0.948266	0.985295	0.915104	0.965102
chr2_169658726_T_G-REF-posStrand	1.09422	1.14528	1.08582	1.10041	1.05535	1.0666	1.0496	1.05007	1.11408	1.06619
chr2_169838313_C_T-ALT-posStrand	0.991346	1.02998	1.0209	0.994326	0.953632	0.998986	1.01929	1.00284	1.03314	1.0345
chr2_169838313_C_T-REF-posStrand	1.20532	1.20049	1.2005	1.10868	1.17201	1.28772	1.23539	1.22418	1.17713	1.2266
chr2_169843473_T_A-ALT-posStrand	0.964422	1.00907	1.03244	1.01013	1.05704	1.0034	0.9804	1.04634	1.0044	1.00673
chr2_169843473_T_A-REF-posStrand	0.949797	0.926248	0.969679	0.93887	0.966098	0.92758	0.955464	0.952736	0.968888	0.969009
chr2_169880210_A_G-ALT-posStrand	0.950653	1.0675	1.02799	0.974065	0.917697	0.962941	1.02981	1.05645	1.02567	0.958258
chr2_169880210_A_G-REF-posStrand	1.13176	1.25949	1.21674	1.15859	1.1616	1.2251	1.20019	1.33445	1.2266	1.23673
chr2_170115942_C_T-ALT-posStrand	1.76922	1.74321	1.81898	1.76809	1.6728	1.93758	1.98247	1.93553	1.9669	1.98636
chr2_170115942_C_T-REF-posStrand	1.5453	1.52073	1.53174	1.52491	1.4728	1.59211	1.669	1.64168	1.575	1.59938
chr2_174214869_A_G-ALT-posStrand	1.53114	1.54565	1.55117	1.48539	1.53141	1.76916	1.7627	1.7404	1.75444	1.75342
chr2_174214869_A_G-REF-posStrand	1.78571	1.80116	1.83438	1.74299	1.76598	1.9112	1.94436	1.93799	1.94063	1.94885
chr2_175461161_C_A-ALT-posStrand	0.815304	0.81128	0.825769	0.832099	0.804724	0.798802	0.814449	0.810271	0.816537	0.815667
chr2_175461161_C_A-REF-posStrand	1.16779	1.17504	1.22544	1.16927	1.18731	1.20617	1.20673	1.18985	1.19199	1.19923
chr2_176931955_G_T-ALT-posStrand	1.12966	1.05723	1.11963	1.24845	0.92965	1.99568	1.84413	1.91418	2.0584	1.94786
chr2_176931955_G_T-REF-posStrand	1.13404	1.09562	1.1521	1.06219	1.07818	1.47448	1.42629	1.51366	1.41595	1.5021
chr2_186815555_T_C-ALT-posStrand	1.0306	1.00216	0.991131	0.9077	0.924377	1.01066	1.08901	0.958616	0.915773	0.955972
chr2_186815555_T_C-REF-posStrand	1.00199	1.03186	1.0078	1.03928	1.12344	1.27745	1.23583	1.08969	1.11815	1.21515
chr2_187210856_G_A-ALT-posStrand	2.12955	2.0755	2.09263	2.08156	2.08049	2.2302	2.22526	2.26427	2.21035	2.21954
chr2_187210856_G_A-REF-posStrand	2.78321	2.74207	2.8541	2.76427	2.72036	3.15915	3.31713	3.23894	3.27408	3.28341
chr2_192626317_T_G-ALT-posStrand	0.947123	0.960809	0.926501	0.926538	0.963909	0.957436	0.981606	0.951333	0.970133	0.932447
chr2_192626317_T_G-REF-posStrand	1.18446	1.23683	1.29151	1.18925	1.23524	1.28469	1.21808	1.30087	1.19394	1.17797
chr2_19622151_G_A-ALT-posStrand	0.836981	0.803877	0.846216	0.880433	0.870143	0.824154	0.888688	0.836186	0.854703	0.79705
chr2_19622151_G_A-REF-posStrand	1.20482	1.29404	1.32493	1.22794	1.31853	1.48556	1.60067	1.45454	1.51379	1.41043
chr2_199884843_A_G-ALT-posStrand	4.25045	3.69282	3.87012	3.42131	3.56033	12.1764	12.139	12.2453	12.108	11.5538
chr2_199884843_A_G-REF-posStrand	1.04121	1.0577	1.08586	1.05073	1.03202	1.09897	1.07101	1.09438	1.09785	1.1172
chr2_200235176_A_G-ALT-posStrand	1.03083	1.07048	1.05319	1.02326	1.03242	1.09713	1.0829	1.08737	1.10404	1.09728
chr2_200235176_A_G-REF-posStrand	0.997849	0.992324	1.0119	0.98624	0.975802	1.00338	1.06051	1.0445	1.0322	1.04751
chr2_206020068_G_C-ALT-posStrand	1.17338	1.17958	1.14814	1.13055	1.21865	1.32136	1.23991	1.26905	1.24149	1.23893
chr2_206020068_G_C-REF-posStrand	1.13554	1.17446	1.12195	1.12489	1.16607	1.10571	1.15755	1.14557	1.06338	1.23592
chr2_206109077_C_T-ALT-posStrand	1.43087	1.43763	1.46327	1.40851	1.47819	1.62109	1.62148	1.62594	1.60549	1.62999
chr2_206109077_C_T-REF-posStrand	1.51471	1.43402	1.33653	1.38703	1.46596	1.37482	1.49054	1.40611	1.36426	1.37758
chr2_206403332_A_G-ALT-posStrand	2.94947	2.96042	3.03147	3.06936	3.22245	2.65168	2.77378	2.83411	2.9528	2.86519
chr2_206403332_A_G-REF-posStrand	5.50993	5.4042	5.61693	5.58072	5.98862	6.58087	7.17174	7.21814	7.57743	7.40311
chr2_209729673_T_C-ALT-posStrand	1.13812	1.17338	1.04816	1.13443	1.13455	1.26071	1.29039	1.26562	1.23419	1.37428
chr2_209729673_T_C-REF-posStrand	1.00218	1.02876	1.01672	0.973731	1.00782	1.09338	1.06749	1.16525	1.0353	1.04605
chr2_215412949_C_T-ALT-posStrand	3.36941	3.27543	3.4745	3.14993	3.02213	4.07725	4.0904	4.09774	3.97501	4.03334
chr2_215412949_C_T-REF-posStrand	1.03586	1.01289	0.998181	1.036	0.981747	1.01059	1.03542	1.02757	1.00631	1.00603
chr2_216078721_T_G-ALT-posStrand	0.995572	0.995596	0.933842	1.0001	0.948743	1.05429	1.08093	1.0638	1.05207	1.03147
chr2_216078721_T_G-REF-posStrand	1.1063	1.17198	1.27027	1.1318	1.19469	1.27227	1.23227	1.2246	1.27357	1.25409
chr2_230342264_T_G-ALT-posStrand	0.745478	0.742754	0.73404	0.727329	0.721845	0.729417	0.739267	0.748991	0.750576	0.756227
chr2_230342264_T_G-REF-posStrand	0.902128	0.920366	0.934837	0.890736	0.928377	0.930551	0.923122	0.963491	0.929508	0.981003
chr2_23811308_T_C-ALT-negStrand	1.20872	1.16907	1.20731	1.19165	1.17886	1.19664	1.14725	1.14662	1.15439	1.17796
chr2_23811308_T_C-REF-negStrand	1.10662	1.11487	1.1055	1.07582	1.07355	1.08172	1.09131	1.13543	1.10309	1.09027
chr2_238247091_G_A-ALT-posStrand	0.965494	0.990947	1.02672	0.991962	1.00825	1.00144	0.979466	1.01646	1.00691	0.999755
chr2_238247091_G_A-REF-posStrand	1.76433	1.79738	1.80316	1.76085	1.81324	3.75626	4.10831	4.06043	4.27664	4.11216
chr2_27518238_A_G-ALT-posStrand	1.05283	1.06457	1.06557	1.05876	1.07527	1.06359	1.07732	1.08811	1.09044	1.05856
chr2_27518238_A_G-REF-posStrand	1.05534	1.05883	1.07497	1.05009	1.06311	1.08315	1.06727	1.09008	1.08287	1.1038
chr2_28637113_G_A-ALT-posStrand	1.29452	1.25849	1.30515	1.26976	1.22494	1.4096	1.39968	1.44185	1.34777	1.38731
chr2_28637113_G_A-REF-posStrand	1.29318	1.25337	1.29533	1.27961	1.2431	1.36141	1.38419	1.38532	1.40839	1.38345
chr2_32173065_T_C-ALT-posStrand	1.25313	1.23939	1.28976	1.24505	1.25717	2.2476	2.2644	2.25243	2.30892	2.30644
chr2_32173065_T_C-REF-posStrand	1.13171	1.12448	1.18207	1.10619	1.07456	2.03168	2.08284	2.13817	2.09484	2.20266
chr2_36822797_C_T-ALT-posStrand	1.24382	1.24703	1.26375	1.25248	1.31216	1.56777	1.57231	1.57088	1.56958	1.61186
chr2_36822797_C_T-REF-posStrand	1.1884	1.20486	1.21839	1.22174	1.21876	1.16306	1.16092	1.18195	1.16002	1.12838
chr2_38092354_C_A-ALT-posStrand	0.962158	0.961399	0.968241	0.93968	0.959075	1.00812	1.01928	1.02286	1.02968	1.03852
chr2_38092354_C_A-REF-posStrand	2.29134	2.23304	2.28071	2.20455	2.27099	4.9897	5.32044	5.21953	5.58294	5.42248
chr2_42405363_T_G-ALT-posStrand	1.00015	1.02269	1.00388	1.02937	1.00217	1.09247	1.05734	0.976447	1.02164	1.09608
chr2_42405363_T_G-REF-posStrand	1.04681	1.05938	1.07902	1.06359	1.06663	1.13157	1.13223	1.15726	1.09377	1.14806
chr2_43692795_G_C-ALT-posStrand	0.98648	1.00933	1.00514	1.04693	0.995734	0.987395	0.93843	0.963215	0.96088	0.964587
chr2_43692795_G_C-REF-posStrand	1.02964	1.05443	1.09167	1.02855	1.04362	1.09951	1.10986	1.14525	1.09042	1.06891
chr2_45969866_A_T-ALT-posStrand	0.846498	0.850774	0.855838	0.823793	0.838753	1.18065	1.21029	1.19794	1.21328	1.20978
chr2_45969866_A_T-REF-posStrand	0.941848	0.931921	0.94429	0.936376	0.98691	0.945603	0.918318	0.923961	0.921355	0.95197
chr2_48007624_A_C-ALT-posStrand	1.00771	1.0329	1.0188	1.04603	1.05999	1.05745	1.11112	1.04291	1.08932	1.11104
chr2_48007624_A_C-REF-posStrand	1.42259	1.40942	1.4408	1.42508	1.50308	1.60925	1.51047	1.57903	1.66693	1.59769
chr2_48607348_T_C-ALT-posStrand	1.04925	1.02989	1.06524	1.02736	1.05783	1.04169	1.07075	1.04435	1.10883	1.05186
chr2_48607348_T_C-REF-posStrand	1.03098	1.0122	1.06312	1.04712	1.03139	1.06969	1.07262	1.09093	1.10153	1.10092
chr2_57023199_C_T-ALT-posStrand	1.52604	1.55384	1.52839	1.49765	1.48438	2.08051	2.18038	2.15845	2.11544	2.17038
chr2_57023199_C_T-REF-posStrand	1.0966	1.11193	1.12843	1.08529	1.07412	1.27084	1.29487	1.29203	1.22827	1.29938
chr2_61372753_G_A-ALT-posStrand	1.02599	1.04912	1.10619	1.0344	1.08775	1.0678	1.04092	1.10596	1.07474	1.09413
chr2_61372753_G_A-REF-posStrand	1.07131	1.19049	1.12032	1.072	1.15174	1.15247	1.15726	1.2271	1.17463	1.10331
chr2_62510976_G_A-ALT-negStrand	1.18225	1.25503	1.20707	1.16771	1.22139	1.31654	1.28179	1.31896	1.22308	1.27915
chr2_62510976_G_A-REF-negStrand	0.90677	0.939778	0.909038	0.89229	0.913047	0.933776	0.875394	0.932563	0.909009	0.938043
chr2_64064646_T_C-ALT-posStrand	1.16461	1.17951	1.18153	1.17204	1.2496	1.15849	1.13505	1.11339	1.16745	1.19022
chr2_64064646_T_C-REF-posStrand	1.16155	1.15489	1.19364	1.1582	1.19028	1.19	1.18709	1.23257	1.20803	1.22064
chr2_649867_A_T-ALT-posStrand	1.03053	1.01913	0.996728	0.961496	0.951105	1.09981	1.12645	1.11672	1.12006	1.12449
chr2_649867_A_T-REF-posStrand	0.773694	0.763467	0.791089	0.762271	0.797615	0.775851	0.756993	0.764713	0.761436	0.770945
chr2_65537915_A_G-ALT-posStrand	0.876784	0.880139	0.893884	0.872364	0.883493	0.87167	0.877726	0.894903	0.859656	0.884297
chr2_65537915_A_G-REF-posStrand	0.908084	0.950466	0.97128	0.935755	0.910775	0.941356	0.919554	0.932857	0.955962	0.949053
chr2_66650149_C_T-ALT-posStrand	0.817151	0.843633	0.850166	0.824648	0.835142	0.859461	0.879311	0.872194	0.886382	0.882267
chr2_66650149_C_T-REF-posStrand	1.11068	1.11683	1.13867	1.09856	1.12837	1.15335	1.14017	1.19254	1.13542	1.13293
chr2_69778917_G_A-ALT-posStrand	1.54211	1.52456	1.55024	1.45898	1.44367	1.72537	1.73358	1.73867	1.67984	1.77254
chr2_69778917_G_A-REF-posStrand	1.46554	1.45882	1.5027	1.42739	1.37453	1.58811	1.62312	1.60008	1.54685	1.61594
chr2_70190006_A_G-ALT-negStrand	1.10213	1.15634	1.11477	1.12808	1.13114	1.21631	1.13353	1.22434	1.21778	1.16772
chr2_70190006_A_G-REF-negStrand	1.32417	1.33597	1.35016	1.32898	1.34157	1.38251	1.44781	1.4612	1.54201	1.50238
chr2_70190013_C_G-ALT-negStrand	1.08034	1.10761	1.09168	1.12419	1.10447	1.14608	1.15633	1.14286	1.1137	1.1833
chr2_70190013_C_G-REF-negStrand	1.37976	1.42298	1.45148	1.38477	1.43742	1.37275	1.50535	1.53667	1.47057	1.46579
chr2_73149712_G_A-ALT-posStrand	1.61855	1.62415	1.67011	1.67296	1.62801	1.73574	1.71376	1.72929	1.63321	1.72216
chr2_73149712_G_A-REF-posStrand	1.20036	1.24702	1.22429	1.22069	1.2923	1.22935	1.24967	1.26381	1.24883	1.24322
chr2_75541231_C_G-ALT-posStrand	1.10352	1.10833	1.10193	1.09914	1.1115	1.13242	1.10727	1.10742	1.09312	1.16437
chr2_75541231_C_G-REF-posStrand	4.72696	4.30474	4.41977	4.103	4.1907	13.8451	14.7597	14.4392	15.12	15.0752
chr2_90054420_G_A-ALT-posStrand	1.47463	1.50406	1.57628	1.51411	1.50424	1.63004	1.713	1.62775	1.64265	1.62692
chr2_90054420_G_A-REF-posStrand	2.35606	2.37816	2.39867	2.35036	2.32158	3.05531	3.21582	3.15432	3.23968	3.14597
chr2_98854936_A_C-ALT-posStrand	1.29332	1.31236	1.29985	1.30113	1.28366	1.37446	1.39361	1.38807	1.38338	1.39647
chr2_98854936_A_C-REF-posStrand	1.23466	1.21781	1.18743	1.2136	1.20911	1.12656	1.18379	1.17823	1.16572	1.1555
chr20_13788481_A_G-ALT-posStrand	1.13222	1.09141	1.0694	1.10858	1.06865	1.22256	1.13765	1.21639	1.25638	1.27783
chr20_13788481_A_G-REF-posStrand	1.40144	1.366	1.50506	1.33925	1.3878	1.78263	1.98174	1.8746	1.88841	1.74497
chr20_22274535_G_T-ALT-posStrand	0.984273	0.999355	1.00875	0.996574	0.994397	1.00399	1.03981	1.01913	1.01244	1.06179
chr20_22274535_G_T-REF-posStrand	1.28283	1.24381	1.26947	1.21264	1.21079	1.40777	1.45837	1.44742	1.4026	1.45406
chr20_32550153_G_A-ALT-posStrand	1.36104	1.51179	1.41234	1.41076	1.35849	1.29604	1.53751	1.50495	1.34393	1.40851
chr20_32550153_G_A-REF-posStrand	1.00929	1.00995	1.09638	1.11167	1.0801	1.07902	1.11243	1.14906	1.07393	1.1033
chr20_32741450_G_A-ALT-posStrand	1.28459	1.2783	1.3138	1.27966	1.29955	1.36214	1.36368	1.38887	1.34264	1.38821
chr20_32741450_G_A-REF-posStrand	1.33401	1.30744	1.34006	1.25159	1.24685	1.28098	1.30745	1.1925	1.2645	1.24741
chr20_33558554_C_A-ALT-posStrand	1.11642	1.11604	1.15842	1.17302	1.19709	1.22829	1.21358	1.1713	1.23457	1.21683
chr20_33558554_C_A-REF-posStrand	1.13646	1.15589	1.21974	1.17499	1.20277	1.18796	1.2092	1.17649	1.2161	1.25811
chr20_35850661_T_C-ALT-posStrand	0.949398	0.981656	1.00276	0.947935	0.921302	0.950925	0.948618	0.989549	1.01192	0.977168
chr20_35850661_T_C-REF-posStrand	1.2793	1.29232	1.31163	1.28702	1.3171	1.34771	1.33909	1.33133	1.29617	1.36706
chr20_43998464_C_T-ALT-posStrand	1.58149	1.59148	1.57537	1.5646	1.68089	1.66513	1.77508	1.76636	1.84598	1.79967
chr20_43998464_C_T-REF-posStrand	1.85002	1.84572	1.84231	1.8427	1.99396	2.01376	2.08433	2.1242	2.2117	2.10473
chr20_44237050_C_A-ALT-posStrand	1.04245	1.0469	1.09113	1.05009	1.05581	1.08451	1.08857	1.04929	1.11374	1.07645
chr20_44237050_C_A-REF-posStrand	1.3432	1.33382	1.35645	1.32584	1.29831	1.37386	1.4275	1.38026	1.36325	1.38234
chr20_45127492_G_A-ALT-posStrand	1.48757	1.48621	1.6749	1.54179	1.45998	1.61193	1.61437	1.46008	1.6219	1.58964
chr20_45127492_G_A-REF-posStrand	1.248	1.25446	1.36378	1.35638	1.48728	1.83463	1.72105	1.71613	1.7036	1.84017
chr20_47491424_T_C-ALT-posStrand	1.34788	1.33689	1.39214	1.32839	1.36189	1.338	1.35785	1.3221	1.31342	1.36834
chr20_47491424_T_C-REF-posStrand	1.3884	1.3654	1.40523	1.36967	1.39863	1.34312	1.34078	1.40072	1.35696	1.35596
chr20_49030531_G_A-ALT-posStrand	1.55047	1.40615	1.3907	1.48606	1.55433	1.48556	1.38678	1.54719	1.55752	1.48153
chr20_49030531_G_A-REF-posStrand	1.33173	1.25626	1.26293	1.24096	1.21168	1.35345	1.35992	1.35025	1.33645	1.33723
chr20_49915769_C_T-ALT-negStrand	17.8852	18.4222	19.3877	19.2963	21.817	13.9153	14.7993	14.5739	15.1997	14.9552
chr20_49915769_C_T-REF-negStrand	16.9013	17.2578	17.734	17.9967	19.7882	12.999	13.7143	13.5301	13.9392	13.6563
chr20_51608667_G_A-ALT-posStrand	3.50339	3.43313	3.66526	3.50791	3.5441	4.48162	4.69161	4.66622	4.76801	4.60965
chr20_51608667_G_A-REF-posStrand	1.0733	1.08314	1.11524	1.0724	1.15506	1.05531	1.02277	1.07209	1.02427	1.08458
chr20_53557356_A_T-ALT-posStrand	1.47676	1.46907	1.44185	1.43044	1.47806	1.49461	1.51179	1.56567	1.51459	1.51526
chr20_53557356_A_T-REF-posStrand	1.03159	1.01524	1.0203	0.96627	0.987471	1.06732	1.11387	1.07233	1.00684	1.10162
chr20_57946227_A_G-ALT-posStrand	0.899905	0.885306	0.898398	0.923561	0.86306	1.03763	1.12008	1.09885	1.12605	1.07651
chr20_57946227_A_G-REF-posStrand	0.967876	1.00494	0.958782	0.956521	0.967544	1.47789	1.5285	1.58739	1.57938	1.52187
chr20_63600101_G_A-ALT-posStrand	1.32463	1.32746	1.34402	1.29661	1.34476	1.66405	1.74096	1.77778	1.76469	1.73161
chr20_63600101_G_A-REF-posStrand	1.13145	1.15315	1.14617	1.14083	1.16789	1.11927	1.12619	1.13117	1.10831	1.13704
chr20_7586225_C_T-ALT-posStrand	1.3631	1.34499	1.38776	1.345	1.50029	1.42757	1.33477	1.35097	1.36086	1.39746
chr20_7586225_C_T-REF-posStrand	1.44432	1.45083	1.485	1.37105	1.42898	1.48154	1.5376	1.59196	1.50783	1.51056
chr21_14752738_T_A-ALT-posStrand	1.4709	1.59657	1.40436	1.40423	1.27044	1.54075	1.45083	1.40551	1.36987	1.15402
chr21_14752738_T_A-REF-posStrand	1.13691	1.3065	1.23098	1.21982	1.27298	1.13197	1.12398	1.20195	1.16853	1.21623
chr21_28756904_A_C-ALT-posStrand	1.15319	1.19487	1.20815	1.14563	1.14743	1.17593	1.09774	1.19311	1.13105	1.1851
chr21_28756904_A_C-REF-posStrand	1.12259	1.19178	1.14873	1.14086	1.27816	1.12228	1.09075	1.10786	1.22654	1.20449
chr21_29163757_G_A-ALT-posStrand	0.990879	0.988949	1.03135	1.00264	0.972221	1.01507	0.983514	0.968931	0.980444	0.990312
chr21_29163757_G_A-REF-posStrand	1.02335	1.03008	1.04176	1.02445	1.02021	1.10527	1.15234	1.14167	1.12886	1.11639
chr21_33881989_C_T-ALT-posStrand	1.11681	1.09088	1.12778	1.11786	1.09548	1.0758	1.09041	1.07702	1.11142	1.08819
chr21_33881989_C_T-REF-posStrand	0.988496	1.01809	1.05816	1.04715	0.997555	1.01761	1.01133	1.03759	1.05112	0.993781
chr21_33976984_T_C-ALT-posStrand	0.966152	0.937681	0.976283	0.943132	0.921727	1.03993	0.953286	0.99164	1.06949	0.966381
chr21_33976984_T_C-REF-posStrand	1.19025	1.11807	1.09869	1.12283	1.13481	1.19584	1.23862	1.18454	1.1522	1.1525
chr21_34771693_A_T-ALT-posStrand	4.16754	3.75919	3.92518	3.49175	3.49764	17.8295	18.8069	18.9464	19.8857	18.7991
chr21_34771693_A_T-REF-posStrand	4.49799	4.11176	4.13998	3.84622	3.7043	21.2462	22.4649	22.1851	23.1593	22.3934
chr21_37148420_G_A-ALT-posStrand	1.1315	1.15252	1.20182	1.07835	1.18165	1.26388	1.2646	1.25603	1.27335	1.23055
chr21_37148420_G_A-REF-posStrand	1.15627	1.13589	1.14117	1.10552	1.20571	1.16094	1.12341	1.14944	1.06983	1.1953
chr21_42976034_C_A-ALT-posStrand	0.99288	1.01562	1.03438	1.01608	1.01395	1.03184	1.00797	1.06322	1.09085	1.0435
chr21_42976034_C_A-REF-posStrand	0.982574	1.01095	1.04339	1.00535	0.998929	0.99915	1.00955	1.03678	1.03369	1.01391
chr21_46144048_G_A-ALT-posStrand	2.74489	2.60948	2.66782	2.59227	2.64872	2.58773	2.58836	2.50014	2.45175	2.58542
chr21_46144048_G_A-REF-posStrand	2.08088	2.08843	2.11717	2.00572	2.08113	1.93766	1.96585	1.92286	1.91571	1.9601
chr22_17975870_A_G-ALT-posStrand	1.32843	1.36566	1.37825	1.36805	1.34452	1.3733	1.33796	1.41558	1.37813	1.41501
chr22_17975870_A_G-REF-posStrand	1.23033	1.2256	1.21549	1.18543	1.19205	1.213	1.2533	1.22556	1.21904	1.22898
chr22_30214787_G_A-ALT-posStrand	0.751956	0.75148	0.773147	0.739576	0.71652	0.725514	0.726667	0.765988	0.775514	0.740631
chr22_30214787_G_A-REF-posStrand	1.28257	1.3241	1.35141	1.28485	1.31731	1.85634	1.89441	1.88835	1.87007	1.91785
chr22_38140461_T_C-ALT-negStrand	0.938749	0.912458	0.910094	0.930257	0.910395	0.90407	1.01372	1.02791	0.85486	0.970862
chr22_38140461_T_C-REF-negStrand	1.1035	1.10576	1.10701	1.10288	1.09169	1.4662	1.55348	1.56074	1.57364	1.55245
chr22_41420038_G_A-ALT-posStrand	2.11718	2.12616	2.07882	2.03475	1.96214	2.36852	2.40164	2.37677	2.33665	2.35854
chr22_41420038_G_A-REF-posStrand	1.98442	2.01721	2.03888	1.94643	1.87041	2.3473	2.29477	2.30376	2.26536	2.31247
chr22_41667677_A_G-ALT-posStrand	0.953279	0.968383	1.00317	0.999896	1.01919	1.0131	1.00522	1.0154	0.980737	1.00749
chr22_41667677_A_G-REF-posStrand	1.03659	1.03171	1.03338	1.03088	1.02498	1.07202	1.07037	1.08275	1.03531	1.08979
chr22_42260582_A_T-ALT-posStrand	1.56526	1.55775	1.54748	1.52395	1.55603	1.80191	1.89595	1.90824	1.86847	1.86167
chr22_42260582_A_T-REF-posStrand	0.68991	0.734977	0.645356	0.669341	0.677545	0.64328	0.709399	0.696192	0.677661	0.688978
chr22_42727867_T_C-ALT-posStrand	1.21972	1.22238	1.21838	1.2314	1.19814	1.28512	1.33912	1.3608	1.32609	1.3136
chr22_42727867_T_C-REF-posStrand	1.19693	1.21774	1.18077	1.14643	1.17987	1.19963	1.28432	1.2546	1.23466	1.27172
chr22_47020403_T_C-ALT-posStrand	0.765009	0.749807	0.778712	0.774469	0.765423	0.784809	0.766107	0.792457	0.75988	0.809245
chr22_47020403_T_C-REF-posStrand	0.982547	0.973007	0.968338	0.949737	0.967273	1.05594	1.09929	1.08242	1.08673	1.09876
chr22_50129638_A_G-ALT-posStrand	6.45309	5.85388	6.15216	5.6952	5.67937	16.7301	17.8335	17.9175	18.874	18.2201
chr22_50129638_A_G-REF-posStrand	6.50974	5.70807	6.09518	5.66104	5.72108	17.2916	18.1657	18.3285	19.4817	18.5841
chr3_101553397_T_C-ALT-posStrand	1.05821	1.00315	1.0248	1.02517	1.12379	0.996746	1.05982	1.0135	1.06407	1.06716
chr3_101553397_T_C-REF-posStrand	1.77995	1.82223	1.77938	1.77329	1.75738	2.64924	2.73087	2.62005	2.60044	2.80937
chr3_102084208_G_A-ALT-posStrand	1.36717	1.36266	1.37191	1.35181	1.40955	1.34944	1.43291	1.39268	1.33783	1.39902
chr3_102084208_G_A-REF-posStrand	1.12562	1.12608	1.1662	1.1362	1.10991	1.12187	1.13793	1.14339	1.1076	1.10658
chr3_121953458_A_G-ALT-posStrand	1.24714	1.35669	1.31921	1.32018	1.37528	1.3136	1.17923	1.12849	1.13923	1.14496
chr3_121953458_A_G-REF-posStrand	1.35342	1.45776	1.32591	1.41357	1.23541	1.37091	1.46564	1.4831	1.47203	1.37823
chr3_124579754_A_G-ALT-posStrand	0.825303	0.817534	0.820964	0.827538	0.798942	0.841746	0.835024	0.880018	0.851653	0.857314
chr3_124579754_A_G-REF-posStrand	0.957139	0.935441	0.985177	0.959415	0.953631	0.956069	1.00112	0.960747	0.979619	1.00947
chr3_124730405_T_C-ALT-posStrand	4.47337	5.15821	5.71912	5.68426	6.40586	6.01875	6.2587	6.06871	6.8331	6.82303
chr3_124730405_T_C-REF-posStrand	2.22608	2.45374	2.33441	2.44506	1.8093	2.79839	2.37584	2.60953	2.29273	2.57951
chr3_125353340_G_T-ALT-posStrand	1.57742	1.52651	1.68805	1.56719	1.64167	1.80769	1.76724	1.81342	1.75387	1.72575
chr3_125353340_G_T-REF-posStrand	1.14429	1.14783	1.21045	1.15632	1.17347	1.6242	1.72815	1.68489	1.64175	1.6528
chr3_125480641_G_A-ALT-posStrand	1.02084	0.991411	1.07758	0.955783	0.906475	0.939016	0.998766	0.985889	1.01052	0.999408
chr3_125480641_G_A-REF-posStrand	1.05556	1.05296	1.04347	1.08956	1.13233	1.10312	1.163	1.13264	1.12702	1.13888
chr3_129656579_T_G-ALT-negStrand	1.38554	1.47791	1.43892	1.43108	1.37903	1.34728	1.41688	1.37929	1.44422	1.49223
chr3_129656579_T_G-REF-negStrand	1.21543	1.26172	1.2529	1.38004	1.22611	1.32604	1.22227	1.39503	1.31088	1.29795
chr3_134087374_C_T-ALT-posStrand	1.16281	1.16184	1.18969	1.18977	1.16946	1.19856	1.182	1.19126	1.16098	1.17834
chr3_134087374_C_T-REF-posStrand	0.890554	0.930997	0.910028	0.893279	0.914853	0.888122	0.897733	0.88933	0.882971	0.887216
chr3_136690779_T_C-ALT-posStrand	1.0952	1.09208	1.05478	1.08285	1.09081	1.18547	1.20546	1.23048	1.18499	1.23317
chr3_136690779_T_C-REF-posStrand	0.968025	1.07836	0.983055	1.12113	0.929938	0.856736	0.981172	0.985415	1.07	0.960778
chr3_142808248_T_G-ALT-posStrand	1.18311	1.16179	1.1552	1.13128	1.18131	1.65921	1.7315	1.71308	1.75454	1.76891
chr3_142808248_T_G-REF-posStrand	6.64221	6.07371	5.9693	5.79489	5.81497	21.5229	22.1906	22.1792	24.1277	23.5642
chr3_148902341_T_G-ALT-posStrand	1.04932	1.03469	1.05061	0.974945	0.909342	1.09617	0.992876	1.16815	1.07441	1.02309
chr3_148902341_T_G-REF-posStrand	1.2445	1.20298	1.22462	1.23095	1.21481	1.25443	1.33414	1.27067	1.29513	1.27699
chr3_151903755_T_A-ALT-posStrand	0.979247	1.06802	1.12039	1.00158	1.07109	1.13541	1.17962	1.14504	1.18661	1.20607
chr3_151903755_T_A-REF-posStrand	1.4189	1.39382	1.44725	1.34942	1.33225	1.47591	1.51509	1.43304	1.5264	1.50189
chr3_152258760_A_G-ALT-posStrand	0.901202	0.931547	0.97726	0.985113	0.973284	0.969193	0.944629	0.988457	0.961232	0.978083
chr3_152258760_A_G-REF-posStrand	0.988308	1.05018	1.03177	0.938402	1.09421	1.07067	0.98174	1.0231	1.02981	1.09129
chr3_152474790_A_T-ALT-posStrand	0.983798	0.992698	0.992262	0.980005	0.934427	1.05492	1.1117	1.07189	1.08333	1.09882
chr3_152474790_A_T-REF-posStrand	1.53165	1.57796	1.53811	1.47296	1.44796	1.67744	1.61776	1.63009	1.60779	1.60066
chr3_152827480_G_A-ALT-posStrand	0.926934	0.921487	0.921244	0.881535	0.913995	0.850341	0.877134	0.909578	0.856895	0.930034
chr3_152827480_G_A-REF-posStrand	1.23548	1.23171	1.26687	1.27931	1.30897	1.33158	1.38082	1.34375	1.34399	1.32812
chr3_154061129_C_T-ALT-posStrand	1.20815	1.17407	1.14309	1.09546	1.23826	1.27275	1.24082	1.27729	1.24417	1.35479
chr3_154061129_C_T-REF-posStrand	1.05514	1.05815	1.05132	1.0267	1.10941	1.10663	1.16335	1.20257	1.21405	1.12171
chr3_156801238_C_T-ALT-posStrand	3.93326	3.60316	3.69351	3.5141	3.56719	10.9245	11.561	11.4225	11.7566	11.6842
chr3_156801238_C_T-REF-posStrand	2.84485	2.72367	2.78429	2.68418	2.78659	8.93081	9.67817	9.40083	9.9391	9.59239
chr3_16714427_A_G-ALT-posStrand	0.969112	0.998045	0.993369	0.961612	0.968507	0.950845	0.973362	0.993654	0.89035	0.987365
chr3_16714427_A_G-REF-posStrand	1.18716	1.18511	1.19007	1.2063	1.26797	1.19897	1.21003	1.24439	1.17706	1.2662
chr3_170778448_C_G-ALT-posStrand	1.28436	1.29031	1.32033	1.30937	1.41489	1.4064	1.29458	1.32414	1.39986	1.40141
chr3_170778448_C_G-REF-posStrand	1.0657	1.09411	1.16069	0.991864	1.09233	1.04181	1.02011	1.06559	1.10137	1.04294
chr3_170839793_G_T-ALT-posStrand	0.982324	1.03504	0.978157	0.976175	0.985749	0.952039	0.964748	1.00394	0.962731	0.956503
chr3_170839793_G_T-REF-posStrand	0.938211	0.923386	0.910616	0.906554	0.916057	1.07674	1.03386	1.10778	1.08619	1.09607
chr3_170891596_C_T-ALT-posStrand	0.943785	0.917879	0.981975	0.943324	0.935125	0.956775	0.945349	0.93888	0.920769	0.971173
chr3_170891596_C_T-REF-posStrand	0.892144	0.906346	0.870699	0.802106	0.837061	0.846597	0.852789	0.872191	0.863834	0.850123
chr3_171014511_G_A-ALT-posStrand	2.84456	2.93775	3.06251	2.90854	2.853	3.6625	3.84513	3.67459	3.80569	3.71013
chr3_171014511_G_A-REF-posStrand	0.877537	0.876243	0.894953	0.878038	0.863323	0.852075	0.882874	0.875307	0.885045	0.908366
chr3_17948061_T_C-ALT-posStrand	1.88913	1.77507	1.94175	1.78051	1.90853	2.09616	2.19768	2.0373	2.18561	2.17209
chr3_17948061_T_C-REF-posStrand	4.01429	4.01829	3.92847	3.95367	3.47078	3.99291	3.82857	3.95512	3.59349	3.79232
chr3_181371956_G_A-ALT-posStrand	1.09752	1.11473	1.1453	1.23457	1.10917	1.24734	1.42257	1.36866	1.4799	1.31993
chr3_181371956_G_A-REF-posStrand	1.3765	1.27985	1.32265	1.32887	1.27243	1.38657	1.4289	1.32342	1.42272	1.33163
chr3_183533140_T_C-ALT-posStrand	1.67849	1.67165	1.74813	1.66221	1.69216	1.8626	1.93851	1.90139	1.9002	1.91359
chr3_183533140_T_C-REF-posStrand	1.33133	1.30483	1.33047	1.29688	1.27477	1.35221	1.36414	1.33263	1.33974	1.32878
chr3_187708550_A_G-ALT-posStrand	1.16521	1.32815	1.31951	1.42286	1.31854	1.30541	1.30102	1.37583	1.43907	1.40136
chr3_187708550_A_G-REF-posStrand	1.06084	1.20379	1.20263	1.24082	1.14551	1.22629	1.38609	1.23769	1.20146	1.25568
chr3_196109704_T_C-ALT-posStrand	2.01852	1.90493	2.06267	1.84906	1.84129	2.22918	2.42046	2.51707	2.29095	2.51748
chr3_196109704_T_C-REF-posStrand	2.18602	2.31522	2.19037	2.18415	2.2501	2.337	2.57665	2.43172	2.17606	2.37228
chr3_23449350_A_G-ALT-posStrand	1.06237	1.06515	1.17699	1.13188	1.15612	1.08445	1.15045	1.12218	1.12514	1.15089
chr3_23449350_A_G-REF-posStrand	1.31845	1.30193	1.2919	1.29797	1.3582	1.28504	1.27567	1.34055	1.24858	1.19337
chr3_27560124_G_A-ALT-posStrand	1.18502	1.25401	1.23561	1.2284	1.24356	1.11641	1.15522	1.09996	1.10179	1.13339
chr3_27560124_G_A-REF-posStrand	1.74851	1.77508	1.77433	1.72508	1.73103	2.1381	2.23822	2.23036	2.22266	2.26498
chr3_38004037_G_A-ALT-posStrand	2.44714	2.48528	2.60144	2.44554	2.52224	2.69332	2.95734	2.78658	2.94642	2.87888
chr3_38004037_G_A-REF-posStrand	1.91441	1.99836	1.98179	1.98322	2.0643	1.93395	2.03907	2.00509	2.03214	2.04616
chr3_38516947_G_A-ALT-posStrand	1.0737	1.07339	1.13268	1.06744	1.10353	1.13063	1.10439	1.13147	1.0824	1.16936
chr3_38516947_G_A-REF-posStrand	1.17447	1.2034	1.21974	1.16655	1.17737	1.412	1.44572	1.44362	1.45655	1.45692
chr3_46561509_C_G-ALT-posStrand	0.794576	0.88772	0.883259	0.843751	0.853285	0.878268	0.879903	0.908286	0.936859	0.833597
chr3_46561509_C_G-REF-posStrand	1.30881	1.24239	1.28526	1.27428	1.30363	1.32836	1.34548	1.40053	1.3689	1.34379
chr3_48923586_A_G-ALT-posStrand	0.952949	0.936881	0.966236	0.914295	0.923694	0.912226	0.913491	0.984608	0.986516	0.984249
chr3_48923586_A_G-REF-posStrand	1.91608	1.85495	1.8831	1.82664	1.87718	3.62761	3.91496	3.75516	4.02829	3.92903
chr3_52240726_A_C-ALT-posStrand	1.64508	1.62498	1.63405	1.56958	1.63879	1.36122	1.38913	1.36232	1.35459	1.38677
chr3_52240726_A_C-REF-posStrand	9.18224	8.97637	9.42347	9.00796	9.3186	9.36083	9.75533	9.75812	10.1271	9.89642
chr3_64090262_G_T-ALT-posStrand	1.30159	1.33282	1.38648	1.3266	1.3369	1.31436	1.35567	1.29464	1.34077	1.40182
chr3_64090262_G_T-REF-posStrand	1.09305	1.14395	1.16126	1.13165	1.16148	1.10505	1.09239	1.12517	1.13545	1.12751
chr3_71087408_G_A-ALT-posStrand	1.23982	1.29634	1.30088	1.26697	1.31647	1.18622	1.1795	1.15794	1.15873	1.20156
chr3_71087408_G_A-REF-posStrand	1.12978	1.11421	1.18243	1.08961	1.08468	1.08075	1.10547	1.11305	1.07849	1.06137
chr3_74208967_T_C-ALT-posStrand	1.31123	1.36224	1.37171	1.32432	1.3043	1.4513	1.46863	1.47712	1.36784	1.48196
chr3_74208967_T_C-REF-posStrand	1.02717	1.08109	1.09577	1.15546	1.14518	1.09871	1.11631	1.14122	1.1067	1.13154
chr3_79660154_C_A-ALT-posStrand	4.38001	4.21344	4.85322	4.36377	4.30879	5.38287	5.9435	5.72269	6.0636	5.66989
chr3_79660154_C_A-REF-posStrand	1.29266	1.3163	1.32467	1.31796	1.35818	1.196	1.19765	1.2275	1.21405	1.1852
chr3_85728132_A_T-ALT-posStrand	1.16303	1.11319	1.16635	1.13885	1.03921	1.18032	1.23327	1.18469	1.10337	1.28589
chr3_85728132_A_T-REF-posStrand	1.19748	1.20727	1.3086	1.22688	1.21173	1.2794	1.29842	1.2449	1.23783	1.28982
chr4_10483135_G_C-ALT-posStrand	0.806013	0.802564	0.804781	0.819103	0.8306	0.887552	0.853335	0.901461	0.8807	0.885609
chr4_10483135_G_C-REF-posStrand	0.838917	0.876545	0.867366	0.841566	0.860413	0.868649	0.885971	0.89187	0.865706	0.889841
chr4_111902309_T_C-ALT-posStrand	1.03129	1.12922	1.05631	1.10762	1.07026	1.06193	1.06311	1.06026	1.07234	1.13294
chr4_111902309_T_C-REF-posStrand	2.17339	2.25792	2.31706	2.04293	2.1325	1.94582	2.29669	2.22958	2.21839	2.316
chr4_112107845_C_G-ALT-posStrand	0.8739	0.886361	0.888402	0.886347	0.887232	0.897482	0.832508	0.888284	0.843929	0.876363
chr4_112107845_C_G-REF-posStrand	0.979356	0.904627	0.919185	0.857208	0.977533	1.03098	0.893585	0.8744	0.972962	0.855137
chr4_12791406_C_T-ALT-posStrand	1.25181	1.3227	1.29394	1.26769	1.25482	1.36891	1.38752	1.40123	1.43463	1.45776
chr4_12791406_C_T-REF-posStrand	1.57636	1.65126	1.64755	1.58039	1.61144	2.11104	2.20653	2.1533	2.14873	2.14882
chr4_128059746_C_A-ALT-posStrand	2.54713	2.57331	2.63481	2.37524	2.26424	3.03508	3.03685	2.99689	2.94737	3.01403
chr4_128059746_C_A-REF-posStrand	2.01246	2.10731	2.03386	2.00027	1.97999	2.5073	2.33468	2.40586	2.52111	2.44356
chr4_129897777_T_C-ALT-posStrand	1.37379	1.33351	1.42432	1.30599	1.46599	2.04374	2.18504	2.36978	2.4673	2.05927
chr4_129897777_T_C-REF-posStrand	6.59249	6.81795	6.86176	6.62506	6.06379	7.04847	7.51044	7.24686	7.35254	7.24237
chr4_137989118_G_T-ALT-posStrand	1.11387	1.18504	1.17782	1.12059	1.13374	1.33362	1.2104	1.28764	1.28382	1.297
chr4_137989118_G_T-REF-posStrand	1.1003	1.07908	1.12341	1.09584	1.10486	1.11419	1.08479	1.11028	1.11148	1.15352
chr4_138516118_T_C-ALT-posStrand	0.969945	1.00067	0.986555	0.977359	0.973282	0.956273	0.982895	0.981267	0.995044	1.02319
chr4_138516118_T_C-REF-posStrand	1.11513	1.10844	1.14542	1.08675	1.11409	1.13986	1.12444	1.13374	1.12145	1.11804
chr4_143122183_T_C-ALT-posStrand	1.07941	1.11261	1.10744	1.08514	1.15081	1.11648	1.09638	1.1113	1.10972	1.07779
chr4_143122183_T_C-REF-posStrand	1.54276	1.52226	1.57893	1.47612	1.48156	1.95133	1.98289	1.96913	1.95661	2.02574
chr4_15659732_G_A-ALT-negStrand	1.17928	1.20736	1.12557	1.17825	1.16923	1.4077	1.39164	1.37839	1.27976	1.29154
chr4_15659732_G_A-REF-negStrand	1.07233	1.1289	1.11429	1.1812	1.14649	1.41953	1.42872	1.54307	1.44854	1.51541
chr4_162795089_G_A-ALT-posStrand	1.14126	1.18255	1.08046	1.16109	1.1525	1.17783	1.165	1.18725	1.20141	1.04798
chr4_162795089_G_A-REF-posStrand	1.1212	1.11186	1.15338	1.11083	1.11898	1.16375	1.13959	1.18539	1.12824	1.16209
chr4_165364609_T_A-ALT-posStrand	1.30476	1.29682	1.27919	1.31523	1.22447	1.4664	1.53409	1.47838	1.43898	1.46812
chr4_165364609_T_A-REF-posStrand	1.16625	1.21169	1.24811	1.1497	1.16258	1.68791	1.73884	1.73166	1.7371	1.82776
chr4_173476624_C_A-ALT-posStrand	0.972613	1.0388	1.06807	1.05506	1.00537	1.03473	1.10539	1.08287	1.05154	1.05006
chr4_173476624_C_A-REF-posStrand	0.951551	0.962313	0.939681	0.958761	0.931684	0.958165	0.945052	0.948421	0.971983	0.988821
chr4_184839031_G_A-ALT-posStrand	1.2719	1.21717	1.25239	1.18753	1.21035	1.33323	1.3124	1.27428	1.26638	1.3024
chr4_184839031_G_A-REF-posStrand	1.38527	1.37501	1.42477	1.36881	1.38044	1.48176	1.4906	1.42492	1.38481	1.46404
chr4_2868088_C_T-ALT-posStrand	0.982971	0.962773	1.01066	1.05037	0.996736	1.01061	1.01186	0.990815	1.00809	0.984032
chr4_2868088_C_T-REF-posStrand	0.780784	0.781457	0.739863	0.776151	0.75463	0.702486	0.747327	0.741258	0.724566	0.711374
chr4_30545169_C_T-ALT-posStrand	2.2311	2.04292	1.89939	1.90221	1.90381	4.9986	5.30456	5.30889	5.63917	5.37138
chr4_30545169_C_T-REF-posStrand	1.15278	1.14818	1.20347	1.14765	1.17422	1.28819	1.29415	1.32729	1.36068	1.31548
chr4_38691304_T_A-ALT-posStrand	1.70903	1.71634	1.71541	1.72678	1.74762	2.07903	2.13131	2.11801	2.20024	2.15315
chr4_38691304_T_A-REF-posStrand	1.0192	1.06658	1.07357	1.0896	1.07985	1.02498	1.0328	1.00441	1.03834	1.08134
chr4_39354215_A_G-ALT-posStrand	1.22544	1.205	1.185	1.23599	1.24199	1.16156	1.1132	1.37117	1.36997	1.24778
chr4_39354215_A_G-REF-posStrand	1.56332	1.61657	1.81978	1.67903	1.23188	2.04457	1.97613	1.90031	2.16091	1.56626
chr4_40210377_T_C-ALT-posStrand	1.60998	1.62253	1.70478	1.66571	1.73704	1.38986	1.38149	1.42393	1.43323	1.41557
chr4_40210377_T_C-REF-posStrand	1.44574	1.42883	1.44078	1.38116	1.48659	1.18233	1.26786	1.24041	1.20629	1.20399
chr4_45324359_T_C-ALT-posStrand	1.02902	1.06412	1.10358	1.03353	1.05653	1.15616	1.1248	1.18904	1.11967	1.07011
chr4_45324359_T_C-REF-posStrand	1.05356	1.05878	1.0608	1.08935	1.18925	1.21087	1.19417	1.25931	1.15	1.21906
chr4_54120718_T_C-ALT-posStrand	2.15605	2.14911	2.16246	2.06239	2.15788	2.24575	2.27162	2.15008	2.27688	2.28192
chr4_54120718_T_C-REF-posStrand	5.77066	5.66332	5.94524	5.58011	5.57306	6.9028	7.12764	7.0267	7.33514	7.21368
chr4_6792625_C_A-ALT-posStrand	1.08454	1.07215	1.08813	1.06303	1.13898	1.14365	1.13443	1.20691	1.06741	1.11259
chr4_6792625_C_A-REF-posStrand	1.94594	1.93262	2.06457	1.95458	1.95937	2.03304	2.23647	2.23916	2.16562	2.19241
chr4_72830134_A_T-ALT-posStrand	1.59749	1.5346	1.66789	1.51204	1.58042	1.52968	1.66512	1.51858	1.51874	1.65842
chr4_72830134_A_T-REF-posStrand	1.2664	1.18769	1.29085	1.36797	1.34329	1.39171	1.59336	1.46854	1.4751	1.46074
chr4_73721592_C_T-ALT-posStrand	1.3109	1.32099	1.26302	1.27969	1.30334	1.35328	1.39129	1.29877	1.3672	1.34573
chr4_73721592_C_T-REF-posStrand	1.28147	1.27039	1.28422	1.2809	1.21508	1.40965	1.35311	1.43387	1.35187	1.39832
chr4_77931437_C_T-ALT-posStrand	0.956469	0.915647	1.00491	0.969388	1.09894	0.99873	0.964868	0.992745	1.00038	1.04649
chr4_77931437_C_T-REF-posStrand	1.71557	1.67464	1.80331	1.72819	1.59133	1.69508	1.71982	1.69607	1.70794	1.65642
chr4_82861111_T_A-ALT-negStrand	1.29512	1.22275	1.26234	1.25651	1.2436	1.24152	1.21107	1.3264	1.24962	1.32334
chr4_82861111_T_A-REF-negStrand	1.4408	1.43441	1.42942	1.43934	1.54592	1.47331	1.60978	1.52708	1.60102	1.52853
chr4_94105283_T_A-ALT-posStrand	1.21962	1.18718	1.25126	1.23507	1.19406	1.16272	1.1756	1.16713	1.15768	1.22964
chr4_94105283_T_A-REF-posStrand	1.11059	1.08111	1.15221	1.09713	1.08222	1.15842	1.15933	1.21807	1.09569	1.13681
chr4_95638659_C_T-ALT-posStrand	1.15376	1.17818	1.28496	1.30403	1.20323	2.59094	2.88742	2.7199	2.62111	2.60002
chr4_95638659_C_T-REF-posStrand	1.12519	1.0187	1.13867	1.03555	0.99379	1.14693	1.13506	1.16857	1.1512	0.990742
chr4_97216236_G_C-ALT-posStrand	3.42387	3.38825	3.3608	3.24892	2.92542	3.33022	3.49877	3.41947	3.41738	3.49056
chr4_97216236_G_C-REF-posStrand	0.773483	0.813473	0.79244	0.807423	0.77617	0.765467	0.801805	0.807182	0.785088	0.802789
chr4_99207596_T_C-ALT-posStrand	1.23832	1.26181	1.28461	1.23135	1.2967	1.24839	1.27408	1.28108	1.26831	1.26664
chr4_99207596_T_C-REF-posStrand	1.28079	1.29852	1.32596	1.26392	1.28889	1.34658	1.35096	1.32148	1.33007	1.34045
chr4_99543871_T_A-ALT-posStrand	0.913214	0.972713	0.888535	0.937931	0.939933	0.935667	0.905727	0.937401	0.954849	0.920268
chr4_99543871_T_A-REF-posStrand	1.01412	1.12798	1.03846	1.07778	1.0142	1.14562	1.06577	1.12895	1.10854	1.08221
chr4_99827879_G_A-ALT-posStrand	1.15022	1.19262	1.25387	1.19084	1.34177	1.27671	1.2968	1.326	1.18168	1.24221
chr4_99827879_G_A-REF-posStrand	0.92963	0.933233	0.945698	0.923143	0.893248	0.977597	0.993737	0.960975	0.958799	1.01844
chr5_107291200_T_G-ALT-posStrand	1.14202	1.18933	1.16662	1.16044	1.17563	1.15603	1.13449	1.14608	1.13741	1.12464
chr5_107291200_T_G-REF-posStrand	1.01032	1.04944	0.996435	0.999865	1.05731	0.998568	0.978327	0.99747	1.04798	1.02738
chr5_112128140_T_C-ALT-posStrand	1.22267	1.22727	1.22531	1.259	1.27238	1.29097	1.28245	1.35514	1.33122	1.31842
chr5_112128140_T_C-REF-posStrand	1.09869	1.11577	1.13394	1.06637	1.11542	1.10395	1.09715	1.08988	1.06959	1.09568
chr5_128900590_T_C-ALT-posStrand	1.23199	1.28488	1.28405	1.27076	1.25257	1.21398	1.13068	1.24174	1.32306	1.23435
chr5_128900590_T_C-REF-posStrand	1.24803	1.25894	1.19431	1.26085	1.15412	1.2276	1.27773	1.29378	1.16175	1.35587
chr5_134281267_A_G-ALT-posStrand	1.71948	1.75084	1.81533	1.75145	1.8352	1.69486	1.71528	1.66825	1.68102	1.67058
chr5_134281267_A_G-REF-posStrand	1.07751	1.09169	1.11003	1.09276	1.06491	1.04798	1.06238	1.0298	1.02126	1.07286
chr5_138335720_G_A-ALT-posStrand	1.5898	1.60314	1.66083	1.60764	1.60981	3.04097	3.06544	3.00328	3.07036	3.15241
chr5_138335720_G_A-REF-posStrand	2.27758	2.30941	2.30838	2.18221	2.25546	4.4342	4.71303	4.56474	4.664	4.70708
chr5_146138075_A_G-ALT-posStrand	2.6807	2.77321	2.83086	2.69068	2.6845	2.8784	2.93804	2.92521	2.92876	2.93919
chr5_146138075_A_G-REF-posStrand	2.68885	2.88447	3.12666	2.95385	2.6294	3.16316	2.85634	3.23451	2.3088	2.90262
chr5_154075444_C_T-ALT-posStrand	2.3653	2.36333	2.50972	2.29272	2.36304	2.82884	2.92638	2.89444	2.87136	2.92267
chr5_154075444_C_T-REF-posStrand	1.31955	1.33059	1.33914	1.28417	1.2851	1.4144	1.42045	1.42743	1.3533	1.42071
chr5_157499975_C_T-ALT-posStrand	0.901629	0.940996	0.970274	0.901656	0.97237	0.890811	0.873575	0.957225	0.889416	0.981211
chr5_157499975_C_T-REF-posStrand	0.991938	1.0065	1.01332	1.01021	0.987545	1.03217	1.01452	1.05219	1.05737	1.05482
chr5_173970669_C_T-ALT-posStrand	0.999279	1.00487	1.00621	0.998277	1.00447	1.00029	1.0193	1.01208	1.00043	0.979174
chr5_173970669_C_T-REF-posStrand	1.02094	1.03926	1.03424	1.05485	1.07884	0.996473	1.01899	1.00561	1.01176	1.02499
chr5_176943987_T_C-ALT-posStrand	0.965121	1.00758	1.02716	0.993447	1.0178	0.957058	0.998698	1.00488	0.955601	0.976997
chr5_176943987_T_C-REF-posStrand	1.20408	1.23636	1.25208	1.20035	1.2291	1.32769	1.29226	1.31601	1.29621	1.30302
chr5_31518803_C_T-ALT-posStrand	1.5659	1.60592	1.97288	1.66964	1.48135	1.7476	1.74468	1.9788	1.68533	1.84353
chr5_31518803_C_T-REF-posStrand	0.982302	1.07172	1.09999	1.09417	1.11429	1.1613	1.13758	1.15098	1.14788	1.17399
chr5_34653444_C_T-ALT-posStrand	1.24853	1.20128	1.23566	1.13252	1.25141	1.366	1.40236	1.47768	1.33967	1.30436
chr5_34653444_C_T-REF-posStrand	0.882874	0.858042	0.957829	0.984522	0.913602	0.89962	0.918255	1.00849	0.963528	0.958531
chr5_39194835_C_T-ALT-posStrand	0.995403	0.97604	1.00894	0.978743	1.02321	0.974075	1.06035	1.12212	0.909528	1.04321
chr5_39194835_C_T-REF-posStrand	1.02566	1.05085	1.01474	1.0452	1.09131	0.990279	1.0149	0.992545	1.01301	1.04571
chr5_42285537_A_G-ALT-posStrand	0.955379	1.07668	0.96739	1.01958	1.03362	0.868012	1.21797	1.23388	1.1653	1.04276
chr5_42285537_A_G-REF-posStrand	0.940498	1.281	1.15315	1.10586	1.07636	1.28127	1.16682	1.28878	1.27811	1.11103
chr5_43647607_T_C-ALT-posStrand	1.06261	1.08791	1.01138	1.14745	1.11472	1.16402	1.07342	1.22766	1.10565	1.12154
chr5_43647607_T_C-REF-posStrand	1.25496	1.30014	1.29854	1.23311	1.16964	1.44885	1.54631	1.52384	1.60031	1.47204
chr5_52800100_C_A-ALT-posStrand	2.30912	2.96749	2.64711	2.65724	2.83525	1.93694	1.87777	1.9311	2.06123	2.07348
chr5_52800100_C_A-REF-posStrand	2.91358	2.42284	2.2987	2.63276	3.2108	2.2757	2.30265	2.56606	2.30377	2.30029
chr5_78274829_G_C-ALT-posStrand	3.78007	3.71114	3.86329	3.77785	3.89918	3.60686	3.77668	3.74323	3.83556	3.70026
chr5_78274829_G_C-REF-posStrand	1.1461	1.19473	1.21574	1.20134	1.15361	1.16274	1.16363	1.19782	1.14787	1.16403
chr5_80482622_G_A-ALT-posStrand	1.05113	1.03522	1.12236	1.05968	0.966186	1.28317	1.32106	1.31424	1.34811	1.37596
chr5_80482622_G_A-REF-posStrand	1.07925	1.11739	1.1381	1.08547	1.19733	2.96747	3.33191	3.06869	3.30325	3.18218
chr5_89010744_C_T-ALT-posStrand	0.7907	0.865661	0.930587	0.8343	0.83248	0.916097	0.919468	1.01921	0.912084	0.991812
chr5_89010744_C_T-REF-posStrand	0.951239	0.934991	0.911064	0.915188	0.865664	0.954252	0.944212	0.931817	0.936372	0.919082
chr6_10535009_C_T-ALT-posStrand	1.07702	1.0908	1.11616	1.06428	1.04831	1.16603	1.17675	1.15929	1.19453	1.18877
chr6_10535009_C_T-REF-posStrand	1.18153	1.16801	1.22803	1.1801	1.21374	1.1972	1.20903	1.18854	1.17855	1.1622
chr6_108847797_C_A-ALT-posStrand	1.66747	1.65511	1.69662	1.63209	1.62928	1.85888	1.95083	1.86692	1.92478	1.93759
chr6_108847797_C_A-REF-posStrand	0.950635	0.962117	0.951676	0.949931	0.961602	0.934816	0.953717	0.925396	0.920101	0.907145
chr6_10887699_G_T-ALT-posStrand	1.03084	1.04367	1.05386	1.01359	1.04667	1.0258	1.03501	1.06694	1.03281	1.01767
chr6_10887699_G_T-REF-posStrand	1.25355	1.30554	1.28433	1.25925	1.28913	1.33614	1.32693	1.31663	1.32018	1.32761
chr6_109420812_G_A-ALT-posStrand	1.269	1.1988	1.29851	1.2427	1.24065	1.31334	1.39794	1.40227	1.41159	1.26452
chr6_109420812_G_A-REF-posStrand	1.04258	1.03384	1.06884	1.05275	1.10586	1.03768	1.10472	1.06369	1.08126	1.05458
chr6_111593622_G_A-ALT-posStrand	1.45037	1.45486	1.45038	1.45372	1.52905	1.21396	1.25434	1.23536	1.24542	1.29226
chr6_111593622_G_A-REF-posStrand	5.86981	5.81062	6.03101	5.8556	6.12583	7.81889	8.33247	8.15151	8.4604	8.30642
chr6_116492770_A_G-ALT-posStrand	0.931707	0.919821	0.937762	0.917528	0.920316	0.96727	1.01593	1.00458	0.980376	0.992802
chr6_116492770_A_G-REF-posStrand	0.893834	0.909666	0.93778	0.90659	0.976889	0.972412	0.953293	0.950289	0.967237	0.942333
chr6_120201037_A_C-ALT-posStrand	2.78632	2.89183	2.90615	2.65576	2.74274	3.25646	3.66161	3.49325	3.66263	3.64206
chr6_120201037_A_C-REF-posStrand	4.22651	4.10927	3.93772	4.11973	3.76088	4.92162	5.34745	5.12953	5.09148	5.14108
chr6_122280230_G_A-ALT-posStrand	1.2375	1.30196	1.28815	1.21793	1.33867	1.34919	1.27447	1.23159	1.29005	1.36931
chr6_122280230_G_A-REF-posStrand	1.38951	1.4327	1.47085	1.47799	1.40022	1.32679	1.43001	1.4674	1.31924	1.49279
chr6_123925604_T_C-ALT-posStrand	1.33637	1.27843	1.33103	1.28369	1.3922	1.34652	1.44375	1.43613	1.38048	1.3525
chr6_123925604_T_C-REF-posStrand	1.14455	1.15756	1.16852	1.12395	1.17149	1.13747	1.16801	1.19584	1.17146	1.20111
chr6_125678622_G_A-ALT-posStrand	1.1134	1.14081	1.19408	1.15813	1.11551	1.25018	1.29236	1.25205	1.23525	1.2264
chr6_125678622_G_A-REF-posStrand	0.88675	0.869191	0.914488	0.871308	0.907672	0.828453	0.870839	0.882041	0.883594	0.880324
chr6_125923536_T_C-ALT-posStrand	0.930949	0.953204	0.918452	0.929351	0.914328	1.10644	1.13966	1.13516	1.13981	1.1611
chr6_125923536_T_C-REF-posStrand	1.36031	1.28852	1.28633	1.28805	1.32181	3.03	3.14104	3.13212	3.29749	3.20608
chr6_126340008_T_C-ALT-posStrand	1.5584	1.5876	1.49164	1.5777	1.57425	1.502	1.55964	1.55549	1.57404	1.67441
chr6_126340008_T_C-REF-posStrand	2.05506	1.99636	2.04671	2.03481	2.04885	2.27228	2.24944	2.22326	2.23158	2.26781
chr6_127416262_C_T-ALT-posStrand	2.8181	2.77287	2.86704	2.7044	2.63393	2.92225	2.98239	2.96026	2.85657	2.9598
chr6_127416262_C_T-REF-posStrand	1.32112	1.37582	1.38749	1.31134	1.31863	1.23727	1.25894	1.31429	1.23503	1.32525
chr6_127724760_A_C-ALT-posStrand	1.52323	1.51643	1.58776	1.48439	1.51963	1.53972	1.52038	1.59203	1.64128	1.52998
chr6_127724760_A_C-REF-posStrand	1.12848	1.13312	1.20811	1.15335	1.16495	1.16932	1.21938	1.18046	1.18861	1.2016
chr6_141017330_G_A-ALT-posStrand	1.39927	1.39338	1.4233	1.35543	1.415	1.84117	1.80101	1.89025	1.81192	1.86744
chr6_141017330_G_A-REF-posStrand	1.21883	1.20133	1.23425	1.2012	1.19472	1.42901	1.41577	1.45616	1.42889	1.44102
chr6_150998594_C_A-ALT-posStrand	2.25986	2.23919	2.23606	2.19813	2.10632	2.37672	2.38473	2.36097	2.35814	2.40115
chr6_150998594_C_A-REF-posStrand	1.16352	1.20599	1.16339	1.10027	1.12592	1.03797	1.10603	1.08521	1.04326	1.08413
chr6_15111154_T_C-ALT-posStrand	0.750605	0.772049	0.72602	0.796296	0.792436	0.788225	0.809528	0.816752	0.783808	0.784484
chr6_15111154_T_C-REF-posStrand	1.11614	1.08617	1.16795	1.11374	1.22866	1.10149	1.15577	1.1062	1.09795	1.08766
chr6_154514048_G_C-ALT-posStrand	1.42191	1.44742	1.50621	1.48966	1.55318	1.62671	1.62406	1.64766	1.67669	1.67036
chr6_154514048_G_C-REF-posStrand	1.38269	1.37797	1.42561	1.44916	1.56538	1.54091	1.57928	1.64009	1.59732	1.62532
chr6_156796188_A_C-ALT-posStrand	0.803152	0.833603	0.851597	0.804046	0.812689	0.849749	0.841311	0.832277	0.90531	0.838589
chr6_156796188_A_C-REF-posStrand	1.20561	1.15602	1.26917	1.19255	1.22985	1.27398	1.27922	1.29605	1.31663	1.2335
chr6_158810916_C_T-ALT-posStrand	1.08435	1.11725	1.10826	1.04598	1.08288	1.10021	1.10415	1.09009	0.990244	1.11508
chr6_158810916_C_T-REF-posStrand	0.97934	0.935473	0.944347	0.854732	0.967568	0.944017	0.965149	0.939731	1.02271	0.912031
chr6_161045148_G_A-ALT-posStrand	1.03074	1.0031	1.02267	1.01137	1.00437	1.06061	1.0776	1.05153	1.04772	1.01563
chr6_161045148_G_A-REF-posStrand	1.08798	1.11683	1.13951	1.10728	1.10175	1.22036	1.19247	1.2677	1.20408	1.21589
chr6_169765885_A_G-ALT-posStrand	0.940898	0.940393	0.959594	0.929094	0.897968	0.938355	0.911898	0.93945	0.913455	0.918141
chr6_169765885_A_G-REF-posStrand	0.94667	0.96298	0.962751	0.959758	0.958777	0.996803	1.00784	1.01334	0.981006	1.01246
chr6_20576435_G_A-ALT-posStrand	1.36317	1.38073	1.3526	1.38099	1.32877	1.54097	1.56314	1.55465	1.66643	1.54086
chr6_20576435_G_A-REF-posStrand	1.37795	1.38347	1.43299	1.4497	1.44775	1.5009	1.63069	1.51763	1.63398	1.6141
chr6_23850477_C_T-ALT-posStrand	1.4877	1.50472	1.4658	1.54069	1.50284	1.54915	1.51804	1.57211	1.63221	1.58493
chr6_23850477_C_T-REF-posStrand	1.30358	1.32461	1.25138	1.29889	1.33137	1.348	1.3932	1.38056	1.30767	1.31313
chr6_25420122_A_C-ALT-posStrand	0.922442	0.924473	0.942091	0.923357	0.975741	0.978743	0.991447	1.02074	1.02445	1.01236
chr6_25420122_A_C-REF-posStrand	1.0829	1.05822	1.0709	1.02102	1.07807	1.96481	2.10944	2.10891	2.08184	2.12308
chr6_26303874_A_G-ALT-posStrand	1.68364	1.68534	1.73942	1.6381	1.66362	3.03215	3.06605	3.12086	3.11576	3.14434
chr6_26303874_A_G-REF-posStrand	1.09257	1.09274	1.12348	1.11483	1.13328	1.07312	1.06759	1.08175	1.07229	1.0591
chr6_28369695_T_G-ALT-posStrand	1.32009	1.28389	1.28065	1.30435	1.31552	1.27357	1.32554	1.31249	1.26354	1.29233
chr6_28369695_T_G-REF-posStrand	1.26946	1.30738	1.27831	1.28856	1.27654	1.3321	1.36124	1.3439	1.32007	1.31158
chr6_29967473_G_A-ALT-posStrand	1.41851	1.36046	1.4247	1.43968	1.47439	1.49874	1.42937	1.56242	1.33226	1.58472
chr6_29967473_G_A-REF-posStrand	1.05021	1.09151	1.01487	1.16715	1.09671	1.09418	1.11693	1.19318	1.1959	1.22225
chr6_3013254_C_T-ALT-posStrand	2.56948	2.5838	2.57645	2.38982	2.40246	4.18388	4.43671	4.31011	4.42113	4.52346
chr6_3013254_C_T-REF-posStrand	1.17152	1.20201	1.15922	1.14605	1.17071	1.13711	1.14082	1.12743	1.17847	1.18997
chr6_30832291_G_A-ALT-posStrand	1.84299	1.8125	1.83929	1.70882	1.60456	2.08334	2.00862	2.06997	1.99015	2.05006
chr6_30832291_G_A-REF-posStrand	2.1087	2.08108	2.13679	2.02141	1.94708	2.48023	2.46994	2.45641	2.42767	2.4854
chr6_30852117_C_T-ALT-posStrand	1.23136	1.20989	1.20485	1.17426	1.25361	1.22171	1.22856	1.20777	1.19588	1.19234
chr6_30852117_C_T-REF-posStrand	1.01912	1.00205	1.06509	1.03645	1.02625	1.00293	1.03313	1.02634	1.01647	1.01803
chr6_31485293_A_T-ALT-posStrand	1.20666	1.15884	1.18995	1.28278	1.19481	1.18784	1.27138	1.25714	1.28101	1.18248
chr6_31485293_A_T-REF-posStrand	2.01675	1.91862	2.06536	1.82308	1.76072	2.30005	2.16742	2.28445	2.36339	2.39688
chr6_32423737_G_C-ALT-posStrand	1.03888	1.06943	1.0784	1.01341	1.00486	1.06253	1.0956	1.06266	1.05376	1.06677
chr6_32423737_G_C-REF-posStrand	1.05298	1.04694	1.05077	1.04918	1.01583	1.09021	1.08836	1.07741	1.03604	1.1011
chr6_32423739_G_A-ALT-posStrand	0.798073	0.771158	0.800411	0.749928	0.788191	0.80867	0.772508	0.795911	0.831571	0.808072
chr6_32423739_G_A-REF-posStrand	0.999789	0.95591	1.08099	0.823412	0.947534	1.00952	0.974991	0.931121	0.983958	1.02315
chr6_32475656_C_T-ALT-posStrand	3.11391	2.87764	2.97191	2.7087	2.90105	15.7394	16.8556	16.8831	17.492	16.9539
chr6_32475656_C_T-REF-posStrand	1.90025	1.70791	1.72092	1.70208	1.71885	8.78163	9.40409	9.34673	9.75569	9.39806
chr6_35777878_C_T-ALT-posStrand	1.51481	1.57062	1.62647	1.57663	1.57289	1.60661	1.64296	1.6421	1.64394	1.60193
chr6_35777878_C_T-REF-posStrand	1.07059	1.06443	1.03787	1.04788	1.07139	0.99931	1.07297	1.07275	1.07874	1.07219
chr6_41738453_C_T-ALT-posStrand	1.32121	1.33998	1.33486	1.34077	1.31633	1.38471	1.37899	1.41174	1.37558	1.40246
chr6_41738453_C_T-REF-posStrand	1.16066	1.19301	1.22266	1.21718	1.17697	1.18055	1.19354	1.22513	1.15434	1.21616
chr6_4577675_T_A-ALT-posStrand	0.901997	0.924862	0.941385	0.899928	0.905444	0.921413	0.923625	0.939595	0.921359	0.967228
chr6_4577675_T_A-REF-posStrand	1.5762	1.6226	1.51743	1.59416	1.53668	1.97333	1.90518	1.83305	2.00288	1.87231
chr6_51474037_T_A-ALT-posStrand	1.08466	1.08891	1.16682	1.12598	1.16139	1.27326	1.23351	1.23894	1.23914	1.28175
chr6_51474037_T_A-REF-posStrand	1.11283	1.11019	1.1095	1.14847	0.991218	1.26841	1.28475	1.2892	1.22518	1.29168
chr6_52095799_G_A-ALT-posStrand	2.6344	2.6181	2.70589	2.58289	2.54738	4.33558	4.69207	4.77528	4.69754	4.77097
chr6_52095799_G_A-REF-posStrand	3.13188	3.09213	3.20446	3.06914	3.02362	5.77679	5.9819	5.92392	6.14142	6.05145
chr6_54981283_C_A-ALT-posStrand	2.33954	2.18521	2.27564	2.16118	2.35955	5.94763	6.00061	5.83782	5.98202	6.07218
chr6_54981283_C_A-REF-posStrand	1.13651	1.09401	1.15354	1.06815	1.166	1.37219	1.31386	1.3781	1.32132	1.41333
chr6_57242524_C_T-ALT-posStrand	1.26023	1.26486	1.33516	1.31027	1.21164	1.55633	1.39495	1.59575	1.46224	1.45864
chr6_57242524_C_T-REF-posStrand	2.19707	2.46158	2.37196	2.18286	2.3202	2.02619	2.03158	2.17475	2.18284	2.15875
chr6_57242525_G_A-ALT-posStrand	1.20517	1.31668	1.3217	1.22925	1.25855	1.50341	1.66749	1.45006	1.50678	1.40585
chr6_57242525_G_A-REF-posStrand	1.28024	1.34303	1.44554	1.36483	1.43206	1.73663	1.88554	1.80095	1.78342	1.9033
chr6_6147136_C_T-ALT-posStrand	1.33817	1.3661	1.34947	1.37672	1.35887	1.35109	1.367	1.44613	1.41348	1.3887
chr6_6147136_C_T-REF-posStrand	0.994469	0.959075	0.981023	1.04665	1.09711	1.0419	1.03497	1.03074	0.941561	1.04959
chr6_69711898_G_A-ALT-posStrand	1.31051	1.31584	1.37848	1.33432	1.28655	2.27795	2.44616	2.39825	2.4774	2.47014
chr6_69711898_G_A-REF-posStrand	1.3812	1.33307	1.32175	1.31646	1.30074	3.20043	3.51362	3.61279	3.65917	3.49141
chr6_92922577_C_T-ALT-posStrand	0.940546	0.864422	0.924515	0.923752	1.0105	0.950399	0.93254	0.924751	0.873657	0.980298
chr6_92922577_C_T-REF-posStrand	2.87956	2.74496	2.86057	2.72772	2.75298	3.26993	3.27203	3.25136	3.24527	3.32557
chr7_101139559_T_C-ALT-posStrand	1.04208	1.09171	0.992719	1.04714	1.01007	1.08601	1.13697	1.04749	1.10854	1.08406
chr7_101139559_T_C-REF-posStrand	1.3936	1.33587	1.32044	1.38096	1.49752	1.38638	1.42758	1.359	1.49083	1.37419
chr7_102237286_G_A-ALT-posStrand	0.94836	0.933138	0.986186	0.963584	0.932011	0.947523	0.93154	0.951686	0.955783	0.942068
chr7_102237286_G_A-REF-posStrand	1.2921	1.28742	1.3363	1.34807	1.33366	1.39476	1.42006	1.41745	1.4159	1.4441
chr7_102853145_C_T-ALT-posStrand	1.30351	1.27425	1.27999	1.2337	1.24368	1.23481	1.33	1.26367	1.33407	1.21435
chr7_102853145_C_T-REF-posStrand	1.9123	1.96922	1.91137	2.04796	1.93545	2.63145	2.9123	2.79296	2.827	2.88233
chr7_103994985_G_C-ALT-posStrand	1.33017	1.33193	1.4423	1.27385	1.39449	1.47592	1.41014	1.37302	1.3061	1.36469
chr7_103994985_G_C-REF-posStrand	1.21884	1.18089	1.19924	1.07632	1.26425	1.27083	1.30086	1.4628	1.41236	1.4271
chr7_106862953_A_G-ALT-posStrand	1.05472	1.18151	1.07109	1.1728	1.17746	1.22613	1.29712	1.26968	1.13551	1.17064
chr7_106862953_A_G-REF-posStrand	0.964758	1.05792	1.1411	1.09708	0.962035	1.19605	1.2919	1.41192	1.26275	1.19924
chr7_112452802_T_C-ALT-posStrand	0.9084	0.938392	0.896189	0.918808	0.85215	0.909175	0.869619	0.971605	0.822766	0.892051
chr7_112452802_T_C-REF-posStrand	0.971265	0.956332	0.909986	0.951907	0.946738	0.949279	0.980247	1.0117	0.985018	0.949034
chr7_121038907_T_C-ALT-posStrand	0.966352	0.937203	0.987731	0.968102	0.958382	1.08647	1.13482	1.11738	1.10292	1.15502
chr7_121038907_T_C-REF-posStrand	1.06923	1.06519	1.03931	1.03319	1.03294	1.05707	1.089	1.01369	1.09659	0.992454
chr7_127651212_A_G-ALT-negStrand	1.23489	1.20222	1.23524	1.22626	1.22533	1.25338	1.21866	1.24311	1.23328	1.23236
chr7_127651212_A_G-REF-negStrand	1.03399	1.0637	1.07906	1.09342	1.11913	1.02095	1.03993	1.07968	1.03494	1.0261
chr7_12806272_C_T-ALT-posStrand	1.66636	1.56333	1.69874	1.67043	1.50792	1.7223	1.84313	1.73733	1.60834	1.84963
chr7_12806272_C_T-REF-posStrand	2.24806	2.08247	2.28021	2.14317	2.24244	2.04231	1.875	1.99932	1.87099	2.02925
chr7_130915080_A_G-ALT-posStrand	1.23845	1.2167	1.23399	1.19482	1.22415	1.20793	1.26874	1.22943	1.20782	1.26853
chr7_130915080_A_G-REF-posStrand	1.08733	1.11803	1.14431	1.14866	1.12544	1.06803	1.09675	1.10423	1.09604	1.0649
chr7_134288478_A_G-ALT-posStrand	1.24433	1.25754	1.34895	1.28356	1.31691	1.41641	1.42813	1.405	1.42572	1.43265
chr7_134288478_A_G-REF-posStrand	1.03627	0.974682	1.00463	1.00355	1.00112	1.05101	0.965166	1.03669	1.02404	0.991801
chr7_138197708_C_A-ALT-posStrand	0.925804	0.922299	0.944393	0.895609	0.914268	0.928963	0.941378	0.936791	0.932241	0.939744
chr7_138197708_C_A-REF-posStrand	0.884884	0.917134	0.890688	0.896192	0.887218	0.847179	0.90262	0.906925	0.853346	0.880702
chr7_139389323_C_T-ALT-posStrand	1.25049	1.24135	1.17853	1.2192	1.19452	3.77833	4.12634	3.96255	4.14473	4.10346
chr7_139389323_C_T-REF-posStrand	1.16538	1.28332	1.20826	1.10487	1.18923	1.13871	1.28899	1.2064	1.26829	1.18225
chr7_156397796_G_T-ALT-posStrand	1.08359	1.11639	1.15681	1.09236	1.12581	1.10926	1.14185	1.15942	1.14001	1.12581
chr7_156397796_G_T-REF-posStrand	1.17266	1.15566	1.24327	1.09858	1.11149	1.13419	1.11925	1.16249	1.10257	1.2089
chr7_159073606_A_C-ALT-posStrand	1.00514	1.00257	1.0458	1.01866	1.02112	1.039	1.03348	1.01997	1.03352	1.03706
chr7_159073606_A_C-REF-posStrand	1.0908	1.11339	1.12081	1.1266	1.1269	1.19259	1.15274	1.15167	1.13628	1.17881
chr7_31913628_C_G-ALT-posStrand	1.17526	1.13288	1.0868	1.13982	1.03483	1.30345	1.3373	1.31173	1.25232	1.42672
chr7_31913628_C_G-REF-posStrand	1.41437	1.3256	1.43738	1.2946	1.44856	1.50396	1.5384	1.54846	1.44436	1.4529
chr7_32506506_T_G-ALT-posStrand	3.20798	3.05876	3.15827	2.9679	2.86167	4.18808	4.41686	4.30098	4.32656	4.32957
chr7_32506506_T_G-REF-posStrand	1.63686	1.65868	1.66916	1.6247	1.68466	1.97631	1.92483	1.91505	1.97491	2.03647
chr7_3476283_C_G-ALT-posStrand	0.837968	0.863961	0.873706	0.850189	0.82884	0.805862	0.829254	0.844704	0.825428	0.833177
chr7_3476283_C_G-REF-posStrand	0.927657	0.914602	0.959583	0.89867	0.889684	1.47922	1.5242	1.56931	1.56105	1.5363
chr7_35026240_T_C-ALT-posStrand	1.08656	1.11682	1.12509	1.07861	1.11265	1.22308	1.23397	1.25645	1.23787	1.25173
chr7_35026240_T_C-REF-posStrand	0.989691	1.01873	1.02884	0.994859	0.996783	1.0161	1.06626	1.08582	1.06171	1.07206
chr7_41006834_C_A-ALT-posStrand	1.00188	1.09099	0.974216	0.995507	0.933206	1.02962	0.958735	1.04368	0.995116	1.03999
chr7_41006834_C_A-REF-posStrand	1.47919	1.62448	1.57405	1.62151	1.38896	1.525	1.73426	1.55143	1.38619	1.56072
chr7_44900828_G_A-ALT-posStrand	1.06677	1.0743	1.09076	1.06756	1.05776	1.1185	1.12302	1.12472	1.09992	1.1616
chr7_44900828_G_A-REF-posStrand	1.13734	1.13255	1.14214	1.1032	1.13153	1.15474	1.17641	1.18208	1.203	1.19321
chr7_46687365_T_C-ALT-posStrand	1.3236	1.3983	1.39045	1.42372	1.37287	1.63972	1.61111	1.4037	1.6053	1.65047
chr7_46687365_T_C-REF-posStrand	1.3645	1.24302	1.31853	1.41274	1.38662	1.36269	1.43528	1.4624	1.3753	1.35075
chr7_4795338_T_C-ALT-posStrand	1.67089	1.66073	1.71876	1.69619	1.71297	1.81003	1.84913	1.86371	1.83397	1.88358
chr7_4795338_T_C-REF-posStrand	1.90862	1.9185	1.98875	1.86222	2.02654	2.2903	2.33662	2.35234	2.35413	2.35775
chr7_65504411_T_A-ALT-posStrand	1.81902	1.7435	1.72493	1.6732	1.72106	4.62644	5.05605	4.93316	5.07179	5.07532
chr7_65504411_T_A-REF-posStrand	2.03563	1.96089	1.93714	1.90054	1.89967	5.85349	6.3135	6.32717	6.45888	6.3768
chr7_66409559_A_G-ALT-posStrand	1.28543	1.26738	1.28768	1.27138	1.29001	1.45385	1.46742	1.44593	1.44632	1.49312
chr7_66409559_A_G-REF-posStrand	1.22826	1.22537	1.25373	1.21366	1.20612	1.39616	1.43557	1.41172	1.42544	1.41746
chr7_824752_A_G-ALT-posStrand	1.00521	0.97924	0.996138	1.00815	1.02253	1.03507	1.03419	1.03771	1.05765	1.06475
chr7_824752_A_G-REF-posStrand	1.10497	1.06005	1.06379	1.04598	1.09008	1.56677	1.56637	1.56207	1.55067	1.58245
chr7_86438111_G_T-ALT-posStrand	1.12993	1.12473	1.20748	1.09777	1.1682	1.08345	1.05675	1.10259	1.09474	1.08352
chr7_86438111_G_T-REF-posStrand	1.07309	1.1177	1.07054	1.12505	1.20535	1.18564	1.07076	1.11777	1.14434	1.12163
chr7_89998732_A_T-ALT-posStrand	1.02915	1.03393	1.03001	1.04284	1.04504	1.10684	1.04867	1.07687	1.04846	1.13312
chr7_89998732_A_T-REF-posStrand	1.20276	1.17905	1.21995	1.1656	1.17963	1.21299	1.20842	1.26066	1.17474	1.27236
chr7_92019921_A_G-ALT-posStrand	0.706364	0.714733	0.671772	0.667864	0.628524	0.660934	0.679275	0.677598	0.65656	0.676315
chr7_92019921_A_G-REF-posStrand	1.39767	1.51703	1.48851	1.46631	1.45652	1.67438	1.72427	1.72188	1.69211	1.6654
chr7_9612230_A_G-ALT-posStrand	1.06094	1.23785	1.14346	1.02779	1.18346	1.16623	0.965362	1.11063	1.06317	1.07493
chr7_9612230_A_G-REF-posStrand	1.02769	0.901136	1.0033	1.01277	0.953902	1.03393	1.0191	1.19053	0.788526	1.06827
chr7_99293362_G_T-ALT-posStrand	1.1098	1.18083	1.2167	1.25144	1.19868	1.1977	1.2416	1.24809	1.12262	1.16446
chr7_99293362_G_T-REF-posStrand	3.47524	3.39976	3.32893	3.15077	3.08556	4.66171	4.83083	4.69839	4.73986	4.90716
chr8_101892739_G_A-ALT-posStrand	1.07399	1.24533	1.20808	1.21586	1.18513	1.25396	1.2867	1.17372	1.13942	1.19585
chr8_101892739_G_A-REF-posStrand	1.28982	1.1932	1.24997	1.14486	1.20935	1.2741	1.37865	1.4189	1.39175	1.33503
chr8_102918355_A_G-ALT-posStrand	0.988823	1.00893	1.00684	1.02054	1.03508	1.00812	0.992122	1.02778	0.985716	1.02758
chr8_102918355_A_G-REF-posStrand	1.18107	1.14937	1.15234	1.17094	1.13884	1.20254	1.25172	1.23774	1.24834	1.26783
chr8_10800305_C_T-ALT-posStrand	1.3367	1.4706	1.51271	1.58534	1.81579	1.72857	1.8129	1.80715	1.938	1.48132
chr8_10800305_C_T-REF-posStrand	1.13575	1.21803	1.13952	1.36975	0.979424	1.43254	1.44693	1.22965	1.17157	1.4463
chr8_10800310_G_A-ALT-posStrand	1.20546	1.34409	1.21097	1.46311	1.33917	1.36008	1.3452	1.25922	1.30711	1.44293
chr8_10800310_G_A-REF-posStrand	1.84616	1.67616	1.95177	1.58877	1.81843	3.33975	3.64164	3.67451	3.69525	3.81918
chr8_10812564_A_G-ALT-posStrand	0.816064	0.810164	0.811449	0.826479	0.79981	0.825986	0.835635	0.820091	0.794881	0.806226
chr8_10812564_A_G-REF-posStrand	1.13307	1.14543	1.16952	1.14167	1.15659	4.40995	4.69817	4.6625	4.82863	4.70222
chr8_11286490_G_C-ALT-posStrand	1.0678	1.14712	1.12329	1.08054	1.10186	1.14047	1.10368	1.08077	1.22443	1.16895
chr8_11286490_G_C-REF-posStrand	1.11342	1.10158	1.11498	1.13958	1.08188	1.12955	1.16066	1.11937	1.12091	1.1283
chr8_119903649_C_T-ALT-posStrand	0.924953	0.916313	0.957577	0.930476	0.955412	0.96856	0.997507	0.983131	0.967125	0.935799
chr8_119903649_C_T-REF-posStrand	1.0101	0.992282	1.04357	1.02005	1.05151	1.35983	1.39153	1.39426	1.42486	1.38298
chr8_120105139_C_T-ALT-posStrand	1.34244	1.36229	1.33435	1.33749	1.4002	1.39091	1.45602	1.42853	1.39372	1.42858
chr8_120105139_C_T-REF-posStrand	0.914166	0.911025	0.922786	0.918131	0.918103	0.885312	0.901145	0.898449	0.907888	0.918047
chr8_124925804_T_C-ALT-posStrand	0.957661	0.909648	0.964792	0.956313	0.892918	0.938273	0.987142	0.894694	0.973021	0.956427
chr8_124925804_T_C-REF-posStrand	1.23662	1.252	1.28038	1.27229	1.30105	1.47132	1.50844	1.49111	1.44973	1.51867
chr8_125487636_G_A-ALT-posStrand	1.66123	1.67224	1.68864	1.64385	1.6422	1.77041	1.80865	1.84259	1.79724	1.78609
chr8_125487636_G_A-REF-posStrand	1.06969	1.05719	1.0545	1.08235	1.04791	1.17804	1.20614	1.22902	1.21918	1.19924
chr8_126914741_C_T-ALT-posStrand	0.934281	0.929547	0.937434	0.921815	0.936594	0.925941	0.894869	0.906229	0.934832	0.903997
chr8_126914741_C_T-REF-posStrand	1.1197	1.12466	1.14483	1.08035	1.15292	1.14052	1.18006	1.18062	1.12957	1.13263
chr8_130149843_T_A-ALT-posStrand	1.0195	0.980413	1.016	1.00148	0.970904	1.17919	1.31013	1.32621	1.30165	1.37726
chr8_130149843_T_A-REF-posStrand	0.890817	0.913937	0.899784	0.907683	0.912624	0.883877	0.964213	0.906931	0.948261	0.880836
chr8_132835445_C_G-ALT-posStrand	1.05477	1.11603	1.09933	1.04411	1.08778	1.47503	1.61187	1.60208	1.554	1.59666
chr8_132835445_C_G-REF-posStrand	0.890295	0.867252	0.851953	0.871055	0.90114	0.91722	0.856065	0.864774	0.87787	0.866796
chr8_13323500_C_T-ALT-posStrand	1.08643	1.07326	1.08981	1.06996	1.11659	1.1035	1.11644	1.1855	1.0777	1.17054
chr8_13323500_C_T-REF-posStrand	1.07638	1.07037	1.08266	1.05999	1.14937	1.20628	1.15853	1.16451	1.14533	1.19921
chr8_14269463_C_T-ALT-posStrand	1.30865	1.29349	1.38038	1.29011	1.31286	1.30246	1.3729	1.29922	1.28117	1.37054
chr8_14269463_C_T-REF-posStrand	1.0271	1.03303	1.01762	1.01891	1.03613	1.03847	1.07756	1.03476	1.03845	1.05152
chr8_144856782_T_C-ALT-posStrand	1.13951	1.16713	1.18599	1.12572	1.17801	2.76114	2.80276	2.77218	2.8906	2.78362
chr8_144856782_T_C-REF-posStrand	1.20055	1.15734	1.18561	1.15772	1.19358	3.81718	3.93101	3.79646	3.942	3.85332
chr8_19928145_G_A-ALT-posStrand	1.53913	1.65771	1.55295	1.55965	1.45929	1.78906	1.96118	1.97199	2.10144	2.03525
chr8_19928145_G_A-REF-posStrand	1.09783	1.06476	1.24445	1.22552	1.12255	1.15783	1.19992	1.21587	1.25923	1.18712
chr8_21860279_T_C-ALT-posStrand	1.99396	1.94053	1.94169	1.89241	1.89316	4.87822	5.1564	5.05763	5.29953	5.15598
chr8_21860279_T_C-REF-posStrand	2.47891	2.31205	2.35716	2.22001	2.24656	8.89776	9.4559	9.41355	9.90468	9.56547
chr8_27849018_T_C-ALT-posStrand	1.03973	1.01063	1.00356	1.03163	1.08776	1.01391	1.02785	1.02138	1.03042	1.03774
chr8_27849018_T_C-REF-posStrand	1.0468	1.05049	1.04985	1.0388	1.06416	1.03141	1.01304	0.996506	1.073	1.00474
chr8_30576817_G_A-ALT-posStrand	1.12194	1.12818	1.18264	1.15501	1.13012	1.16499	1.17267	1.16477	1.16411	1.1549
chr8_30576817_G_A-REF-posStrand	1.014	1.03984	1.02302	1.01604	1.06483	1.05117	1.05744	1.11878	1.07081	1.07157
chr8_38335493_A_C-ALT-posStrand	0.959347	0.974972	0.999003	0.956714	0.958702	0.971375	0.954592	0.985901	0.92173	0.988582
chr8_38335493_A_C-REF-posStrand	1.07014	1.11471	1.0596	1.05815	1.10326	1.09723	1.1551	1.10742	1.08001	1.10438
chr8_38335495_C_G-ALT-posStrand	0.974435	0.986598	0.982782	0.983479	0.966371	0.928376	0.948835	0.950769	0.968097	0.959498
chr8_38335495_C_G-REF-posStrand	1.06788	1.02909	1.06681	1.03581	1.04921	1.04539	1.02863	1.06156	1.0104	1.06616
chr8_49129998_G_A-ALT-posStrand	1.96681	1.96703	1.94672	2.01365	2.0041	1.93453	2.02127	2.07416	1.9374	1.79697
chr8_49129998_G_A-REF-posStrand	3.79282	3.54362	3.40364	3.39482	3.31038	3.63667	3.91861	3.66414	3.44372	3.72147
chr8_52204553_C_A-ALT-posStrand	1.10495	1.08805	1.10396	1.06528	1.04316	1.07139	1.08609	1.11568	1.06953	1.10572
chr8_52204553_C_A-REF-posStrand	1.25285	1.23826	1.26922	1.20139	1.20733	1.25989	1.29206	1.2581	1.25746	1.31047
chr8_71205625_G_A-ALT-posStrand	1.01968	1.04529	1.05032	1.00796	1.02546	0.943529	0.926619	0.967192	1.02018	0.9463
chr8_71205625_G_A-REF-posStrand	1.10818	1.20395	1.29375	1.05505	1.19189	1.17647	1.23495	1.28125	1.14568	1.13249
chr8_73390928_G_A-ALT-posStrand	1.14772	1.14452	1.17362	1.09237	1.15096	1.28637	1.24547	1.30614	1.27719	1.25557
chr8_73390928_G_A-REF-posStrand	1.13227	1.16939	1.15188	1.13555	1.15843	1.22464	1.21779	1.24681	1.26121	1.22966
chr8_75973726_C_G-ALT-posStrand	1.14082	1.25018	1.09258	1.1854	1.17705	1.16821	1.13852	1.19022	1.13362	1.2401
chr8_75973726_C_G-REF-posStrand	1.60134	1.62815	1.5692	1.48543	1.59708	1.65957	1.68924	1.53352	1.6149	1.68819
chr8_76004211_A_G-ALT-posStrand	0.917158	0.95353	0.955883	0.932646	0.939889	0.928453	0.910271	0.953412	0.928459	0.907247
chr8_76004211_A_G-REF-posStrand	1.04024	1.08113	1.04579	0.990567	1.02285	1.11224	1.07853	1.13464	1.15143	1.08954
chr8_77797847_T_A-ALT-posStrand	1.06766	1.08054	1.05736	1.03229	1.03632	1.18451	1.21792	1.18797	1.20278	1.21903
chr8_77797847_T_A-REF-posStrand	1.06535	1.04784	1.04851	1.07833	1.05901	1.08809	1.02499	1.11479	1.06189	1.08804
chr8_81768406_C_A-ALT-posStrand	0.837719	0.853016	0.890267	0.864421	0.821718	0.907948	0.930061	0.882346	0.898405	0.891794
chr8_81768406_C_A-REF-posStrand	0.776103	0.757372	0.737145	0.74384	0.801141	0.792445	0.821143	0.800979	0.84679	0.832837
chr8_86092534_C_T-ALT-posStrand	1.50767	1.51692	1.43508	1.54258	1.45844	2.18557	2.21521	2.12254	2.19745	2.31725
chr8_86092534_C_T-REF-posStrand	1.13453	1.11671	1.15778	1.10316	1.0984	1.81195	1.81295	1.87727	1.82085	1.81341
chr8_8713161_C_T-ALT-posStrand	0.991776	1.01528	1.03562	0.997727	0.978881	1.07367	1.11623	1.0753	1.06427	1.07139
chr8_8713161_C_T-REF-posStrand	0.937461	0.950184	0.911006	0.934468	0.907449	0.966863	0.959448	0.973901	0.980544	0.959981
chr8_89767947_A_T-ALT-posStrand	0.896104	0.90938	0.93951	0.930312	0.885598	0.920018	0.933754	0.932109	0.915826	0.953821
chr8_89767947_A_T-REF-posStrand	0.938707	0.961674	0.965882	0.92067	0.973736	0.912477	0.90976	0.951643	0.893615	0.897784
chr8_89983743_T_C-ALT-negStrand	0.847025	0.879549	0.906428	0.864846	0.877538	0.874846	0.880335	0.894141	0.874251	0.911528
chr8_89983743_T_C-REF-negStrand	0.877287	0.880673	0.903218	0.876866	0.858618	0.854793	0.881137	0.906174	0.907454	0.88279
chr8_9677206_T_G-ALT-posStrand	0.913892	0.955576	0.964319	0.953508	0.896574	0.947882	0.987135	0.994475	0.968657	1.01468
chr8_9677206_T_G-REF-posStrand	0.957744	0.909752	0.939287	0.933735	0.964831	0.955558	0.942167	0.946269	1.00705	0.965543
chr9_102747337_A_C-ALT-posStrand	4.28969	4.37624	4.49967	4.56809	4.16587	5.13363	5.79448	5.68293	5.67339	5.67785
chr9_102747337_A_C-REF-posStrand	5.13762	5.31421	5.31606	5.18683	5.17782	6.29415	6.58533	6.46558	6.65875	6.57617
chr9_108656449_C_A-ALT-posStrand	0.980752	1.02328	0.855394	0.938875	0.912545	1.24202	1.1967	1.25861	1.24543	1.11787
chr9_108656449_C_A-REF-posStrand	0.844467	0.880483	0.871028	0.852348	0.806842	0.884113	0.909887	0.870008	0.859669	0.889298
chr9_113940768_G_C-ALT-posStrand	1.30016	1.32533	1.36485	1.33286	1.3433	1.35861	1.37503	1.39273	1.36879	1.37346
chr9_113940768_G_C-REF-posStrand	1.11425	1.12565	1.1665	1.14637	1.18972	1.16581	1.21887	1.223	1.2279	1.20206
chr9_115620932_A_G-ALT-posStrand	0.968701	0.933215	0.944829	0.996394	0.969877	0.929546	0.974932	0.989719	0.962166	0.999188
chr9_115620932_A_G-REF-posStrand	1.71248	1.77089	1.76678	1.75039	1.70807	1.68051	1.68748	1.74954	1.73125	1.72868
chr9_116619006_G_A-ALT-posStrand	1.32044	1.29443	1.25888	1.42903	1.29987	1.43117	1.49599	1.51213	1.46103	1.43794
chr9_116619006_G_A-REF-posStrand	1.20018	1.20747	1.19876	1.32734	0.926117	1.34286	1.58943	1.37742	1.4215	1.21854
chr9_121248241_T_C-ALT-posStrand	1.39844	1.39535	1.4193	1.38138	1.41607	1.55147	1.57017	1.54164	1.54894	1.569
chr9_121248241_T_C-REF-posStrand	1.37044	1.39821	1.39348	1.38251	1.36981	1.56422	1.63059	1.61753	1.63743	1.66676
chr9_12655186_C_G-ALT-posStrand	1.33433	1.41936	1.38489	1.45546	1.43554	1.32175	1.33518	1.3684	1.3663	1.36371
chr9_12655186_C_G-REF-posStrand	1.22245	1.20216	1.2309	1.22201	1.24752	1.12956	1.20383	1.20499	1.22543	1.22003
chr9_127448667_A_G-ALT-posStrand	1.10384	1.11402	1.12342	1.11334	1.15636	1.41731	1.47259	1.51026	1.53052	1.46879
chr9_127448667_A_G-REF-posStrand	0.843782	0.819751	0.818677	0.825207	0.81071	0.831193	0.839289	0.861584	0.837531	0.822282
chr9_129020685_G_A-ALT-negStrand	1.30112	1.30147	1.37475	1.303	1.38508	1.35831	1.34949	1.38341	1.37794	1.37561
chr9_129020685_G_A-REF-negStrand	1.08102	1.10192	1.1171	1.07965	1.09405	1.09486	1.10803	1.12647	1.12929	1.11499
chr9_13657572_A_G-ALT-posStrand	1.26484	1.34004	1.65301	1.26275	1.11046	1.06755	1.38086	1.10214	0.955624	1.20753
chr9_13657572_A_G-REF-posStrand	1.66189	1.40864	1.67381	1.65299	1.40852	1.69472	1.88702	1.86981	1.69259	1.75507
chr9_16657798_T_C-ALT-posStrand	1.03332	1.00694	1.03888	0.959271	0.951773	1.07016	0.974881	0.982693	1.01712	0.997345
chr9_16657798_T_C-REF-posStrand	0.981988	0.98916	1.07139	1.01871	0.958006	0.985772	1.01202	1.098	0.998357	1.06747
chr9_17356477_A_G-ALT-posStrand	0.95498	0.992912	0.986598	0.971009	0.98292	0.977184	0.990973	1.00632	0.983475	0.959666
chr9_17356477_A_G-REF-posStrand	1.45926	1.43896	1.40956	1.42627	1.45596	1.43189	1.4722	1.39735	1.39124	1.43037
chr9_19552476_C_T-ALT-posStrand	1.11015	1.08616	1.11192	1.0544	1.09305	1.11729	1.10967	1.14278	1.11392	1.09867
chr9_19552476_C_T-REF-posStrand	1.17148	1.14774	1.18058	1.17479	1.15323	1.16521	1.15622	1.17041	1.21497	1.19303
chr9_273160_T_C-ALT-posStrand	1.10502	1.12975	1.05606	1.08081	1.06263	1.11321	1.12399	1.13598	1.06022	1.22298
chr9_273160_T_C-REF-posStrand	1.32239	1.33484	1.42799	1.4363	1.32504	1.44005	1.65092	1.51434	1.56467	1.63018
chr9_30915448_G_A-ALT-posStrand	1.71258	1.73388	1.68806	1.7977	1.57252	1.85686	2.08938	1.98045	2.02647	1.57482
chr9_30915448_G_A-REF-posStrand	1.06968	1.17013	1.14909	1.06233	1.16241	1.12618	1.28523	1.11189	1.18098	1.18042
chr9_31394338_G_C-ALT-posStrand	1.05364	1.09248	1.09742	1.10799	0.998334	1.11989	1.15449	1.13901	1.15704	1.12604
chr9_31394338_G_C-REF-posStrand	1.07923	1.07113	1.03318	1.06192	1.02147	1.06679	1.03547	1.06157	0.994848	1.05562
chr9_32868748_T_C-ALT-posStrand	1.3867	1.30895	1.31939	1.40122	1.28741	1.34868	1.40693	1.2955	1.3999	1.36028
chr9_32868748_T_C-REF-posStrand	1.21366	1.24438	1.31502	1.19057	1.27998	1.44107	1.39557	1.39517	1.34244	1.30379
chr9_33683010_C_G-ALT-posStrand	1.09617	1.07364	1.13379	1.03787	1.04022	1.08435	1.05381	0.993557	1.09901	1.02558
chr9_33683010_C_G-REF-posStrand	1.10647	1.10195	1.15991	1.10195	1.0642	1.06364	1.07927	1.13689	1.09465	1.08399
chr9_33703777_T_C-ALT-posStrand	0.844774	0.849515	0.830076	0.811141	0.81971	0.866611	0.861132	0.886365	0.91589	0.85868
chr9_33703777_T_C-REF-posStrand	1.0009	1.01069	0.972824	0.985021	1.0026	1.13519	1.17114	1.12438	1.12023	1.1264
chr9_33836348_A_G-ALT-posStrand	0.929738	0.923364	0.902352	0.895825	0.879408	0.906677	0.838506	0.879605	0.87464	0.912264
chr9_33836348_A_G-REF-posStrand	0.946463	1.00863	0.990884	0.992426	0.926109	1.0372	1.02516	1.02817	0.952616	1.0061
chr9_5453973_T_C-ALT-posStrand	1.22079	1.22327	1.12293	1.16455	1.17327	1.41651	1.75573	1.69057	1.53731	1.43106
chr9_5453973_T_C-REF-posStrand	1.24901	1.41892	1.43419	1.26122	1.39654	1.7213	1.80536	1.96437	1.88454	1.68273
chr9_82580910_A_C-ALT-posStrand	0.976232	1.00799	0.962389	0.961505	0.930864	0.974942	1.01072	0.981393	0.968812	0.987333
chr9_82580910_A_C-REF-posStrand	1.04251	1.05448	1.0235	1.02451	1.01463	1.01986	1.01997	1.04321	1.02797	1.04123
chr9_84370708_A_G-ALT-posStrand	1.29584	1.30221	1.36475	1.28169	1.38773	1.26075	1.28154	1.24445	1.32548	1.27117
chr9_84370708_A_G-REF-posStrand	1.0794	1.11192	1.09932	1.07932	1.13731	1.08852	1.14241	1.09076	1.06109	1.10271
chr9_86659011_C_T-ALT-posStrand	1.84017	1.82306	1.82128	1.74008	1.73795	6.35459	6.84718	6.69356	6.96107	6.81748
chr9_86659011_C_T-REF-posStrand	1.91123	1.82666	1.85647	1.85621	1.7734	5.19173	5.44756	5.41625	5.71781	5.49381
chr9_94482275_G_A-ALT-posStrand	1.75479	1.716	1.76112	1.70614	1.74356	2.31733	2.44576	2.38559	2.48184	2.40199
chr9_94482275_G_A-REF-posStrand	1.31123	1.30166	1.32352	1.29365	1.28805	1.39734	1.42059	1.40231	1.43286	1.45492
chr9_95457755_G_A-ALT-posStrand	0.919022	0.961495	0.932836	0.927833	0.938367	0.8701	1.02522	0.987324	0.890854	0.983867
chr9_95457755_G_A-REF-posStrand	1.5321	1.56285	1.70147	1.51191	1.66898	1.79871	1.66609	1.88973	1.79158	1.80653
scramble-chr1_109392703_C_T-REF-negStrand	1.30766	1.22463	1.25439	1.22842	1.18273	1.17817	1.20844	1.29862	1.13013	1.0298
scramble-chr1_13807659_G_T-REF-posStrand	1.52096	1.49498	1.56799	1.49848	1.45783	1.40684	1.50477	1.44556	1.37993	1.41903
scramble-chr1_150038584_G_A-REF-posStrand	0.937986	0.930143	0.934985	0.958657	0.948194	0.959161	0.896001	0.930201	0.914735	0.938344
scramble-chr1_158690656_C_A-REF-posStrand	0.781278	0.784366	0.784283	0.758267	0.772939	0.754669	0.736232	0.787995	0.728158	0.778351
scramble-chr1_179137764_A_G-REF-posStrand	2.07556	2.07938	2.04507	2.00577	2.1409	4.75887	5.09458	5.02951	5.01969	5.07739
scramble-chr1_186244962_T_C-REF-posStrand	1.06067	1.08732	1.14523	1.09987	1.16037	1.08223	1.09773	1.05156	1.09059	1.11127
scramble-chr1_195159402_C_G-REF-posStrand	1.14637	1.17003	1.28812	1.10064	1.05424	1.13805	1.42241	1.19309	1.39625	1.59398
scramble-chr1_227270686_T_C-REF-posStrand	1.03886	1.05533	1.10325	1.04898	0.903383	1.00546	1.021	0.9558	0.943607	1.01968
scramble-chr1_23160050_T_C-REF-posStrand	1.11208	0.980407	1.01746	1.13613	0.957918	0.981587	0.893581	0.957048	1.19433	0.994946
scramble-chr1_40335425_C_T-REF-posStrand	1.46099	1.44066	1.45438	1.46519	1.54949	1.33645	1.40408	1.42856	1.36599	1.37566
scramble-chr1_47340415_G_A-REF-posStrand	1.1562	1.1095	1.15578	1.11938	1.22486	1.08884	1.0896	1.13237	1.07755	1.06913
scramble-chr1_64942496_T_G-REF-posStrand	1.24911	1.1153	1.20913	1.13258	1.32411	1.19459	1.08203	1.31832	1.15319	1.1826
scramble-chr10_52756745_C_T-REF-posStrand	0.9475	0.949419	0.934016	0.987495	0.946408	0.92626	0.918309	0.901404	0.916572	0.913063
scramble-chr10_59887294_T_C-REF-posStrand	0.774218	0.804241	0.796952	0.778554	0.696602	0.823219	0.842093	0.864886	0.842577	0.832623
scramble-chr10_71108211_T_C-REF-posStrand	0.832115	0.846521	0.859247	0.847778	0.84459	0.854604	0.823128	0.85444	0.834175	0.847659
scramble-chr10_73317212_T_C-REF-posStrand	0.898107	0.894188	0.902008	0.911685	0.924906	0.908125	0.890298	0.909427	0.890826	0.8544
scramble-chr10_99906644_G_A-REF-posStrand	0.761317	0.800351	0.796947	0.808763	0.833595	0.795169	0.772899	0.801448	0.79565	0.821127
scramble-chr11_46258264_G_A-REF-posStrand	1.01264	1.07852	1.08915	1.10737	1.05244	1.04396	1.05789	1.05378	1.0548	1.02569
scramble-chr11_73787888_T_G-REF-posStrand	0.773065	0.753677	0.786268	0.773059	0.782975	0.776842	0.775409	0.819181	0.707944	0.763151
scramble-chr11_87266921_C_G-REF-posStrand	0.981244	1.03053	1.05242	1.05949	1.05612	0.999617	1.0327	1.10403	1.05025	1.06204
scramble-chr11_90693609_G_A-REF-posStrand	0.832631	1.19547	0.912109	1.05339	0.957596	1.11869	1.43608	1.38855	0.858654	1.02484
scramble-chr12_130883027_A_G-REF-posStrand	0.787489	0.813821	0.815904	0.826645	0.847822	0.79449	0.835709	0.814194	0.862907	0.863073
scramble-chr12_37464929_C_A-REF-posStrand	1.13933	1.15927	1.1554	1.20246	1.1607	1.20637	1.23925	1.17929	1.16216	1.17814
scramble-chr12_50868962_G_T-REF-posStrand	1.0915	1.14743	1.01178	1.13175	1.22893	1.01933	1.11726	1.1379	1.14008	1.09797
scramble-chr12_57056027_C_T-REF-posStrand	0.82986	0.822677	0.837695	0.862001	0.855744	0.821835	0.819605	0.839307	0.810392	0.854074
scramble-chr13_27575456_T_C-REF-posStrand	1.08099	1.03654	1.05558	1.0611	1.10303	1.02765	1.02695	1.05177	1.06621	1.04098
scramble-chr13_44759375_C_T-REF-posStrand	0.852608	0.953362	0.984218	0.874101	0.957552	0.957928	0.883832	0.909942	0.886075	0.916364
scramble-chr13_59846338_A_G-REF-posStrand	1.19983	1.15278	1.2669	1.28305	1.09786	1.22567	1.25143	1.18437	1.40564	1.32264
scramble-chr14_23470223_G_A-REF-posStrand	0.72815	0.779564	0.896259	0.831524	0.920805	0.827928	0.900343	0.943439	0.870015	0.857105
scramble-chr14_49584778_T_A-REF-posStrand	1.24854	1.16991	1.14084	1.32706	1.0473	0.956549	1.09524	1.25467	1.1693	1.18611
scramble-chr15_41896351_A_G-REF-posStrand	0.795408	0.804828	0.777605	0.816352	0.798914	0.861011	0.840133	0.863444	0.897773	0.895473
scramble-chr15_53158475_G_A-REF-posStrand	1.03039	1.05014	1.04282	1.0305	1.02215	1.02504	0.985536	1.0388	1.01904	1.01962
scramble-chr15_56962644_T_A-REF-posStrand	1.09675	1.14045	0.991073	1.14563	1.15424	1.03669	0.992957	1.29036	1.19818	1.10723
scramble-chr15_63510283_A_C-REF-posStrand	0.950221	0.959424	0.994497	0.948959	0.989159	0.952538	1.01564	1.00906	1.0073	0.963246
scramble-chr15_72326506_A_C-REF-posStrand	1.05113	1.00405	1.09375	1.02717	1.03597	0.976232	0.99156	0.980939	0.985967	0.970529
scramble-chr15_75065712_A_G-REF-posStrand	0.925693	0.835529	0.90315	0.912724	0.989261	0.966829	0.911223	0.919476	0.925958	0.946618
scramble-chr15_78906071_C_T-REF-posStrand	0.789849	0.831326	0.866761	0.83392	0.830083	0.863212	0.8405	0.93622	0.784789	0.830042
scramble-chr15_84143022_A_G-REF-posStrand	0.955826	0.950017	0.924815	0.935134	0.942729	0.90605	0.91595	0.965998	0.926117	0.935327
scramble-chr16_3659522_G_A-REF-posStrand	0.823624	0.781068	0.750836	0.768752	0.833254	0.665333	0.923978	1.03177	0.791404	0.812606
scramble-chr16_65960181_A_G-REF-posStrand	1.03946	1.09181	0.962332	1.08211	1.13577	1.00173	1.08575	1.11335	1.00938	1.0964
scramble-chr16_8478681_C_T-REF-posStrand	0.923019	0.930636	0.921941	0.870444	0.892822	0.960558	0.931225	0.954469	0.979837	0.968257
scramble-chr17_60457486_A_G-REF-posStrand	0.813436	0.824158	0.843387	0.817097	0.842386	0.858078	0.858388	0.832027	0.81613	0.818627
scramble-chr17_68035083_T_C-REF-posStrand	1.22095	1.15047	1.27781	1.24731	1.09601	1.11779	1.19482	1.32866	1.45074	1.24193
scramble-chr17_72050159_C_T-REF-posStrand	0.854125	1.00114	0.864064	0.89327	0.923644	0.93014	1.02744	0.954546	0.992954	0.785717
scramble-chr18_106671_C_G-REF-posStrand	0.716147	0.7382	0.756249	0.71729	0.733465	0.703832	0.71505	0.732261	0.723737	0.723047
scramble-chr18_3609744_C_T-REF-posStrand	0.843773	0.851616	0.862548	0.85178	0.854631	0.891375	0.872574	0.872236	0.826094	0.900241
scramble-chr19_47843762_C_T-REF-posStrand	0.974882	0.954387	1.01922	1.00618	0.925584	0.968484	1.01572	0.958039	0.994194	1.0105
scramble-chr19_48738143_C_T-REF-negStrand	0.842338	0.868092	0.84733	0.82276	0.868803	0.873305	0.824626	0.865003	0.850163	0.827224
scramble-chr19_9110613_A_G-REF-posStrand	0.69181	0.700732	0.728998	0.690006	0.69119	0.722943	0.656868	0.722899	0.70816	0.714031
scramble-chr2_105488399_T_C-REF-posStrand	0.879412	0.849001	0.868859	0.845281	0.828163	0.88192	0.873561	0.89476	0.902836	0.881119
scramble-chr2_120332155_T_C-REF-posStrand	0.955395	0.985108	1.06802	0.957937	1.11882	1.22841	1.26368	1.29752	0.951952	1.22073
scramble-chr2_144550648_A_T-REF-posStrand	1.05546	1.03535	1.07949	0.991845	1.14912	1.01649	1.22405	1.28896	1.10888	1.24434
scramble-chr2_145629283_G_A-REF-posStrand	0.956692	0.940683	0.957835	0.958286	0.943678	0.956323	0.940333	0.941791	0.923197	0.962929
scramble-chr2_153793907_C_T-REF-posStrand	0.975735	1.02096	1.00855	0.925405	0.909354	1.00418	1.09877	1.03781	1.1391	1.0355
scramble-chr2_160224330_A_G-REF-posStrand	0.865422	0.9138	0.859887	0.782308	0.848279	0.904704	0.79673	0.928908	0.803247	0.905962
scramble-chr2_169843473_T_A-REF-posStrand	2.18655	2.14055	2.25748	2.08047	2.14148	2.32569	2.25346	2.24746	2.18661	2.19656
scramble-chr2_209729673_T_C-REF-posStrand	1.06703	1.08429	1.19046	1.03217	1.14033	1.45326	1.52763	1.62849	1.36937	1.4081
scramble-chr2_238247091_G_A-REF-posStrand	0.669673	0.681333	0.689138	0.66142	0.653958	0.695708	0.712287	0.665415	0.69113	0.691683
scramble-chr2_27518238_A_G-REF-posStrand	1.10347	1.08703	1.09273	1.11993	1.13005	1.06319	1.09736	1.10364	1.0847	1.10633
scramble-chr2_32173065_T_C-REF-posStrand	1.16578	1.16485	1.24833	1.18665	1.32722	1.22074	1.27176	1.13476	1.17732	1.14386
scramble-chr2_36822797_C_T-REF-posStrand	0.836302	0.853855	0.889118	0.864887	0.8313	0.817764	0.893824	0.876749	0.860475	0.856311
scramble-chr2_48007624_A_C-REF-posStrand	0.876928	0.84945	0.904093	0.856192	0.83223	0.877779	0.833297	0.944678	0.858944	0.920132
scramble-chr2_48607348_T_C-REF-posStrand	0.869291	0.912237	0.908562	0.890327	0.93225	0.906409	0.88373	0.920926	0.901222	0.867925
scramble-chr2_649867_A_T-REF-posStrand	1.42893	1.49459	1.45799	1.43602	1.49543	1.18699	1.21655	1.21328	1.24735	1.2395
scramble-chr2_73149712_G_A-REF-posStrand	1.02492	1.01134	1.01554	1.0142	1.05456	0.944445	0.944083	0.946076	0.956063	0.989085
scramble-chr20_53557356_A_T-REF-posStrand	1.02888	0.968896	1.00195	1.01438	1.01496	1.0201	1.02267	1.04896	1.00607	0.982085
scramble-chr20_63600101_G_A-REF-posStrand	0.996629	1.00641	0.978081	1.04585	1.04373	1.04671	1.08998	1.05991	1.03249	1.02188
scramble-chr21_28756904_A_C-REF-posStrand	1.15074	1.20881	1.18727	1.09792	1.19522	1.17694	1.14124	1.20638	1.11361	1.26919
scramble-chr22_42260582_A_T-REF-posStrand	1.09039	1.17942	1.098	1.11883	1.07336	1.31843	1.19668	1.16899	1.17429	1.20441
scramble-chr22_42727867_T_C-REF-posStrand	0.48386	0.494711	0.496421	0.488029	0.469856	0.45832	0.471776	0.492486	0.468749	0.502891
scramble-chr22_50129638_A_G-REF-posStrand	1.04303	1.04632	1.08678	1.01208	1.06152	1.05194	1.0831	1.08219	1.07076	1.06686
scramble-chr3_121953458_A_G-REF-posStrand	1.35333	1.28874	1.38029	1.27726	1.43456	1.54735	1.48356	1.41983	1.36064	1.16124
scramble-chr3_129656579_T_G-REF-negStrand	0.980557	1.07072	1.02286	1.12757	1.0506	0.981059	1.03393	1.06276	0.893451	1.03943
scramble-chr3_142808248_T_G-REF-posStrand	0.890489	0.863612	0.860881	0.854362	0.846083	0.886496	0.848724	0.864865	0.915158	0.826936
scramble-chr3_170778448_C_G-REF-posStrand	1.13489	0.998377	0.936953	1.03789	0.939058	0.942184	1.16029	1.02599	1.0074	1.13309
scramble-chr3_170891596_C_T-REF-posStrand	1.12998	1.1559	1.23949	1.18957	1.1574	1.12833	1.08961	1.14549	1.1605	1.11775
scramble-chr3_38516947_G_A-REF-posStrand	1.47368	1.41249	1.58881	1.49898	1.44929	1.64687	1.71924	1.59667	1.68109	1.93363
scramble-chr3_52240726_A_C-REF-posStrand	0.817827	0.820849	0.825088	0.78879	0.852839	0.827904	0.808077	0.85189	0.803395	0.818428
scramble-chr3_64090262_G_T-REF-posStrand	2.9456	2.93241	3.05431	2.95725	3.01701	2.62526	2.64973	2.53534	2.53098	2.61748
scramble-chr4_10483135_G_C-REF-posStrand	0.788982	0.797852	0.81541	0.768303	0.796537	0.838183	0.777	0.775383	0.778047	0.790783
scramble-chr4_112107845_C_G-REF-posStrand	1.13056	1.07494	1.07989	1.10234	1.12025	1.1277	1.15846	1.16428	1.21736	1.13457
scramble-chr4_128059746_C_A-REF-posStrand	0.801299	0.80773	0.849433	0.823153	0.806267	0.848567	0.835889	0.808617	0.844484	0.814574
scramble-chr4_38691304_T_A-REF-posStrand	0.730263	0.716421	0.754191	0.752726	0.722204	0.697288	0.762189	0.729491	0.719162	0.724576
scramble-chr4_39354215_A_G-REF-posStrand	1.40892	1.1321	1.32959	1.25943	1.19925	1.35501	1.45908	1.39699	1.35043	1.3513
scramble-chr4_54120718_T_C-REF-posStrand	1.2134	1.41382	1.38316	1.2736	1.24543	1.60113	0.994002	1.41521	1.38331	1.24474
scramble-chr4_77931437_C_T-REF-posStrand	1.12892	1.01936	1.06377	1.17921	1.18	1.13513	1.16915	1.23852	1.11673	1.19046
scramble-chr4_94105283_T_A-REF-posStrand	0.863051	0.928977	0.758466	0.886262	0.766926	0.736814	0.877961	0.818677	0.740206	0.869949
scramble-chr4_99543871_T_A-REF-posStrand	0.957992	0.981116	1.01288	0.970926	1.00993	0.981778	1.01921	1.01098	0.999083	1.03869
scramble-chr4_99827879_G_A-REF-posStrand	0.840573	0.936412	0.900877	0.874448	0.929638	0.846073	0.837051	0.921566	0.824076	0.878641
scramble-chr5_146138075_A_G-REF-posStrand	0.829899	0.871786	0.911064	0.80623	0.786516	0.754762	0.791946	0.813029	0.793742	0.786326
scramble-chr5_39194835_C_T-REF-posStrand	1.42564	1.4464	1.5012	1.42679	1.36636	1.41178	1.42652	1.44146	1.41972	1.34575
scramble-chr5_43647607_T_C-REF-posStrand	1.13693	0.979089	0.857338	0.974593	0.638511	1.24383	1.20056	1.44288	1.17933	1.21953
scramble-chr5_78274829_G_C-REF-posStrand	1.07874	1.04669	1.1252	1.12586	1.10515	1.10851	0.843848	0.98916	1.08358	1.06705
scramble-chr6_127416262_C_T-REF-posStrand	0.984958	1.01402	1.05266	1.00042	0.978206	1.11189	1.02903	1.08214	1.09398	1.1092
scramble-chr6_141017330_G_A-REF-posStrand	0.910312	0.938348	0.936438	0.928764	0.939583	0.894913	0.896679	0.907087	0.88618	0.928818
scramble-chr6_23850477_C_T-REF-posStrand	1.13847	1.17203	1.12603	1.10637	1.11182	1.06868	1.11633	1.04547	1.16271	1.21493
scramble-chr6_30852117_C_T-REF-posStrand	1.43941	1.42012	1.39923	1.42479	1.45627	1.31759	1.4067	1.45379	1.31481	1.34326
scramble-chr6_57242524_C_T-REF-posStrand	1.33119	1.35412	1.47934	1.32518	1.20741	1.5901	1.5574	1.7005	1.66819	1.51583
scramble-chr6_57242525_G_A-REF-posStrand	1.23972	1.04165	1.04015	1.24544	1.21784	1.18913	1.03605	1.27995	1.22835	1.24374
scramble-chr6_92922577_C_T-REF-posStrand	0.719744	0.718266	0.685478	0.690379	0.713934	0.680814	0.682467	0.703311	0.685229	0.705504
scramble-chr7_102853145_C_T-REF-posStrand	1.23315	1.32735	1.19651	1.28319	1.2448	1.23265	1.36957	1.22296	1.21461	1.37372
scramble-chr7_103994985_G_C-REF-posStrand	1.59698	1.57822	1.12947	1.10815	1.55709	1.39957	1.82504	1.17174	1.34497	1.50801
scramble-chr7_106862953_A_G-REF-posStrand	0.732182	0.771469	0.837854	0.750306	0.651052	0.674432	0.733874	0.715181	0.710501	0.757395
scramble-chr7_130915080_A_G-REF-posStrand	0.81692	0.837552	0.830056	0.858429	0.856012	0.88631	0.820622	0.861822	0.805262	0.868314
scramble-chr7_134288478_A_G-REF-posStrand	1.49785	1.53585	1.53517	1.50289	1.54464	1.53705	1.50322	1.46979	1.5204	1.54719
scramble-chr7_3476283_C_G-REF-posStrand	1.29209	1.28978	1.28002	1.23282	1.31317	1.8156	1.87104	1.7692	1.89177	1.83214
scramble-chr7_35026240_T_C-REF-posStrand	1.02051	1.01271	1.04956	1.00211	1.01482	1.09642	1.08323	1.05954	1.03209	1.06933
scramble-chr7_44900828_G_A-REF-posStrand	0.962192	0.975821	1.02421	0.999576	0.988799	1.00171	1.00246	0.96542	0.983286	0.989164
scramble-chr7_4795338_T_C-REF-posStrand	1.21564	1.17656	1.17015	1.21222	1.2974	1.25211	1.14399	1.12577	1.14088	1.23563
scramble-chr7_65504411_T_A-REF-posStrand	0.927183	0.927886	0.92795	0.94903	0.974595	0.947016	1.00283	1.00108	1.02866	1.06771
scramble-chr8_120105139_C_T-REF-posStrand	0.77963	0.783532	0.794894	0.769531	0.831238	0.760555	0.815493	0.730607	0.718381	0.736431
scramble-chr8_132835445_C_G-REF-posStrand	1.01299	1.00507	1.05256	0.957569	1.02979	1.06121	1.14244	0.989683	1.04627	1.03319
scramble-chr8_14269463_C_T-REF-posStrand	0.975975	0.931591	0.997212	0.95859	0.855287	0.956309	0.943425	0.901696	0.930811	0.947655
scramble-chr8_27849018_T_C-REF-posStrand	0.953796	0.932971	0.978113	0.907397	0.936439	0.982877	0.914378	0.962233	0.950268	0.973581
scramble-chr8_30576817_G_A-REF-posStrand	1.28804	1.22794	1.21429	1.23837	1.20902	1.31573	1.23907	1.27788	1.2989	1.32542
scramble-chr8_86092534_C_T-REF-posStrand	1.36616	1.34033	1.34192	1.32517	1.48122	1.46618	1.50236	1.49595	1.36705	1.42907
scramble-chr9_129020685_G_A-REF-negStrand	1.19378	1.23577	1.2081	1.15914	1.22901	1.19008	1.15518	1.24422	1.20798	1.24136
scramble-chr9_17356477_A_G-REF-posStrand	1.15962	1.08469	1.20926	1.08201	1.34719	0.99248	0.889873	1.10973	1.06493	0.932094
scramble-chr9_33683010_C_G-REF-posStrand	1.11857	1.09403	1.14243	1.14583	1.0944	1.0576	0.995745	1.05043	1.07452	1.11717
scramble-chr9_84370708_A_G-REF-posStrand	1.31288	1.38231	1.36024	1.36043	1.37227	1.32352	1.34288	1.35982	1.46104	1.29208
scramble-chr9_95457755_G_A-REF-posStrand	0.929435	1.02645	1.04739	1.0304	1.02613	1.06443	1.04214	1.13856	1.03688	1.09016
ctrl-AHRRE_3x-WT-naStrand	0.92645	0.903836	0.901523	0.911414	0.869847	0.848316	0.840955	0.836258	0.854597	0.928334
ctrl-AP1RE_6x-WT-naStrand	1.45421	1.43824	1.41821	1.37641	1.46567	1.53898	1.55665	1.53207	1.52573	1.55131
ctrl-ASNS_prom_CEBPATF-MUT-senseStrand	1.50974	1.1592	2.20636	0.777484	2.25934	0.789394	1.88361	1.60878	0.807337	1.33659
ctrl-ASNS_prom_CEBPATF-WT-senseStrand	11.2942	12.5708	11.2902	11.6765	11.7285	12.5282	14.8726	13.3437	13.7171	14.1486
ctrl-ATF6RE_5x-WT-naStrand	5.99064	5.94058	6.02749	6.06759	6.79289	30.0988	32.1454	33.1682	35.4158	33.7038
ctrl-BATFATF_fwd_5x-WT-naStrand	2.1348	2.0731	2.22616	2.00075	2.08606	2.18916	2.11839	2.08386	2.13444	2.11326
ctrl-BATFATF_rev_5x-WT-naStrand	2.94645	3.00368	2.98192	2.869	2.6435	4.69907	4.96994	4.9387	5.11844	4.91394
ctrl-CEBPATF_fwd_5x-WT-naStrand	8.16308	8.16513	8.48431	8.00671	7.05728	7.93586	8.18704	7.83016	7.49597	7.79836
ctrl-CEBPATF_rev_5x-WT-naStrand	8.31107	8.36715	8.74414	8.26319	7.6344	8.32965	8.71187	8.38306	8.5749	8.57927
ctrl-CHAC1_prom_CREBCEBP_CEBPATF_V2-MUT-senseStrand	1.24614	1.26965	0.858192	1.5496	0.618878	1.97172	1.67403	1.55287	1.18641	1.38037
ctrl-CHAC1_prom_CREBCEBP_CEBPATF_V2-WT-senseStrand	1.41599	2.05323	2.04091	1.61868	1.27836	2.41271	2.95839	2.8013	3.07222	2.28765
ctrl-CMV_enhancer_175bp_frag-WT-senseStrand	28.1925	25.4107	28.0699	26.2534	29.1345	31.5682	32.9011	33.254	33.693	33.2735
ctrl-CRE_5x_spacer1-WT-naStrand	2.12674	2.03806	2.14597	2.10547	2.1175	2.16307	2.1612	2.14955	2.03563	2.16947
ctrl-CRE_5x_spacer2-WT-naStrand	1.65692	1.64792	1.70415	1.54188	1.59708	1.80234	1.73933	1.72846	1.7032	1.7386
ctrl-CREBCEBP_fwd_5x-WT-naStrand	2.1454	2.12246	2.12711	2.08885	1.9535	2.03336	2.14686	2.0997	2.01908	2.05379
ctrl-CREBCEBP_rev_5x-WT-naStrand	2.22871	2.27791	2.31385	2.23387	2.20209	2.44726	2.45791	2.50286	2.46664	2.47995
ctrl-CREBRE_1x-WT-naStrand	1.44792	1.4662	1.47197	1.42881	1.36635	1.38517	1.38219	1.39978	1.34133	1.40372
ctrl-FGF21_prom_CEBPATF_site1-MUT-senseStrand	0.987831	0.981716	0.971937	0.967818	0.993591	0.967505	0.921279	0.946837	0.988738	0.951071
ctrl-FGF21_prom_CEBPATF_site1-WT-senseStrand	21.2351	20.1921	21.7058	20.2765	20.1276	24.817	26.1062	25.5696	26.6496	26.0451
ctrl-FGF21_prom_CEBPATF_site2-MUT-senseStrand	0.919146	0.982913	0.975144	0.92985	0.976916	0.956903	0.932509	0.958688	0.916649	0.965089
ctrl-FGF21_prom_CEBPATF_site2-WT-senseStrand	1.39821	1.44442	1.48909	1.43491	1.50248	1.46204	1.49126	1.48455	1.56974	1.50818
ctrl-HIF1aRE_4x-WT-naStrand	1.33928	1.30322	1.3419	1.3579	1.33283	1.12835	1.09743	1.06999	1.05271	1.09308
ctrl-HSF1RE_4x-WT-naStrand	1.26473	1.27679	1.35972	1.31926	1.31629	1.32505	1.23891	1.23597	1.18947	1.25707
ctrl-HSV_TK_promoter_175bp_frag-WT-senseStrand	1.71445	1.67384	1.68419	1.7176	1.81344	1.49315	1.4957	1.51281	1.52807	1.54064
ctrl-INHBE_prom_CEBPATF_site1-MUT-senseStrand	0.935224	1.04169	1.02349	1.00645	0.973799	1.07395	1.11925	1.09584	1.03771	1.07574
ctrl-INHBE_prom_CEBPATF_site1-WT-senseStrand	4.07713	4.08317	4.01621	4.17808	4.20162	5.12454	5.37033	5.40093	5.57301	5.43717
ctrl-INHBE_prom_CEBPATF_site2-MUT-senseStrand	0.855436	0.883821	0.918285	0.859265	0.897165	0.971574	0.958651	0.922067	0.943527	0.931108
ctrl-INHBE_prom_CEBPATF_site2-WT-senseStrand	18.9455	17.5937	19.1868	17.8699	17.6403	22.8013	23.8772	23.9849	25.4307	24.4217
ctrl-IRFRE_5x-WT-naStrand	4.94093	4.95774	5.11867	5.19797	5.55282	3.52344	3.61246	3.71016	3.73602	3.7458
ctrl-MTFRE_5x-WT-naStrand	21.324	21.7031	22.3078	22.7086	24.9343	13.6765	14.701	15.3828	15.2485	14.6593
ctrl-NFkBRE_5x-WT-naStrand	8.67894	8.65174	9.16463	8.80588	9.43083	7.67029	7.89896	7.63069	7.50738	7.7983
ctrl-NRF2RE_4x-WT-naStrand	4.38831	4.7028	4.58196	4.76192	5.57863	6.96342	7.99131	8.07457	8.6642	8.3668
ctrl-P53RE_2x-WT-naStrand	18.2938	18.2215	19.7449	19.1697	21.1419	15.5081	16.1931	16.8764	17.099	16.6417
ctrl-PPP1R15A_prom_CREB-MUT-senseStrand	1.26959	1.29577	1.34634	1.28941	1.29684	1.26459	1.20648	1.22457	1.20348	1.20449
ctrl-PPP1R15A_prom_CREB-WT-senseStrand	3.43814	3.52258	3.59864	3.51823	3.87643	2.88201	3.17729	3.07036	3.17438	3.16772
ctrl-RSV_promoter_175bp_frag-WT-senseStrand	23.0719	21.9699	23.8007	23.2948	28.4141	23.4836	24.9783	25.3409	27.3929	26.0082
ctrl-SARS1_intronic_CEBPATF-MUT-senseStrand	1.00821	0.984465	1.03452	0.988189	1.00381	1.07093	1.08288	1.07566	1.08929	1.06368
ctrl-SARS1_intronic_CEBPATF-WT-senseStrand	13.8959	13.001	13.9877	12.6815	12.9791	22.3224	22.9164	22.2169	23.2197	22.2547
ctrl-SLC38A2_intronic_CEBPATF-MUT-senseStrand	0.586527	0.568347	0.68372	0.609174	0.693902	0.594115	0.623072	0.647032	0.547788	0.644028
ctrl-SLC38A2_intronic_CEBPATF-WT-senseStrand	14.3673	14.6617	14.7384	13.9894	13.5536	17.5355	18.8959	17.7578	19.0247	18.6092
ctrl-SMADRE_3x-WT-naStrand	1.40387	1.44111	1.53681	1.46625	1.50148	1.30763	1.3068	1.38934	1.35765	1.33173
ctrl-STAT1RE_5x-WT-naStrand	8.3634	8.60745	8.93468	8.68602	9.44096	6.86343	6.91829	6.82494	6.99271	7.09042
ctrl-STAT5RE_5x-WT-naStrand	1.76428	1.94091	1.84887	1.82327	1.93806	1.45662	1.59541	1.58301	1.48908	1.65019
ctrl-SV40_enhancer_175bp_frag-WT-naStrand	13.3003	12.6567	13.5583	13.0873	13.9059	11.0588	11.5772	11.3695	11.419	11.5112
ctrl-SV40_promoter_175bp_frag-WT-senseStrand	1.53982	1.51713	1.53232	1.43106	1.52213	1.49675	1.51996	1.48752	1.43366	1.47685
ctrl-TRIB3_prom_1x33_CEBPATF-MUT-senseStrand	0.677238	0.762135	1.01071	0.595045	1.23413	0.980001	1.46522	0.803806	0.798477	0.550308
ctrl-TRIB3_prom_1x33_CEBPATF-WT-senseStrand	1.16969	1.12263	1.12179	1.27061	0.820519	1.14673	1.52909	1.70783	1.36826	1.32384
ctrl-TRIB3_prom_2x33_CEBPATF-MUT-senseStrand	1.60437	1.4665	1.75849	2.13931	2.03652	1.88318	1.93439	2.34838	2.45126	1.84463
ctrl-TRIB3_prom_2x33_CEBPATF-WT-senseStrand	4.00638	3.95516	5.15251	4.34072	4.14506	3.43641	3.34949	3.66269	4.34874	4.96619
ctrl-TRIB3_prom_3x33_CEBPATF-MUT-senseStrand	0.371108	0.379923	0.949102	0.716673	0.347104	0.831601	1.22561	1.06468	0.826879	1.04537
ctrl-TRIB3_prom_3x33_CEBPATF-WT-senseStrand	28.9221	26.4357	28.8039	25.6685	23.9259	91.3044	94.8194	95.5042	99.0035	99.2953
