# Supplementary material for: Genome-wide census of ATF4 binding sites and functional profiling of trait-associated genetic variants overlapping ATF4 binding motifs
Source: PLoS Genet. 2023 Oct 31;19(10):e1011014. doi: 10.1371/journal.pgen.1011014 (PMC10637723; doi:10.1371/journal.pgen.1011014)
Supplement: S15 Table — The motif alterations predicted for the variants and variants’ genomic locations (promoter/distal) are additionally shown. Promoter regions were defined as TSS +/- 1kb (GENCODE v38). (XLSX) [file pgen.1011014.s025.xlsx]

## Sheet: Sheet1
Supplementary Table S15. Allelic effect analysis results. The motif alterations predicted for the variants and variants' genomic locations (promoter/distal) are additionally shown. Promoter regions were defined as TSS +/- 1kb (GENCODE v38).
		Allelic fold change		MPRAnalyze, Control treatment				MPRAnalyze, Tunicamycin				Motif alteration by variant and comparison to MPRA effect									Genomic location (promoter/distal)
Variant (GRCh38)	rsID	REF/ALT log2FC (Control treatment)	REF/ALT log2FC (Tunicamycin)	statistic	pval	fdr	model logFC	statistic	pval	fdr	model logFC	ALT allele motif consequence	MPRA allelic FDR<0.05 (Control)	MPRA allelic FDR<0.05 (Tunicamycin)	Higher activity allele (no pval cutoff; Control)	Higher activity allele (no pval cutoff; Tunicamycin)	Motif directionally concordant (no pval cutoff; Control)	Motif directionally concordant (no pval cutoff; Tunicamycin)	Motif and MPRA direction concordance (FDR<0.05; Control)	Motif and MPRA direction concordance (FDR<0.05; Tunicamycin)	Promoter or distal	TSS strand	TSS gene	TSS distance (bp)
chr1_109392703_C_T-negStrand	rs3768495	-0.344759	-0.465456	13.2885	0.000267039	0.000625603	-0.234966	15.7496	7.23042e-05	0.000151111	-0.322613	ALT creates CEBP-ATF	yes	yes	ALT	ALT	yes	yes	concordant	concordant	promoter	-	SORT1	284
chr1_10986315_A_G-posStrand	rs12089817	0.402409	0.591103	95.5478	1.44364e-22	1.74741e-21	0.281402	148.096	4.52008e-34	5.47118e-33	0.408468	ALT disrupts CEBP-ATF	yes	yes	REF	REF	yes	yes	concordant	concordant	distal
chr1_11911288_T_C-posStrand	rs4845889	0.0728087	0.00106493	3.50626	0.0611373	0.089473	-0.113336	3.70428	0.0542731	0.0737971	-0.112006	ALT disrupts CEBP-ATF	no	no	ALT	ALT	no	no			distal
chr1_13807659_G_T-posStrand	rs2244634	-0.00161668	-0.0593256	0.155475	0.693357	0.750168	0.0137064	0.583333	0.445009	0.506961	-0.025339	ALT creates CEBP-ATF	no	no	REF	ALT	no	yes			distal
chr1_150038584_G_A-posStrand	rs11589585	-0.327951	-0.421146	22.9925	1.62637e-06	4.87073e-06	-0.276052	29.9888	4.34554e-08	1.2561e-07	-0.34339	ALT converts CREB-CEBP to CEBP-ATF	yes	yes	ALT	ALT	NA	NA			distal
chr1_155550353_T_C-posStrand	rs11264380	-0.491211	-0.608079	76.7123	1.97769e-18	1.68976e-17	-0.343607	95.8776	1.22213e-22	7.63501e-22	-0.423343	ALT creates CEBP-ATF	yes	yes	ALT	ALT	yes	yes	concordant	concordant	distal
chr1_157032651_T_C-posStrand	rs1336146	0.465353	0.440191	79.1749	5.6847e-19	5.00425e-18	0.320058	53.7389	2.28986e-13	9.85488e-13	0.30111	ALT converts CEBP-ATF to CREB-CEBP	yes	yes	REF	REF	NA	NA			distal
chr1_157627913_T_C-posStrand	rs2224604	0.176428	0.465354	3.26875	0.0706116	0.100799	0.110056	13.3723	0.000255369	0.000509861	0.280845	ALT creates CEBP-ATF	no	yes	REF	REF	no	no		discordant	distal
chr1_158690655_T_G-posStrand	rs2427803	-0.061431	-0.0515581	6.6219	0.0100732	0.0178977	-0.0976598	7.28358	0.00695876	0.0113849	-0.0974329	low-stringency position in motif	yes	yes	ALT	ALT	NA	NA			distal
chr1_158690656_C_A-posStrand	rs2427804	-0.00369952	-0.0338389	0.10205	0.749383	0.798884	0.0107217	0.349477	0.554409	0.614717	-0.0186709	ALT disrupts CEBP-ATF	no	no	REF	ALT	yes	no			distal
chr1_159636786_C_T-posStrand	rs74122968	-0.0993698	-0.0630788	3.14341	0.0762343	0.107767	-0.0837142	1.19798	0.273727	0.326561	-0.0478279	ALT creates CEBP-ATF	no	no	ALT	ALT	yes	yes			distal
chr1_161707114_T_C-posStrand	rs1340977	-0.132101	-0.183879	5.77794	0.0162286	0.0274103	-0.0932127	10.9533	0.000934346	0.00167032	-0.129684	ALT disrupts CEBP-ATF	yes	yes	ALT	ALT	no	no	discordant	discordant	promoter	+	FCRLA	93
chr1_169300453_G_A-posStrand	rs12121185	0.313184	0.307018	0.479604	0.488602	0.553866	0.0768668	0.196381	0.657658	0.706283	0.050903	ALT disrupts CEBP-ATF	no	no	REF	REF	yes	yes			distal
chr1_169507007_A_C-posStrand	rs111711041	-0.445362	-0.584698	11.269	0.000788101	0.00168341	-0.286753	25.8812	3.63096e-07	9.677e-07	-0.402613	ALT disrupts CEBP-ATF	yes	yes	ALT	ALT	no	no	discordant	discordant	distal
chr1_169546298_C_T-posStrand	rs6672595	1.12189	1.1622	165.642	6.62294e-38	1.28264e-36	0.783789	168.964	1.24604e-38	1.85629e-37	0.795715	ALT disrupts CEBP-ATF	yes	yes	REF	REF	yes	yes	concordant	concordant	distal
chr1_171480481_A_G-posStrand	rs6701071	0.107784	0.145814	2.82723	0.0926781	0.128511	0.139471	4.48517	0.0341902	0.0485685	0.156776	ALT creates CREB-CEBP	no	yes	REF	REF	no	no		discordant	distal
chr1_173364310_A_T-posStrand	rs4258254	-0.231172	-0.217908	2.55699	0.109808	0.147681	-0.109475	1.83575	0.17545	0.21969	-0.0980217	ALT disrupts CEBP-ATF	no	no	ALT	ALT	no	no			distal
chr1_173595739_A_C-posStrand	rs61828916	-0.228508	-0.608279	4.19345	0.0405805	0.0632099	-0.151669	7.86473	0.00504084	0.00836779	-0.287493	ALT disrupts CEBP-ATF	no	yes	ALT	ALT	no	no		discordant	distal
chr1_173960597_G_A-posStrand	rs7413166	-0.646785	-0.604366	0.122912	0.725898	0.779546	-0.0403179	0.00279117	0.957866	0.966181	-0.00640958	ALT disrupts CEBP-ATF	no	no	ALT	ALT	no	no			distal
chr1_179137764_A_G-posStrand	rs2636274	0.0696889	0.0318649	0.382762	0.536129	0.599346	-0.0411306	0.435438	0.509332	0.573942	-0.0430602	ALT disrupts CEBP-ATF	no	no	ALT	ALT	no	no			distal
chr1_179202578_C_T-posStrand	rs2793807	0.17423	0.0837368	2.96978	0.0848335	0.118256	0.0817995	0.0583023	0.8092	0.836557	0.0119682	ALT creates CEBP-ATF	no	no	REF	REF	no	no			distal
chr1_183596854_T_C-posStrand	rs2333685	-0.316429	-0.430221	21.6742	3.23111e-06	9.43355e-06	-0.221623	30.8731	2.75464e-08	8.08305e-08	-0.299029	ALT converts CEBP-ATF to CREB-CEBP	yes	yes	ALT	ALT	NA	NA			distal
chr1_183881767_A_G-posStrand	rs11585126	0.0896596	0.0892578	3.4141	0.0646415	0.0939183	0.0815829	3.18061	0.0745167	0.0997563	0.0829276	low-stringency position in motif	no	no	REF	REF	NA	NA			distal
chr1_186244962_T_C-posStrand	rs662844	0.631529	0.623234	146.643	9.39037e-34	1.60465e-32	0.432244	140.604	1.96397e-32	2.19435e-31	0.427211	ALT disrupts CEBP-ATF	yes	yes	REF	REF	yes	yes	concordant	concordant	distal
chr1_195159402_C_G-posStrand	rs78034007	0.0269032	0.109017	0.00271351	0.958456	0.966776	0.00186546	2.45762	0.116956	0.150349	0.0549875	low-stringency position in motif	no	no	REF	REF	NA	NA			distal
chr1_195159405_C_T-posStrand	rs663641	-0.00217272	0.0458844	0.135633	0.712662	0.768543	-0.00843484	0.211105	0.645903	0.697527	0.0160309	low-stringency position in motif	no	no	ALT	REF	NA	NA			distal
chr1_20840609_T_A-posStrand	rs935917	0.0124443	-0.063979	0.0363488	0.848797	0.879057	0.0148777	0.229333	0.632019	0.683805	-0.0354719	ALT disrupts CEBP-ATF	no	no	REF	ALT	yes	no			distal
chr1_21262110_C_G-posStrand	rs212532	-0.0187021	-0.136179	0.0794263	0.778076	0.818954	0.0124494	1.708	0.191244	0.236411	-0.0612408	ALT creates CRE	no	no	REF	ALT	no	yes			distal
chr1_214970234_T_C-posStrand	rs1582113	-0.739531	-1.85345	94.0385	3.09445e-22	3.52525e-21	-0.497274	234.365	6.66045e-53	1.33439e-51	-1.26757	ALT creates CEBP-ATF	yes	yes	ALT	ALT	yes	yes	concordant	concordant	distal
chr1_227270686_T_C-posStrand	rs2718215	0.45326	0.879515	66.817	2.97911e-16	2.08538e-15	0.304759	133.934	5.64846e-31	5.47194e-30	0.599347	ALT disrupts CEBP-ATF	yes	yes	REF	REF	yes	yes	concordant	concordant	distal
chr1_227526776_A_G-posStrand	rs10916157	0.204755	0.268092	2.71603	0.099345	0.135492	0.0792798	6.8967	0.00863549	0.0139755	0.113285	ALT disrupts CEBP-ATF	no	yes	REF	REF	yes	yes		concordant	distal
chr1_230101793_T_A-posStrand	rs10864690	0.601541	2.1741	95.8452	1.24228e-22	1.53567e-21	0.432851	303.824	4.83767e-68	1.47931e-66	1.52072	low-stringency position in motif	yes	yes	REF	REF	NA	NA			distal
chr1_23160050_T_C-posStrand	rs34001997	-0.0184314	-0.0517111	0.472858	0.491675	0.555765	-0.0325546	0.184772	0.667304	0.71532	-0.0266792	ALT disrupts CEBP-ATF	no	no	ALT	ALT	no	no			distal
chr1_232423784_C_T-posStrand	rs72757391	-0.18497	-0.925726	2.52892	0.111777	0.149982	-0.12511	11.2435	0.000799028	0.00145986	-0.406574	ALT converts CREB-CEBP to CEBP-ATF	no	yes	ALT	ALT	NA	NA			distal
chr1_235293664_A_T-posStrand	rs549980771	-0.336973	-0.25651	15.2033	9.65352e-05	0.000238668	-0.334632	9.9403	0.00161699	0.00285554	-0.262391	low-stringency position in motif	yes	yes	ALT	ALT	NA	NA			distal
chr1_244296942_G_A-posStrand	rs483525	0.0940066	0.133389	3.22991	0.0723048	0.102712	0.076848	5.99677	0.0143321	0.0220874	0.111085	low-stringency position in motif	no	yes	REF	REF	NA	NA			distal
chr1_24727732_C_G-posStrand	rs7520844	-0.120818	-0.133613	2.32133	0.127611	0.168888	-0.0686833	2.28652	0.130502	0.166641	-0.0755935	ALT creates CEBP-ATF	no	no	ALT	ALT	yes	yes			distal
chr1_3055960_T_C-posStrand	rs2981856	0.200155	0.425703	0.00300868	0.956257	0.966235	0.00493485	2.03126	0.154093	0.194626	0.14503	ALT disrupts CEBP-ATF	no	no	REF	REF	yes	yes			distal
chr1_40335425_C_T-posStrand	rs11207895	-0.907888	-1.4372	102.512	4.2868e-24	5.79216e-23	-0.685273	164.557	1.14328e-37	1.62011e-36	-1.05156	ALT creates CREB-CEBP	yes	yes	ALT	ALT	yes	yes	concordant	concordant	distal
chr1_41152770_A_T-negStrand	rs213768	-0.506592	-0.538907	32.1111	1.45603e-08	5.49321e-08	-0.378348	37.7153	8.18603e-10	2.76516e-09	-0.408521	ALT creates CEBP-ATF	yes	yes	ALT	ALT	yes	yes	concordant	concordant	promoter	-	SCMH1	95
chr1_41155807_C_T-posStrand	rs213739	-0.188898	-0.378413	2.9886	0.0838527	0.117677	-0.113465	11.6827	0.000630838	0.00118231	-0.24419	low-stringency position in motif	no	yes	ALT	ALT	NA	NA			distal
chr1_46058562_G_A-posStrand	rs785463	-0.0890929	-0.273117	10.1985	0.00140551	0.00287004	-0.252268	22.1273	2.5516e-06	6.20283e-06	-0.381174	ALT converts CREB-CEBP to CEBP-ATF	yes	yes	ALT	ALT	NA	NA			distal
chr1_47340415_G_A-posStrand	rs12123269	-0.447859	-0.582663	36.0117	1.96141e-09	8.37926e-09	-0.307181	55.1544	1.11421e-13	4.92806e-13	-0.398188	ALT creates CEBP-ATF	yes	yes	ALT	ALT	yes	yes	concordant	concordant	distal
chr1_50525754_G_C-posStrand	rs10888691	0.200344	0.0965238	5.14359	0.0233323	0.038294	0.106656	0.540068	0.462405	0.524721	0.0333754	ALT disrupts CEBP-ATF	yes	no	REF	REF	yes	yes	concordant		distal
chr1_55607585_A_G-posStrand	rs11206636	-0.0688975	-0.0536555	4.63107	0.031398	0.0506728	-0.045561	2.47517	0.115657	0.149659	-0.034452	ALT converts CEBP-ATF to CREB-CEBP	no	no	ALT	ALT	NA	NA			distal
chr1_63261871_T_C-negStrand	rs670318	0.0947022	0.110637	6.56286	0.0104129	0.0182225	0.0588489	8.8645	0.00290769	0.00493968	0.0759707	ALT converts CEBP-ATF to CREB-CEBP	yes	yes	REF	REF	NA	NA			promoter	-	LINC00466	66
chr1_64942496_T_G-posStrand	rs61784751	-0.138868	-0.161572	9.78402	0.00176035	0.00351465	-0.112473	9.78279	0.00176153	0.00307342	-0.141491	low-stringency position in motif	yes	yes	ALT	ALT	NA	NA			distal
chr1_64974966_A_G-posStrand	rs113777815	0.605794	0.906445	39.7897	2.82834e-10	1.30418e-09	0.486114	64.9221	7.79167e-16	3.83641e-15	0.691673	low-stringency position in motif	yes	yes	REF	REF	NA	NA			distal
chr1_65868194_A_T-posStrand	rs2840677	2.10926	2.21913	275.597	6.83964e-62	3.31152e-60	1.47618	299.533	4.16394e-67	1.15202e-65	1.5473	ALT disrupts CEBP-ATF	yes	yes	REF	REF	yes	yes	concordant	concordant	distal
chr1_67223925_A_G-posStrand	rs41396545	-0.142004	-0.0743788	3.69361	0.0546212	0.0811634	-0.0816469	0.885058	0.34682	0.404623	-0.0387546	low-stringency position in motif	no	no	ALT	ALT	NA	NA			distal
chr1_67686755_C_T-posStrand	rs532446	-0.402672	-0.420669	84.4469	3.94675e-20	4.02292e-19	-0.283116	108.022	2.65766e-25	2.03171e-24	-0.295296	low-stringency position in motif	yes	yes	ALT	ALT	NA	NA			distal
chr1_8218839_A_C-posStrand	rs428180	0.0891094	0.245016	5.24099	0.0220607	0.0364127	0.0608875	18.7466	1.4929e-05	3.3106e-05	0.156478	low-stringency position in motif	yes	yes	REF	REF	NA	NA			distal
chr1_90881235_T_C-posStrand	rs946077	0.109801	-0.0204555	6.59014	0.0102545	0.018013	0.0800537	0.0102022	0.919546	0.932384	0.00354574	ALT converts CEBP-ATF to CREB-CEBP	yes	no	REF	REF	NA	NA			distal
chr1_93179181_G_A-posStrand	rs2783496	-0.0697107	-0.125524	2.27768	0.131248	0.173239	-0.130061	4.60243	0.0319266	0.0459143	-0.184365	ALT creates CEBP-ATF	no	yes	ALT	ALT	yes	yes		concordant	promoter	+	CCDC18	736
chr10_101413184_G_A-posStrand	rs34881531	-0.25455	-0.520723	0.0682344	0.793925	0.834124	-0.0297657	2.99244	0.0836538	0.111219	-0.20833	ALT creates CEBP-ATF	no	no	ALT	ALT	yes	yes			distal
chr10_102996273_A_T-posStrand	rs7894588	-0.114343	-0.133533	6.31134	0.0119968	0.0208065	-0.0807651	7.73815	0.00540661	0.00894941	-0.0872154	ALT creates CEBP-ATF	yes	yes	ALT	ALT	yes	yes	concordant	concordant	distal
chr10_108749763_G_A-posStrand	rs72828009	-0.305988	-0.236948	14.9051	0.000113056	0.00027369	-0.195971	11.0493	0.000887205	0.00159587	-0.163608	ALT creates CEBP-ATF	yes	yes	ALT	ALT	yes	yes	concordant	concordant	distal
chr10_119808232_A_T-posStrand	rs36078131	1.00894	1.31317	90.3107	2.0355e-21	2.23136e-20	0.740091	124.774	5.70417e-29	5.09865e-28	0.93746	low-stringency position in motif	yes	yes	REF	REF	NA	NA			distal
chr10_121158221_T_C-posStrand	rs60089052	0.583476	1.0971	9.77628	0.00176777	0.00351738	0.382511	32.4549	1.21994e-08	3.69158e-08	0.744359	ALT disrupts CEBP-ATF	yes	yes	REF	REF	yes	yes	concordant	concordant	distal
chr10_125982897_G_C-posStrand	rs2366342	0.0297131	0.0333335	1.96249	0.161247	0.208188	0.0813682	1.86751	0.171761	0.215536	0.0794541	low-stringency position in motif	no	no	REF	REF	NA	NA			distal
chr10_12783052_G_A-posStrand	rs35920864	-0.209262	-0.23767	14.3211	0.000154125	0.000370026	-0.178644	16.0458	6.18283e-05	0.000130626	-0.202639	ALT creates CEBP-ATF	yes	yes	ALT	ALT	yes	yes	concordant	concordant	distal
chr10_131999259_G_A-posStrand	rs34234923	-0.0786505	-0.320966	4.44697	0.0349632	0.0555016	-0.0739144	16.8182	4.11368e-05	8.81938e-05	-0.215741	ALT converts CREB-CEBP to CEBP-ATF	no	yes	ALT	ALT	NA	NA			distal
chr10_18352912_C_T-posStrand	rs1277840	0.247047	0.744781	6.59636	0.0102187	0.018013	0.188305	25.4675	4.49887e-07	1.17741e-06	0.455883	low-stringency position in motif	yes	yes	REF	REF	NA	NA			distal
chr10_22817885_C_T-posStrand	rs77824461	0.057564	0.0722798	0.189974	0.662939	0.721287	-0.0126178	0.0641462	0.800059	0.829123	0.00780665	ALT disrupts CEBP-ATF	no	no	ALT	REF	no	yes			distal
chr10_23512018_T_C-posStrand	rs11013545	0.0742959	0.115647	2.97739	0.0844353	0.118209	0.0706096	5.26471	0.021762	0.0317681	0.0920244	ALT disrupts CREB-CEBP	no	yes	REF	REF	yes	yes		concordant	distal
chr10_27795296_T_C-posStrand	rs2782338	0.217279	0.36653	15.1446	9.95821e-05	0.000245158	0.157587	36.9784	1.19445e-09	3.94305e-09	0.25155	ALT creates CEBP-ATF	yes	yes	REF	REF	no	no	discordant	discordant	distal
chr10_28088102_T_C-posStrand	rs79599700	2.51391	3.35477	312.935	5.01126e-70	4.15934e-68	1.77875	364.719	2.64301e-81	1.91949e-79	2.36438	ALT disrupts CEBP-ATF	yes	yes	REF	REF	yes	yes	concordant	concordant	distal
chr10_28176215_C_T-posStrand	rs6481509	-0.00291886	0.189204	0.0131554	0.908685	0.926221	-0.00314398	1.4331	0.231259	0.27992	0.0647265	low-stringency position in motif	no	no	ALT	REF	NA	NA			distal
chr10_37869000_T_C-posStrand	rs7906186	0.128788	0.134604	2.6707	0.102211	0.138426	0.0776245	2.65519	0.103212	0.134454	0.0805358	ALT disrupts CEBP-ATF	no	no	REF	REF	yes	yes			distal
chr10_42759341_T_A-posStrand	rs2744062	-1.15542	-1.38234	189.305	4.50746e-43	1.0666e-41	-0.818177	221.49	4.27914e-50	7.76932e-49	-0.97477	ALT creates CEBP-ATF	yes	yes	ALT	ALT	yes	yes	concordant	concordant	distal
chr10_5076130_A_C-posStrand	rs6601899	0.129573	0.0958663	6.13847	0.0132272	0.0228041	0.0882776	3.15367	0.0757566	0.101183	0.066833	ALT disrupts CEBP-ATF	yes	no	REF	REF	yes	yes	concordant		distal
chr10_52756745_C_T-posStrand	rs72792762	0.382964	0.413251	25.298	4.91227e-07	1.56815e-06	0.317593	26.6112	2.488e-07	6.7548e-07	0.341012	ALT disrupts CEBP-ATF	yes	yes	REF	REF	yes	yes	concordant	concordant	distal
chr10_59887294_T_C-posStrand	rs1171818	0.165584	-0.0301236	3.70917	0.0541141	0.0806162	0.0884503	0.334226	0.563181	0.622069	-0.0291682	low-stringency position in motif	no	no	REF	ALT	NA	NA			distal
chr10_63303503_G_A-posStrand	rs10761740	0.0170134	0.0728285	0.155942	0.692921	0.750168	0.0129988	2.9283	0.0870393	0.114931	0.0527399	ALT converts CREB-CEBP to CEBP-ATF	no	no	REF	REF	NA	NA			distal
chr10_68153681_G_A-posStrand	rs141903064	0.0728945	0.111775	5.61357	0.0178219	0.0298402	0.0622592	7.48904	0.00620756	0.010217	0.0861088	low-stringency position in motif	yes	yes	REF	REF	NA	NA			distal
chr10_71108211_T_C-posStrand	rs7086578	0.330717	0.576845	53.7485	2.27865e-13	1.33727e-12	0.23058	104.58	1.50942e-24	1.12433e-23	0.405596	ALT disrupts CEBP-ATF	yes	yes	REF	REF	yes	yes	concordant	concordant	distal
chr10_73317212_T_C-posStrand	rs112125881	0.106168	0.185297	8.91099	0.00283459	0.0054533	0.0758487	26.7347	2.33392e-07	6.36622e-07	0.130177	ALT disrupts CEBP-ATF	yes	yes	REF	REF	yes	yes	concordant	concordant	distal
chr10_73334944_C_T-posStrand	rs6480698	-0.307363	-0.675186	10.3758	0.00127676	0.00263985	-0.336417	27.5664	1.51793e-07	4.2197e-07	-0.58888	ALT converts CREB-CEBP to CEBP-ATF	yes	yes	ALT	ALT	NA	NA			distal
chr10_74224248_C_G-posStrand	rs10824119	-0.0793875	-0.538406	1.45624	0.227529	0.283679	-0.0442495	63.802	1.37577e-15	6.66101e-15	-0.357776	low-stringency position in motif	no	yes	ALT	ALT	NA	NA			distal
chr10_75191043_A_G-posStrand	rs11001318	-0.0735531	-0.0307197	3.08089	0.0792171	0.111712	-0.142373	1.44921	0.228655	0.277345	-0.100021	ALT disrupts CEBP-ATF	no	no	ALT	ALT	no	no			distal
chr10_7818302_T_C-posStrand	rs2057604	0.588431	0.612061	7.42327	0.00643857	0.0118007	0.354586	5.93179	0.0148701	0.022676	0.338372	ALT disrupts CREB-CEBP	yes	yes	REF	REF	yes	yes	concordant	concordant	promoter	+	TAF3	201
chr10_79478978_T_C-posStrand	rs11003024	0.201367	0.17436	2.32453	0.127348	0.168888	0.0980337	2.482	0.115156	0.149343	0.0971484	low-stringency position in motif	no	no	REF	REF	NA	NA			distal
chr10_86389541_T_C-posStrand	rs10887595	0.777739	0.635927	80.9386	2.32846e-19	2.182e-18	0.540204	32.4323	1.23418e-08	3.69618e-08	0.523535	ALT disrupts CEBP-ATF	yes	yes	REF	REF	yes	yes	concordant	concordant	distal
chr10_87865000_C_T-posStrand	rs117587034	0.370694	0.473962	74.0138	7.7574e-18	6.43864e-17	0.258917	97.8145	4.59467e-23	2.96612e-22	0.327891	ALT disrupts CEBP-ATF	yes	yes	REF	REF	yes	yes	concordant	concordant	promoter	+	PTEN	532
chr10_95592087_C_G-posStrand	rs1254093	-0.54373	-0.682739	61.1859	5.19309e-15	3.35243e-14	-0.274129	103.354	2.8029e-24	2.01047e-23	-0.44777	ALT creates CEBP-ATF	yes	yes	ALT	ALT	yes	yes	concordant	concordant	distal
chr10_99845936_A_G-posStrand	rs3740065	0.441112	0.740372	44.3815	2.70224e-11	1.3436e-10	0.293665	94.2178	2.8265e-22	1.74702e-21	0.506332	ALT disrupts BATF-ATF	yes	yes	REF	REF	yes	yes	concordant	concordant	distal
chr10_99906644_G_A-posStrand	rs7910099	-0.729748	-1.07418	57.3217	3.70042e-14	2.28718e-13	-0.459307	97.2022	6.2596e-23	3.99651e-22	-0.69623	ALT creates BATF-ATF	yes	yes	ALT	ALT	yes	yes	concordant	concordant	distal
chr11_111343907_A_G-posStrand	rs11213841	-0.230586	-0.27479	11.8986	0.000561771	0.00125534	-0.226179	14.896	0.000113603	0.000234888	-0.247952	ALT disrupts CEBP-ATF	yes	yes	ALT	ALT	no	no	discordant	discordant	distal
chr11_118684674_C_T-posStrand	rs2508573	-0.204827	-0.267765	10.3404	0.00130152	0.00268151	-0.224358	14.3067	0.000155313	0.000317735	-0.266968	ALT creates CEBP-ATF	yes	yes	ALT	ALT	yes	yes	concordant	concordant	distal
chr11_17445506_T_G-posStrand	rs10766400	-0.276421	-0.439132	7.0648	0.00786129	0.0142287	-0.177379	11.8581	0.000574108	0.00108298	-0.243536	ALT creates CEBP-ATF	yes	yes	ALT	ALT	yes	yes	concordant	concordant	distal
chr11_22520055_G_A-posStrand	rs7115238	0.285457	0.125368	45.0247	1.94565e-11	9.82975e-11	0.195771	14.148	0.000168975	0.000340883	0.0886402	ALT converts CREB-CEBP to CEBP-ATF	yes	yes	REF	REF	NA	NA			distal
chr11_29073732_A_G-posStrand	rs1907606	-0.0257025	-0.0627889	0.220107	0.638959	0.700365	-0.0131219	1.26969	0.259825	0.311898	-0.0332927	ALT converts CEBP-ATF to CREB-CEBP	no	no	ALT	ALT	NA	NA			distal
chr11_34416988_A_G-posStrand	rs5028597	0.327679	0.447114	28.4189	9.77081e-08	3.39931e-07	0.222803	28.0125	1.20533e-07	3.36682e-07	0.296907	low-stringency position in motif	yes	yes	REF	REF	NA	NA			distal
chr11_43671560_G_A-posStrand	rs35060985	0.0347448	0.145629	1.48932	0.222323	0.277784	0.0289622	12.8573	0.000336165	0.000659837	0.101672	ALT disrupts CEBP-ATF	no	yes	REF	REF	yes	yes		concordant	distal
chr11_45457894_C_T-posStrand	rs750995	0.050942	0.0363532	1.13937	0.285785	0.351038	0.0325653	0.624142	0.429512	0.490269	0.0224053	low-stringency position in motif	no	no	REF	REF	NA	NA			distal
chr11_46258264_G_A-posStrand	rs6485671	-0.322246	-0.304773	24.4327	7.69523e-07	2.40372e-06	-0.202798	29.5904	5.33697e-08	1.53504e-07	-0.198962	ALT creates CEBP-ATF	yes	yes	ALT	ALT	yes	yes	concordant	concordant	distal
chr11_68209126_G_C-posStrand	rs74538877	0.675965	0.592704	18.8154	1.44002e-05	3.94646e-05	0.425358	12.8378	0.000339681	0.000662264	0.358415	ALT disrupts CEBP-ATF	yes	yes	REF	REF	yes	yes	concordant	concordant	distal
chr11_68380985_A_T-posStrand	rs643892	-0.877365	-0.885095	148.899	3.01756e-34	5.31274e-33	-0.607359	116.381	3.92253e-27	3.30288e-26	-0.625271	ALT creates CEBP-ATF	yes	yes	ALT	ALT	yes	yes	concordant	concordant	distal
chr11_68849554_A_G-posStrand	rs71465408	0.104248	0.148019	1.35993	0.24355	0.301711	0.0477578	2.17541	0.140232	0.178673	0.0675386	ALT disrupts CEBP-ATF	no	no	REF	REF	yes	yes			distal
chr11_70416273_T_G-posStrand	rs12800598	-0.221724	-0.418924	41.6992	1.06451e-10	5.11142e-10	-0.156502	97.8417	4.53191e-23	2.95847e-22	-0.293944	low-stringency position in motif	yes	yes	ALT	ALT	NA	NA			promoter	+	CTTN	465
chr11_73787888_T_G-posStrand	rs1792174	-0.234762	-0.216381	1.19626	0.27407	0.338078	-0.0825514	0.951773	0.329268	0.386475	-0.071614	ALT creates CREB-CEBP	no	no	ALT	ALT	yes	yes			promoter	+	MRPL48	1
chr11_87266921_C_G-posStrand	rs12278867	-0.249478	-0.340939	24.7083	6.66953e-07	2.09459e-06	-0.196606	29.1257	6.78306e-08	1.94136e-07	-0.293249	ALT creates CREB-CEBP	yes	yes	ALT	ALT	yes	yes	concordant	concordant	distal
chr11_8980600_G_A-posStrand	rs2653609	-0.275958	-0.071364	25.4363	4.57222e-07	1.47581e-06	-0.204712	3.87894	0.0488953	0.0673179	-0.108613	low-stringency position in motif	yes	no	ALT	ALT	NA	NA			distal
chr11_90693609_G_A-posStrand	rs7116727	-0.479786	-0.621578	24.7925	6.38459e-07	2.02702e-06	-0.308079	46.2406	1.04586e-11	4.07817e-11	-0.414816	ALT creates CEBP-ATF	yes	yes	ALT	ALT	yes	yes	concordant	concordant	distal
chr11_92885247_G_T-posStrand	rs10830953	0.331818	0.376463	45.9804	1.19441e-11	6.2518e-11	0.229535	45.4512	1.56486e-11	5.8281e-11	0.26756	low-stringency position in motif	yes	yes	REF	REF	NA	NA			distal
chr11_96823139_A_G-posStrand	rs2167759	0.059384	-0.0977743	1.62444	0.202473	0.25685	0.100416	1.01347	0.314072	0.3724	0.11553	ALT disrupts CEBP-ATF	no	no	REF	REF	yes	yes			distal
chr12_108026447_G_A-posStrand	rs7138784	1.11632	1.90457	227.956	1.66386e-51	5.37056e-50	0.769296	342.486	1.83397e-76	8.87948e-75	1.3128	ALT disrupts BATF-ATF	yes	yes	REF	REF	yes	yes	concordant	concordant	distal
chr12_109396115_A_G-posStrand	rs2075433	-0.0462831	-0.0624508	2.81212	0.0935546	0.12911	-0.0351401	4.56865	0.0325623	0.0464832	-0.0470699	low-stringency position in motif	no	yes	ALT	ALT	NA	NA			distal
chr12_109838672_A_G-posStrand	rs10850834	0.0154099	0.103837	0.399048	0.527582	0.591747	0.0149604	8.15307	0.00429882	0.00717706	0.071945	ALT disrupts CEBP-ATF	no	yes	REF	REF	yes	yes		concordant	distal
chr12_110468432_A_C-posStrand	rs143230003	-0.103676	-0.0957658	8.09292	0.00444385	0.00832864	-0.0743465	6.83661	0.00893082	0.0143734	-0.065383	ALT disrupts CEBP-ATF	yes	yes	ALT	ALT	no	no	discordant	discordant	promoter	+	FAM216A	8
chr12_113262933_A_G-posStrand	rs61943604	0.213444	0.220337	4.38084	0.036345	0.0573817	0.107584	6.16636	0.0130203	0.0203354	0.118298	low-stringency position in motif	no	yes	REF	REF	NA	NA			distal
chr12_121857429_T_C-negStrand	rs1154510	0.706078	1.33538	152.839	4.15428e-35	7.54261e-34	0.494587	274.981	9.31972e-62	2.25615e-60	0.929162	ALT disrupts BATF-ATF	yes	yes	REF	REF	yes	yes	concordant	concordant	promoter	-	HPD	153
chr12_130883027_A_G-posStrand	rs7137624	-1.20321	-2.11863	337.028	2.83193e-75	3.29071e-73	-0.829923	428.833	2.91638e-95	5.64805e-93	-1.46527	low-stringency position in motif	yes	yes	ALT	ALT	NA	NA			distal
chr12_29404501_A_G-posStrand	rs10843409	0.343203	0.557836	28.1959	1.09637e-07	3.7916e-07	0.231071	48.4463	3.39467e-12	1.36021e-11	0.373859	ALT disrupts CEBP-ATF	yes	yes	REF	REF	yes	yes	concordant	concordant	distal
chr12_30660955_G_A-posStrand	rs371027929	-0.20878	-0.258444	9.8976	0.00165494	0.00331559	-0.168784	11.7511	0.000608067	0.00114332	-0.209027	ALT disrupts CEBP-ATF	yes	yes	ALT	ALT	no	no	discordant	discordant	distal
chr12_31583790_C_T-posStrand	rs1677189	0.980892	1.00001	12.2292	0.00047048	0.00106777	0.391658	9.91459	0.00163974	0.00288694	0.383363	low-stringency position in motif	yes	yes	REF	REF	NA	NA			distal
chr12_32359587_C_G-posStrand	rs10844193	0.0794037	0.186529	0.775491	0.378524	0.44647	0.0624492	0.435442	0.509331	0.573942	0.0633293	ALT creates CEBP-ATF	no	no	REF	REF	no	no			distal
chr12_33882839_G_T-posStrand	rs11052979	2.45224	2.31562	189.27	4.58951e-43	1.0666e-41	1.70712	151.675	7.46245e-35	9.63486e-34	1.65453	ALT disrupts CREB-CEBP	yes	yes	REF	REF	yes	yes	concordant	concordant	distal
chr12_37464929_C_A-posStrand	rs6581156	0.767174	0.880525	96.7335	7.93176e-23	1.04735e-21	0.516487	111.61	4.35065e-26	3.51073e-25	0.589938	ALT disrupts CEBP-ATF	yes	yes	REF	REF	yes	yes	concordant	concordant	distal
chr12_38333235_C_T-posStrand	rs146817052	0.251954	0.258206	28.8333	7.88817e-08	2.77759e-07	0.175259	24.1039	9.12749e-07	2.2957e-06	0.204007	low-stringency position in motif	yes	yes	REF	REF	NA	NA			distal
chr12_38977339_T_C-posStrand	rs12812762	-0.49975	-0.542652	30.3601	3.58842e-08	1.28696e-07	-0.373371	23.9757	9.756e-07	2.44321e-06	-0.389179	ALT creates CREB-CEBP	yes	yes	ALT	ALT	yes	yes	concordant	concordant	distal
chr12_41453002_A_T-posStrand	rs2608704	0.671233	0.871994	36.3395	1.65774e-09	7.13442e-09	0.56075	52.6892	3.90733e-13	1.66923e-12	0.68472	ALT disrupts CEBP-ATF	yes	yes	REF	REF	yes	yes	concordant	concordant	distal
chr12_50447928_C_T-posStrand	rs10747580	0.0171957	-0.0515797	0.382216	0.53642	0.599346	-0.0434074	1.77744	0.182464	0.227006	-0.0985308	ALT converts CREB-CEBP to CEBP-ATF	no	no	ALT	ALT	NA	NA			distal
chr12_50868962_G_T-posStrand	rs1096030	0.300877	0.325236	14.0349	0.000179445	0.00042381	0.197325	9.09617	0.00256145	0.00440574	0.196603	ALT creates CEBP-ATF	yes	yes	REF	REF	no	no	discordant	discordant	distal
chr12_54198403_T_C-posStrand	rs11170843	0.146807	0.272015	11.6644	0.000637066	0.00140203	0.0804516	27.1439	1.88861e-07	5.22517e-07	0.132833	ALT converts CEBP-ATF to CREB-CEBP	yes	yes	REF	REF	NA	NA			distal
chr12_57056027_C_T-posStrand	rs1044931	-0.317822	-0.32124	77.8969	1.08561e-18	9.41405e-18	-0.223874	45.2355	1.74709e-11	6.46533e-11	-0.230336	ALT creates CEBP-ATF	yes	yes	ALT	ALT	yes	yes	concordant	concordant	distal
chr12_57367320_A_C-posStrand	rs4760228	-0.225878	-0.182445	26.1126	3.22075e-07	1.06321e-06	-0.153165	14.1854	0.000165648	0.000336509	-0.139273	low-stringency position in motif	yes	yes	ALT	ALT	NA	NA			distal
chr12_7396413_C_T-posStrand	rs4072797	0.214064	0.300673	17.1251	3.49976e-05	9.00647e-05	0.15172	22.6547	1.93889e-06	4.77329e-06	0.193587	ALT disrupts CEBP-ATF	yes	yes	REF	REF	yes	yes	concordant	concordant	distal
chr12_87886020_A_G-posStrand	rs2061593	-0.141357	-0.810925	5.98033	0.0144663	0.0247932	-0.289196	33.7862	6.15147e-09	1.94239e-08	-0.759953	ALT creates CEBP-ATF	yes	yes	ALT	ALT	yes	yes	concordant	concordant	distal
chr13_100098954_T_C-posStrand	rs6491544	1.82835	3.73505	161.612	5.02784e-37	9.42314e-36	1.26199	303.846	4.78406e-68	1.47931e-66	2.5725	ALT disrupts CEBP-ATF	yes	yes	REF	REF	yes	yes	concordant	concordant	distal
chr13_100602679_G_A-posStrand	rs7999164	-0.100747	-0.141954	0.663223	0.415424	0.483691	-0.0423524	1.73547	0.187714	0.232541	-0.0720674	ALT creates CEBP-ATF	no	no	ALT	ALT	yes	yes			distal
chr13_112719176_C_T-posStrand	rs282565	-0.445922	-0.598628	71.763	2.42663e-17	1.90523e-16	-0.3119	100.851	9.9194e-24	6.86092e-23	-0.416313	ALT creates CREB-CEBP	yes	yes	ALT	ALT	yes	yes	concordant	concordant	distal
chr13_113523536_A_G-posStrand	rs2265145	0.0355961	0.103781	1.09052	0.296356	0.36249	0.0265801	6.37139	0.0115975	0.0183601	0.0781836	ALT disrupts CEBP-ATF	no	yes	REF	REF	yes	yes		concordant	distal
chr13_26189665_G_T-posStrand	rs17526316	0.427858	0.636121	36.6891	1.38549e-09	6.00725e-09	0.277187	76.0734	2.73321e-18	1.47036e-17	0.426532	ALT disrupts CEBP-ATF	yes	yes	REF	REF	yes	yes	concordant	concordant	distal
chr13_27575456_T_C-posStrand	rs8001325	0.171643	0.156567	12.6784	0.000369894	0.000856209	0.115522	12.3457	0.000442005	0.000844753	0.105913	ALT disrupts CEBP-ATF	yes	yes	REF	REF	yes	yes	concordant	concordant	distal
chr13_28162030_T_C-posStrand	rs9582006	0.503513	1.27382	12.2778	0.000458375	0.00104438	0.280315	19.9037	8.14421e-06	1.87769e-05	0.548266	ALT disrupts CEBP-ATF	yes	yes	REF	REF	yes	yes	concordant	concordant	distal
chr13_32471772_A_G-posStrand	rs703226	-0.310322	-0.345865	59.3157	1.34302e-14	8.39029e-14	-0.21413	50.8035	1.0209e-12	4.23675e-12	-0.23175	ALT creates CEBP-ATF	yes	yes	ALT	ALT	yes	yes	concordant	concordant	distal
chr13_42201796_G_A-posStrand	rs1037268	-0.336557	-0.482145	8.12234	0.0043723	0.00822106	-0.189914	5.81826	0.0158607	0.0239352	-0.204951	ALT creates CEBP-ATF	yes	yes	ALT	ALT	yes	yes	concordant	concordant	distal
chr13_42394017_A_T-posStrand	rs7992656	2.2884	1.85256	370.877	1.20544e-82	1.7509e-80	1.57489	332.783	2.37988e-74	9.21808e-73	1.27165	ALT disrupts CEBP-ATF	yes	yes	REF	REF	yes	yes	concordant	concordant	distal
chr13_44759375_C_T-posStrand	rs9533961	-0.263951	-0.368525	12.6674	0.000372087	0.000857867	-0.202153	21.0141	4.55925e-06	1.08119e-05	-0.270632	ALT creates CEBP-ATF	yes	yes	ALT	ALT	yes	yes	concordant	concordant	distal
chr13_46651191_G_A-posStrand	rs1773126	-0.433701	-0.559623	10.1955	0.00140785	0.00287004	-0.416313	11.1966	0.000819487	0.00149254	-0.49817	ALT converts CREB-CEBP to CEBP-ATF	yes	yes	ALT	ALT	NA	NA			distal
chr13_59846338_A_G-posStrand	rs78471377	-0.580751	-0.945285	17.0929	3.55955e-05	9.07061e-05	-0.343485	54.0459	1.95857e-13	8.49203e-13	-0.623995	ALT creates CEBP-ATF	yes	yes	ALT	ALT	yes	yes	concordant	concordant	distal
chr13_60831985_C_T-posStrand	rs2149569	-0.853974	-1.07545	60.933	5.90514e-15	3.72922e-14	-0.611739	82.674	9.67648e-20	5.56637e-19	-0.755496	ALT creates CEBP-ATF	yes	yes	ALT	ALT	yes	yes	concordant	concordant	distal
chr13_64071556_T_G-posStrand	rs269626	-0.278554	-0.516175	20.7559	5.21717e-06	1.48587e-05	-0.21493	38.4524	5.61056e-10	1.91749e-09	-0.359707	low-stringency position in motif	yes	yes	ALT	ALT	NA	NA			distal
chr13_72916856_T_A-posStrand	rs17211014	-0.102327	-0.236596	3.8778	0.0489285	0.0744174	-0.0697122	14.1748	0.000166585	0.000337234	-0.160108	low-stringency position in motif	no	yes	ALT	ALT	NA	NA			distal
chr13_75326756_C_T-negStrand	rs2236420	0.125444	0.165751	17.2628	3.25493e-05	8.51852e-05	0.0913734	21.9398	2.81333e-06	6.78235e-06	0.113748	low-stringency position in motif	yes	yes	REF	REF	NA	NA			promoter	-	TBC1D4	505
chr13_92137686_T_C-posStrand	rs7319367	-0.0708901	-0.002908	3.94102	0.0471223	0.0720475	-0.044124	0.001752	0.966613	0.973314	-0.000900768	ALT converts CEBP-ATF to CREB-CEBP	no	no	ALT	ALT	NA	NA			distal
chr13_94506604_G_T-posStrand	rs9561578	-0.145052	0.19701	4.39964	0.0359465	0.0569071	-0.173768	0.301522	0.58293	0.637921	0.0558717	ALT disrupts CEBP-ATF	no	no	ALT	REF	no	yes			distal
chr14_23470223_G_A-posStrand	rs2295705	0.147982	0.117217	5.55587	0.0184188	0.030751	0.111704	4.25292	0.0391829	0.0547242	0.0926539	ALT disrupts CEBP-ATF	yes	no	REF	REF	yes	yes	concordant		promoter	+	NGDN	173
chr14_43173337_T_C-posStrand	rs76371169	0.716471	0.616744	20.0039	7.72832e-06	2.16916e-05	0.421793	12.9372	0.000322119	0.000634411	0.342489	ALT disrupts CEBP-ATF	yes	yes	REF	REF	yes	yes	concordant	concordant	distal
chr14_43220873_G_T-posStrand	rs34400058	0.244009	0.205602	20.8206	5.0438e-06	1.44357e-05	0.166147	11.6652	0.000636789	0.00118963	0.146941	low-stringency position in motif	yes	yes	REF	REF	NA	NA			distal
chr14_49584778_T_A-posStrand	rs10139832	0.142946	0.148122	17.5219	2.84012e-05	7.46656e-05	0.102551	13.5907	0.000227303	0.00045539	0.110186	low-stringency position in motif	yes	yes	REF	REF	NA	NA			distal
chr14_50655487_G_C-posStrand	rs4643225	0.409552	0.435865	11.9217	0.000554848	0.00124466	0.264674	10.3576	0.00128943	0.002291	0.275665	ALT disrupts CEBP-ATF	yes	yes	REF	REF	yes	yes	concordant	concordant	distal
chr14_54882119_C_G-posStrand	rs3825611	0.278772	0.246822	2.39107	0.12203	0.162613	0.184396	1.25914	0.261815	0.313638	0.138944	low-stringency position in motif	no	no	REF	REF	NA	NA			distal
chr14_67308151_T_C-posStrand	rs10135727	0.283217	0.33177	1.58781	0.20764	0.261689	0.0986138	0.434617	0.509732	0.573942	0.05684	ALT converts CEBP-ATF to CREB-CEBP	no	no	REF	REF	NA	NA			distal
chr14_67308154_A_C-posStrand	rs10146389	-0.185952	-0.185527	3.26335	0.0708444	0.100884	-0.099696	2.63697	0.104402	0.1357	-0.0997993	ALT disrupts CEBP-ATF	no	no	ALT	ALT	no	no			distal
chr14_71237299_A_G-posStrand	rs7159252	0.306112	0.365631	79.9545	3.83126e-19	3.42456e-18	0.2142	98.8113	2.77751e-23	1.83379e-22	0.251982	ALT disrupts CEBP-ATF	yes	yes	REF	REF	yes	yes	concordant	concordant	distal
chr14_72665482_T_G-posStrand	rs10140566	0.238808	0.739077	26.0362	3.35083e-07	1.09991e-06	0.176538	133.933	5.65089e-31	5.47194e-30	0.513648	ALT disrupts CEBP-ATF	yes	yes	REF	REF	yes	yes	concordant	concordant	distal
chr14_72913989_T_C-posStrand	rs11158992	-0.0490617	0.121483	4.54718	0.0329729	0.0527749	0.0857599	6.46784	0.0109844	0.017437	0.114194	low-stringency position in motif	no	yes	REF	REF	NA	NA			distal
chr14_73856770_T_G-posStrand	rs8019583	-0.390464	-0.416852	27.2408	1.79628e-07	6.06766e-07	-0.327499	30.0052	4.309e-08	1.25176e-07	-0.34486	ALT creates CEBP-ATF	yes	yes	ALT	ALT	yes	yes	concordant	concordant	distal
chr14_74051370_A_G-posStrand	rs8015654	-0.0701436	-0.0901576	0.517689	0.471829	0.540696	-0.0365732	0.843982	0.35826	0.416299	-0.0482452	ALT converts CEBP-ATF to CREB-CEBP	no	no	ALT	ALT	NA	NA			distal
chr14_75159428_T_C-posStrand	rs175425	0.173226	0.257972	6.97692	0.00825674	0.0148519	0.122201	13.614	0.0002245	0.000451331	0.179824	low-stringency position in motif	yes	yes	REF	REF	NA	NA			distal
chr14_75178824_A_G-posStrand	rs7156089	-0.0671131	-0.0781606	3.32412	0.0682705	0.0979387	-0.0803287	4.30158	0.0380769	0.0534365	-0.0889933	ALT creates CEBP-ATF	no	no	ALT	ALT	yes	yes			distal
chr14_84210764_T_G-posStrand	rs8008014	0.0260639	0.0637538	0.0387118	0.844021	0.875672	-0.0146175	0.0830385	0.773221	0.813843	0.0188473	ALT disrupts CEBP-ATF	no	no	ALT	REF	no	yes			distal
chr15_38367599_C_T-posStrand	rs75683105	0.17549	0.158872	8.04037	0.00457462	0.00854616	0.126559	7.05735	0.00789408	0.0128113	0.121561	low-stringency position in motif	yes	yes	REF	REF	NA	NA			distal
chr15_38789580_G_A-posStrand	rs11636712	0.171462	-0.104561	3.58347	0.0583571	0.0858366	0.129364	0.701148	0.402398	0.462042	0.0769068	low-stringency position in motif	no	no	REF	REF	NA	NA			distal
chr15_41896351_A_G-posStrand	rs1704381	0.120951	0.123703	8.43639	0.00367786	0.00696038	0.0897214	7.49896	0.00617346	0.0101897	0.0861811	low-stringency position in motif	yes	yes	REF	REF	NA	NA			distal
chr15_48248596_T_C-posStrand	rs8029997	0.130245	0.283716	2.26754	0.132109	0.173655	0.0734117	12.2848	0.000456672	0.000869922	0.177215	low-stringency position in motif	no	yes	REF	REF	NA	NA			distal
chr15_49171265_A_G-posStrand	rs73390360	-0.0430426	-0.0469802	1.82881	0.176268	0.225081	-0.0716216	2.076	0.149632	0.189817	-0.0721051	ALT disrupts CEBP-ATF	no	no	ALT	ALT	no	no			promoter	+	GALK2	787
chr15_50426079_T_C-posStrand	rs12593481	0.0775922	0.198118	2.10951	0.146387	0.19027	0.0663328	9.86615	0.00168348	0.00294608	0.152435	ALT disrupts CREB-CEBP	no	yes	REF	REF	yes	yes		concordant	promoter	+	USP8	813
chr15_53158475_G_A-posStrand	rs62026063	0.327476	0.42422	35.9329	2.04231e-09	8.5984e-09	0.229763	73.3468	1.08758e-17	5.69264e-17	0.29999	ALT disrupts CREB-CEBP	yes	yes	REF	REF	yes	yes	concordant	concordant	distal
chr15_56241573_C_T-posStrand	rs2460648	-0.0384651	0.281772	1.2847	0.257026	0.317728	0.138167	5.56501	0.0183229	0.027097	0.311119	low-stringency position in motif	no	yes	REF	REF	NA	NA			distal
chr15_56962644_T_A-posStrand	rs1642929	-0.600858	-0.533788	30.6525	3.08633e-08	1.12777e-07	-0.376842	26.5377	2.5845e-07	6.98417e-07	-0.33931	ALT disrupts CEBP-ATF	yes	yes	ALT	ALT	no	no	discordant	discordant	distal
chr15_57616457_A_G-posStrand	rs2220807	0.307628	0.427252	27.3568	1.69172e-07	5.74788e-07	0.235288	33.724	6.35123e-09	1.99463e-08	0.301631	ALT disrupts CEBP-ATF	yes	yes	REF	REF	yes	yes	concordant	concordant	distal
chr15_58257544_C_T-posStrand	rs34458264	0.218473	0.294607	10.5134	0.00118511	0.00246791	0.318539	11.4067	0.000731794	0.00135405	0.345974	low-stringency position in motif	yes	yes	REF	REF	NA	NA			distal
chr15_58439368_A_G-posStrand	rs261341	-0.626099	-0.709697	0.778694	0.377541	0.44647	-0.0960069	0.368025	0.544083	0.605579	-0.0699346	ALT creates CEBP-ATF	no	no	ALT	ALT	yes	yes			distal
chr15_60926104_C_G-posStrand	rs17270640	-0.0194566	-0.0789536	0.133572	0.714757	0.769026	-0.0133795	1.29779	0.254617	0.306279	-0.0512425	ALT disrupts CEBP-ATF	no	no	ALT	ALT	no	no			distal
chr15_63510283_A_C-posStrand	rs74519289	0.00394606	-0.138845	1.02393	0.311589	0.377152	-0.0712984	6.00685	0.0142505	0.02202	-0.177973	ALT disrupts CEBP-ATF	no	yes	ALT	ALT	no	no		discordant	distal
chr15_64832776_G_A-posStrand	rs62017285	-0.0993958	-0.0894923	2.39666	0.121595	0.162406	-0.0745772	2.77632	0.0956679	0.125187	-0.0765152	ALT creates CEBP-ATF	no	no	ALT	ALT	yes	yes			distal
chr15_67357640_A_G-posStrand	rs869304	-0.0280711	0.0389638	0.350261	0.553966	0.616579	-0.0346083	0.065001	0.798759	0.829123	0.0161507	ALT converts CEBP-ATF to CREB-CEBP	no	no	ALT	REF	NA	NA			promoter	+	IQCH	295
chr15_72326506_A_C-posStrand	rs4776591	-0.177001	-0.458462	1.89655	0.168465	0.216066	-0.0776802	22.7618	1.8337e-06	4.53353e-06	-0.281008	ALT creates CEBP-ATF	no	yes	ALT	ALT	yes	yes		concordant	distal
chr15_74953764_G_A-posStrand	rs187200896	-0.568256	-0.682907	54.1571	1.85085e-13	1.1086e-12	-0.441089	68.6766	1.16007e-16	5.86089e-16	-0.521486	low-stringency position in motif	yes	yes	ALT	ALT	NA	NA			distal
chr15_75065712_A_G-posStrand	rs72730587	-0.0430495	-0.111989	1.08572	0.297421	0.363028	-0.0336769	2.37446	0.123334	0.158183	-0.0682116	ALT creates CEBP-ATF	no	no	ALT	ALT	yes	yes			distal
chr15_75100864_T_A-posStrand	rs56266638	0.255228	0.335172	12.9009	0.000328432	0.000766342	0.174136	16.0739	6.09195e-05	0.000129176	0.223584	ALT disrupts CEBP-ATF	yes	yes	REF	REF	yes	yes	concordant	concordant	distal
chr15_76869817_A_G-posStrand	rs10431768	0.0845448	0.0687154	2.96898	0.0848754	0.118256	0.0809756	1.45794	0.227258	0.276227	0.0588864	low-stringency position in motif	no	no	REF	REF	NA	NA			distal
chr15_77752381_C_T-posStrand	rs11072671	0.768622	2.11197	66.6332	3.27032e-16	2.26197e-15	0.58373	204.887	1.79227e-46	3.06266e-45	1.51578	ALT disrupts CEBP-ATF	yes	yes	REF	REF	yes	yes	concordant	concordant	distal
chr15_78906071_C_T-posStrand	rs58848937	0.740572	1.4009	95.0698	1.83793e-22	2.17926e-21	0.501711	180.591	3.59981e-41	5.65268e-40	0.954275	low-stringency position in motif	yes	yes	REF	REF	NA	NA			distal
chr15_81529445_A_G-posStrand	rs4778906	-0.316887	-0.335128	6.99944	0.00815352	0.0147118	-0.153387	6.83911	0.00891834	0.0143734	-0.156095	low-stringency position in motif	yes	yes	ALT	ALT	NA	NA			distal
chr15_83724155_G_A-posStrand	rs10152300	-0.480002	-0.540955	44.1751	3.00272e-11	1.47846e-10	-0.327979	57.4795	3.41518e-14	1.57478e-13	-0.381018	low-stringency position in motif	yes	yes	ALT	ALT	NA	NA			distal
chr15_84143022_A_G-posStrand	rs2063036	-0.488795	-0.46285	96.3498	9.6276e-23	1.21601e-21	-0.344264	77.7284	1.18227e-18	6.6048e-18	-0.329392	low-stringency position in motif	yes	yes	ALT	ALT	NA	NA			distal
chr15_94345889_G_A-posStrand	rs11852403	-0.392815	-0.404118	36.9266	1.22662e-09	5.35839e-09	-0.2616	33.6154	6.71587e-09	2.09781e-08	-0.26779	ALT creates CEBP-ATF	yes	yes	ALT	ALT	yes	yes	concordant	concordant	distal
chr16_3659522_G_A-posStrand	rs17183750	-0.366061	-0.379484	19.2399	1.15279e-05	3.17428e-05	-0.344159	20.1659	7.10094e-06	1.65026e-05	-0.358522	low-stringency position in motif	yes	yes	ALT	ALT	NA	NA			distal
chr16_4098723_A_T-posStrand	rs72481044	0.122317	0.128695	11.512	0.000691465	0.00149346	0.0845582	10.4438	0.00123062	0.00219322	0.0871056	low-stringency position in motif	yes	yes	REF	REF	NA	NA			distal
chr16_49044769_G_A-posStrand	rs2160494	-0.323859	-0.349764	55.5399	9.15794e-14	5.54246e-13	-0.228778	63.017	2.04934e-15	9.84023e-15	-0.250766	ALT creates CREB-CEBP	yes	yes	ALT	ALT	yes	yes	concordant	concordant	distal
chr16_56478857_A_G-posStrand	rs918784	0.668816	0.680012	113.123	2.02758e-26	2.94507e-25	0.470501	149.803	1.91431e-34	2.36641e-33	0.471737	ALT converts CEBP-ATF to CREB-CEBP	yes	yes	REF	REF	NA	NA			distal
chr16_60597582_T_A-posStrand	rs4785121	0.40208	0.294296	14.9502	0.000110384	0.000269466	0.37921	11.1505	0.000840098	0.00152469	0.327277	ALT creates CEBP-ATF	yes	yes	REF	REF	no	no	discordant	discordant	distal
chr16_64637514_T_C-posStrand	rs4371172	0.601191	0.91284	41.1623	1.40102e-10	6.61782e-10	0.446328	76.5007	2.2014e-18	1.20661e-17	0.668708	ALT disrupts CEBP-ATF	yes	yes	REF	REF	yes	yes	concordant	concordant	distal
chr16_65960181_A_G-posStrand	rs9925047	0.310471	0.277903	12.6597	0.000373629	0.000858017	0.246887	9.88083	0.0016701	0.0029315	0.233027	ALT converts CEBP-ATF to CREB-CEBP	yes	yes	REF	REF	NA	NA			distal
chr16_70109798_T_C-posStrand	rs62053464	0.474663	0.436962	71.7954	2.38711e-17	1.89987e-16	0.328915	47.2744	6.1714e-12	2.42269e-11	0.300702	ALT disrupts CREB-CEBP	yes	yes	REF	REF	yes	yes	concordant	concordant	distal
chr16_71188573_C_T-posStrand	rs3902443	-0.147177	-0.135087	6.61473	0.0101138	0.0179151	-0.148299	5.50156	0.0189995	0.028017	-0.140077	low-stringency position in motif	yes	yes	ALT	ALT	NA	NA			distal
chr16_71638859_T_C-posStrand	rs6499528	0.361098	0.406006	83.6594	5.8779e-20	5.88804e-19	0.251645	101.546	6.98137e-24	4.88696e-23	0.282246	ALT disrupts CEBP-ATF	yes	yes	REF	REF	yes	yes	concordant	concordant	distal
chr16_72978388_T_C-posStrand	rs12596810	-0.0278412	-0.0441556	0.00122238	0.97211	0.976107	0.00158707	0.043352	0.835064	0.858712	-0.00916759	low-stringency position in motif	no	no	REF	ALT	NA	NA			distal
chr16_8478681_C_T-posStrand	rs55684847	0.095876	0.27316	3.31383	0.0686991	0.0983108	0.0573615	25.7274	3.93212e-07	1.03844e-06	0.184637	low-stringency position in motif	no	yes	REF	REF	NA	NA			distal
chr16_8564305_T_G-posStrand	rs62646490	-0.564335	-0.102234	0.0389516	0.843545	0.875672	-0.0228061	0.23291	0.629374	0.682213	-0.0395206	ALT disrupts CEBP-ATF	no	no	ALT	ALT	no	no			distal
chr16_88685259_G_C-posStrand	rs8060579	0.0141001	0.198626	0.0945919	0.758419	0.803716	0.00820132	17.5179	2.84622e-05	6.17036e-05	0.133831	ALT disrupts CEBP-ATF	no	yes	REF	REF	yes	yes		concordant	distal
chr16_8897333_G_A-negStrand	rs1529916	0.145887	0.161038	3.61717	0.0571862	0.0843279	0.118842	6.11942	0.0133705	0.0208264	0.139214	ALT disrupts CEBP-ATF	no	yes	REF	REF	yes	yes		concordant	promoter	-	USP7	78
chr16_9066468_C_A-posStrand	rs111878688	-0.130183	-0.153602	10.8969	0.000963255	0.00205	-0.0850673	12.5032	0.000406247	0.000781554	-0.0991124	ALT disrupts CEBP-ATF	yes	yes	ALT	ALT	no	no	discordant	discordant	distal
chr17_2633225_T_A-posStrand	rs9889349	0.0808388	0.107889	0.459583	0.497819	0.561562	0.0305889	1.97745	0.159659	0.201219	0.0568502	ALT disrupts CEBP-ATF	no	no	REF	REF	yes	yes			distal
chr17_30188726_A_T-posStrand	rs1906450	0.363343	0.358164	34.9093	3.45435e-09	1.41337e-08	0.234416	46.1948	1.07061e-11	4.13147e-11	0.240366	ALT disrupts CEBP-ATF	yes	yes	REF	REF	yes	yes	concordant	concordant	distal
chr17_32100976_C_A-posStrand	rs34786933	0.203373	0.284851	33.7167	6.37501e-09	2.51965e-08	0.14581	62.2427	3.0364e-15	1.44602e-14	0.198853	low-stringency position in motif	yes	yes	REF	REF	NA	NA			distal
chr17_42620270_T_C-posStrand	rs35635959	0.219996	0.195898	3.55049	0.0595278	0.0873375	0.103176	3.82542	0.0504806	0.0691727	0.103019	low-stringency position in motif	no	no	REF	REF	NA	NA			distal
chr17_44845078_T_C-posStrand	rs7213240	-0.0579921	-0.0457645	2.81882	0.0931648	0.128878	-0.0419879	1.65482	0.198304	0.243582	-0.0334142	ALT converts CEBP-ATF to CREB-CEBP	no	no	ALT	ALT	NA	NA			distal
chr17_45129663_C_T-posStrand	rs66532542	0.254037	0.451645	9.53427	0.00201671	0.00397189	0.152872	30.3903	3.53297e-08	1.03149e-07	0.294384	low-stringency position in motif	yes	yes	REF	REF	NA	NA			distal
chr17_46262147_A_C-posStrand	rs34046424	0.0662732	0.175714	1.56379	0.211111	0.264915	0.0406574	13.0987	0.000295502	0.000585961	0.117482	ALT disrupts CEBP-ATF	no	yes	REF	REF	yes	yes		concordant	distal
chr17_5324584_A_G-posStrand	rs74742027	0.204081	0.25052	4.68977	0.0303427	0.0491061	0.152984	8.8691	0.00290039	0.00493968	0.205043	ALT disrupts CEBP-ATF	yes	yes	REF	REF	yes	yes	concordant	concordant	distal
chr17_58009423_A_G-posStrand	rs147347791	0.0371711	-0.0367993	0.421512	0.516183	0.580082	0.0232991	0.25555	0.613194	0.665918	-0.0195206	ALT disrupts CEBP-ATF	no	no	REF	ALT	yes	no			distal
chr17_60457486_A_G-posStrand	rs9897522	-0.131826	0.20346	3.38234	0.0658983	0.0950048	-0.11819	2.79909	0.0943179	0.123699	0.108814	ALT disrupts CEBP-ATF	no	no	ALT	REF	no	yes			distal
chr17_60754267_G_A-posStrand	rs11650525	0.0818887	0.204538	2.79726	0.0944255	0.130003	0.0545066	18.5973	1.61453e-05	3.5667e-05	0.143163	ALT disrupts CREB-CEBP	no	yes	REF	REF	yes	yes		concordant	distal
chr17_63883024_C_T-posStrand	rs2727318	0.619608	0.732149	66.0411	4.41623e-16	3.0171e-15	0.437048	88.2121	5.88001e-21	3.45079e-20	0.54311	ALT disrupts CREB-CEBP	yes	yes	REF	REF	yes	yes	concordant	concordant	distal
chr17_68035083_T_C-posStrand	rs75236169	0.203131	0.280948	10.1786	0.00142082	0.00288634	0.14067	17.6394	2.66996e-05	5.83176e-05	0.192917	ALT converts CEBP-ATF to CREB-CEBP	yes	yes	REF	REF	NA	NA			promoter	+	KP2	623
chr17_70394235_T_C-posStrand	rs17777860	0.147436	0.234894	6.16898	0.0130009	0.0224808	0.107401	11.4453	0.000716745	0.00133044	0.165427	ALT creates CEBP-ATF	yes	yes	REF	REF	no	no	discordant	discordant	distal
chr17_72050159_C_T-posStrand	rs7209304	0.0753473	0.107631	0.664925	0.414827	0.483691	0.0444754	1.67934	0.195013	0.240047	0.0687165	ALT converts CREB-CEBP to CEBP-ATF	no	no	REF	REF	NA	NA			distal
chr17_73192144_C_T-posStrand	rs9902795	0.30744	0.384057	23.3139	1.37603e-06	4.16391e-06	0.221514	23.0898	1.5461e-06	3.83883e-06	0.269552	ALT disrupts CEBP-ATF	yes	yes	REF	REF	yes	yes	concordant	concordant	promoter	+	COG1	486
chr17_79906796_T_C-posStrand	rs1285283	0.185739	0.221573	17.1304	3.4899e-05	9.00647e-05	0.147837	25.793	3.80069e-07	1.00831e-06	0.168382	ALT disrupts CEBP-ATF	yes	yes	REF	REF	yes	yes	concordant	concordant	distal
chr17_80689550_G_T-posStrand	rs34388940	0.150297	0.210599	4.32919	0.037464	0.0586701	0.125766	7.42761	0.00642305	0.0105418	0.163191	low-stringency position in motif	no	yes	REF	REF	NA	NA			distal
chr17_81953524_C_T-posStrand	rs34116321	-0.149733	-0.0893959	5.37411	0.0204378	0.0339268	-0.0741381	3.75064	0.0527874	0.0719941	-0.0623918	ALT disrupts CRE	yes	no	ALT	ALT	no	no	discordant		distal
chr18_106599_G_A-posStrand	rs79346782	0.269494	0.54372	5.90156	0.0151275	0.0257744	0.13337	35.7093	2.29072e-09	7.35309e-09	0.333862	ALT disrupts CEBP-ATF	yes	yes	REF	REF	yes	yes	concordant	concordant	distal
chr18_106671_C_G-posStrand	rs201783016	0.26497	0.269088	18.0163	2.19017e-05	5.81045e-05	0.215459	19.4914	1.01055e-05	2.29347e-05	0.21733	low-stringency position in motif	yes	yes	REF	REF	NA	NA			distal
chr18_13003268_G_A-posStrand	rs35563947	-0.355616	-0.46013	37.6321	8.54263e-10	3.78875e-09	-0.255624	60.5198	7.28412e-15	3.41296e-14	-0.337753	ALT creates CEBP-ATF	yes	yes	ALT	ALT	yes	yes	concordant	concordant	distal
chr18_159281_A_G-posStrand	rs477066	0.0623767	-0.00697044	3.14417	0.0761988	0.107767	0.0463901	0.013331	0.908081	0.925605	-0.00331628	low-stringency position in motif	no	no	REF	ALT	NA	NA			promoter	+	USP14	423
chr18_252038_C_T-negStrand	rs644438	-0.372867	-0.436607	17.096	3.55375e-05	9.07061e-05	-0.287291	18.781	1.46622e-05	3.26389e-05	-0.320696	ALT disrupts CEBP-ATF	yes	yes	ALT	ALT	no	no	discordant	discordant	promoter	-	THOC1	538
chr18_3609744_C_T-posStrand	rs12455479	0.0882875	0.149566	3.71102	0.0540545	0.0806162	0.165758	5.8682	0.0154168	0.023367	0.209042	low-stringency position in motif	no	yes	REF	REF	NA	NA			distal
chr18_45320927_T_C-posStrand	rs17743054	0.354236	0.396217	42.6223	6.63971e-11	3.21473e-10	0.237482	50.6982	1.07721e-12	4.4387e-12	0.262626	low-stringency position in motif	yes	yes	REF	REF	NA	NA			distal
chr19_1021689_C_T-negStrand	rs75840974	-0.0660052	-0.0365606	1.93539	0.16417	0.211492	-0.0779955	0.628738	0.427819	0.489297	-0.053902	ALT disrupts CRE	no	no	ALT	ALT	no	no			promoter	-	TMEM259	509
chr19_12503291_G_T-posStrand	rs10418690	0.0768604	0.274902	1.60176	0.205654	0.25975	0.0467208	2.09332	0.147944	0.188086	0.0919533	ALT creates CEBP-ATF	no	no	REF	REF	no	no			distal
chr19_13256889_A_G-negStrand	rs12983907	2.84473	3.32061	395.729	4.6853e-88	1.36108e-85	1.92304	419.697	2.84055e-93	4.1259e-91	2.26288	ALT disrupts CEBP-ATF	yes	yes	REF	REF	yes	yes	concordant	concordant	promoter	-	CAC1A	510
chr19_15301077_G_A-posStrand	rs11671056	-0.150964	-0.0699659	3.68894	0.0547745	0.0811836	-0.125025	1.78603	0.181411	0.22618	-0.0823513	ALT disrupts CEBP-ATF	no	no	ALT	ALT	no	no			distal
chr19_23925645_A_T-posStrand	rs10416636	0.331622	0.290902	23.9513	9.88031e-07	3.0213e-06	0.247818	14.2139	0.000163165	0.000332628	0.198863	ALT creates CEBP-ATF	yes	yes	REF	REF	no	no	discordant	discordant	distal
chr19_34184850_T_C-posStrand	rs532479	-0.0397105	-0.0777817	0.00116714	0.972747	0.976107	-0.0015106	0.262595	0.608343	0.661886	-0.0272379	low-stringency position in motif	no	no	ALT	ALT	NA	NA			distal
chr19_35058375_T_A-posStrand	rs143247595	0.0419729	0.0675261	3.39549	0.0653749	0.0947203	0.156021	3.96099	0.0465662	0.0644166	0.18094	low-stringency position in motif	no	no	REF	REF	NA	NA			promoter	+	HPN	766
chr19_35173401_G_A-posStrand	rs2861490	-0.216327	-0.240441	41.648	1.09277e-10	5.20408e-10	-0.153719	42.2416	8.06643e-11	2.85768e-10	-0.174637	ALT creates CEBP-ATF	yes	yes	ALT	ALT	yes	yes	concordant	concordant	distal
chr19_35228035_C_T-negStrand	rs564117	0.0494791	-0.296824	0.892505	0.344799	0.412489	0.0415488	19.0892	1.2475e-05	2.78768e-05	-0.197572	ALT converts CREB-CEBP to CEBP-ATF	no	yes	REF	ALT	NA	NA			promoter	-	FAM187B	693
chr19_36489686_T_C-negStrand	rs45573837	0.945342	1.44703	70.7292	4.09775e-17	3.13262e-16	0.686938	126.938	1.9167e-29	1.76762e-28	0.989982	ALT disrupts CREB-CEBP	yes	yes	REF	REF	yes	yes	concordant	concordant	promoter	-	ZNF566	124
chr19_38591347_G_A-posStrand	rs2080987	-0.237042	-0.192251	9.06599	0.00260408	0.00502647	-0.239286	7.23868	0.00713493	0.0116117	-0.20351	ALT disrupts CEBP-ATF	yes	yes	ALT	ALT	no	no	discordant	discordant	distal
chr19_40085190_T_C-posStrand	rs7258627	2.51752	2.96976	335.762	5.34252e-75	5.17334e-73	1.74196	358.52	5.91463e-80	3.4364e-78	2.05391	ALT disrupts CEBP-ATF	yes	yes	REF	REF	yes	yes	concordant	concordant	distal
chr19_4246696_A_C-posStrand	rs11671900	-0.325905	-0.378753	23.188	1.46911e-06	4.42256e-06	-0.291512	26.8928	2.15062e-07	5.92184e-07	-0.345136	ALT creates CREB-CEBP	yes	yes	ALT	ALT	yes	yes	concordant	concordant	promoter	+	YJU2	382
chr19_42960918_A_G-posStrand	rs28663653	0.441281	0.368014	40.1205	2.38771e-10	1.10981e-09	0.317588	31.8134	1.6972e-08	5.03098e-08	0.280984	ALT disrupts CEBP-ATF	yes	yes	REF	REF	yes	yes	concordant	concordant	distal
chr19_47277087_C_T-posStrand	rs8111387	-0.167832	-0.122701	4.45183	0.0348638	0.0554955	-0.0865459	5.57968	0.01817	0.0269994	-0.0974673	ALT creates CEBP-ATF	no	yes	ALT	ALT	yes	yes		concordant	distal
chr19_47843762_C_T-posStrand	rs62128813	0.109009	0.221966	2.19092	0.138826	0.181436	0.0650499	5.93355	0.0148553	0.022676	0.131416	low-stringency position in motif	no	yes	REF	REF	NA	NA			distal
chr19_48738143_C_T-negStrand	rs56066508	-0.193702	-0.217298	26.6706	2.41262e-07	8.05592e-07	-0.133957	33.4178	7.43416e-09	2.30976e-08	-0.1492	ALT creates CEBP-ATF	yes	yes	ALT	ALT	yes	yes	concordant	concordant	promoter	-	RASIP1	561
chr19_54047861_G_T-posStrand	rs10415777	0.402911	0.559137	67.5512	2.05287e-16	1.47249e-15	0.281088	99.8387	1.6533e-23	1.11694e-22	0.387896	low-stringency position in motif	yes	yes	REF	REF	NA	NA			distal
chr19_54047863_T_C-posStrand	rs10416946	0.3396	0.453914	82.5234	1.04425e-19	1.0109e-18	0.235134	119.084	1.0041e-27	8.83912e-27	0.314165	ALT disrupts CEBP-ATF	yes	yes	REF	REF	yes	yes	concordant	concordant	distal
chr19_57342788_A_G-posStrand	rs6510063	-1.32674	-1.94486	286.512	2.86171e-64	1.66265e-62	-0.920823	371.348	9.52129e-83	9.21978e-81	-1.34806	ALT creates CEBP-ATF	yes	yes	ALT	ALT	yes	yes	concordant	concordant	distal
chr19_7764294_G_A-posStrand	rs12979429	0.261395	0.256453	11.6734	0.00063399	0.00140056	0.342152	11.108	0.000859558	0.00155094	0.334376	ALT converts CREB-CEBP to CEBP-ATF	yes	yes	REF	REF	NA	NA			distal
chr19_9110613_A_G-posStrand	rs11878408	-0.0224912	-0.0151739	0.579626	0.446459	0.514668	-0.0298959	0.325823	0.568129	0.626296	-0.0219054	ALT disrupts CEBP-ATF	no	no	ALT	ALT	no	no			distal
chr19_984537_A_G-posStrand	rs61732720	-0.729279	-0.582857	8.01277	0.00464487	0.00864958	-0.455048	4.44357	0.035033	0.0495235	-0.344342	ALT converts CEBP-ATF to CREB-CEBP	yes	yes	ALT	ALT	NA	NA			promoter	+	WDR18	159
chr2_105488399_T_C-posStrand	rs13006682	-0.00773857	-0.019677	0.00660171	0.935242	0.9483	-0.00148695	0.456302	0.499357	0.565549	-0.0160616	ALT converts CEBP-ATF to CREB-CEBP	no	no	ALT	ALT	NA	NA			distal
chr2_120332155_T_C-posStrand	rs17625845	0.000663658	-0.0769747	0.113132	0.736606	0.788155	-0.00940833	5.19555	0.0226448	0.032974	-0.0650324	ALT converts CEBP-ATF to CREB-CEBP	no	yes	ALT	ALT	NA	NA			distal
chr2_12827163_T_C-posStrand	rs55973258	0.383968	0.481958	12.1547	0.000489655	0.00110696	0.275589	15.7812	7.11058e-05	0.000149142	0.319703	ALT disrupts CEBP-ATF	yes	yes	REF	REF	yes	yes	concordant	concordant	distal
chr2_144471134_A_G-posStrand	rs6430059	-0.194682	-0.212745	10.8063	0.00101157	0.0021141	-0.149159	10.0271	0.00154254	0.00273236	-0.164641	ALT creates CEBP-ATF	yes	yes	ALT	ALT	yes	yes	concordant	concordant	distal
chr2_144550647_G_C-posStrand	rs4662226	0.274872	0.380158	22.6794	1.91406e-06	5.64501e-06	0.195988	37.087	1.12977e-09	3.75083e-09	0.264832	ALT disrupts CEBP-ATF	yes	yes	REF	REF	yes	yes	concordant	concordant	distal
chr2_144550648_A_T-posStrand	rs4662227	0.468856	0.42717	83.0526	7.99005e-20	7.86816e-19	0.340355	45.9151	1.23493e-11	4.65904e-11	0.325601	ALT disrupts CEBP-ATF	yes	yes	REF	REF	yes	yes	concordant	concordant	distal
chr2_145629283_G_A-posStrand	rs6719363	-0.157092	-0.171731	7.50163	0.00616431	0.0113337	-0.118483	9.55289	0.00199635	0.00346233	-0.129568	low-stringency position in motif	yes	yes	ALT	ALT	NA	NA			distal
chr2_153793907_C_T-posStrand	rs16834236	0.0732957	-0.0341409	0.0085896	0.926158	0.94073	0.00704187	0.109527	0.740683	0.785286	-0.0251947	low-stringency position in motif	no	no	REF	ALT	NA	NA			distal
chr2_15511722_G_A-negStrand	rs2287272	0.31783	0.388719	16.0268	6.24508e-05	0.000156396	0.198591	26.135	3.18355e-07	8.52369e-07	0.248314	ALT disrupts CEBP-ATF	yes	yes	REF	REF	yes	yes	concordant	concordant	promoter	-	NBAS	418
chr2_157810705_T_C-posStrand	rs10497191	-0.0618987	0.00956467	0.586027	0.44396	0.512804	-0.0442069	0.100436	0.751307	0.792501	0.0193883	ALT disrupts CEBP-ATF	no	no	ALT	REF	no	yes			distal
chr2_159562142_T_C-posStrand	rs35299907	-0.131225	-0.103506	0.0299163	0.86268	0.88831	-0.0187325	0.0124227	0.911254	0.927213	-0.0124453	ALT creates CEBP-ATF	no	no	ALT	ALT	yes	yes			distal
chr2_160224330_A_G-posStrand	rs12692585	0.609866	0.765301	45.5945	1.45452e-11	7.41297e-11	0.38233	71.1547	3.30289e-17	1.69821e-16	0.533469	ALT disrupts CEBP-ATF	yes	yes	REF	REF	yes	yes	concordant	concordant	distal
chr2_161573486_C_T-posStrand	rs12470830	-0.0500336	0.00564636	1.36595	0.242508	0.301178	-0.0491888	0.000154747	0.990075	0.991259	-0.000463514	ALT disrupts CEBP-ATF	no	no	ALT	ALT	no	no			distal
chr2_161934484_A_G-posStrand	rs55885919	0.199886	0.243104	11.8517	0.000576084	0.00128239	0.143057	17.1899	3.3823e-05	7.30527e-05	0.176088	ALT creates CREB-CEBP	yes	yes	REF	REF	no	no	discordant	discordant	distal
chr2_169658726_T_G-posStrand	rs1446902	0.183829	0.169543	25.6305	4.13456e-07	1.342e-06	0.126787	19.1618	1.20093e-05	2.69399e-05	0.117821	ALT disrupts CEBP-ATF	yes	yes	REF	REF	yes	yes	concordant	concordant	distal
chr2_169838313_C_T-posStrand	rs73022457	0.23844	0.273512	18.7195	1.5143e-05	4.13055e-05	0.153854	28.9889	7.27949e-08	2.06311e-07	0.178737	ALT disrupts CEBP-ATF	yes	yes	REF	REF	yes	yes	concordant	concordant	distal
chr2_169843473_T_A-posStrand	rs35964876	-0.0947334	-0.0786864	3.66698	0.0555007	0.0820507	-0.0798855	2.45764	0.116954	0.150349	-0.0689824	ALT disrupts CEBP-ATF	no	no	ALT	ALT	no	no			distal
chr2_169880210_A_G-posStrand	rs13034165	0.263691	0.306168	19.48	1.01657e-05	2.8125e-05	0.194934	19.4111	1.05395e-05	2.38265e-05	0.218828	low-stringency position in motif	yes	yes	REF	REF	NA	NA			distal
chr2_170115942_C_T-posStrand	rs73975540	-0.207815	-0.280232	6.43894	0.0111645	0.0194792	-0.115317	20.1071	7.32261e-06	1.69499e-05	-0.179804	ALT converts CREB-CEBP to CEBP-ATF	yes	yes	ALT	ALT	NA	NA			distal
chr2_174214869_A_G-posStrand	rs4563190	0.224226	0.141217	8.22221	0.00413809	0.00780594	0.303605	5.62118	0.0177447	0.0264351	0.261446	ALT disrupts CEBP-ATF	yes	yes	REF	REF	yes	yes	concordant	concordant	distal
chr2_175461161_C_A-posStrand	rs7566670	0.534969	0.563553	38.5167	5.42885e-10	2.42628e-09	0.359941	39.0472	4.13687e-10	1.4222e-09	0.372412	ALT disrupts CEBP-ATF	yes	yes	REF	REF	yes	yes	concordant	concordant	distal
chr2_176931955_G_T-posStrand	rs16864736	0.00983555	-0.412619	1.12045	0.289822	0.355246	-0.0531833	36.3074	1.68523e-09	5.43955e-09	-0.369186	ALT creates CEBP-ATF	no	yes	ALT	ALT	yes	yes		concordant	distal
chr2_186815555_T_C-posStrand	rs111562771	0.0999651	0.267958	0.7425	0.388861	0.457345	0.0499514	4.80796	0.0283286	0.0410446	0.146918	low-stringency position in motif	no	yes	REF	REF	NA	NA			distal
chr2_187210856_G_A-posStrand	rs7584162	0.406498	0.54546	29.0256	7.14275e-08	2.53045e-07	0.286089	43.4301	4.39388e-11	1.58562e-10	0.374895	low-stringency position in motif	yes	yes	REF	REF	NA	NA			distal
chr2_192626317_T_G-posStrand	rs10931562	0.377325	0.365654	22.7212	1.87287e-06	5.55171e-06	0.312855	21.2254	4.08327e-06	9.72287e-06	0.291416	ALT disrupts CEBP-ATF	yes	yes	REF	REF	yes	yes	concordant	concordant	distal
chr2_19622151_G_A-posStrand	rs12467754	0.588088	0.829483	80.0158	3.71432e-19	3.37191e-18	0.412897	84.1284	4.63673e-20	2.69394e-19	0.549395	ALT disrupts CEBP-ATF	yes	yes	REF	REF	yes	yes	concordant	concordant	distal
chr2_199884843_A_G-posStrand	rs281785	-1.83516	-3.45821	263.021	3.76727e-59	1.56342e-57	-1.28463	380.627	9.08683e-85	1.05589e-82	-2.37332	ALT creates CEBP-ATF	yes	yes	ALT	ALT	yes	yes	concordant	concordant	distal
chr2_200235176_A_G-posStrand	rs12474847	-0.0697978	-0.0759961	2.90906	0.0880833	0.122432	-0.0713911	3.06653	0.0799199	0.106499	-0.0778576	ALT disrupts CEBP-ATF	no	no	ALT	ALT	no	no			distal
chr2_206020068_G_C-posStrand	rs817998	-0.0317621	-0.144789	0.0200386	0.887429	0.906145	-0.00721255	1.74112	0.186997	0.232147	-0.0741424	low-stringency position in motif	no	no	ALT	ALT	NA	NA			distal
chr2_206109077_C_T-posStrand	rs4991050	-0.0161217	-0.208537	1.5661	0.210774	0.264915	0.0368063	14.737	0.000123594	0.00025464	-0.110945	ALT converts CREB-CEBP to CEBP-ATF	no	yes	REF	ALT	NA	NA			distal
chr2_206403332_A_G-posStrand	rs12470227	0.883374	1.35265	68.0142	1.62323e-16	1.17887e-15	0.550684	118.106	1.64393e-27	1.42555e-26	0.868825	ALT disrupts CEBP-ATF	yes	yes	REF	REF	yes	yes	concordant	concordant	distal
chr2_209729673_T_C-posStrand	rs116203214	-0.162458	-0.248783	8.60035	0.00336098	0.00640239	-0.130882	11.5341	0.000683294	0.00127242	-0.178973	low-stringency position in motif	yes	yes	ALT	ALT	NA	NA			distal
chr2_215412949_C_T-posStrand	rs7588830	-1.68557	-1.99503	252.228	8.48548e-57	3.28671e-55	-1.17019	312.149	7.43129e-70	2.53975e-68	-1.38534	ALT creates CEBP-ATF	yes	yes	ALT	ALT	yes	yes	concordant	concordant	distal
chr2_216078721_T_G-posStrand	rs58652820	0.269534	0.24419	5.09312	0.024021	0.0392028	0.137873	1.38361	0.239487	0.288676	0.0852407	low-stringency position in motif	yes	no	REF	REF	NA	NA			distal
chr2_230342264_T_G-posStrand	rs143596804	0.317879	0.344092	35.9148	2.06136e-09	8.6162e-09	0.223037	40.3689	2.10266e-10	7.31525e-10	0.23936	ALT disrupts CREB-CEBP	yes	yes	REF	REF	yes	yes	concordant	concordant	promoter	+	SP140L	194
chr2_23811308_T_C-negStrand	rs7564732	-0.121031	-0.0818194	9.56159	0.0019869	0.0039265	-0.0866985	3.86527	0.0492954	0.0677083	-0.0620801	ALT creates CEBP-ATF	yes	no	ALT	ALT	yes	yes	concordant		promoter	-	ATAD2B	161
chr2_238247091_G_A-posStrand	rs880140	0.842984	2.0213	85.0604	2.89392e-20	3.00245e-19	0.641165	197.51	7.29967e-45	1.21174e-43	1.45558	ALT disrupts CREB-CEBP	yes	yes	REF	REF	yes	yes	concordant	concordant	distal
chr2_27518238_A_G-posStrand	rs780095	-0.00398359	0.0131264	0.00171245	0.966992	0.973695	-0.00110942	0.110714	0.739333	0.785286	0.0110025	low-stringency position in motif	no	no	ALT	REF	NA	NA			distal
chr2_28637113_G_A-posStrand	rs10210444	0.00266365	-0.013161	0.0949183	0.758015	0.803716	0.00868705	0.000555059	0.981204	0.986297	-0.000788331	ALT creates CEBP-ATF	no	no	REF	ALT	no	yes			distal
chr2_32173065_T_C-posStrand	rs7580118	-0.161482	-0.109205	1.67245	0.19593	0.249093	-0.0852559	0.991394	0.319402	0.376781	-0.0653942	low-stringency position in motif	no	no	ALT	ALT	NA	NA			distal
chr2_36822797_C_T-posStrand	rs13383778	-0.0623014	-0.445823	3.41364	0.0646597	0.0939183	-0.0832041	48.1318	3.98515e-12	1.58587e-11	-0.343207	ALT creates CEBP-ATF	no	yes	ALT	ALT	yes	yes		concordant	distal
chr2_38092354_C_A-posStrand	rs162330	1.23558	2.37412	184.228	5.78565e-42	1.29287e-40	0.836153	339.64	7.6442e-76	3.17234e-74	1.64072	ALT disrupts CREB-CEBP	yes	yes	REF	REF	yes	yes	concordant	concordant	distal
chr2_42405363_T_G-posStrand	rs147356521	0.0715461	0.110874	4.3685	0.0366092	0.0576422	0.0475316	2.7405	0.0978342	0.127734	0.063718	ALT disrupts CEBP-ATF	no	no	REF	REF	yes	yes			distal
chr2_43692795_G_C-posStrand	rs17031284	0.0572787	0.1957	0.199225	0.655347	0.714365	0.0209544	6.03224	0.0140469	0.0217634	0.12038	low-stringency position in motif	no	yes	REF	REF	NA	NA			promoter	+	PLEKHH2	565
chr2_45969866_A_T-posStrand	rs1562655	0.169539	-0.367126	3.36374	0.0666465	0.0958456	0.106494	19.233	1.15694e-05	2.60536e-05	-0.262478	ALT creates CEBP-ATF	no	yes	REF	ALT	no	yes		concordant	distal
chr2_48007624_A_C-posStrand	rs77605688	0.479301	0.557259	34.6111	4.02613e-09	1.62443e-08	0.324571	34.9484	3.38566e-09	1.08081e-08	0.375339	ALT disrupts CEBP-ATF	yes	yes	REF	REF	yes	yes	concordant	concordant	distal
chr2_48607348_T_C-posStrand	rs13000935	-0.0123985	0.0317236	0.000168215	0.989652	0.989652	-0.000425503	0.940708	0.332096	0.389007	0.029962	low-stringency position in motif	no	no	ALT	REF	NA	NA			distal
chr2_57023199_C_T-posStrand	rs6545619	-0.465676	-0.745457	94.6464	2.27621e-22	2.64495e-21	-0.317699	178.849	8.64345e-41	1.32154e-39	-0.513271	low-stringency position in motif	yes	yes	ALT	ALT	NA	NA			distal
chr2_61372753_G_A-posStrand	rs72813572	0.0800051	0.111163	0.271886	0.602069	0.665023	0.0241579	0.755009	0.384895	0.443699	0.0417467	ALT disrupts CEBP-ATF	no	no	REF	REF	yes	yes			distal
chr2_62510976_G_A-negStrand	rs7604354	-0.403658	-0.484355	33.9016	5.79697e-09	2.30688e-08	-0.325827	46.1124	1.11658e-11	4.26797e-11	-0.369049	ALT creates CEBP-ATF	yes	yes	ALT	ALT	yes	yes	concordant	concordant	promoter	-	TMEM17	917
chr2_64064646_T_C-posStrand	rs329483	-0.0216876	0.0669293	0.85567	0.354953	0.421734	-0.0323379	0.0795742	0.777875	0.816781	0.011847	low-stringency position in motif	no	no	ALT	REF	NA	NA			distal
chr2_649867_A_T-posStrand	rs1320337	-0.350967	-0.544894	46.706	8.24775e-12	4.35631e-11	-0.243278	102.068	5.3661e-24	3.80207e-23	-0.379778	ALT creates CEBP-ATF	yes	yes	ALT	ALT	yes	yes	concordant	concordant	distal
chr2_65537915_A_G-posStrand	rs702952	0.0856992	0.0986405	3.77866	0.0519103	0.0785413	0.0705188	4.47798	0.0343343	0.0486542	0.0799563	ALT disrupts CEBP-ATF	no	yes	REF	REF	yes	yes		concordant	distal
chr2_66650149_C_T-posStrand	rs55779300	0.423349	0.393866	17.1231	3.50338e-05	9.00647e-05	0.374247	16.6901	4.40103e-05	9.40072e-05	0.367001	ALT disrupts CEBP-ATF	yes	yes	REF	REF	yes	yes	concordant	concordant	distal
chr2_69778917_G_A-posStrand	rs62133992	-0.0568588	-0.11738	0.0590979	0.807928	0.845776	0.0132438	0.299621	0.58412	0.637921	-0.0296819	ALT creates CEBP-ATF	no	no	REF	ALT	no	yes			distal
chr2_70190006_A_G-negStrand	rs12624244	0.246269	0.299742	24.2287	8.55471e-07	2.64377e-06	0.168755	25.0842	5.48793e-07	1.41084e-06	0.200732	low-stringency position in motif	yes	yes	REF	REF	NA	NA			promoter	-	C2orf42	692
chr2_70190013_C_G-negStrand	rs6721306	0.361413	0.356343	14.644	0.000129844	0.000313027	0.201137	11.2542	0.000794421	0.00145602	0.193174	ALT disrupts CEBP-ATF	yes	yes	REF	REF	yes	yes	concordant	concordant	promoter	-	C2orf42	685
chr2_73149712_G_A-posStrand	rs62151795	-0.409351	-0.452886	10.0998	0.00148282	0.00298801	-0.187315	12.7678	0.000352635	0.000685221	-0.215731	ALT creates CEBP-ATF	yes	yes	ALT	ALT	yes	yes	concordant	concordant	distal
chr2_75541231_C_G-posStrand	rs6713869	1.9768	3.70793	227.147	2.49734e-51	7.6137e-50	1.31832	368.171	4.68224e-82	3.88626e-80	2.52277	low-stringency position in motif	yes	yes	REF	REF	NA	NA			distal
chr2_90054420_G_A-posStrand	rs113455980	0.640378	0.940158	15.9966	6.34547e-05	0.000158228	0.349001	32.7088	1.0705e-08	3.25633e-08	0.548144	ALT disrupts CEBP-ATF	yes	yes	REF	REF	yes	yes	concordant	concordant	distal
chr2_98854936_A_C-posStrand	rs6757098	-0.0983486	-0.255616	4.14507	0.0417559	0.0645751	-0.063396	25.2871	4.94002e-07	1.28706e-06	-0.169074	ALT creates CEBP-ATF	no	yes	ALT	ALT	yes	yes		concordant	distal
chr20_13788481_A_G-posStrand	rs6042362	0.355655	0.601573	24.7144	6.64844e-07	2.09459e-06	0.254729	17.1659	3.42536e-05	7.37088e-05	0.356092	ALT disrupts CEBP-ATF	yes	yes	REF	REF	yes	yes	concordant	concordant	distal
chr20_22274535_G_T-posStrand	rs4815102	0.319689	0.481045	30.8604	2.77276e-08	1.0196e-07	0.205313	54.9496	1.23659e-13	5.40195e-13	0.31251	low-stringency position in motif	yes	yes	REF	REF	NA	NA			distal
chr20_32550153_G_A-posStrand	rs6141318	-0.410526	-0.361899	41.067	1.47097e-10	6.89218e-10	-0.28675	32.8819	9.79313e-09	3.01048e-08	-0.255946	ALT creates CEBP-ATF	yes	yes	ALT	ALT	yes	yes	concordant	concordant	distal
chr20_32741450_G_A-posStrand	rs6119945	0.00536405	-0.121449	3.86817	0.0492101	0.0746503	-0.0960358	6.28106	0.0122035	0.0192147	-0.126272	ALT creates CEBP-ATF	no	yes	ALT	ALT	yes	yes		concordant	distal
chr20_33558554_C_A-posStrand	rs146439572	0.0319118	-0.00398186	0.887671	0.346109	0.412915	0.0246179	0.0138955	0.906163	0.925274	-0.00380066	ALT disrupts CEBP-ATF	no	no	REF	ALT	yes	no			distal
chr20_35850661_T_C-posStrand	rs17093156	0.433684	0.453801	48.1016	4.04693e-12	2.21817e-11	0.3364	56.6019	5.33598e-14	2.40326e-13	0.345121	ALT disrupts CEBP-ATF	yes	yes	REF	REF	yes	yes	concordant	concordant	distal
chr20_43998464_C_T-posStrand	rs1980578	0.229887	0.251589	18.4238	1.76836e-05	4.73465e-05	0.158045	19.6178	9.45846e-06	2.15505e-05	0.17849	ALT disrupts CREB-CEBP	yes	yes	REF	REF	yes	yes	concordant	concordant	distal
chr20_44237050_C_A-posStrand	rs13039772	0.332727	0.355965	31.7252	1.776e-08	6.61445e-08	0.257087	32.8139	1.01416e-08	3.10119e-08	0.271533	low-stringency position in motif	yes	yes	REF	REF	NA	NA			distal
chr20_45127492_G_A-posStrand	rs74174932	-0.189251	0.158583	0.046185	0.82984	0.865058	0.0210158	5.62337	0.0177225	0.0264351	0.229257	ALT disrupts CEBP-ATF	no	yes	REF	REF	yes	yes		concordant	distal
chr20_47491424_T_C-posStrand	rs62203108	0.0337411	0.0209137	0.0208701	0.885133	0.905392	0.00446144	0.0249611	0.874464	0.894478	-0.00503134	low-stringency position in motif	no	no	REF	ALT	NA	NA			distal
chr20_49030531_G_A-posStrand	rs3091529	-0.228958	-0.14673	7.19503	0.00731059	0.0133149	-0.140665	4.35649	0.0368681	0.0518653	-0.104598	ALT creates CEBP-ATF	yes	no	ALT	ALT	yes	yes	concordant		distal
chr20_49915769_C_T-negStrand	rs56327845	-0.110378	-0.114524	2.67252	0.102095	0.138426	-0.060177	3.7015	0.0543634	0.0737971	-0.0618862	low-stringency position in motif	no	no	ALT	ALT	NA	NA			promoter	-	SPATA2	239
chr20_51608667_G_A-posStrand	rs3827032	-1.6827	-2.14232	242.894	9.19947e-55	3.34056e-53	-1.18596	297.034	1.45836e-66	3.8514e-65	-1.50164	ALT creates CREB-CEBP	yes	yes	ALT	ALT	yes	yes	concordant	concordant	distal
chr20_53557356_A_T-posStrand	rs2741399	-0.539206	-0.503597	22.4797	2.12379e-06	6.23192e-06	-0.430292	21.2727	3.98372e-06	9.56423e-06	-0.411888	ALT creates CEBP-ATF	yes	yes	ALT	ALT	yes	yes	concordant	concordant	distal
chr20_57946227_A_G-posStrand	rs10485810	0.119319	0.495255	11.695	0.000626674	0.00138969	0.0867064	91.2123	1.29054e-21	7.65108e-21	0.348472	low-stringency position in motif	yes	yes	REF	REF	NA	NA			distal
chr20_63600101_G_A-posStrand	rs58850142	-0.209713	-0.626463	20.9092	4.81568e-06	1.3851e-05	-0.150353	103.959	2.0654e-24	1.51899e-23	-0.434204	ALT creates CEBP-ATF	yes	yes	ALT	ALT	yes	yes	concordant	concordant	distal
chr20_7586225_C_T-posStrand	rs6117863	0.0488505	0.150932	0.891606	0.345042	0.412489	0.0382931	6.23941	0.0124938	0.0196187	0.10113	ALT disrupts CEBP-ATF	no	yes	REF	REF	yes	yes		concordant	distal
chr21_14752738_T_A-posStrand	rs7278634	-0.212621	-0.244352	2.37631	0.123189	0.163782	-0.104596	3.49647	0.0614998	0.08329	-0.126888	ALT disrupts CEBP-ATF	no	no	ALT	ALT	no	no			distal
chr21_28756904_A_C-posStrand	rs59580249	0.00808158	-0.00775764	0.210087	0.646699	0.706263	-0.0203277	0.360517	0.548219	0.609016	-0.0267488	ALT disrupts CEBP-ATF	no	no	ALT	ALT	no	no			distal
chr21_29163757_G_A-posStrand	rs2065271	0.0438321	0.192844	1.00393	0.316362	0.382134	0.0238471	25.6949	3.99887e-07	1.05129e-06	0.130112	ALT disrupts CEBP-ATF	no	yes	REF	REF	yes	yes		concordant	distal
chr21_33881989_C_T-posStrand	rs9978194	-0.119006	-0.0906314	5.82987	0.0157563	0.0267672	-0.0876931	3.90597	0.0481148	0.0664007	-0.0716073	ALT creates CEBP-ATF	yes	no	ALT	ALT	yes	yes	concordant		distal
chr21_33976984_T_C-posStrand	rs1034332	0.255583	0.238603	10.8595	0.000982895	0.00206907	0.217879	8.15808	0.00428697	0.00717706	0.212679	low-stringency position in motif	yes	yes	REF	REF	NA	NA			distal
chr21_34771693_A_T-posStrand	rs116002423	0.107599	0.241552	5.36788	0.0205108	0.033951	0.0936083	24.5044	7.41412e-07	1.8893e-06	0.185443	ALT disrupts CEBP-ATF	yes	yes	REF	REF	yes	yes	concordant	concordant	distal
chr21_37148420_G_A-posStrand	rs2252402	-0.000324757	-0.142007	0.0937608	0.759449	0.803716	-0.0112492	2.94476	0.0861563	0.114025	-0.0830146	ALT disrupts CEBP-ATF	no	no	ALT	ALT	no	no			distal
chr21_42976034_C_A-posStrand	rs413624	-0.0090506	-0.0403065	0.0840807	0.771842	0.813866	0.00971903	0.0693991	0.792214	0.827835	-0.0092743	low-stringency position in motif	no	no	REF	ALT	NA	NA			distal
chr21_46144048_G_A-posStrand	rs73161656	-0.354548	-0.38997	32.7207	1.06397e-08	4.1768e-08	-0.235611	42.5752	6.8015e-11	2.42434e-10	-0.262619	ALT creates CEBP-ATF	yes	yes	ALT	ALT	yes	yes	concordant	concordant	distal
chr22_17975870_A_G-posStrand	rs5992139	-0.165653	-0.172559	12.5048	0.000405913	0.000928487	-0.114097	13.0902	0.00029684	0.000586612	-0.117285	ALT disrupts CEBP-ATF	yes	yes	ALT	ALT	no	no	discordant	discordant	distal
chr22_30214787_G_A-posStrand	rs4574206	0.813537	1.33596	73.7358	8.9304e-18	7.30783e-17	0.614083	129.84	4.44235e-30	4.23116e-29	0.980226	ALT disrupts CEBP-ATF	yes	yes	REF	REF	yes	yes	concordant	concordant	distal
chr22_38140461_T_C-negStrand	rs11570660	0.260027	0.69166	25.4223	4.60574e-07	1.47842e-06	0.15197	113.894	1.37484e-26	1.12504e-25	0.470799	ALT disrupts CEBP-ATF	yes	yes	REF	REF	yes	yes	concordant	concordant	promoter	-	PLA2G6	427
chr22_41420038_G_A-posStrand	rs5758342	-0.0660399	-0.0393289	4.35052	0.0369977	0.0580964	-0.0516856	1.81713	0.177655	0.221974	-0.0357559	ALT creates CEBP-ATF	no	no	ALT	ALT	yes	yes			distal
chr22_41667677_A_G-posStrand	rs132793	0.0610252	0.0913613	1.98594	0.158766	0.205441	0.0374923	4.63298	0.0313631	0.0452157	0.0583913	ALT disrupts CEBP-ATF	no	yes	REF	REF	yes	yes		concordant	distal
chr22_42260582_A_T-posStrand	rs5758687	-1.1815	-1.45074	110.536	7.47753e-26	1.03439e-24	-0.82876	138.577	5.44992e-32	5.86371e-31	-1.0081	ALT creates CEBP-ATF	yes	yes	ALT	ALT	yes	yes	concordant	concordant	distal
chr22_42727867_T_C-posStrand	rs6002930	-0.0404236	-0.0851746	0.491317	0.48334	0.550363	0.0487258	0.0725571	0.787649	0.824548	0.0192176	low-stringency position in motif	no	no	REF	REF	NA	NA			distal
chr22_47020403_T_C-posStrand	rs6009104	0.336644	0.471037	24.1451	8.9341e-07	2.74641e-06	0.213809	34.591	4.06778e-09	1.29146e-08	0.298953	ALT disrupts CEBP-ATF	yes	yes	REF	REF	yes	yes	concordant	concordant	distal
chr22_50129638_A_G-posStrand	rs138247	-0.00671741	0.0362033	0.000659925	0.979505	0.981194	-0.00100344	0.810524	0.367965	0.425026	0.0308928	ALT converts CEBP-ATF to CREB-CEBP	no	no	ALT	REF	NA	NA			distal
chr3_101553397_T_C-posStrand	rs7633409	0.767563	1.36636	37.3595	9.82412e-10	4.3241e-09	0.4633	32.9578	9.41835e-09	2.91067e-08	0.665772	ALT disrupts CEBP-ATF	yes	yes	REF	REF	yes	yes	concordant	concordant	distal
chr3_102084208_G_A-posStrand	rs3856765	-0.277035	-0.299184	54.0828	1.92218e-13	1.13958e-12	-0.190906	47.7384	4.87066e-12	1.92507e-11	-0.207944	ALT converts CREB-CEBP to CEBP-ATF	yes	yes	ALT	ALT	NA	NA			distal
chr3_121953458_A_G-posStrand	rs1920290	0.0360695	0.279894	0.560716	0.453972	0.52126	0.040391	12.7461	0.000356746	0.000690898	0.18661	ALT disrupts CEBP-ATF	no	yes	REF	REF	yes	yes		concordant	distal
chr3_124579754_A_G-posStrand	rs13100061	0.228068	0.20205	7.70229	0.00551509	0.0101723	0.172444	5.8651	0.0154439	0.023367	0.14264	ALT converts CEBP-ATF to CREB-CEBP	yes	yes	REF	REF	NA	NA			distal
chr3_124730405_T_C-posStrand	rs2279199	-1.28402	-1.33835	0.774443	0.378846	0.44647	-0.175524	0.208116	0.648248	0.698761	-0.110468	ALT disrupts CRE	no	no	ALT	ALT	no	no			promoter	+	UMPS	26
chr3_125353340_G_T-posStrand	rs9851588	-0.45607	-0.0899784	51.21	8.29954e-13	4.77429e-12	-0.311867	5.99129	0.0143767	0.0220975	-0.190967	ALT creates CEBP-ATF	yes	yes	ALT	ALT	yes	yes	concordant	concordant	distal
chr3_125480641_G_A-posStrand	rs58842696	0.117931	0.199351	4.28255	0.0385055	0.0601389	0.133087	8.72577	0.00313744	0.00529898	0.176989	ALT creates CEBP-ATF	no	yes	REF	REF	no	no		discordant	distal
chr3_129656579_T_G-negStrand	rs4688810	-0.166735	-0.111758	0.718226	0.396726	0.463982	-0.0680801	0.173498	0.677021	0.7244	-0.0334216	ALT creates CEBP-ATF	no	no	ALT	ALT	yes	yes			promoter	-	TMCC1	146
chr3_134087374_C_T-posStrand	rs7632691	-0.37164	-0.411134	71.1595	3.29489e-17	2.55244e-16	-0.258591	76.1269	2.66005e-18	1.44438e-17	-0.287151	low-stringency position in motif	yes	yes	ALT	ALT	NA	NA			distal
chr3_136690779_T_C-posStrand	rs72975363	-0.0921804	-0.315239	1.49578	0.221322	0.277129	-0.0996553	5.6619	0.0173373	0.0259613	-0.206441	ALT converts CEBP-ATF to CREB-CEBP	no	yes	ALT	ALT	NA	NA			distal
chr3_142808248_T_G-posStrand	rs9868886	2.3818	3.71872	392.504	2.35894e-87	4.56849e-85	1.65544	500.59	7.0714e-111	4.10848e-108	2.55345	ALT disrupts CEBP-ATF	yes	yes	REF	REF	yes	yes	concordant	concordant	distal
chr3_148902341_T_G-posStrand	rs6772643	0.285654	0.264319	47.9439	4.38593e-12	2.38152e-11	0.275127	39.1272	3.97075e-10	1.37322e-09	0.300762	ALT disrupts CREB-CEBP	yes	yes	REF	REF	yes	yes	concordant	concordant	distal
chr3_151903755_T_A-posStrand	rs2166263	0.405619	0.348577	27.028	2.00526e-07	6.73443e-07	0.278227	22.0887	2.60343e-06	6.30246e-06	0.274311	low-stringency position in motif	yes	yes	REF	REF	NA	NA			distal
chr3_152258760_A_G-posStrand	rs73154149	0.0978021	0.102086	5.15108	0.0232319	0.0382372	0.0876633	5.56443	0.0183289	0.027097	0.0891785	ALT disrupts CEBP-ATF	yes	yes	REF	REF	yes	yes	concordant	concordant	distal
chr3_152474790_A_T-posStrand	rs9845520	0.63221	0.585451	85.8449	1.94612e-20	2.05581e-19	0.440015	68.3589	1.36289e-16	6.82622e-16	0.413425	low-stringency position in motif	yes	yes	REF	REF	NA	NA			distal
chr3_152827480_G_A-posStrand	rs59868270	0.469783	0.604888	48.4143	3.45039e-12	1.92758e-11	0.326529	56.7528	4.94191e-14	2.24317e-13	0.407277	ALT disrupts CEBP-ATF	yes	yes	REF	REF	yes	yes	concordant	concordant	distal
chr3_154061129_C_T-posStrand	rs17766586	-0.144478	-0.137658	11.5457	0.000679047	0.00147211	-0.100605	9.33294	0.00225071	0.00389186	-0.0942876	ALT creates CEBP-ATF	yes	yes	ALT	ALT	yes	yes	concordant	concordant	distal
chr3_156801238_C_T-posStrand	rs1835372	-0.405597	-0.270581	67.1527	2.51276e-16	1.78038e-15	-0.269393	32.3045	1.31807e-08	3.92718e-08	-0.173877	ALT converts CREB-CEBP to CEBP-ATF	yes	yes	ALT	ALT	NA	NA			distal
chr3_16714427_A_G-posStrand	rs114923285	0.303713	0.346312	38.6435	5.08713e-10	2.29118e-09	0.206405	45.066	1.90503e-11	7.00522e-11	0.242578	ALT disrupts CEBP-ATF	yes	yes	REF	REF	yes	yes	concordant	concordant	distal
chr3_170778448_C_G-posStrand	rs9829792	-0.292457	-0.372822	11.3389	0.000758995	0.00162722	-0.184128	22.1646	2.50241e-06	6.10884e-06	-0.250864	ALT disrupts CREB-CEBP	yes	yes	ALT	ALT	no	no	discordant	discordant	distal
chr3_170839793_G_T-posStrand	rs13100528	-0.109587	0.158133	0.566262	0.451748	0.519734	-0.0488122	5.32239	0.0210531	0.0308107	0.1447	ALT disrupts CEBP-ATF	no	yes	ALT	REF	no	yes		concordant	distal
chr3_170891596_C_T-posStrand	rs3796294	-0.132288	-0.143263	3.89923	0.0483082	0.0736668	-0.23691	3.79362	0.0514483	0.0703329	-0.219214	ALT disrupts CEBP-ATF	no	no	ALT	ALT	no	no			distal
chr3_171014511_G_A-posStrand	rs5400	-1.73427	-2.08611	209.116	2.14109e-47	5.65442e-46	-1.20407	255.431	1.69997e-57	3.79877e-56	-1.44821	ALT creates CEBP-ATF	yes	yes	ALT	ALT	yes	yes	concordant	concordant	distal
chr3_17948061_T_C-posStrand	rs4128378	1.06045	0.842174	73.1442	1.20512e-17	9.72467e-17	1.04726	56.891	4.60655e-14	2.10741e-13	0.966217	ALT disrupts CEBP-ATF	yes	yes	REF	REF	yes	yes	concordant	concordant	distal
chr3_181371956_G_A-posStrand	rs116365425	0.206864	0.0115246	8.82493	0.00297142	0.00569768	0.190787	1.00895	0.315153	0.372921	0.0815721	ALT creates CEBP-ATF	yes	no	REF	REF	no	no	discordant		distal
chr3_183533140_T_C-posStrand	rs56009610	-0.37049	-0.502475	69.5161	7.5793e-17	5.6456e-16	-0.256087	96.5246	8.81408e-23	5.56628e-22	-0.347881	low-stringency position in motif	yes	yes	ALT	ALT	NA	NA			distal
chr3_187708550_A_G-posStrand	rs73184642	-0.16311	-0.113341	1.06307	0.302516	0.366935	-0.072187	0.0313679	0.859422	0.880642	-0.0142592	low-stringency position in motif	no	no	ALT	ALT	NA	NA			distal
chr3_196109704_T_C-posStrand	rs62282694	0.201363	-0.00984334	6.09602	0.0135486	0.0232892	0.128572	0.304347	0.58117	0.637921	0.0326307	ALT disrupts CEBP-ATF	yes	no	REF	REF	yes	yes	concordant		distal
chr3_23449350_A_G-posStrand	rs6780787	0.232058	0.171279	20.0869	7.40026e-06	2.08716e-05	0.168083	11.8989	0.000561658	0.00106294	0.127153	low-stringency position in motif	yes	yes	REF	REF	NA	NA			distal
chr3_27560124_G_A-posStrand	rs13064622	0.51016	0.984579	76.6115	2.08124e-18	1.75247e-17	0.34228	141.483	1.26161e-32	1.43724e-31	0.666894	ALT disrupts CEBP-ATF	yes	yes	REF	REF	yes	yes	concordant	concordant	distal
chr3_38004037_G_A-posStrand	rs9311173	-0.330495	-0.504117	21.3715	3.78361e-06	1.09367e-05	-0.259209	41.4911	1.18411e-10	4.14439e-10	-0.37277	ALT converts CREB-CEBP to CEBP-ATF	yes	yes	ALT	ALT	NA	NA			promoter	+	VILL	25
chr3_38516947_G_A-posStrand	rs59854949	0.124383	0.360842	5.09473	0.0239986	0.0392028	0.0827265	32.4375	1.23089e-08	3.69618e-08	0.244019	low-stringency position in motif	yes	yes	REF	REF	NA	NA			distal
chr3_46561509_C_G-posStrand	rs12185926	0.589576	0.613231	25.8709	3.65037e-07	1.1915e-06	0.540356	28.2912	1.04367e-07	2.94357e-07	0.55624	ALT disrupts CEBP-ATF	yes	yes	REF	REF	yes	yes	concordant	concordant	distal
chr3_48923586_A_G-posStrand	rs62262463	0.995358	2.00983	190.253	2.79975e-43	7.07242e-42	0.697095	339.786	7.10262e-76	3.17234e-74	1.39724	ALT disrupts CEBP-ATF	yes	yes	REF	REF	yes	yes	concordant	concordant	promoter	+	ARIH2	821
chr3_52240726_A_C-posStrand	rs4082828	2.50055	2.83475	436.288	6.95402e-97	4.04029e-94	1.73692	483.045	4.64671e-107	1.34987e-104	1.96481	ALT disrupts CEBP-ATF	yes	yes	REF	REF	yes	yes	concordant	concordant	distal
chr3_64090262_G_T-posStrand	rs831566	-0.232017	-0.264018	22.8038	1.79415e-06	5.34564e-06	-0.17653	26.4041	2.76951e-07	7.44946e-07	-0.197497	ALT creates CEBP-ATF	yes	yes	ALT	ALT	yes	yes	concordant	concordant	distal
chr3_71087408_G_A-posStrand	rs11128205	-0.197071	-0.11341	18.5929	1.61822e-05	4.35271e-05	-0.141656	6.48664	0.0108688	0.0173008	-0.0825751	ALT disrupts CEBP-ATF	yes	yes	ALT	ALT	no	no	discordant	discordant	distal
chr3_74208967_T_C-posStrand	rs3891423	-0.277854	-0.373352	9.35798	0.00222017	0.00434316	-0.168264	20.859	4.94354e-06	1.16756e-05	-0.247479	low-stringency position in motif	yes	yes	ALT	ALT	NA	NA			distal
chr3_79660154_C_A-posStrand	rs6771093	-1.74263	-2.25726	227.051	2.6209e-51	7.6137e-50	-1.011	259.899	1.80483e-58	4.19441e-57	-1.36106	ALT creates CEBP-ATF	yes	yes	ALT	ALT	yes	yes	concordant	concordant	distal
chr3_85728132_A_T-posStrand	rs2029053	0.130314	0.0848767	4.61856	0.0316278	0.0509024	0.0773916	1.19358	0.27461	0.326943	0.0444015	ALT disrupts CEBP-ATF	no	no	REF	REF	yes	yes			distal
chr4_10483135_G_C-posStrand	rs60321744	0.0766628	-0.0021671	3.38902	0.065632	0.0948562	0.152188	1.68732	0.193955	0.239252	0.114368	low-stringency position in motif	no	no	REF	REF	NA	NA			distal
chr4_111902309_T_C-posStrand	rs3850477	1.01786	1.02984	10.2046	0.00140089	0.00287004	0.339729	13.1633	0.000285482	0.000568031	0.380982	ALT disrupts CEBP-ATF	yes	yes	REF	REF	yes	yes	concordant	concordant	distal
chr4_112107845_C_G-posStrand	rs4833379	0.0686962	0.0928799	0.731655	0.392347	0.460513	0.0447004	2.84082	0.0918972	0.120797	0.084692	low-stringency position in motif	no	no	REF	REF	NA	NA			distal
chr4_12791406_C_T-posStrand	rs13102671	0.336003	0.611103	50.3047	1.31637e-12	7.42533e-12	0.228776	117.232	2.5535e-27	2.18174e-26	0.417821	low-stringency position in motif	yes	yes	REF	REF	NA	NA			distal
chr4_128059746_C_A-posStrand	rs12650556	-0.290538	-0.299505	19.6469	9.31554e-06	2.58963e-05	-0.177653	21.2469	4.03771e-06	9.65395e-06	-0.175153	low-stringency position in motif	yes	yes	ALT	ALT	NA	NA			distal
chr4_129897777_T_C-posStrand	rs2952901	2.25534	1.71014	285.289	5.28433e-64	2.79109e-62	1.56526	135.058	3.20676e-31	3.21229e-30	1.4914	ALT disrupts CEBP-ATF	yes	yes	REF	REF	yes	yes	concordant	concordant	distal
chr4_137989118_G_T-posStrand	rs7668447	-0.0584552	-0.202099	2.75412	0.0970043	0.132923	-0.043864	9.09502	0.00256307	0.00440574	-0.122725	ALT creates CEBP-ATF	no	yes	ALT	ALT	yes	yes		concordant	distal
chr4_138516118_T_C-posStrand	rs2114359	0.182558	0.190941	11.5548	0.000675763	0.00147211	0.145205	12.8423	0.000338869	0.000662264	0.144828	ALT disrupts CEBP-ATF	yes	yes	REF	REF	yes	yes	concordant	concordant	distal
chr4_143122183_T_C-posStrand	rs72719149	0.457616	0.842853	47.2411	6.27713e-12	3.37686e-11	0.297869	129.126	6.36578e-30	5.96535e-29	0.568043	ALT disrupts CEBP-ATF	yes	yes	REF	REF	yes	yes	concordant	concordant	distal
chr4_15659732_G_A-negStrand	rs73243105	-0.0543098	0.124097	1.36541	0.242601	0.301178	-0.0521984	0.578149	0.447039	0.508277	0.0473616	ALT converts CREB-CEBP to CEBP-ATF	no	no	ALT	REF	NA	NA			promoter	-	FBXL5	131
chr4_162795089_G_A-posStrand	rs28610871	-0.0258695	-0.00010186	0.372099	0.541862	0.604265	-0.0216422	0.00603995	0.938053	0.949493	-0.00291156	low-stringency position in motif	no	no	ALT	ALT	NA	NA			distal
chr4_165364609_T_A-posStrand	rs12642246	-0.112623	0.24008	4.51293	0.0336396	0.0536939	-0.0907151	8.05694	0.00453297	0.0075463	0.137157	ALT disrupts CEBP-ATF	no	yes	ALT	REF	no	yes		concordant	distal
chr4_173476624_C_A-posStrand	rs4146858	-0.115641	-0.145902	4.04234	0.0443723	0.0683828	-0.108823	5.15374	0.0231964	0.0336928	-0.120339	ALT disrupts CEBP-ATF	no	yes	ALT	ALT	no	no		discordant	distal
chr4_184839031_G_A-posStrand	rs62338232	0.175667	0.159287	3.72221	0.0536932	0.0805114	0.13454	3.47622	0.0622567	0.0841189	0.141187	ALT disrupts CRE	no	no	REF	REF	yes	yes			distal
chr4_2868088_C_T-posStrand	rs12641947	-0.38451	-0.464707	32.3994	1.25523e-08	4.86194e-08	-0.293465	36.6732	1.39688e-09	4.53402e-09	-0.354636	ALT creates CREB-CEBP	yes	yes	ALT	ALT	yes	yes	concordant	concordant	promoter	+	ADD1	213
chr4_30545169_C_T-posStrand	rs7673395	-0.77638	-2.01522	39.0529	4.12482e-10	1.88703e-09	-0.29522	237.792	1.19151e-53	2.47238e-52	-1.3118	ALT creates CREB-CEBP	yes	yes	ALT	ALT	yes	yes	concordant	concordant	distal
chr4_38691304_T_A-posStrand	rs3796535	-0.693071	-1.0436	80.1769	3.42341e-19	3.15715e-18	-0.465385	143.63	4.28024e-33	5.07514e-32	-0.709804	ALT creates CEBP-ATF	yes	yes	ALT	ALT	yes	yes	concordant	concordant	distal
chr4_39354215_A_G-posStrand	rs35426132	0.376529	0.623248	2.56678	0.10913	0.14711	0.153433	11.1454	0.000842383	0.00152469	0.344464	ALT disrupts CEBP-ATF	no	yes	REF	REF	yes	yes		concordant	distal
chr4_40210377_T_C-posStrand	rs2381499	-0.215448	-0.207397	31.8392	1.6748e-08	6.2778e-08	-0.147496	25.0666	5.53826e-07	1.4175e-06	-0.139721	ALT creates CREB-CEBP	yes	yes	ALT	ALT	yes	yes	concordant	concordant	distal
chr4_45324359_T_C-posStrand	rs147314973	0.0443242	0.0922269	0.256667	0.612419	0.675172	0.0210636	0.105907	0.744853	0.788268	0.0186684	ALT converts CEBP-ATF to CREB-CEBP	no	no	REF	REF	NA	NA			distal
chr4_54120718_T_C-posStrand	rs4864841	1.41662	1.66524	219.296	1.28798e-49	3.56342e-48	0.985486	245.376	2.64612e-55	5.69405e-54	1.15467	low-stringency position in motif	yes	yes	REF	REF	NA	NA			distal
chr4_6792625_C_A-posStrand	rs77166807	0.85574	0.939768	45.7679	1.33128e-11	6.90602e-11	0.52749	71.4284	2.87511e-17	1.49146e-16	0.622695	ALT disrupts CEBP-ATF	yes	yes	REF	REF	yes	yes	concordant	concordant	distal
chr4_72830134_A_T-posStrand	rs1593448	-0.289785	-0.0946581	7.1587	0.00746014	0.0135448	-0.212876	1.93503	0.164209	0.206505	-0.11327	ALT disrupts CEBP-ATF	yes	no	ALT	ALT	no	no	discordant		distal
chr4_73721592_C_T-posStrand	rs79982576	-0.0328587	0.040125	0.109696	0.74049	0.790854	-0.0112353	0.935872	0.333342	0.389681	0.0360344	ALT converts CREB-CEBP to CEBP-ATF	no	no	ALT	REF	NA	NA			distal
chr4_77931437_C_T-posStrand	rs7673642	0.783601	0.760415	92.7844	5.83127e-22	6.51532e-21	0.538211	99.6819	1.78949e-23	1.19505e-22	0.529925	low-stringency position in motif	yes	yes	REF	REF	NA	NA			distal
chr4_82861111_T_A-negStrand	rs10015307	0.215061	0.285081	11.9661	0.000541761	0.00122001	0.14414	15.07	0.000103597	0.000215735	0.187486	ALT disrupts CEBP-ATF	yes	yes	REF	REF	yes	yes	concordant	concordant	promoter	-	SEC31A	734
chr4_94105283_T_A-posStrand	rs3857067	-0.140256	-0.0307915	9.66248	0.00188069	0.00372929	-0.0963652	0.382976	0.536015	0.598894	-0.0194191	low-stringency position in motif	yes	no	ALT	ALT	NA	NA			distal
chr4_95638659_C_T-posStrand	rs1436594	-0.205281	-1.26275	4.61308	0.0317291	0.0509243	-0.136031	114.16	1.20183e-26	9.97519e-26	-0.865669	ALT creates CEBP-ATF	no	yes	ALT	ALT	yes	yes		concordant	distal
chr4_97216236_G_C-posStrand	rs7684189	-2.04439	-2.11432	300.974	2.02141e-67	1.46805e-65	-1.41504	313.373	4.02292e-70	1.46082e-68	-1.46722	ALT creates CEBP-ATF	yes	yes	ALT	ALT	yes	yes	concordant	concordant	distal
chr4_99207596_T_C-posStrand	rs4147545	0.0328306	0.0777665	1.93121	0.164627	0.211611	0.0227495	9.60675	0.00193863	0.00337229	0.052483	ALT converts CEBP-ATF to CREB-CEBP	no	yes	REF	REF	NA	NA			distal
chr4_99543871_T_A-posStrand	rs10009198	0.180547	0.24912	3.73933	0.0531458	0.0802019	0.121781	5.90433	0.0151037	0.0229719	0.154019	ALT disrupts CEBP-ATF	no	yes	REF	REF	yes	yes		concordant	distal
chr4_99827879_G_A-posStrand	rs56212993	-0.406287	-0.365108	4.70175	0.0301319	0.0489013	-0.158494	6.65184	0.00990535	0.0158105	-0.179011	low-stringency position in motif	yes	yes	ALT	ALT	NA	NA			distal
chr5_107291200_T_G-posStrand	rs10515372	-0.190219	-0.174412	11.548	0.00067823	0.00147211	-0.130012	7.27915	0.00697595	0.0113849	-0.116289	ALT disrupts CEBP-ATF	yes	yes	ALT	ALT	no	no	discordant	discordant	distal
chr5_112128140_T_C-posStrand	rs27982	-0.16648	-0.269781	2.50938	0.11317	0.151502	-0.0940241	4.05688	0.0439918	0.0611465	-0.126912	low-stringency position in motif	no	no	ALT	ALT	NA	NA			distal
chr5_128900590_T_C-posStrand	rs2079100	-0.048247	0.0400452	0.941264	0.331953	0.400134	-0.0488188	0.100208	0.75158	0.792501	0.0183856	ALT converts CEBP-ATF to CREB-CEBP	no	no	ALT	REF	NA	NA			distal
chr5_134281267_A_G-posStrand	rs17167424	-0.706525	-0.687536	66.019	4.46593e-16	3.0171e-15	-0.450969	67.6781	1.92487e-16	9.55852e-16	-0.446184	low-stringency position in motif	yes	yes	ALT	ALT	NA	NA			distal
chr5_138335720_G_A-posStrand	rs113885171	0.489676	0.590245	29.0561	7.03134e-08	2.50626e-07	0.326806	50.4061	1.25003e-12	5.11455e-12	0.407921	low-stringency position in motif	yes	yes	REF	REF	NA	NA			distal
chr5_146138075_A_G-posStrand	rs2939526	0.0643702	-0.0143073	0.167751	0.682118	0.740767	-0.0134585	10.9833	0.000919387	0.00164865	-0.102025	low-stringency position in motif	no	yes	ALT	ALT	NA	NA			distal
chr5_154075444_C_T-posStrand	rs13155109	-0.858798	-1.03755	125.726	3.53052e-29	5.39798e-28	-0.577532	150.402	1.41618e-34	1.78869e-33	-0.702856	ALT converts CREB-CEBP to CEBP-ATF	yes	yes	ALT	ALT	NA	NA			distal
chr5_157499975_C_T-posStrand	rs4704743	0.0960275	0.18238	6.93863	0.00843535	0.0151264	0.0763333	16.4157	5.08625e-05	0.000108246	0.124806	ALT disrupts CREB-CEBP	yes	yes	REF	REF	yes	yes	concordant	concordant	distal
chr5_173970669_C_T-posStrand	rs73324811	0.0605895	0.0133376	2.58037	0.108197	0.146191	0.0515443	0.371434	0.542224	0.604668	0.0196073	ALT disrupts CEBP-ATF	no	no	REF	REF	yes	yes			distal
chr5_176943987_T_C-posStrand	rs353478	0.288867	0.41744	42.9401	5.6442e-11	2.7557e-10	0.191619	61.5061	4.41383e-15	2.08491e-14	0.276653	ALT disrupts CEBP-ATF	yes	yes	REF	REF	yes	yes	concordant	concordant	distal
chr5_31518803_C_T-posStrand	rs12514319	-0.629463	-0.64091	23.4384	1.2898e-06	3.92342e-06	-0.351308	25.2486	5.0396e-07	1.30134e-06	-0.421988	ALT disrupts CEBP-ATF	yes	yes	ALT	ALT	no	no	discordant	discordant	distal
chr5_34653444_C_T-posStrand	rs465240	-0.400901	-0.537071	4.14367	0.0417904	0.0645751	-0.165906	4.28115	0.0385373	0.0539522	-0.197055	ALT disrupts CREB-CEBP	no	no	ALT	ALT	no	no			distal
chr5_39194835_C_T-posStrand	rs260084	0.069369	-0.0149965	0.88457	0.346953	0.413073	0.0431002	0.164175	0.685341	0.731954	-0.01982	ALT disrupts BATF-ATF	no	no	REF	ALT	yes	no			distal
chr5_42285537_A_G-posStrand	rs10461736	0.137234	0.148213	1.61366	0.203978	0.258195	0.112526	1.39941	0.236823	0.286058	0.109263	ALT creates CEBP-ATF	no	no	REF	REF	no	no			distal
chr5_43647607_T_C-posStrand	rs16873432	0.205949	0.415345	9.1065	0.00254703	0.00494924	0.141423	9.03594	0.00264722	0.00453646	0.220922	ALT creates CREB-CEBP	yes	yes	REF	REF	no	no	discordant	discordant	distal
chr5_52800100_C_A-posStrand	rs185240714	0.00670194	0.249816	0.0975155	0.754832	0.803218	-0.0343376	2.96032	0.0853311	0.11319	0.148145	ALT disrupts CREB-CEBP	no	no	ALT	REF	no	yes			distal
chr5_78274829_G_C-posStrand	rs13163836	-1.68679	-1.67707	231.382	2.97841e-52	1.01792e-50	-1.15809	225.64	5.32345e-51	9.97718e-50	-1.15676	ALT creates CREB-CEBP	yes	yes	ALT	ALT	yes	yes	concordant	concordant	distal
chr5_80482622_G_A-posStrand	rs394076	0.101865	1.25499	0.628302	0.427979	0.496319	0.0414011	75.7025	3.29794e-18	1.75789e-17	0.788544	ALT disrupts BATF-ATF	no	yes	REF	REF	yes	yes		concordant	distal
chr5_89010744_C_T-posStrand	rs4916664	0.106036	-0.0222849	3.96286	0.0465145	0.0714945	0.238526	2.05062	0.152144	0.192583	0.183293	ALT creates CEBP-ATF	no	no	REF	REF	no	no			distal
chr6_10535009_C_T-posStrand	rs506355	0.146027	0.0122396	10.8817	0.000971201	0.00205188	0.106193	0.203651	0.651789	0.701277	0.014471	low-stringency position in motif	yes	no	REF	REF	NA	NA			distal
chr6_108847797_C_A-posStrand	rs1409991	-0.793938	-1.03935	26.3863	2.79519e-07	9.28002e-07	-0.462229	42.0289	8.99339e-11	3.16676e-10	-0.629156	ALT creates CEBP-ATF	yes	yes	ALT	ALT	yes	yes	concordant	concordant	promoter	+	ARMC2	617
chr6_10887699_G_T-posStrand	rs2153159	0.300867	0.356002	32.2729	1.33967e-08	5.12624e-08	0.205755	43.9149	3.42969e-11	1.24541e-10	0.24255	ALT disrupts CEBP-ATF	yes	yes	REF	REF	yes	yes	concordant	concordant	promoter	+	SYCP2L	647
chr6_109420812_G_A-posStrand	rs9487094	-0.236731	-0.345977	18.6093	1.60432e-05	4.33539e-05	-0.180765	29.047	7.06446e-08	2.01198e-07	-0.254789	ALT creates CEBP-ATF	yes	yes	ALT	ALT	yes	yes	concordant	concordant	distal
chr6_111593622_G_A-posStrand	rs174384	2.01659	2.71814	295.636	2.94116e-66	1.89868e-64	1.38236	352.06	1.5084e-78	7.96707e-77	1.86674	ALT disrupts CREB-CEBP	yes	yes	REF	REF	yes	yes	concordant	concordant	distal
chr6_116492770_A_G-posStrand	rs9398436	-0.000740275	-0.0519307	0.121681	0.727218	0.779546	0.0156962	0.392087	0.531205	0.594663	-0.0259618	low-stringency position in motif	no	no	REF	ALT	NA	NA			promoter	+	AL445224.1	473
chr6_120201037_A_C-posStrand	rs112572445	0.527421	0.532845	62.3474	2.87915e-15	1.87954e-14	0.366638	64.5796	9.27115e-16	4.5265e-15	0.361641	low-stringency position in motif	yes	yes	REF	REF	NA	NA			distal
chr6_122280230_G_A-posStrand	rs761955	0.167722	0.111124	10.1086	0.00147579	0.00298758	0.124475	4.55138	0.0328922	0.0468392	0.08365	ALT converts CREB-CEBP to CEBP-ATF	yes	yes	REF	REF	NA	NA			distal
chr6_123925604_T_C-posStrand	rs77779477	-0.199616	-0.244643	11.625	0.000650719	0.00142667	-0.119073	18.3814	1.80816e-05	3.97932e-05	-0.15946	ALT disrupts CEBP-ATF	yes	yes	ALT	ALT	no	no	discordant	discordant	distal
chr6_125678622_G_A-posStrand	rs1418642	-0.362888	-0.525859	32.5562	1.15794e-08	4.5152e-08	-0.25725	56.3501	6.06516e-14	2.71066e-13	-0.372639	ALT creates CEBP-ATF	yes	yes	ALT	ALT	yes	yes	concordant	concordant	distal
chr6_125923536_T_C-posStrand	rs1322755	0.494321	1.47602	17.2298	3.31208e-05	8.62924e-05	0.51242	81.1231	2.12085e-19	1.20806e-18	1.17247	low-stringency position in motif	yes	yes	REF	REF	NA	NA			distal
chr6_126340008_T_C-posStrand	rs9388486	0.386374	0.515577	16.8634	4.0168e-05	0.000101911	0.22738	26.8684	2.17794e-07	5.96879e-07	0.310216	ALT disrupts CRE	yes	yes	REF	REF	yes	yes	concordant	concordant	promoter	+	CENPW	164
chr6_127416262_C_T-posStrand	rs6934242	-1.03895	-1.20443	118.541	1.32005e-27	1.96653e-26	-0.687562	136.538	1.52149e-31	1.57854e-30	-0.796536	ALT creates CEBP-ATF	yes	yes	ALT	ALT	yes	yes	concordant	concordant	distal
chr6_127724760_A_C-posStrand	rs658570	-0.398888	-0.392634	9.08503	0.0025771	0.00499098	-0.189697	6.3649	0.0116399	0.0183772	-0.173209	low-stringency position in motif	yes	yes	ALT	ALT	NA	NA			distal
chr6_141017330_G_A-posStrand	rs7744760	-0.207531	-0.361339	14.1812	0.00016602	0.000395319	-0.126355	45.9363	1.22161e-11	4.63892e-11	-0.238489	low-stringency position in motif	yes	yes	ALT	ALT	NA	NA			distal
chr6_150998594_C_A-posStrand	rs57017089	-0.938768	-1.14936	128.089	1.07306e-29	1.68499e-28	-0.67903	154.681	1.64377e-35	2.17053e-34	-0.827994	ALT creates CEBP-ATF	yes	yes	ALT	ALT	yes	yes	concordant	concordant	distal
chr6_15111154_T_C-posStrand	rs78079096	0.57403	0.478464	27.4545	1.60833e-07	5.49671e-07	0.506295	22.171	2.49409e-06	6.10884e-06	0.438563	low-stringency position in motif	yes	yes	REF	REF	NA	NA			distal
chr6_154514048_G_C-posStrand	rs12665532	-0.0429471	-0.0466874	0.218621	0.640093	0.700365	-0.0141007	0.121579	0.727329	0.773952	-0.00987485	low-stringency position in motif	no	no	ALT	ALT	NA	NA			distal
chr6_156796188_A_C-posStrand	rs4869893	0.560285	0.584632	44.379	2.70571e-11	1.3436e-10	0.378342	49.1472	2.37462e-12	9.64795e-12	0.390864	ALT creates CEBP-ATF	yes	yes	REF	REF	no	no	discordant	discordant	distal
chr6_158810916_C_T-posStrand	rs3123133	-0.216309	-0.174791	8.45083	0.00364877	0.0069279	-0.195649	5.80747	0.0159583	0.0240201	-0.178651	ALT converts CREB-CEBP to CEBP-ATF	yes	yes	ALT	ALT	NA	NA			distal
chr6_161045148_G_A-posStrand	rs2314379	0.130734	0.215763	17.6607	2.64024e-05	6.97262e-05	0.101994	15.9122	6.635e-05	0.000139672	0.144948	ALT converts CREB-CEBP to CEBP-ATF	yes	yes	REF	REF	NA	NA			distal
chr6_169765885_A_G-posStrand	rs60671539	0.0375195	0.116931	1.74604	0.186375	0.237465	0.0545914	6.2266	0.0125845	0.0197078	0.116523	ALT converts CEBP-ATF to CREB-CEBP	no	yes	REF	REF	NA	NA			distal
chr6_20576435_G_A-posStrand	rs9358345	0.059301	0.00572051	0.499202	0.479851	0.548806	0.0465405	0.0031841	0.955001	0.964966	-0.00437222	low-stringency position in motif	no	no	REF	ALT	NA	NA			distal
chr6_23850477_C_T-posStrand	rs9466936	-0.204608	-0.22058	11.4858	0.000701288	0.00150907	-0.128021	12.4623	0.000415241	0.00079622	-0.1388	low-stringency position in motif	yes	yes	ALT	ALT	NA	NA			distal
chr6_25420122_A_C-posStrand	rs41271807	0.180014	1.04695	15.3873	8.75739e-05	0.000217438	0.134738	135.776	2.23336e-31	2.27646e-30	0.722581	ALT disrupts CEBP-ATF	yes	yes	REF	REF	yes	yes	concordant	concordant	distal
chr6_26303874_A_G-posStrand	rs4712978	-0.597846	-1.53168	169.214	1.09852e-38	2.20082e-37	-0.414226	363.774	4.24381e-81	2.73962e-79	-1.06223	ALT creates CREB-CEBP	yes	yes	ALT	ALT	yes	yes	concordant	concordant	distal
chr6_28369695_T_G-posStrand	rs73401666	-0.018808	0.0442447	0.240489	0.623853	0.685177	-0.0165659	0.680839	0.409298	0.469038	0.0267033	ALT disrupts CEBP-ATF	no	no	ALT	REF	no	yes			distal
chr6_29967473_G_A-posStrand	rs3893464	-0.393012	-0.347364	24.3164	8.17423e-07	2.53969e-06	-0.302086	18.3067	1.88041e-05	4.12271e-05	-0.265152	low-stringency position in motif	yes	yes	ALT	ALT	NA	NA			distal
chr6_3013254_C_T-posStrand	rs9378759	-1.09808	-1.92171	172.128	2.53765e-39	5.26563e-38	-0.777456	303.108	6.92837e-68	2.01269e-66	-1.33539	ALT creates CEBP-ATF	yes	yes	ALT	ALT	yes	yes	concordant	concordant	distal
chr6_30832291_G_A-posStrand	rs1264345	0.225039	0.272089	35.3119	2.80911e-09	1.15751e-08	0.156579	50.8776	9.83084e-13	4.10915e-12	0.188207	ALT creates CEBP-ATF	yes	yes	REF	REF	no	no	discordant	discordant	distal
chr6_30852117_C_T-posStrand	rs9262242	-0.238356	-0.246424	61.0158	5.66186e-15	3.61488e-14	-0.165788	106.67	5.25847e-25	3.96776e-24	-0.175284	ALT creates CEBP-ATF	yes	yes	ALT	ALT	yes	yes	concordant	concordant	distal
chr6_31485293_A_T-posStrand	rs2905738	0.667821	0.897518	65.3852	6.16008e-16	4.1138e-15	0.483237	100.587	1.13288e-23	7.74358e-23	0.622137	ALT disrupts CEBP-ATF	yes	yes	REF	REF	yes	yes	concordant	concordant	distal
chr6_32423737_G_C-posStrand	rs116276080	0.00296619	0.0139258	0.00586628	0.938948	0.950399	-0.00259444	0.00014571	0.990369	0.991259	0.000442281	low-stringency position in motif	no	no	ALT	REF	NA	NA			distal
chr6_32423739_G_A-posStrand	rs3135356	0.298985	0.293439	6.31194	0.0119927	0.0208065	0.397925	6.05843	0.01384	0.0215002	0.405833	ALT disrupts CEBP-ATF	yes	yes	REF	REF	yes	yes	concordant	concordant	distal
chr6_32475656_C_T-posStrand	rs9269115	-0.735961	-0.846088	111.541	4.50372e-26	6.3821e-25	-0.504357	126.521	2.36446e-29	2.14649e-28	-0.576527	ALT creates CEBP-ATF	yes	yes	ALT	ALT	yes	yes	concordant	concordant	distal
chr6_35777878_C_T-posStrand	rs2478467	-0.570935	-0.619703	88.5493	4.95837e-21	5.33484e-20	-0.397064	92.3098	7.41147e-22	4.5327e-21	-0.426382	ALT creates CEBP-ATF	yes	yes	ALT	ALT	yes	yes	concordant	concordant	distal
chr6_41738453_C_T-posStrand	rs2395785	-0.15619	-0.220073	14.2572	0.000159454	0.000381245	-0.109663	17.5573	2.78776e-05	6.06624e-05	-0.153878	low-stringency position in motif	yes	yes	ALT	ALT	NA	NA			distal
chr6_4577675_T_A-posStrand	rs9504151	0.778821	1.03662	96.413	9.32531e-23	1.204e-21	0.56708	111.158	5.46494e-26	4.3495e-25	0.736712	ALT disrupts CEBP-ATF	yes	yes	REF	REF	yes	yes	concordant	concordant	distal
chr6_51474037_T_A-posStrand	rs4144141	-0.0404406	0.021167	0.489715	0.484054	0.550363	-0.0320492	0.0341896	0.853304	0.875918	-0.00886382	ALT creates CEBP-ATF	no	no	ALT	ALT	yes	yes			distal
chr6_52095799_G_A-posStrand	rs6906430	0.245926	0.360402	62.8844	2.19198e-15	1.4472e-14	0.169424	108.345	2.25832e-25	1.74944e-24	0.248914	ALT converts CREB-CEBP to CEBP-ATF	yes	yes	REF	REF	NA	NA			distal
chr6_54981283_C_A-posStrand	rs3125261	-1.01083	-2.13391	32.1557	1.42297e-08	5.40358e-08	-0.704126	137.973	7.38913e-32	7.8056e-31	-1.539	ALT creates CEBP-ATF	yes	yes	ALT	ALT	yes	yes	concordant	concordant	distal
chr6_57242524_C_T-posStrand	rs9396266	0.853736	0.501759	3.72415	0.0536309	0.0805114	0.21754	1.64594	0.199512	0.244549	0.142116	ALT disrupts CREB-CEBP	no	no	REF	REF	yes	yes			distal
chr6_57242525_G_A-posStrand	rs223291	0.116894	0.274091	1.14703	0.284172	0.349796	0.0536614	3.19417	0.0739013	0.0991609	0.122438	ALT converts CREB-CEBP to CEBP-ATF	no	no	REF	REF	NA	NA			distal
chr6_6147136_C_T-posStrand	rs7748218	-0.418916	-0.450262	6.87881	0.00872235	0.0155929	-0.221169	9.03077	0.00265473	0.00453646	-0.243012	ALT converts CREB-CEBP to CEBP-ATF	yes	yes	ALT	ALT	NA	NA			distal
chr6_69711898_G_A-posStrand	rs117890991	0.00598153	0.534078	0.0218381	0.882519	0.904309	0.00452309	51.5188	7.09141e-13	3.00738e-12	0.364289	ALT converts CREB-CEBP to CEBP-ATF	no	yes	REF	REF	NA	NA			distal
chr6_92922577_C_T-posStrand	rs9345303	1.58234	1.81163	271.592	5.1052e-61	2.28163e-59	1.12575	291.123	2.83044e-65	7.14993e-64	1.28655	ALT disrupts CEBP-ATF	yes	yes	REF	REF	yes	yes	concordant	concordant	distal
chr7_101139559_T_C-posStrand	rs2227704	0.418533	0.365449	30.4805	3.37237e-08	1.22459e-07	0.307471	24.3802	7.90766e-07	2.00627e-06	0.292113	ALT disrupts CEBP-ATF	yes	yes	REF	REF	yes	yes	concordant	concordant	distal
chr7_102237286_G_A-posStrand	rs445646	0.469973	0.584833	68.6812	1.15737e-16	8.5118e-16	0.342846	91.9205	9.02311e-22	5.40456e-21	0.422314	ALT disrupts CEBP-ATF	yes	yes	REF	REF	yes	yes	concordant	concordant	distal
chr7_102853145_C_T-posStrand	rs6945369	0.625916	1.13923	7.35667	0.00668146	0.0122073	0.308742	19.8485	8.38276e-06	1.91747e-05	0.612455	ALT creates CEBP-ATF	yes	yes	REF	REF	no	no	discordant	discordant	distal
chr7_103994985_G_C-posStrand	rs6972426	-0.189393	-0.011687	5.45771	0.0194822	0.0324331	-0.12691	0.0514047	0.820637	0.846874	-0.0134806	ALT creates CREB-CEBP	yes	no	ALT	ALT	yes	yes	concordant		distal
chr7_106862953_A_G-posStrand	rs12705393	-0.115335	0.0608575	2.18938	0.138965	0.181436	-0.073572	0.065269	0.798354	0.829123	0.0154748	low-stringency position in motif	no	no	ALT	REF	NA	NA			distal
chr7_112452802_T_C-posStrand	rs6966318	0.0693514	0.126755	0.614396	0.433138	0.501301	0.0549926	1.22889	0.267623	0.319936	0.0755255	ALT disrupts CEBP-ATF	no	no	REF	REF	yes	yes			promoter	+	IFRD1	744
chr7_121038907_T_C-posStrand	rs73431868	0.121162	-0.0925623	5.77788	0.0162292	0.0274103	0.0845843	0.0638036	0.800582	0.829123	0.0149318	ALT creates BATF-ATF	yes	no	REF	REF	no	no	discordant		distal
chr7_127651212_A_G-negStrand	rs894062	-0.18436	-0.248835	38.6503	5.06963e-10	2.29118e-09	-0.123948	55.1449	1.11963e-13	4.92806e-13	-0.162234	ALT creates CREB-CEBP	yes	yes	ALT	ALT	yes	yes	concordant	concordant	promoter	-	AC073934.1	799
chr7_12806272_C_T-posStrand	rs13232299	0.439826	0.164212	1.07338	0.300182	0.365631	0.116306	0.0114264	0.914873	0.929268	-0.0117276	ALT converts CREB-CEBP to CEBP-ATF	no	no	REF	ALT	NA	NA			distal
chr7_130915080_A_G-posStrand	rs157947	-0.119185	-0.187241	2.73452	0.0982008	0.134246	-0.170878	4.57867	0.0323723	0.0463258	-0.221843	low-stringency position in motif	no	yes	ALT	ALT	NA	NA			distal
chr7_134288478_A_G-posStrand	rs2544211	-0.361828	-0.487806	51.0599	8.95911e-13	5.10318e-12	-0.257012	68.7846	1.09826e-16	5.59728e-16	-0.342634	ALT creates CEBP-ATF	yes	yes	ALT	ALT	yes	yes	concordant	concordant	distal
chr7_138197708_C_A-posStrand	rs4732300	-0.0401305	-0.0917623	0.655674	0.418091	0.485822	-0.0220252	3.35898	0.0668396	0.0901017	-0.0577487	ALT creates CEBP-ATF	no	no	ALT	ALT	yes	yes			distal
chr7_139389323_C_T-posStrand	rs11979272	-0.0318944	-1.72506	0.298202	0.585012	0.648649	-0.0272391	155.234	1.2447e-35	1.68179e-34	-1.16711	ALT creates CEBP-ATF	no	yes	ALT	ALT	yes	yes		concordant	distal
chr7_156397796_G_T-posStrand	rs35659302	0.0525224	0.0129191	0.0848617	0.770814	0.813866	0.0144675	0.066264	0.796856	0.829123	-0.013457	low-stringency position in motif	no	no	REF	ALT	NA	NA			distal
chr7_159073606_A_C-posStrand	rs77587218	0.131281	0.17084	12.6903	0.000367559	0.000854208	0.0948492	20.8334	5.01013e-06	1.1785e-05	0.122366	ALT disrupts CEBP-ATF	yes	yes	REF	REF	yes	yes	concordant	concordant	distal
chr7_31913628_C_G-posStrand	rs4723110	0.313307	0.175254	10.8887	0.000967553	0.00205164	0.186125	2.45747	0.116967	0.150349	0.113699	ALT disrupts CEBP-ATF	yes	no	REF	REF	yes	yes	concordant		distal
chr7_32506506_T_G-posStrand	rs1597555	-0.882573	-1.13359	69.9087	6.21147e-17	4.68683e-16	-0.587751	91.9868	8.72584e-22	5.28095e-21	-0.759618	low-stringency position in motif	yes	yes	ALT	ALT	NA	NA			distal
chr7_3476283_C_G-posStrand	rs7802165	0.109511	0.890158	0.300768	0.583401	0.6481	-0.105962	4.40135	0.0359104	0.0506407	0.444974	ALT disrupts CEBP-ATF	no	no	ALT	REF	no	yes			distal
chr7_35026240_T_C-posStrand	rs59505449	-0.134353	-0.226468	1.06317	0.302492	0.366935	-0.061473	4.03638	0.0445292	0.0617457	-0.126027	ALT creates CEBP-ATF	no	no	ALT	ALT	yes	yes			distal
chr7_41006834_C_A-posStrand	rs11770716	0.621931	0.61444	51.4971	7.17013e-13	4.16584e-12	0.454241	51.1996	8.34355e-13	3.51275e-12	0.453196	ALT disrupts CEBP-ATF	yes	yes	REF	REF	yes	yes	concordant	concordant	distal
chr7_44900828_G_A-posStrand	rs62460539	0.0759567	0.0704612	3.0182	0.0823348	0.115827	0.0464054	2.36208	0.124317	0.159092	0.0425995	ALT disrupts CRE	no	no	REF	REF	yes	yes			distal
chr7_46687365_T_C-posStrand	rs856560	-0.0388413	-0.179182	0.0268948	0.869734	0.892783	-0.0113906	1.58675	0.20779	0.254161	-0.104217	ALT disrupts CEBP-ATF	no	no	ALT	ALT	no	no			distal
chr7_4795338_T_C-posStrand	rs148783056	0.198094	0.339384	16.365	5.22417e-05	0.000131967	0.157593	37.3144	1.00539e-09	3.37649e-09	0.258247	ALT converts CEBP-ATF to CREB-CEBP	yes	yes	REF	REF	NA	NA			distal
chr7_65504411_T_A-posStrand	rs62648739	0.165035	0.339366	10.4988	0.00119454	0.00247867	0.133777	31.1291	2.4143e-08	7.12035e-08	0.26062	ALT disrupts CEBP-ATF	yes	yes	REF	REF	yes	yes	concordant	concordant	distal
chr7_66409559_A_G-posStrand	rs12533387	-0.0632823	-0.0441645	7.82519	0.00515229	0.00953338	-0.0459802	3.2896	0.0697199	0.0937669	-0.0314669	ALT converts CEBP-ATF to CREB-CEBP	yes	no	ALT	ALT	NA	NA			distal
chr7_824752_A_G-posStrand	rs4719475	0.0983706	0.582067	9.46361	0.00209589	0.00411389	0.071036	109.728	1.12384e-25	8.82366e-25	0.41178	ALT disrupts CEBP-ATF	yes	yes	REF	REF	yes	yes	concordant	concordant	distal
chr7_86438111_G_T-posStrand	rs7805535	-0.0347653	0.0571591	0.478634	0.489042	0.553866	-0.022069	0.845712	0.357768	0.416299	0.0350913	ALT creates CEBP-ATF	no	no	ALT	REF	yes	no			distal
chr7_89998732_A_T-posStrand	rs259159	0.19894	0.179009	10.8439	0.000991203	0.00207902	0.216236	8.84994	0.00293098	0.00496472	0.203879	low-stringency position in motif	yes	yes	REF	REF	NA	NA			distal
chr7_92019921_A_G-posStrand	rs6465345	1.11206	1.33928	45.7492	1.34402e-11	6.91039e-11	0.919858	58.3936	2.14586e-14	9.97395e-14	1.06143	ALT disrupts CEBP-ATF	yes	yes	REF	REF	yes	yes	concordant	concordant	distal
chr7_9612230_A_G-posStrand	rs4487658	-0.206715	-0.0770935	4.79247	0.0285843	0.0465196	-0.139876	0.407595	0.523193	0.586825	-0.0431586	ALT creates CEBP-ATF	yes	no	ALT	ALT	yes	yes	concordant		distal
chr7_99293362_G_T-posStrand	rs6651108	1.46446	1.99638	181.096	2.79303e-41	6.01018e-40	0.99447	229.122	9.26632e-52	1.79458e-50	1.36583	ALT disrupts CEBP-ATF	yes	yes	REF	REF	yes	yes	concordant	concordant	distal
chr8_101892739_G_A-posStrand	rs1264949	0.0381382	0.168349	0.0306499	0.861024	0.88831	0.0145892	0.324083	0.569164	0.626296	0.0584561	ALT creates CEBP-ATF	no	no	REF	REF	no	no			distal
chr8_102918355_A_G-posStrand	rs2458280	0.195008	0.300365	14.9535	0.000110193	0.000269466	0.129025	36.8991	1.24401e-09	4.08345e-09	0.200469	ALT disrupts CREB-CEBP	yes	yes	REF	REF	yes	yes	concordant	concordant	distal
chr8_10800305_C_T-posStrand	rs7827063	-0.402235	-0.382278	2.18944	0.13896	0.181436	-0.156897	5.97742	0.0144902	0.0222132	-0.240388	low-stringency position in motif	no	yes	ALT	ALT	NA	NA			distal
chr8_10800310_G_A-posStrand	rs7826036	0.436457	1.43622	0.827254	0.363068	0.430495	0.106873	0.990121	0.319713	0.376781	0.168037	ALT disrupts CEBP-ATF	no	no	REF	REF	yes	yes			distal
chr8_10812564_A_G-posStrand	rs17152520	0.499741	2.51278	32.2708	1.34112e-08	5.12624e-08	0.419819	217.421	3.30244e-49	5.8143e-48	1.80125	ALT disrupts CEBP-ATF	yes	yes	REF	REF	yes	yes	concordant	concordant	distal
chr8_11286490_G_C-posStrand	rs12680792	0.00803246	-0.0150941	0.900501	0.342647	0.41217	0.0315832	0.340214	0.559706	0.619408	0.0203605	low-stringency position in motif	no	no	REF	REF	NA	NA			distal
chr8_119903649_C_T-posStrand	rs59865322	0.127477	0.519117	21.5094	3.52108e-06	1.02287e-05	0.0877899	143.458	4.66712e-33	5.4232e-32	0.360839	ALT disrupts CREB-CEBP	yes	yes	REF	REF	yes	yes	concordant	concordant	distal
chr8_120105139_C_T-posStrand	rs6469900	-0.563924	-0.653969	143.169	5.39973e-33	8.96356e-32	-0.391167	167.057	3.25007e-38	4.72072e-37	-0.45427	ALT creates CEBP-ATF	yes	yes	ALT	ALT	yes	yes	concordant	concordant	distal
chr8_124925804_T_C-posStrand	rs77381263	0.438096	0.647368	34.7538	3.74153e-09	1.52016e-08	0.265527	74.5303	5.97151e-18	3.15404e-17	0.415695	ALT disrupts CEBP-ATF	yes	yes	REF	REF	yes	yes	concordant	concordant	distal
chr8_125487636_G_A-posStrand	rs4351435	-0.645369	-0.578176	56.2315	6.44203e-14	3.93981e-13	-0.458735	45.7465	1.34592e-11	5.04504e-11	-0.407961	ALT creates CEBP-ATF	yes	yes	ALT	ALT	yes	yes	concordant	concordant	promoter	+	AC091114.1	956
chr8_126914741_C_T-posStrand	rs13277803	0.270975	0.336029	18.6755	1.54958e-05	4.20702e-05	0.223135	25.2488	5.03909e-07	1.30134e-06	0.256796	ALT disrupts CREB-CEBP	yes	yes	REF	REF	yes	yes	concordant	concordant	distal
chr8_130149843_T_A-posStrand	rs7008507	-0.14068	-0.50256	6.67259	0.00979069	0.0174491	-0.136199	38.2239	6.30748e-10	2.14307e-09	-0.390558	ALT creates CEBP-ATF	yes	yes	ALT	ALT	yes	yes	concordant	concordant	distal
chr8_132835445_C_G-posStrand	rs10097664	-0.302011	-0.83896	5.94198	0.0147844	0.025264	-0.394237	20.5717	5.744e-06	1.34567e-05	-0.767036	low-stringency position in motif	yes	yes	ALT	ALT	NA	NA			promoter	+	PHF20L1	898
chr8_13323500_C_T-posStrand	rs73562575	0.000724858	0.055118	0.0294052	0.863847	0.88831	-0.00765856	0.000120026	0.991259	0.991259	-0.000678078	ALT disrupts CEBP-ATF	no	no	ALT	ALT	no	no			distal
chr8_14269463_C_T-posStrand	rs1427021	-0.359549	-0.338425	48.248	3.75575e-12	2.07818e-11	-0.251448	42.8052	6.04713e-11	2.16875e-10	-0.247716	ALT creates CEBP-ATF	yes	yes	ALT	ALT	yes	yes	concordant	concordant	distal
chr8_144856782_T_C-posStrand	rs3866995	0.0242928	0.465097	0.895342	0.344034	0.412489	0.0149694	192.677	8.27934e-44	1.33619e-42	0.322114	ALT converts CEBP-ATF to CREB-CEBP	no	yes	REF	REF	NA	NA			distal
chr8_19928145_G_A-posStrand	rs7011846	-0.432836	-0.711673	33.9298	5.71378e-09	2.28945e-08	-0.295457	76.728	1.96199e-18	1.08563e-17	-0.487045	ALT converts CREB-CEBP to CEBP-ATF	yes	yes	ALT	ALT	NA	NA			distal
chr8_21860279_T_C-posStrand	rs1000443	0.265593	0.886731	27.9102	1.27079e-07	4.3688e-07	0.189235	156.638	6.13996e-36	8.49361e-35	0.624298	ALT converts CEBP-ATF to CREB-CEBP	yes	yes	REF	REF	NA	NA			distal
chr8_27849018_T_C-posStrand	rs6992026	0.0212569	-0.00354826	0.0108549	0.917021	0.933081	0.00291519	0.421858	0.516012	0.579889	-0.0189318	ALT creates CEBP-ATF	no	no	REF	ALT	no	yes			distal
chr8_30576817_G_A-posStrand	rs9297251	-0.148748	-0.116517	13.4655	0.000242992	0.000571572	-0.11264	8.6653	0.00324327	0.00546185	-0.087651	low-stringency position in motif	yes	yes	ALT	ALT	NA	NA			distal
chr8_38335493_A_C-posStrand	rs57011135	0.156913	0.201278	6.58882	0.0102621	0.018013	0.107624	14.3795	0.000149421	0.000306762	0.136861	ALT disrupts CEBP-ATF	yes	yes	REF	REF	yes	yes	concordant	concordant	promoter	+	AC087362.1	486
chr8_38335495_C_G-posStrand	rs60312002	0.101072	0.132251	3.95547	0.0467194	0.0716199	0.0809091	5.48642	0.0191648	0.0281892	0.108651	low-stringency position in motif	no	yes	REF	REF	NA	NA			promoter	+	AC087362.1	484
chr8_49129998_G_A-posStrand	rs341809	0.817584	0.912906	142.266	8.50699e-33	1.37293e-31	0.547058	138.995	4.41635e-32	4.84132e-31	0.603222	ALT converts CREB-CEBP to CEBP-ATF	yes	yes	REF	REF	NA	NA			distal
chr8_52204553_C_A-posStrand	rs16917466	0.19065	0.227264	35.3374	2.77258e-09	1.15062e-08	0.130847	46.189	1.07376e-11	4.13147e-11	0.156605	ALT disrupts CEBP-ATF	yes	yes	REF	REF	yes	yes	concordant	concordant	distal
chr8_71205625_G_A-posStrand	rs6472571	0.184918	0.313748	5.7595	0.0163998	0.0276182	0.127104	20.5615	5.77448e-06	1.34738e-05	0.239497	ALT disrupts CEBP-ATF	yes	yes	REF	REF	yes	yes	concordant	concordant	distal
chr8_73390928_G_A-posStrand	rs35271029	0.00965161	-0.0438301	0.0328493	0.856176	0.885122	-0.0066654	0.156789	0.69213	0.737849	-0.0205492	ALT creates CEBP-ATF	no	no	ALT	ALT	yes	yes			distal
chr8_75973726_C_G-posStrand	rs9643698	0.430955	0.479531	19.8188	8.51426e-06	2.37826e-05	0.273246	28.1485	1.12357e-07	3.1536e-07	0.313821	ALT disrupts CREB-CEBP	yes	yes	REF	REF	yes	yes	concordant	concordant	distal
chr8_76004211_A_G-posStrand	rs67757009	0.140726	0.266402	0.243968	0.621355	0.683726	0.03971	2.84619	0.0915909	0.120667	0.130493	ALT disrupts CEBP-ATF	no	no	REF	REF	yes	yes			distal
chr8_77797847_T_A-posStrand	rs11995179	0.00678903	-0.160879	0.0456503	0.830813	0.865058	0.00599589	5.68395	0.0171207	0.0257032	-0.0962733	ALT creates CEBP-ATF	no	yes	REF	ALT	no	yes		concordant	distal
chr8_81768406_C_A-posStrand	rs34711168	-0.161359	-0.139725	10.0955	0.00148629	0.00298801	-0.124315	6.69881	0.00964771	0.0154417	-0.121532	ALT creates CEBP-ATF	yes	yes	ALT	ALT	yes	yes	concordant	concordant	distal
chr8_86092534_C_T-posStrand	rs59028033	-0.411157	-0.272779	28.6496	8.6732e-08	3.03562e-07	-0.250328	5.48138	0.0192201	0.0281992	-0.125905	ALT creates CEBP-ATF	yes	yes	ALT	ALT	yes	yes	concordant	concordant	distal
chr8_8713161_C_T-posStrand	rs12547721	-0.113182	-0.157961	3.71993	0.0537667	0.0805114	-0.239175	4.69038	0.0303319	0.0438378	-0.274684	ALT converts CREB-CEBP to CEBP-ATF	no	yes	ALT	ALT	NA	NA			distal
chr8_89767947_A_T-posStrand	rs39763	0.0618446	-0.0282422	2.69568	0.100621	0.13691	0.133595	0.952249	0.329147	0.386475	0.0831848	ALT creates CEBP-ATF	no	no	REF	REF	no	no			distal
chr8_89983743_T_C-negStrand	rs1805799	0.00699824	-0.000895862	0.135313	0.712985	0.768543	0.0182783	0.0788778	0.778824	0.816781	0.0144978	ALT creates CEBP-ATF	no	no	REF	REF	no	no			promoter	-	NBN	493
chr8_9677206_T_G-posStrand	rs80266347	0.00660118	-0.0285412	0.0595174	0.80726	0.845776	0.00905568	0.300753	0.583411	0.637921	-0.0180825	ALT creates CEBP-ATF	no	no	REF	ALT	no	yes			distal
chr9_102747337_A_C-posStrand	rs1492581	0.254945	0.220504	9.14448	0.00249469	0.00486381	0.172313	6.79839	0.00912401	0.0146438	0.152498	ALT creates CEBP-ATF	yes	yes	REF	REF	no	no	discordant	discordant	distal
chr9_108656449_C_A-posStrand	rs2417915	-0.14677	-0.457717	5.62702	0.0176857	0.0296976	-0.110405	11.3317	0.000761964	0.00140095	-0.238368	ALT creates CEBP-ATF	yes	yes	ALT	ALT	yes	yes	concordant	concordant	distal
chr9_113940768_G_C-posStrand	rs10448276	-0.215256	-0.186035	14.0577	0.000177291	0.000420433	-0.213088	11.3881	0.000739151	0.00136332	-0.187116	ALT disrupts CREB-CEBP	yes	yes	ALT	ALT	no	no	discordant	discordant	distal
chr9_115620932_A_G-posStrand	rs4979567	0.855499	0.820915	82.4913	1.06136e-19	1.0109e-18	0.652409	78.5249	7.89957e-19	4.45597e-18	0.62957	ALT disrupts CEBP-ATF	yes	yes	REF	REF	yes	yes	concordant	concordant	distal
chr9_116619006_G_A-posStrand	rs1885242	-0.172174	-0.0784769	2.79323	0.094663	0.130022	-0.145098	0.8371	0.360228	0.417749	-0.0956803	ALT creates CEBP-ATF	no	no	ALT	ALT	yes	yes			distal
chr9_121248241_T_C-posStrand	rs4837821	-0.0199125	0.0608692	0.457624	0.498736	0.561562	-0.0188346	1.55186	0.212861	0.259815	0.0345911	ALT converts CEBP-ATF to CREB-CEBP	no	no	ALT	REF	NA	NA			distal
chr9_12655186_C_G-posStrand	rs1925238	-0.198719	-0.174957	14.9396	0.000111011	0.000269863	-0.145795	12.1403	0.000493428	0.000936869	-0.127161	low-stringency position in motif	yes	yes	ALT	ALT	NA	NA			distal
chr9_127448667_A_G-posStrand	rs2247573	-0.446264	-0.819826	16.1393	5.88501e-05	0.000148017	-0.432088	37.2849	1.02073e-09	3.40829e-09	-0.697579	ALT creates BATF-ATF	yes	yes	ALT	ALT	yes	yes	concordant	concordant	distal
chr9_129020685_G_A-negStrand	rs62585602	-0.28417	-0.296381	20.265	6.74229e-06	1.91086e-05	-0.248677	24.153	8.89752e-07	2.24759e-06	-0.248029	ALT creates CEBP-ATF	yes	yes	ALT	ALT	yes	yes	concordant	concordant	promoter	-	SH3GLB2	525
chr9_13657572_A_G-posStrand	rs10961187	0.235309	0.639251	3.48646	0.0618729	0.090322	0.161337	14.9531	0.000110219	0.000228705	0.373771	low-stringency position in motif	no	yes	REF	REF	NA	NA			distal
chr9_16657798_T_C-posStrand	rs10756773	0.00838008	0.0337706	0.0577459	0.810095	0.84652	0.00824175	0.267239	0.60519	0.659691	0.0211303	ALT disrupts CEBP-ATF	no	no	REF	REF	yes	yes			distal
chr9_17356477_A_G-posStrand	rs10756874	0.556624	0.534534	18.3706	1.81841e-05	4.8463e-05	0.344779	23.9357	9.9608e-07	2.48379e-06	0.365	ALT disrupts CEBP-ATF	yes	yes	REF	REF	yes	yes	concordant	concordant	distal
chr9_19552476_C_T-posStrand	rs7034980	0.0951968	0.0798081	2.03102	0.154118	0.199871	0.116452	1.5022	0.220334	0.268373	0.10476	ALT creates CEBP-ATF	no	no	REF	REF	no	no			distal
chr9_273160_T_C-posStrand	rs540909	0.333292	0.463625	31.5983	1.89595e-08	7.01621e-08	0.261149	48.8176	2.80913e-12	1.13341e-11	0.353015	low-stringency position in motif	yes	yes	REF	REF	NA	NA			promoter	+	DOCK8	76
chr9_30915448_G_A-posStrand	rs79898441	-0.599331	-0.695199	7.84652	0.00509185	0.00945165	-0.374438	8.48265	0.00358549	0.00602072	-0.425835	ALT disrupts CEBP-ATF	yes	yes	ALT	ALT	no	no	discordant	discordant	distal
chr9_31394338_G_C-posStrand	rs7858414	-0.0225448	-0.127596	0.717698	0.3969	0.463982	-0.0404722	4.19912	0.040445	0.0563515	-0.122989	ALT creates CREB-CEBP	no	no	ALT	ALT	yes	yes			distal
chr9_32868748_T_C-posStrand	rs1409694	-0.10257	0.0140717	4.15545	0.0415007	0.0644704	-0.112836	1.1012	0.294004	0.349317	-0.0703934	ALT creates CREB-CEBP	no	no	ALT	ALT	yes	yes			distal
chr9_33683010_C_G-posStrand	rs855462	0.0403885	0.0544369	0.494634	0.481867	0.550029	0.0219798	0.731403	0.392429	0.451487	0.0274924	low-stringency position in motif	no	no	REF	REF	NA	NA			distal
chr9_33703777_T_C-posStrand	rs1810372	0.258912	0.371432	8.75187	0.00309285	0.00591101	0.323469	12.6764	0.000370303	0.000714771	0.401246	ALT converts CEBP-ATF to CREB-CEBP	yes	yes	REF	REF	NA	NA			distal
chr9_33836348_A_G-posStrand	rs7468236	0.102566	0.194734	2.27477	0.131495	0.173239	0.102672	4.59177	0.0321258	0.0460867	0.133018	low-stringency position in motif	no	yes	REF	REF	NA	NA			distal
chr9_5453973_T_C-posStrand	rs822342	0.195104	0.210012	1.87771	0.170594	0.218315	0.105649	0.0502633	0.822606	0.847401	0.0237664	low-stringency position in motif	no	no	REF	REF	NA	NA			distal
chr9_82580910_A_C-posStrand	rs11139630	0.0925632	0.0656022	2.16999	0.140727	0.183324	0.0664098	0.817057	0.366042	0.423646	0.0342835	ALT disrupts CREB-CEBP	no	no	REF	REF	yes	yes			distal
chr9_84370708_A_G-posStrand	rs116489939	-0.268157	-0.2187	35.947	2.02758e-09	8.5984e-09	-0.192415	19.8862	8.2191e-06	1.88747e-05	-0.156642	ALT converts CEBP-ATF to CREB-CEBP	yes	yes	ALT	ALT	NA	NA			distal
chr9_86659011_C_T-posStrand	rs11141478	0.0414801	-0.304465	0.283547	0.594386	0.657787	0.0150821	44.5782	2.44392e-11	8.9303e-11	-0.223556	low-stringency position in motif	no	yes	REF	ALT	NA	NA			distal
chr9_94482275_G_A-posStrand	rs28477240	-0.413509	-0.75942	47.1179	6.68432e-12	3.56293e-11	-0.317043	103.666	2.39449e-24	1.739e-23	-0.550999	low-stringency position in motif	yes	yes	ALT	ALT	NA	NA			distal
chr9_95457755_G_A-posStrand	rs118084812	0.769532	0.912148	30.3956	3.52325e-08	1.27143e-07	0.554973	36.815	1.2989e-09	4.23965e-09	0.632644	ALT disrupts CEBP-ATF	yes	yes	REF	REF	yes	yes	concordant	concordant	distal
