# Supplementary material for: Genome-wide census of ATF4 binding sites and functional profiling of trait-associated genetic variants overlapping ATF4 binding motifs
Source: PLoS Genet. 2023 Oct 31;19(10):e1011014. doi: 10.1371/journal.pgen.1011014 (PMC10637723; doi:10.1371/journal.pgen.1011014)
Supplement: S1 Data — (XLSX) [file pgen.1011014.s026.xlsx]

## Sheet: Sheet1
S1 Dataset. Numerical data.
Fig.4
B	Luciferase reporter assays
		repl. 1	repl. 2	repl. 3	repl. 4	repl. 5	Mean	Std. Deviation	p-value				Holm-Bonferroni correction
									ref vs alt	Ctrl vs Tun	Ctrl vs ATF4		ref vs alt	Ctrl vs Tun	Ctrl vs ATF4
	rs532446 (GADD45A)
Ctrl	C	58.84	47.0354	53.7085	54.7814	50.3488	52.9428	4.48248
	T	88.9031	58.7724	84.7275	80.1075	70.1008	76.5222	12.1425	0.00356602				0.0213961
Tun	C	51.2394	50.415	57.7113	57.3591	52.7479	53.8946	3.42939		0.715923
	T	75.73	100.386	92.3903	113.41	63.1833	89.0199	19.8719	0.00457767	0.264469			0.0183107
ATF4	C	60.1097	52.3159	64.7218	70.6796	53.6891	60.3032	7.66116			0.100821
	T	103.837	102.519	115.223	121.347	91.4949	106.884	11.6605	7.15903e-05		0.00377336		0.000501132		0.0188668
	rs7011846 (LPL)
Ctrl	G	1.50584	1.50592	1.47867	1.48242		1.49322	0.0147058
	A	1.49218	1.44727	1.50454	1.23341		1.41935	0.126379	0.289715
Tun	G	1.83496	1.72887	1.64652	1.65719		1.71688	0.086792		0.00226172				0.0113086
	A	1.92513	1.82688	2.04897	1.69049		1.87287	0.151788	0.124645	0.00372209				0.0111663
ATF4	G	2.49124	3.17483	3.18365	3.28015		3.03247	0.363957			0.000149846				0.000899074
	A	4.88725	5.08412	3.82938	5.18207		4.74571	0.623062	0.00316325		4.46866e-05		0.012653		0.000312806
	rs2718215 (CDC42BPB)
Ctrl	T	1.95007	0.8395	1.85561	1.36391		1.50227	0.511138
	C	1.36575	0.341	1.2798	0.930104		0.979164	0.465293	0.18089
Tun	T	2.96727	2.23633	2.55627	3.00296		2.69071	0.364471		0.00911395				0.0364558
	C	1.65348	0.392333	1.43728	1.11317		1.14906	0.55119	0.00344562	0.654224			0.0172281
ATF4	T	25.3467	30.6807	15.1948	32.3269		25.8873	7.72586			0.000746317				0.0044779
	C	0.872041	0.296667	1.66725	1.4497		1.07142	0.61593	0.000683512		0.819045		0.00478459
	rs281785 (FTCDNL1)
Ctrl	A	1.58949	1.22626	0.2215	1.45877		1.12401	0.620139
	G	2.09476	3.45037	1.63183	2.0803		2.31432	0.787267	0.0551091
Tun	A	1.8898	0.855412	0.3145	1.49043		1.13753	0.694602		0.97776
	G	5.91286	8.1483	11.3093	6.60571		7.99405	2.39957	0.00152988	0.00411242			0.00764938	0.0164497
ATF4	A	2.03966	1.66589	0.29	1.50449		1.37501	0.757273			0.626359
	G	13.5971	19.297	27.2047	19.661		19.9399	5.58268	0.000586171		0.000776074		0.0041032		0.00465644
	rs6491544 (PCCA)
Ctrl	T	1.94979	0.990667	1.48925	2.06398		1.62342	0.489552
	C	1.51934	0.112	1.432	1.65607		1.17985	0.717849	0.346644
Tun	T	6.43337	11.831	8.01485	8.28513		8.64109	2.27804		0.000944847				0.00566908
	C	1.45584	0.187333	1.51622	1.33358		1.12324	0.628548	0.000707443	0.909416			0.0049521
ATF4	T	11.2524	24.5482	13.307	14.6008		15.9271	5.91043			0.00292922				0.0117169
	C	1.67526	0.147333	1.23955	1.26442		1.08164	0.654131	0.00246953		0.846403		0.0123476
Fig.5
D	Quantification of indels
		repl. 1	repl. 2	repl. 3	repl. 4		Mean	Std. Deviation
	gRNA 1+2	82.9	78.05	78.7	77		79.1625	2.58823
	ctrl gRNA	1.75	1.1				1.425	0.459619
Fig.5
F	RT-qPCR quantification of GADD45A mRNA expression
		repl. 1	repl. 2	repl. 3	repl. 4		Mean	Std. Deviation	p-value			Holm-Bonferroni correction
									ctrl vs gRNA 1+2 or 3+4			ctrl vs gRNA 1+2 or 3+4
untreated	ctrl gRNA	0.880514	1.06362	1.11949	0.936377		1	0.110529
	gRNA 1+2	0.962599	1.00649	0.658522			0.87587	0.189504	0.320099
	gRNA 3+4	0.949761	0.598945	0.963054			0.837254	0.206488	0.230595
arsenite	ctrl gRNA	2.51819	2.34036	2.29197	2.50106		2.4129	0.113642
	gRNA 1+2	1.47749	1.70063	1.72032			1.63281	0.134877	0.000407066			0.00162827
	gRNA 3+4	1.18663	1.48376	1.68451			1.45164	0.250489	0.000950962			0.00285289
Fig.5
G	Luciferase reporter assays
		repl. 1	repl. 2	repl. 3	repl. 4		Mean	Std. Deviation	p-value			Holm-Bonferroni correction
									ref vs alt	untreated vs arsenite		ref vs alt	untreated vs arsenite
	rs532446 (GADD45A)
untreated	C	4.66667	4.32051	4.01282	4.61538		4.40385	0.302031
	T	5.38462	5.55128	5.96154	5.34615		5.5609	0.281541	0.00137518			0.00275037
arsenite	C	4.35115	4.31298	4.53435	4.10687		4.32634	0.175337		0.672686
	T	7.37405	7.26718	7.19847	7.30534		7.28626	0.0733513	7.27417e-08	2.17278e-05		2.90967e-07	6.51835e-05
Fig.6
D	RT-qPCR quantification of LPL mRNA expression
		repl. 1	repl. 2	repl. 3	repl. 4	repl. 5	repl. 6	Mean	Std. Deviation	p-value			Holm-Bonferroni correction
										ctrl vs gRNA 5+7 or 6+7			ctrl vs gRNA 5+7 or 6+7
untreated	ctrl gRNA	0.954779	1.04522	1.00963	0.990367	0.967685	1.03232	1	0.0356761
	gRNA 5+7	0.722574	0.757316	0.877531	0.674327	0.875584	0.708467	0.7693	0.0872441	0.000132938			0.000531753
	gRNA 6+7	0.675248	0.681497	0.417748	0.365609			0.535025	0.166905	0.000138697			0.000416091
thapsigargin	ctrl gRNA	4.1782	6.32174	5.43356	5.86471			5.44955	0.921892
	gRNA 5+7	3.39561	3.5658	2.40585	3.49431			3.21539	0.544184	0.00585273			0.0117055
	gRNA 6+7	2.90618	1.92203	3.62211	4.56311			3.25336	1.1172	0.0230248			0.0230248
Fig.6
F	Luciferase reporter assays
		repl. 1	repl. 2	repl. 3	repl. 4		Mean	Std. Deviation	p-value			Holm-Bonferroni correction
									ref vs alt	untreated vs thapsigargin		ref vs alt	untreated vs thapsigargin
	rs7011846 (LPL)
untreated	G	1.20017	1.13805	0.997536	1.23441		1.14254	0.104576
	A	1.30358	0.916649	1.19155	1.2796		1.17284	0.17746	0.778501
thapsigargin	G	1.46049	1.29476	0.991168	1.25259		1.24975	0.194344		0.368788
	A	1.55653	1.79255	1.68121	1.80147		1.70794	0.114816	0.00665302	0.00230326		0.0199591	0.00921303
Fig. S7
A	Time-course of luciferase reporter activity
		repl. 1	repl. 2		Mean	Std. Deviation
untreated	6 h	26.5557	19.1077		22.8317	5.2665
	12 h	15.5275	24.9026		20.215	6.62927
	18 h	27.6642	24.3581		26.0111	2.33774
	24 h	12.3283	18.0025		15.1654	4.0123
tunicamycin	6 h	21.8918	20.7382		21.315	0.815681
	12 h	31.8954	32.6932		32.2943	0.564111
	18 h	58.7548	61.3516		60.0532	1.83624
	24 h	57.8897	63.7736		60.8316	4.1605
Fig. S7
B	Alamar Blue assay
		repl. 1	repl. 2	repl. 3		Mean	Std. Deviation
untreated	18 h	101.12	98.8796			100	1.58454
	24 h	101.16	98.8399			100	1.64063
tunicamycin	18 h	76.5368	74.5402	77.9865		76.3545	1.73032
	24 h	71.0833	70.6916	71.232		71.0023	0.279152
